# Supplementary material for: Adaptive hindlimb split-belt treadmill walking in rats by controlling basic muscle activation patterns via phase resetting
Source: Sci Rep. 2018 Nov 26;8:17341. doi: 10.1038/s41598-018-35714-8 (PMC6255885; doi:10.1038/s41598-018-35714-8)
Supplement: Supplementary file 5 — Supplementary Dataset S1 [file 41598_2018_35714_MOESM5_ESM.zip]

Archive with 243 entries (243 files):
- S1_Dataset/DutyFactor/README.txt
- S1_Dataset/DutyFactor/Session10_duty.csv
- S1_Dataset/DutyFactor/Session11_duty.csv
- S1_Dataset/DutyFactor/Session12_duty.csv
- S1_Dataset/DutyFactor/Session13_duty.csv
- S1_Dataset/DutyFactor/Session14_duty.csv
- S1_Dataset/DutyFactor/Session15_duty.csv
- S1_Dataset/DutyFactor/Session16_duty.csv
- S1_Dataset/DutyFactor/Session17_duty.csv
- S1_Dataset/DutyFactor/Session1_duty.csv
- S1_Dataset/DutyFactor/Session20_duty.csv
- S1_Dataset/DutyFactor/Session21_duty.csv
- S1_Dataset/DutyFactor/Session22_duty.csv
- S1_Dataset/DutyFactor/Session23_duty.csv
- S1_Dataset/DutyFactor/Session24_duty.csv
- S1_Dataset/DutyFactor/Session25_duty.csv
- S1_Dataset/DutyFactor/Session26_duty.csv
- S1_Dataset/DutyFactor/Session27_duty.csv
- S1_Dataset/DutyFactor/Session28_duty.csv
- S1_Dataset/DutyFactor/Session29_duty.csv
- S1_Dataset/DutyFactor/Session2_duty.csv
- S1_Dataset/DutyFactor/Session30_duty.csv
- S1_Dataset/DutyFactor/Session31_duty.csv
- S1_Dataset/DutyFactor/Session32_duty.csv
- S1_Dataset/DutyFactor/Session33_duty.csv
- S1_Dataset/DutyFactor/Session34_duty.csv
- S1_Dataset/DutyFactor/Session35_duty.csv
- S1_Dataset/DutyFactor/Session36_duty.csv
- S1_Dataset/DutyFactor/Session37_duty.csv
- S1_Dataset/DutyFactor/Session38_duty.csv
- S1_Dataset/DutyFactor/Session39_duty.csv
- S1_Dataset/DutyFactor/Session3_duty.csv
- S1_Dataset/DutyFactor/Session40_duty.csv
- S1_Dataset/DutyFactor/Session4_duty.csv
- S1_Dataset/DutyFactor/Session5_duty.csv
- S1_Dataset/DutyFactor/Session6_duty.csv
- S1_Dataset/DutyFactor/Session7_duty.csv
- S1_Dataset/DutyFactor/Session8_duty.csv
- S1_Dataset/DutyFactor/Session9_duty.csv
- S1_Dataset/HipAngle/README.txt
- S1_Dataset/HipAngle/Session10_hipangle.csv
- S1_Dataset/HipAngle/Session11_hipangle.csv
- S1_Dataset/HipAngle/Session13_hipangle.csv
- S1_Dataset/HipAngle/Session14_hipangle.csv
- S1_Dataset/HipAngle/Session15_hipangle.csv
- S1_Dataset/HipAngle/Session16_hipangle.csv
- S1_Dataset/HipAngle/Session17_hipangle.csv
- S1_Dataset/HipAngle/Session18_hipangle.csv
- S1_Dataset/HipAngle/Session19_hipangle.csv
- S1_Dataset/HipAngle/Session1_hipangle.csv
- S1_Dataset/HipAngle/Session20_hipangle.csv
- S1_Dataset/HipAngle/Session21_hipangle.csv
- S1_Dataset/HipAngle/Session22_hipangle.csv
- S1_Dataset/HipAngle/Session23_hipangle.csv
- S1_Dataset/HipAngle/Session24_hipangle.csv
- S1_Dataset/HipAngle/Session25_hipangle.csv
- S1_Dataset/HipAngle/Session26_hipangle.csv
- S1_Dataset/HipAngle/Session27_hipangle.csv
- S1_Dataset/HipAngle/Session28_hipangle.csv
- S1_Dataset/HipAngle/Session29_hipangle.csv
- S1_Dataset/HipAngle/Session2_hipangle.csv
- S1_Dataset/HipAngle/Session30_hipangle.csv
- S1_Dataset/HipAngle/Session31_hipangle.csv
- S1_Dataset/HipAngle/Session32_hipangle.csv
- S1_Dataset/HipAngle/Session33_hipangle.csv
- S1_Dataset/HipAngle/Session34_hipangle.csv
- S1_Dataset/HipAngle/Session35_hipangle.csv
- S1_Dataset/HipAngle/Session36_hipangle.csv
- S1_Dataset/HipAngle/Session37_hipangle.csv
- S1_Dataset/HipAngle/Session38_hipangle.csv
- S1_Dataset/HipAngle/Session39_hipangle.csv
- S1_Dataset/HipAngle/Session40_hipangle.csv
- S1_Dataset/HipAngle/Session4_hipangle.csv
- S1_Dataset/HipAngle/Session5_hipangle.csv
- S1_Dataset/HipAngle/Session6_hipangle.csv
- S1_Dataset/HipAngle/Session7_hipangle.csv
- S1_Dataset/HipAngle/Session8_hipangle.csv
- S1_Dataset/HipAngle/Session9_hipangle.csv
- S1_Dataset/RelativePhase/README.txt
- S1_Dataset/RelativePhase/Session10_phase.csv
- S1_Dataset/RelativePhase/Session11_phase.csv
- S1_Dataset/RelativePhase/Session12_phase.csv
- S1_Dataset/RelativePhase/Session13_phase.csv
- S1_Dataset/RelativePhase/Session14_phase.csv
- S1_Dataset/RelativePhase/Session15_phase.csv
- S1_Dataset/RelativePhase/Session16_phase.csv
- S1_Dataset/RelativePhase/Session17_phase.csv
- S1_Dataset/RelativePhase/Session1_phase.csv
- S1_Dataset/RelativePhase/Session20_phase.csv
- S1_Dataset/RelativePhase/Session21_phase.csv
- S1_Dataset/RelativePhase/Session22_phase.csv
- S1_Dataset/RelativePhase/Session23_phase.csv
- S1_Dataset/RelativePhase/Session24_phase.csv
- S1_Dataset/RelativePhase/Session25_phase.csv
- S1_Dataset/RelativePhase/Session26_phase.csv
- S1_Dataset/RelativePhase/Session27_phase.csv
- S1_Dataset/RelativePhase/Session28_phase.csv
- S1_Dataset/RelativePhase/Session29_phase.csv
- S1_Dataset/RelativePhase/Session2_phase.csv
- S1_Dataset/RelativePhase/Session30_phase.csv
- S1_Dataset/RelativePhase/Session31_phase.csv
- S1_Dataset/RelativePhase/Session32_phase.csv
- S1_Dataset/RelativePhase/Session33_phase.csv
- S1_Dataset/RelativePhase/Session34_phase.csv
- S1_Dataset/RelativePhase/Session35_phase.csv
- S1_Dataset/RelativePhase/Session36_phase.csv
- S1_Dataset/RelativePhase/Session37_phase.csv
- S1_Dataset/RelativePhase/Session38_phase.csv
- S1_Dataset/RelativePhase/Session39_phase.csv
- S1_Dataset/RelativePhase/Session3_phase.csv
- S1_Dataset/RelativePhase/Session40_phase.csv
- S1_Dataset/RelativePhase/Session4_phase.csv
- S1_Dataset/RelativePhase/Session5_phase.csv
- S1_Dataset/RelativePhase/Session6_phase.csv
- S1_Dataset/RelativePhase/Session7_phase.csv
- S1_Dataset/RelativePhase/Session8_phase.csv
- S1_Dataset/RelativePhase/Session9_phase.csv
- S1_Dataset/RepresentativeData/README.txt
- S1_Dataset/RepresentativeData/Session31_duty_Alldata.csv
- S1_Dataset/RepresentativeData/Session31_phase_Alldata.csv
- S1_Dataset/RepresentativeData/Session31_step_Alldata.csv
- S1_Dataset/RepresentativeData/Session31_stride_Alldata.csv
- S1_Dataset/RepresentativeData/Session35_angle_FT.csv
- S1_Dataset/RepresentativeData/Session35_angle_SB.csv
- S1_Dataset/RepresentativeData/Session35_angle_ST1.csv
- S1_Dataset/RepresentativeData/Session35_angle_ST2.csv
- S1_Dataset/StepLength/README.txt
- S1_Dataset/StepLength/Session10_step.csv
- S1_Dataset/StepLength/Session11_step.csv
- S1_Dataset/StepLength/Session12_step.csv
- S1_Dataset/StepLength/Session13_step.csv
- S1_Dataset/StepLength/Session14_step.csv
- S1_Dataset/StepLength/Session15_step.csv
- S1_Dataset/StepLength/Session16_step.csv
- S1_Dataset/StepLength/Session17_step.csv
- S1_Dataset/StepLength/Session1_step.csv
- S1_Dataset/StepLength/Session20_step.csv
- S1_Dataset/StepLength/Session21_step.csv
- S1_Dataset/StepLength/Session22_step.csv
- S1_Dataset/StepLength/Session23_step.csv
- S1_Dataset/StepLength/Session24_step.csv
- S1_Dataset/StepLength/Session25_step.csv
- S1_Dataset/StepLength/Session26_step.csv
- S1_Dataset/StepLength/Session27_step.csv
- S1_Dataset/StepLength/Session28_step.csv
- S1_Dataset/StepLength/Session29_step.csv
- S1_Dataset/StepLength/Session2_step.csv
- S1_Dataset/StepLength/Session30_step.csv
- S1_Dataset/StepLength/Session31_step.csv
- S1_Dataset/StepLength/Session32_step.csv
- S1_Dataset/StepLength/Session33_step.csv
- S1_Dataset/StepLength/Session34_step.csv
- S1_Dataset/StepLength/Session35_step.csv
- S1_Dataset/StepLength/Session36_step.csv
- S1_Dataset/StepLength/Session37_step.csv
- S1_Dataset/StepLength/Session38_step.csv
- S1_Dataset/StepLength/Session39_step.csv
- S1_Dataset/StepLength/Session3_step.csv
- S1_Dataset/StepLength/Session40_step.csv
- S1_Dataset/StepLength/Session4_step.csv
- S1_Dataset/StepLength/Session5_step.csv
- S1_Dataset/StepLength/Session6_step.csv
- S1_Dataset/StepLength/Session7_step.csv
- S1_Dataset/StepLength/Session8_step.csv
- S1_Dataset/StepLength/Session9_step.csv
- S1_Dataset/StrideLength/README.txt
- S1_Dataset/StrideLength/Session10_stride.csv
- S1_Dataset/StrideLength/Session11_stride.csv
- S1_Dataset/StrideLength/Session12_stride.csv
- S1_Dataset/StrideLength/Session13_stride.csv
- S1_Dataset/StrideLength/Session14_stride.csv
- S1_Dataset/StrideLength/Session15_stride.csv
- S1_Dataset/StrideLength/Session16_stride.csv
- S1_Dataset/StrideLength/Session17_stride.csv
- S1_Dataset/StrideLength/Session1_stride.csv
- S1_Dataset/StrideLength/Session20_stride.csv
- S1_Dataset/StrideLength/Session21_stride.csv
- S1_Dataset/StrideLength/Session22_stride.csv
- S1_Dataset/StrideLength/Session23_stride.csv
- S1_Dataset/StrideLength/Session24_stride.csv
- S1_Dataset/StrideLength/Session25_stride.csv
- S1_Dataset/StrideLength/Session26_stride.csv
- S1_Dataset/StrideLength/Session27_stride.csv
- S1_Dataset/StrideLength/Session28_stride.csv
- S1_Dataset/StrideLength/Session29_stride.csv
- S1_Dataset/StrideLength/Session2_stride.csv
- S1_Dataset/StrideLength/Session30_stride.csv
- S1_Dataset/StrideLength/Session31_stride.csv
- S1_Dataset/StrideLength/Session32_stride.csv
- S1_Dataset/StrideLength/Session33_stride.csv
- S1_Dataset/StrideLength/Session34_stride.csv
- S1_Dataset/StrideLength/Session35_stride.csv
- S1_Dataset/StrideLength/Session36_stride.csv
- S1_Dataset/StrideLength/Session37_stride.csv
- S1_Dataset/StrideLength/Session38_stride.csv
- S1_Dataset/StrideLength/Session39_stride.csv
- S1_Dataset/StrideLength/Session3_stride.csv
- S1_Dataset/StrideLength/Session40_stride.csv
- S1_Dataset/StrideLength/Session4_stride.csv
- S1_Dataset/StrideLength/Session5_stride.csv
- S1_Dataset/StrideLength/Session6_stride.csv
- S1_Dataset/StrideLength/Session7_stride.csv
- S1_Dataset/StrideLength/Session8_stride.csv
- S1_Dataset/StrideLength/Session9_stride.csv
- S1_Dataset/TouchdownLiftoff/README.txt
- S1_Dataset/TouchdownLiftoff/Session10_touchdown_liftoff.csv
- S1_Dataset/TouchdownLiftoff/Session11_touchdown_liftoff.csv
- S1_Dataset/TouchdownLiftoff/Session12_touchdown_liftoff.csv
- S1_Dataset/TouchdownLiftoff/Session13_touchdown_liftoff.csv
- S1_Dataset/TouchdownLiftoff/Session14_touchdown_liftoff.csv
- S1_Dataset/TouchdownLiftoff/Session15_touchdown_liftoff.csv
- S1_Dataset/TouchdownLiftoff/Session16_touchdown_liftoff.csv
- S1_Dataset/TouchdownLiftoff/Session17_touchdown_liftoff.csv
- S1_Dataset/TouchdownLiftoff/Session1_touchdown_liftoff.csv
- S1_Dataset/TouchdownLiftoff/Session20_touchdown_liftoff.csv
- S1_Dataset/TouchdownLiftoff/Session21_touchdown_liftoff.csv
- S1_Dataset/TouchdownLiftoff/Session22_touchdown_liftoff.csv
- S1_Dataset/TouchdownLiftoff/Session23_touchdown_liftoff.csv
- S1_Dataset/TouchdownLiftoff/Session24_touchdown_liftoff.csv
- S1_Dataset/TouchdownLiftoff/Session25_touchdown_liftoff.csv
- S1_Dataset/TouchdownLiftoff/Session26_touchdown_liftoff.csv
- S1_Dataset/TouchdownLiftoff/Session27_touchdown_liftoff.csv
- S1_Dataset/TouchdownLiftoff/Session28_touchdown_liftoff.csv
- S1_Dataset/TouchdownLiftoff/Session29_touchdown_liftoff.csv
- S1_Dataset/TouchdownLiftoff/Session2_touchdown_liftoff.csv
- S1_Dataset/TouchdownLiftoff/Session30_touchdown_liftoff.csv
- S1_Dataset/TouchdownLiftoff/Session31_touchdown_liftoff.csv
- S1_Dataset/TouchdownLiftoff/Session32_touchdown_liftoff.csv
- S1_Dataset/TouchdownLiftoff/Session33_touchdown_liftoff.csv
- S1_Dataset/TouchdownLiftoff/Session34_touchdown_liftoff.csv
- S1_Dataset/TouchdownLiftoff/Session35_touchdown_liftoff.csv
- S1_Dataset/TouchdownLiftoff/Session36_touchdown_liftoff.csv
- S1_Dataset/TouchdownLiftoff/Session37_touchdown_liftoff.csv
- S1_Dataset/TouchdownLiftoff/Session38_touchdown_liftoff.csv
- S1_Dataset/TouchdownLiftoff/Session39_touchdown_liftoff.csv
- S1_Dataset/TouchdownLiftoff/Session3_touchdown_liftoff.csv
- S1_Dataset/TouchdownLiftoff/Session40_touchdown_liftoff.csv
- S1_Dataset/TouchdownLiftoff/Session4_touchdown_liftoff.csv
- S1_Dataset/TouchdownLiftoff/Session5_touchdown_liftoff.csv
- S1_Dataset/TouchdownLiftoff/Session6_touchdown_liftoff.csv
- S1_Dataset/TouchdownLiftoff/Session7_touchdown_liftoff.csv
- S1_Dataset/TouchdownLiftoff/Session8_touchdown_liftoff.csv
- S1_Dataset/TouchdownLiftoff/Session9_touchdown_liftoff.csv
