# Supplementary material for: Adaptive hindlimb split-belt treadmill walking in rats by controlling basic muscle activation patterns via phase resetting
Source: Sci Rep. 2018 Nov 26;8:17341. doi: 10.1038/s41598-018-35714-8 (PMC6255885; doi:10.1038/s41598-018-35714-8)
Supplement: Supplementary file 5 — Supplementary Dataset S1 [file 41598_2018_35714_MOESM5_ESM.zip › S1_Dataset/HipAngle/README.txt]

---
Session{1,2,4...11, 13...40}_hipangle.csv
---
Measured hip angles at liftoff during 10 steps of the experiment. 
Session{1,2,4...11, 13...40} means the index of the Session.(Session 3 & 12 do not exist.)
Files are created by Comma-Separated Values format (csv).
Data of each file are formatted as follows.

Hip angles at liftoff during 10 steps in each belt speed condition. 
 - 1st col: data in slow leg during slow tied configuration 1 [deg]
 - 2nd col: data in fast leg during slow tied configuration 1 [deg]
 - 3rd col: data in slow leg during fast tied configuration [deg]
 - 4th col: data in fast leg during fast tied configuration [deg]
 - 5th col: data in slow leg during slow tied configuration 2 [deg]
 - 6th col: data in fast leg during slow tied configuration 2 [deg]
 - 7th col: data in slow leg during split-belt configuration [deg]
 - 8th col: data in fast leg during split-belt configuration [deg]
