# Supplementary material for: Adaptive hindlimb split-belt treadmill walking in rats by controlling basic muscle activation patterns via phase resetting
Source: Sci Rep. 2018 Nov 26;8:17341. doi: 10.1038/s41598-018-35714-8 (PMC6255885; doi:10.1038/s41598-018-35714-8)
Supplement: Supplementary file 5 — Supplementary Dataset S1 [file 41598_2018_35714_MOESM5_ESM.zip › S1_Dataset/HipAngle/Session10_hipangle.csv]

124.99	112.35	125.56	125.22	125.29	111.62	128.75	113.43
125.09	112.20	124.67	115.14	124.33	115.76	128.39	112.01
124.17	115.30	123.90	116.79	125.42	115.95	129.25	111.96
125.57	117.18	126.03	116.62	124.33	118.24	129.15	111.11
126.19	122.35	126.32	118.70	124.61	120.06	129.03	112.30
125.62	113.40	128.98	121.29	126.60	115.22	128.07	111.96
126.78	117.68	126.77	120.90	123.56	115.58	128.68	112.22
123.84	116.39	127.58	117.10	125.76	118.30	129.49	113.39
124.25	116.50	117.49	117.13	123.76	114.47	130.10	112.29
122.32	117.36	118.12	117.10	123.34	114.83	129.44	111.50
