# Supplementary material for: Adaptive hindlimb split-belt treadmill walking in rats by controlling basic muscle activation patterns via phase resetting
Source: Sci Rep. 2018 Nov 26;8:17341. doi: 10.1038/s41598-018-35714-8 (PMC6255885; doi:10.1038/s41598-018-35714-8)
Supplement: Supplementary file 5 — Supplementary Dataset S1 [file 41598_2018_35714_MOESM5_ESM.zip › S1_Dataset/HipAngle/Session11_hipangle.csv]

110.33	94.70	109.01	96.45	111.28	96.02	107.13	94.85
111.78	94.40	110.08	93.66	110.39	96.25	107.24	92.98
111.05	94.84	110.67	96.13	111.44	96.46	104.02	92.84
111.36	96.03	109.81	94.82	109.99	94.85	104.21	92.75
110.37	93.73	108.28	95.38	111.56	98.92	105.90	93.95
108.64	94.02	108.29	95.40	111.05	96.37	103.17	91.25
109.10	93.17	108.27	94.28	109.92	94.77	108.30	93.77
109.18	96.54	109.57	94.43	111.60	97.94	106.94	98.88
109.44	94.25	108.98	94.10	110.88	94.77	112.56	96.69
109.35	93.19	109.04	94.15	110.93	99.38	109.90	96.42
