# Supplementary material for: Adaptive hindlimb split-belt treadmill walking in rats by controlling basic muscle activation patterns via phase resetting
Source: Sci Rep. 2018 Nov 26;8:17341. doi: 10.1038/s41598-018-35714-8 (PMC6255885; doi:10.1038/s41598-018-35714-8)
Supplement: Supplementary file 5 — Supplementary Dataset S1 [file 41598_2018_35714_MOESM5_ESM.zip › S1_Dataset/HipAngle/Session13_hipangle.csv]

110.59	110.62	112.66	108.78	116.49	117.59	116.63	111.09
107.65	107.50	113.69	105.83	115.07	121.52	117.69	114.88
113.07	112.93	114.11	109.25	114.08	115.87	115.84	114.43
121.24	107.96	113.95	106.95	114.82	120.87	115.01	112.46
107.44	103.41	111.44	108.17	115.15	118.60	119.27	115.28
106.55	105.61	112.38	106.56	112.90	118.82	120.50	114.17
105.71	103.18	114.37	107.07	112.96	115.98	115.51	112.52
105.12	105.10	111.59	104.72	114.80	116.64	112.54	112.65
111.87	128.15	112.36	111.44	113.45	111.80	113.98	113.24
111.55	110.08	113.20	107.16	112.08	112.76	118.05	114.26
