# Supplementary material for: Adaptive hindlimb split-belt treadmill walking in rats by controlling basic muscle activation patterns via phase resetting
Source: Sci Rep. 2018 Nov 26;8:17341. doi: 10.1038/s41598-018-35714-8 (PMC6255885; doi:10.1038/s41598-018-35714-8)
Supplement: Supplementary file 5 — Supplementary Dataset S1 [file 41598_2018_35714_MOESM5_ESM.zip › S1_Dataset/HipAngle/Session14_hipangle.csv]

139.06	122.10	136.39	122.00	132.08	109.61	124.75	113.20
137.80	121.30	138.37	121.79	131.61	111.87	121.79	110.53
143.44	123.69	144.22	123.51	128.28	110.73	124.58	117.10
141.02	120.26	130.67	118.82	131.53	110.92	124.10	110.31
140.92	120.78	132.20	115.05	130.99	111.00	122.32	112.91
140.44	120.25	135.52	120.21	127.19	113.65	121.20	113.09
139.59	124.01	139.40	120.14	130.44	114.55	121.77	113.05
139.28	121.12	133.39	117.35	129.93	114.43	122.94	113.28
140.67	121.05	132.25	116.78	131.11	111.68	123.67	113.47
140.79	120.03	132.55	114.06	130.39	109.78	123.77	118.94
