# Supplementary material for: Adaptive hindlimb split-belt treadmill walking in rats by controlling basic muscle activation patterns via phase resetting
Source: Sci Rep. 2018 Nov 26;8:17341. doi: 10.1038/s41598-018-35714-8 (PMC6255885; doi:10.1038/s41598-018-35714-8)
Supplement: Supplementary file 5 — Supplementary Dataset S1 [file 41598_2018_35714_MOESM5_ESM.zip › S1_Dataset/HipAngle/Session15_hipangle.csv]

140.58	136.64	129.13	136.48	140.00	140.34	142.38	131.55
137.39	135.76	137.25	135.24	135.14	137.89	137.16	142.05
145.31	141.07	135.82	134.71	134.88	139.56	138.06	132.57
147.36	137.69	136.04	132.76	141.59	139.35	142.06	138.61
147.78	136.10	139.48	131.78	140.25	138.47	126.42	129.23
146.90	135.81	137.69	133.77	138.57	137.78	134.85	133.37
138.14	135.05	139.27	134.80	134.73	139.38	135.43	137.79
149.57	135.66	138.67	133.85	139.67	135.25	141.66	139.05
146.35	136.64	141.19	136.06	135.44	132.64	137.96	141.40
142.45	138.01	137.06	135.44	138.28	137.75	139.19	137.02
