# Supplementary material for: Adaptive hindlimb split-belt treadmill walking in rats by controlling basic muscle activation patterns via phase resetting
Source: Sci Rep. 2018 Nov 26;8:17341. doi: 10.1038/s41598-018-35714-8 (PMC6255885; doi:10.1038/s41598-018-35714-8)
Supplement: Supplementary file 5 — Supplementary Dataset S1 [file 41598_2018_35714_MOESM5_ESM.zip › S1_Dataset/HipAngle/Session16_hipangle.csv]

111.27	123.16	114.78	123.63	116.39	121.83	116.97	123.87
110.54	122.82	115.33	121.76	115.17	124.29	113.20	123.83
110.48	123.14	114.97	119.89	115.63	123.04	116.33	123.49
111.18	120.48	115.19	121.52	114.19	124.29	117.23	129.07
111.31	119.84	115.55	123.74	114.77	123.93	116.73	128.44
111.38	120.42	115.21	121.66	115.09	124.63	117.69	127.46
112.27	120.63	115.15	120.94	115.98	124.97	116.81	126.91
109.69	126.91	114.58	124.03	113.93	124.29	111.84	127.60
109.75	123.27	114.71	123.56	115.26	124.76	118.45	125.04
109.52	121.33	114.52	123.77	114.36	124.09	115.20	126.31
