# Supplementary material for: Adaptive hindlimb split-belt treadmill walking in rats by controlling basic muscle activation patterns via phase resetting
Source: Sci Rep. 2018 Nov 26;8:17341. doi: 10.1038/s41598-018-35714-8 (PMC6255885; doi:10.1038/s41598-018-35714-8)
Supplement: Supplementary file 5 — Supplementary Dataset S1 [file 41598_2018_35714_MOESM5_ESM.zip › S1_Dataset/HipAngle/Session17_hipangle.csv]

109.46	103.59	111.57	106.82	117.97	102.54	123.32	99.31
109.93	101.73	117.34	107.66	118.02	103.28	113.50	103.62
110.92	101.93	114.29	101.19	116.74	101.94	118.47	103.15
109.82	102.65	116.26	102.89	115.84	101.09	116.00	107.09
109.36	102.76	112.67	104.45	117.26	101.99	113.21	103.38
111.09	103.30	111.36	106.91	118.44	101.81	112.67	102.62
109.58	102.31	115.01	106.52	119.49	103.78	117.85	99.54
113.22	101.21	112.17	105.02	119.27	103.49	119.96	99.79
110.16	102.70	112.02	107.35	117.41	103.34	114.75	99.58
106.68	102.78	110.65	107.14	114.25	103.43	113.94	101.88
