# Supplementary material for: Adaptive hindlimb split-belt treadmill walking in rats by controlling basic muscle activation patterns via phase resetting
Source: Sci Rep. 2018 Nov 26;8:17341. doi: 10.1038/s41598-018-35714-8 (PMC6255885; doi:10.1038/s41598-018-35714-8)
Supplement: Supplementary file 5 — Supplementary Dataset S1 [file 41598_2018_35714_MOESM5_ESM.zip › S1_Dataset/HipAngle/Session18_hipangle.csv]

108.50	102.55	107.97	90.33	108.50	102.55	110.97	94.60
107.82	99.75	108.41	91.14	107.82	99.75	111.09	95.80
108.69	98.02	107.96	89.95	108.69	98.02	110.48	100.02
108.49	101.11	109.56	92.08	108.49	101.11	106.46	100.23
108.59	100.14	108.18	97.49	108.59	100.14	106.02	91.57
107.65	103.92	106.89	94.85	107.65	103.92	110.88	98.38
108.33	100.87	103.59	92.44	108.33	100.87	114.13	96.28
108.23	99.83	107.12	97.34	108.23	99.83	110.85	97.27
107.90	101.73	106.87	94.78	107.90	101.73	112.92	96.45
108.09	99.44	109.24	98.85	108.09	99.44	112.28	96.28
