# Supplementary material for: Adaptive hindlimb split-belt treadmill walking in rats by controlling basic muscle activation patterns via phase resetting
Source: Sci Rep. 2018 Nov 26;8:17341. doi: 10.1038/s41598-018-35714-8 (PMC6255885; doi:10.1038/s41598-018-35714-8)
Supplement: Supplementary file 5 — Supplementary Dataset S1 [file 41598_2018_35714_MOESM5_ESM.zip › S1_Dataset/HipAngle/Session19_hipangle.csv]

112.22	92.54	114.75	88.42	112.22	92.54	112.83	90.82
112.20	92.34	116.20	89.25	112.20	92.34	114.00	92.98
111.49	92.01	118.50	87.93	111.49	92.01	114.88	93.34
112.69	93.75	119.08	84.91	112.69	93.75	113.44	93.09
112.06	92.41	113.88	85.22	112.06	92.41	109.77	93.88
112.97	93.80	117.94	89.76	112.97	93.80	111.24	95.87
113.30	92.63	116.96	86.81	113.30	92.63	114.48	94.50
110.71	92.47	115.40	87.43	110.71	92.47	115.23	90.90
112.07	96.01	112.78	90.86	112.07	96.01	111.16	92.11
110.72	92.64	113.83	87.73	110.72	92.64	113.23	95.33
