# Supplementary material for: Adaptive hindlimb split-belt treadmill walking in rats by controlling basic muscle activation patterns via phase resetting
Source: Sci Rep. 2018 Nov 26;8:17341. doi: 10.1038/s41598-018-35714-8 (PMC6255885; doi:10.1038/s41598-018-35714-8)
Supplement: Supplementary file 5 — Supplementary Dataset S1 [file 41598_2018_35714_MOESM5_ESM.zip › S1_Dataset/HipAngle/Session1_hipangle.csv]

125.65	118.26	130.65	111.54	128.38	114.56	123.61	120.63
125.64	119.61	131.34	111.75	129.09	115.58	122.85	119.63
126.74	115.37	129.54	110.98	128.80	115.17	120.38	119.17
124.33	117.51	131.00	110.32	129.86	115.97	121.52	119.57
126.67	118.44	130.58	113.46	128.01	115.94	125.16	116.52
128.09	118.11	130.22	111.59	128.76	115.47	122.35	117.79
124.05	121.67	129.78	112.26	129.53	114.56	122.62	116.38
126.93	119.72	131.25	112.52	129.66	114.44	124.38	116.86
127.59	122.26	130.65	113.78	128.83	113.57	126.68	117.84
119.79	123.36	130.69	112.95	127.75	112.38	125.02	116.12
