# Supplementary material for: Adaptive hindlimb split-belt treadmill walking in rats by controlling basic muscle activation patterns via phase resetting
Source: Sci Rep. 2018 Nov 26;8:17341. doi: 10.1038/s41598-018-35714-8 (PMC6255885; doi:10.1038/s41598-018-35714-8)
Supplement: Supplementary file 5 — Supplementary Dataset S1 [file 41598_2018_35714_MOESM5_ESM.zip › S1_Dataset/HipAngle/Session20_hipangle.csv]

104.31	125.28	114.99	131.11	108.36	117.68	134.94	134.77
146.78	126.51	115.06	131.25	116.98	121.05	133.94	139.52
156.46	112.44	111.12	129.83	118.97	126.73	134.68	133.28
153.49	107.81	110.92	133.29	110.28	127.48	131.67	132.45
115.32	128.54	107.70	129.29	115.45	126.25	131.27	138.51
117.19	128.92	109.40	135.39	113.08	131.49	129.54	134.00
117.65	128.95	107.71	134.29	108.64	141.94	129.65	131.91
102.67	121.61	110.48	135.16	123.14	126.52	128.10	134.37
106.17	121.38	107.93	132.44	120.94	134.21	136.46	134.22
102.11	125.06	106.17	126.53	114.25	137.15	105.39	129.99
