# Supplementary material for: Adaptive hindlimb split-belt treadmill walking in rats by controlling basic muscle activation patterns via phase resetting
Source: Sci Rep. 2018 Nov 26;8:17341. doi: 10.1038/s41598-018-35714-8 (PMC6255885; doi:10.1038/s41598-018-35714-8)
Supplement: Supplementary file 5 — Supplementary Dataset S1 [file 41598_2018_35714_MOESM5_ESM.zip › S1_Dataset/HipAngle/Session21_hipangle.csv]

106.51	103.53	102.06	117.94	96.05	110.38	93.67	100.62
107.13	102.75	104.97	120.65	99.12	109.20	94.44	100.06
106.42	103.00	99.57	116.19	96.89	112.96	94.89	104.57
104.42	99.31	104.87	108.90	96.52	108.53	94.76	114.49
107.35	98.37	106.91	108.80	95.44	107.07	87.30	113.95
102.81	102.22	103.82	132.17	97.71	112.86	94.61	111.26
107.98	103.91	104.52	113.54	92.19	110.10	96.72	110.52
102.25	98.81	96.03	106.61	101.18	108.82	91.34	108.02
105.38	104.08	104.81	101.93	97.27	110.72	92.90	102.37
101.31	100.99	99.86	113.28	97.37	113.83	94.87	100.63
