# Supplementary material for: Adaptive hindlimb split-belt treadmill walking in rats by controlling basic muscle activation patterns via phase resetting
Source: Sci Rep. 2018 Nov 26;8:17341. doi: 10.1038/s41598-018-35714-8 (PMC6255885; doi:10.1038/s41598-018-35714-8)
Supplement: Supplementary file 5 — Supplementary Dataset S1 [file 41598_2018_35714_MOESM5_ESM.zip › S1_Dataset/HipAngle/Session22_hipangle.csv]

105.29	119.36	113.04	109.64	112.19	110.57	104.57	116.69
108.76	109.99	109.13	112.95	113.25	114.24	101.52	119.75
115.09	114.09	106.50	108.02	118.61	109.22	101.29	120.90
112.69	111.58	110.19	109.21	106.97	111.14	102.00	120.52
110.59	122.19	113.97	113.56	106.89	116.76	103.14	118.39
109.89	118.77	109.96	109.92	108.53	113.18	102.28	119.14
130.34	117.80	109.55	114.03	108.17	111.38	104.64	114.61
120.11	137.78	106.70	116.02	111.06	108.92	107.82	121.64
122.87	137.41	105.85	114.73	108.48	113.49	103.80	119.39
114.02	113.77	107.60	111.78	102.38	107.47	103.68	119.44
