# Supplementary material for: Adaptive hindlimb split-belt treadmill walking in rats by controlling basic muscle activation patterns via phase resetting
Source: Sci Rep. 2018 Nov 26;8:17341. doi: 10.1038/s41598-018-35714-8 (PMC6255885; doi:10.1038/s41598-018-35714-8)
Supplement: Supplementary file 5 — Supplementary Dataset S1 [file 41598_2018_35714_MOESM5_ESM.zip › S1_Dataset/HipAngle/Session23_hipangle.csv]

148.86	112.98	135.08	110.14	136.63	111.27	135.06	109.05
150.04	113.73	137.04	110.84	135.12	110.96	135.79	108.99
134.20	113.97	135.22	108.04	135.25	110.89	135.69	108.33
143.19	111.79	134.36	108.75	135.42	110.66	135.35	108.56
134.85	112.88	132.88	108.82	135.89	109.67	136.54	112.64
134.23	111.53	134.55	111.03	135.54	110.42	137.08	111.46
138.18	116.43	136.38	109.77	136.20	110.50	134.52	107.89
135.80	110.30	135.79	109.37	135.41	111.43	132.33	111.02
137.69	116.97	138.15	109.09	134.36	110.97	130.63	105.51
136.78	108.35	136.05	109.29	134.17	110.68	135.89	107.16
