# Supplementary material for: Adaptive hindlimb split-belt treadmill walking in rats by controlling basic muscle activation patterns via phase resetting
Source: Sci Rep. 2018 Nov 26;8:17341. doi: 10.1038/s41598-018-35714-8 (PMC6255885; doi:10.1038/s41598-018-35714-8)
Supplement: Supplementary file 5 — Supplementary Dataset S1 [file 41598_2018_35714_MOESM5_ESM.zip › S1_Dataset/HipAngle/Session24_hipangle.csv]

128.89	119.85	124.68	117.60	114.50	114.29	112.43	113.21
131.64	126.00	124.86	116.88	119.53	115.37	116.85	102.65
127.68	117.60	126.95	127.13	119.22	114.90	116.18	106.31
129.41	114.10	130.04	118.32	116.87	112.57	115.66	112.38
117.70	118.32	142.04	118.67	129.59	105.22	117.46	113.51
122.20	121.71	126.09	116.92	131.42	104.97	116.55	107.81
123.65	118.53	125.90	115.80	130.74	114.69	114.25	104.52
128.70	119.84	130.74	117.39	121.45	109.87	115.13	107.23
125.47	114.74	128.28	121.75	116.32	116.24	117.85	113.38
131.65	113.84	129.45	116.93	117.17	116.28	116.67	114.34
