# Supplementary material for: Adaptive hindlimb split-belt treadmill walking in rats by controlling basic muscle activation patterns via phase resetting
Source: Sci Rep. 2018 Nov 26;8:17341. doi: 10.1038/s41598-018-35714-8 (PMC6255885; doi:10.1038/s41598-018-35714-8)
Supplement: Supplementary file 5 — Supplementary Dataset S1 [file 41598_2018_35714_MOESM5_ESM.zip › S1_Dataset/HipAngle/Session25_hipangle.csv]

93.27	107.81	102.53	104.88	101.71	101.54	97.51	106.64
107.49	109.61	99.73	99.41	102.59	102.01	97.69	107.99
112.67	113.14	95.30	106.86	98.85	106.14	98.02	108.32
111.47	107.17	95.62	102.21	101.95	104.67	101.65	106.69
108.71	105.15	97.99	108.75	100.63	102.36	100.32	108.52
97.43	106.57	96.89	103.41	101.87	102.48	99.46	106.40
102.04	106.93	94.19	103.29	99.93	102.56	100.20	106.23
101.58	109.49	96.36	101.20	98.87	102.66	103.36	104.90
102.57	105.12	109.98	102.97	102.26	104.30	100.58	105.59
134.25	105.74	98.13	103.45	102.09	103.38	102.17	108.88
