# Supplementary material for: Adaptive hindlimb split-belt treadmill walking in rats by controlling basic muscle activation patterns via phase resetting
Source: Sci Rep. 2018 Nov 26;8:17341. doi: 10.1038/s41598-018-35714-8 (PMC6255885; doi:10.1038/s41598-018-35714-8)
Supplement: Supplementary file 5 — Supplementary Dataset S1 [file 41598_2018_35714_MOESM5_ESM.zip › S1_Dataset/HipAngle/Session26_hipangle.csv]

97.34	132.44	98.91	132.68	97.59	134.56	90.04	133.34
99.43	130.17	103.08	131.63	93.80	131.51	94.48	134.61
97.45	132.51	96.86	131.01	95.52	132.04	95.61	137.78
94.98	132.20	99.91	131.77	89.96	134.52	103.59	137.92
94.36	130.42	96.33	134.09	99.13	132.46	96.55	139.73
91.88	131.61	93.78	134.58	98.22	133.44	101.21	142.59
94.82	131.72	93.76	126.70	99.14	134.03	98.15	136.21
95.72	133.39	99.39	130.33	98.34	132.37	105.83	137.12
94.79	137.73	99.11	130.37	98.40	131.00	100.27	137.99
93.45	133.96	95.34	132.24	94.95	130.63	98.93	134.76
