# Supplementary material for: Adaptive hindlimb split-belt treadmill walking in rats by controlling basic muscle activation patterns via phase resetting
Source: Sci Rep. 2018 Nov 26;8:17341. doi: 10.1038/s41598-018-35714-8 (PMC6255885; doi:10.1038/s41598-018-35714-8)
Supplement: Supplementary file 5 — Supplementary Dataset S1 [file 41598_2018_35714_MOESM5_ESM.zip › S1_Dataset/HipAngle/Session27_hipangle.csv]

137.54	125.80	133.46	133.08	137.70	133.58	138.77	128.05
137.49	124.37	135.54	131.48	133.35	134.63	133.49	126.24
135.63	128.47	145.31	131.40	136.93	131.88	133.05	125.61
131.03	128.57	134.06	132.31	133.15	141.86	140.77	127.62
133.04	139.21	137.75	135.11	136.68	131.95	138.48	132.58
127.86	131.61	130.36	131.57	129.35	132.95	136.62	129.69
132.22	127.80	130.05	131.41	143.47	136.49	138.19	126.65
130.38	128.47	132.38	136.57	132.90	129.34	139.24	127.40
132.93	128.63	133.35	133.05	133.59	135.39	133.79	123.19
133.96	132.14	129.52	134.02	142.82	136.22	134.93	124.44
