# Supplementary material for: Adaptive hindlimb split-belt treadmill walking in rats by controlling basic muscle activation patterns via phase resetting
Source: Sci Rep. 2018 Nov 26;8:17341. doi: 10.1038/s41598-018-35714-8 (PMC6255885; doi:10.1038/s41598-018-35714-8)
Supplement: Supplementary file 5 — Supplementary Dataset S1 [file 41598_2018_35714_MOESM5_ESM.zip › S1_Dataset/HipAngle/Session28_hipangle.csv]

104.90	111.81	92.92	122.28	103.40	122.42	98.27	115.33
106.60	116.61	95.19	120.89	105.72	115.89	101.01	119.45
102.06	118.22	98.94	121.34	105.61	114.14	99.20	118.79
103.01	116.54	94.33	120.33	103.81	114.57	97.47	118.50
105.38	113.30	97.72	122.78	102.34	116.15	97.04	113.48
98.99	115.89	97.09	120.39	103.66	113.41	103.14	113.96
98.86	120.27	103.16	120.25	104.97	114.26	102.01	113.19
103.60	111.77	91.41	121.27	104.66	114.58	101.79	121.23
99.06	114.75	92.06	120.68	103.15	116.08	94.97	115.55
102.67	120.38	100.62	121.20	102.94	115.55	97.26	116.16
