# Supplementary material for: Adaptive hindlimb split-belt treadmill walking in rats by controlling basic muscle activation patterns via phase resetting
Source: Sci Rep. 2018 Nov 26;8:17341. doi: 10.1038/s41598-018-35714-8 (PMC6255885; doi:10.1038/s41598-018-35714-8)
Supplement: Supplementary file 5 — Supplementary Dataset S1 [file 41598_2018_35714_MOESM5_ESM.zip › S1_Dataset/HipAngle/Session29_hipangle.csv]

123.09	109.20	123.10	104.85	123.00	105.42	121.53	99.02
123.06	107.57	121.95	102.89	126.01	103.88	127.69	102.96
127.66	106.63	123.04	102.43	127.02	104.51	124.06	101.88
129.49	110.45	120.14	102.52	126.71	102.54	122.63	101.75
123.48	105.11	122.60	103.10	128.73	105.58	128.22	101.32
130.22	113.90	124.29	105.19	123.65	105.77	125.26	101.57
132.71	110.31	124.00	103.88	126.95	109.77	120.26	102.59
128.53	110.39	121.57	103.73	126.79	106.00	127.54	102.89
129.29	106.56	125.33	104.03	124.82	105.86	126.71	103.90
128.72	111.23	124.44	102.83	126.73	108.59	125.91	101.10
