# Supplementary material for: Adaptive hindlimb split-belt treadmill walking in rats by controlling basic muscle activation patterns via phase resetting
Source: Sci Rep. 2018 Nov 26;8:17341. doi: 10.1038/s41598-018-35714-8 (PMC6255885; doi:10.1038/s41598-018-35714-8)
Supplement: Supplementary file 5 — Supplementary Dataset S1 [file 41598_2018_35714_MOESM5_ESM.zip › S1_Dataset/HipAngle/Session2_hipangle.csv]

119.13	121.07	119.21	118.52	123.12	120.77	106.34	116.94
117.42	120.01	118.84	116.86	121.98	119.87	108.26	116.31
119.18	119.91	118.46	116.84	119.51	121.27	106.64	116.35
118.37	120.69	116.60	117.67	121.15	119.32	106.00	115.66
115.35	117.12	119.67	118.07	120.16	119.61	109.90	114.55
117.92	122.11	118.77	116.96	121.16	119.59	106.77	114.58
117.44	116.83	119.39	117.98	122.18	120.47	107.41	115.53
118.92	121.93	119.31	117.96	121.33	120.87	107.08	113.64
117.62	117.03	119.45	116.80	120.70	120.69	108.14	115.09
120.52	120.75	117.17	118.72	118.47	120.78	107.29	114.75
