# Supplementary material for: Adaptive hindlimb split-belt treadmill walking in rats by controlling basic muscle activation patterns via phase resetting
Source: Sci Rep. 2018 Nov 26;8:17341. doi: 10.1038/s41598-018-35714-8 (PMC6255885; doi:10.1038/s41598-018-35714-8)
Supplement: Supplementary file 5 — Supplementary Dataset S1 [file 41598_2018_35714_MOESM5_ESM.zip › S1_Dataset/HipAngle/Session30_hipangle.csv]

61.65	79.51	66.69	79.04	64.43	77.15	68.51	82.38
61.63	81.65	116.86	77.83	64.63	77.43	66.08	81.73
59.90	80.58	60.22	79.27	63.96	77.14	66.82	85.98
59.76	80.99	60.47	80.74	64.36	80.38	67.76	84.42
60.66	80.86	60.80	78.68	64.63	81.51	68.48	84.18
102.03	81.35	60.47	78.36	64.82	80.02	69.03	84.30
111.02	81.18	60.88	78.65	65.53	80.31	68.32	84.22
60.21	80.43	87.10	77.92	65.06	80.98	68.64	83.47
60.60	78.96	61.60	76.86	65.22	80.44	67.77	82.09
114.99	81.19	61.36	81.24	65.37	80.62	65.75	84.34
