# Supplementary material for: Adaptive hindlimb split-belt treadmill walking in rats by controlling basic muscle activation patterns via phase resetting
Source: Sci Rep. 2018 Nov 26;8:17341. doi: 10.1038/s41598-018-35714-8 (PMC6255885; doi:10.1038/s41598-018-35714-8)
Supplement: Supplementary file 5 — Supplementary Dataset S1 [file 41598_2018_35714_MOESM5_ESM.zip › S1_Dataset/HipAngle/Session31_hipangle.csv]

90.09	92.36	95.77	96.12	93.50	96.00	91.98	97.42
89.41	92.97	95.37	96.99	93.44	95.40	92.86	97.19
90.15	93.31	97.03	96.75	93.61	95.52	92.62	98.21
89.55	93.15	98.28	96.60	93.13	96.06	92.49	96.70
87.92	92.69	97.85	96.81	92.22	95.71	91.90	97.67
89.53	92.75	98.24	96.93	94.22	95.49	93.49	97.54
88.41	92.86	97.10	95.83	94.03	95.94	92.76	97.67
89.57	92.87	97.36	96.31	94.28	95.53	93.68	97.79
87.47	91.19	98.24	96.25	93.61	95.61	92.45	98.28
90.88	92.18	97.60	95.88	93.85	95.42	92.64	97.34
