# Supplementary material for: Adaptive hindlimb split-belt treadmill walking in rats by controlling basic muscle activation patterns via phase resetting
Source: Sci Rep. 2018 Nov 26;8:17341. doi: 10.1038/s41598-018-35714-8 (PMC6255885; doi:10.1038/s41598-018-35714-8)
Supplement: Supplementary file 5 — Supplementary Dataset S1 [file 41598_2018_35714_MOESM5_ESM.zip › S1_Dataset/HipAngle/Session32_hipangle.csv]

114.17	109.93	115.49	121.33	115.98	122.47	117.08	120.87
114.29	112.38	113.26	125.06	118.48	125.12	114.58	122.77
116.79	110.02	112.46	122.39	118.06	124.67	118.25	119.57
115.91	110.73	110.87	121.67	118.86	126.27	111.95	119.18
111.84	111.94	113.46	121.42	117.53	124.20	118.37	121.31
116.95	110.04	112.67	125.08	115.57	123.38	114.03	120.39
118.11	112.21	111.21	124.71	120.06	125.32	117.39	118.19
118.21	113.55	109.68	123.99	116.38	126.99	114.01	109.44
116.61	114.13	110.02	125.62	117.78	126.68	116.06	110.13
118.30	116.30	111.13	127.99	119.54	127.50	118.17	114.21
