# Supplementary material for: Adaptive hindlimb split-belt treadmill walking in rats by controlling basic muscle activation patterns via phase resetting
Source: Sci Rep. 2018 Nov 26;8:17341. doi: 10.1038/s41598-018-35714-8 (PMC6255885; doi:10.1038/s41598-018-35714-8)
Supplement: Supplementary file 5 — Supplementary Dataset S1 [file 41598_2018_35714_MOESM5_ESM.zip › S1_Dataset/HipAngle/Session33_hipangle.csv]

116.51	121.44	121.26	116.67	130.47	118.95	119.40	122.68
124.39	118.58	123.76	117.86	128.36	118.25	122.12	121.51
119.41	116.28	123.21	118.00	128.63	117.57	120.34	121.17
121.59	116.99	121.84	115.27	129.45	118.86	120.58	121.60
124.07	117.75	119.01	114.70	129.01	117.05	122.44	121.32
125.17	116.51	118.40	114.13	125.18	115.69	123.64	120.66
124.06	116.18	120.39	113.99	126.20	117.30	120.95	120.20
124.17	116.07	123.64	120.05	126.94	117.08	122.07	119.01
122.32	113.90	126.31	117.46	128.60	115.92	121.96	119.44
119.64	113.65	120.27	115.99	123.93	120.00	121.85	120.23
