# Supplementary material for: Adaptive hindlimb split-belt treadmill walking in rats by controlling basic muscle activation patterns via phase resetting
Source: Sci Rep. 2018 Nov 26;8:17341. doi: 10.1038/s41598-018-35714-8 (PMC6255885; doi:10.1038/s41598-018-35714-8)
Supplement: Supplementary file 5 — Supplementary Dataset S1 [file 41598_2018_35714_MOESM5_ESM.zip › S1_Dataset/HipAngle/Session34_hipangle.csv]

117.13	141.04	123.12	144.42	117.13	141.04	119.62	141.57
121.41	141.19	124.67	141.07	121.41	141.19	116.70	144.99
121.71	141.10	123.40	140.98	121.71	141.10	117.91	143.88
121.36	139.02	122.15	141.88	121.36	139.02	116.86	145.85
120.14	138.98	124.93	143.09	120.14	138.98	119.71	142.31
116.68	142.47	119.44	141.58	116.68	142.47	117.53	137.88
124.16	142.23	116.73	141.74	124.16	142.23	116.74	142.93
129.59	140.80	117.27	141.59	129.59	140.80	118.56	145.05
122.73	142.16	118.05	143.34	122.73	142.16	117.01	145.34
125.65	142.17	118.65	148.60	125.65	142.17	118.37	139.71
