# Supplementary material for: Adaptive hindlimb split-belt treadmill walking in rats by controlling basic muscle activation patterns via phase resetting
Source: Sci Rep. 2018 Nov 26;8:17341. doi: 10.1038/s41598-018-35714-8 (PMC6255885; doi:10.1038/s41598-018-35714-8)
Supplement: Supplementary file 5 — Supplementary Dataset S1 [file 41598_2018_35714_MOESM5_ESM.zip › S1_Dataset/HipAngle/Session35_hipangle.csv]

117.89	124.36	112.39	114.03	113.57	117.57	114.31	116.62
111.82	124.80	113.60	114.09	114.21	117.95	110.93	116.02
112.22	129.24	113.76	116.47	113.07	119.11	110.81	116.00
110.50	126.31	113.91	117.13	114.71	114.29	113.52	119.42
114.18	124.95	112.85	115.83	114.98	115.53	112.64	115.99
112.84	127.32	113.37	114.98	114.72	119.47	112.49	114.19
112.42	130.87	111.69	117.94	114.57	117.76	114.00	117.89
110.73	133.44	114.26	116.98	112.91	117.70	113.16	115.81
112.04	131.13	111.95	115.39	114.89	119.26	113.54	117.87
113.18	129.35	112.00	116.33	116.15	117.90	111.88	117.12
