# Supplementary material for: Adaptive hindlimb split-belt treadmill walking in rats by controlling basic muscle activation patterns via phase resetting
Source: Sci Rep. 2018 Nov 26;8:17341. doi: 10.1038/s41598-018-35714-8 (PMC6255885; doi:10.1038/s41598-018-35714-8)
Supplement: Supplementary file 5 — Supplementary Dataset S1 [file 41598_2018_35714_MOESM5_ESM.zip › S1_Dataset/HipAngle/Session36_hipangle.csv]

119.87	105.62	116.30	99.01	123.78	103.03	116.11	98.80
121.63	103.29	114.32	99.56	123.30	102.57	117.88	100.66
115.07	101.93	113.81	99.71	124.64	102.15	117.04	98.80
120.11	101.94	114.60	99.50	125.01	102.89	118.99	99.29
124.67	102.31	113.44	99.15	124.64	103.05	118.44	100.17
121.01	101.39	114.59	97.91	126.13	102.90	121.82	99.29
120.40	102.56	114.73	98.29	123.80	102.82	116.95	99.13
117.11	101.82	112.17	97.29	123.95	102.53	111.91	98.52
122.50	102.99	112.20	98.35	122.57	102.41	114.31	98.32
119.40	102.27	111.34	101.07	123.28	102.46	119.74	98.41
