# Supplementary material for: Adaptive hindlimb split-belt treadmill walking in rats by controlling basic muscle activation patterns via phase resetting
Source: Sci Rep. 2018 Nov 26;8:17341. doi: 10.1038/s41598-018-35714-8 (PMC6255885; doi:10.1038/s41598-018-35714-8)
Supplement: Supplementary file 5 — Supplementary Dataset S1 [file 41598_2018_35714_MOESM5_ESM.zip › S1_Dataset/HipAngle/Session37_hipangle.csv]

135.27	125.12	145.47	119.66	141.68	125.00	151.62	125.00
135.56	122.21	139.30	134.42	141.41	128.20	143.07	132.33
136.05	119.98	139.30	136.01	141.41	129.53	143.33	129.45
132.37	126.83	141.67	137.05	151.23	130.18	142.05	128.96
135.44	121.20	138.46	137.31	144.37	133.69	144.40	127.40
131.64	122.14	143.69	118.97	141.70	132.44	143.74	127.74
134.61	124.65	141.65	129.66	141.71	131.32	151.29	133.86
136.62	128.65	139.85	134.57	142.25	130.42	142.97	128.24
137.34	125.40	142.71	140.42	144.86	127.26	148.29	129.45
139.72	130.21	136.97	138.69	144.15	126.33	143.16	129.08
