# Supplementary material for: Adaptive hindlimb split-belt treadmill walking in rats by controlling basic muscle activation patterns via phase resetting
Source: Sci Rep. 2018 Nov 26;8:17341. doi: 10.1038/s41598-018-35714-8 (PMC6255885; doi:10.1038/s41598-018-35714-8)
Supplement: Supplementary file 5 — Supplementary Dataset S1 [file 41598_2018_35714_MOESM5_ESM.zip › S1_Dataset/HipAngle/Session38_hipangle.csv]

151.62	125.16	133.93	136.60	128.15	131.08	120.33	147.56
143.07	124.04	124.20	140.20	127.05	130.06	124.31	144.49
143.33	127.86	126.21	134.43	129.56	132.84	122.74	130.63
142.05	121.49	125.18	131.02	129.64	130.38	128.61	147.42
144.40	125.23	124.13	129.14	126.51	133.15	121.85	144.54
143.74	125.17	123.98	128.67	125.73	131.74	120.76	135.42
151.29	122.19	123.70	130.39	124.17	132.59	126.92	140.41
142.97	119.55	132.72	135.61	125.10	132.85	122.29	132.02
148.29	118.81	129.04	126.39	124.94	131.04	126.34	141.87
143.16	118.13	125.54	127.11	128.87	130.46	119.64	135.16
