# Supplementary material for: Adaptive hindlimb split-belt treadmill walking in rats by controlling basic muscle activation patterns via phase resetting
Source: Sci Rep. 2018 Nov 26;8:17341. doi: 10.1038/s41598-018-35714-8 (PMC6255885; doi:10.1038/s41598-018-35714-8)
Supplement: Supplementary file 5 — Supplementary Dataset S1 [file 41598_2018_35714_MOESM5_ESM.zip › S1_Dataset/HipAngle/Session39_hipangle.csv]

127.35	95.78	131.31	85.19	125.55	88.32	130.73	94.94
126.50	88.30	134.69	88.11	129.23	89.94	139.06	95.17
121.99	90.09	139.51	92.79	132.03	92.61	127.88	94.87
129.03	92.72	138.44	92.61	130.63	90.65	127.44	97.31
126.64	90.43	138.21	91.99	131.56	90.51	127.67	100.14
132.50	90.55	138.42	92.35	132.50	90.19	126.96	98.78
129.41	90.51	132.16	92.82	129.96	92.43	130.18	101.00
125.98	91.25	131.79	90.63	131.70	85.46	127.87	102.90
122.70	93.84	132.30	83.77	132.49	90.10	131.11	99.65
128.80	91.29	132.61	87.78	130.53	91.35	127.36	97.76
