# Supplementary material for: Adaptive hindlimb split-belt treadmill walking in rats by controlling basic muscle activation patterns via phase resetting
Source: Sci Rep. 2018 Nov 26;8:17341. doi: 10.1038/s41598-018-35714-8 (PMC6255885; doi:10.1038/s41598-018-35714-8)
Supplement: Supplementary file 5 — Supplementary Dataset S1 [file 41598_2018_35714_MOESM5_ESM.zip › S1_Dataset/HipAngle/Session40_hipangle.csv]

102.79	119.85	94.59	119.73	107.10	112.39	103.85	113.10
101.75	117.12	94.50	119.24	108.93	112.83	104.31	114.60
102.32	118.67	93.37	120.49	113.43	117.22	105.58	115.76
101.27	119.01	93.24	121.67	103.26	115.36	100.78	113.67
100.97	118.68	88.71	121.66	118.33	118.11	100.70	113.90
102.58	115.88	95.91	118.93	115.61	120.55	104.93	113.40
102.54	116.33	95.10	116.51	111.92	116.94	102.00	114.29
102.69	121.53	98.66	118.43	111.90	120.50	103.70	116.38
100.10	118.34	94.47	116.78	112.12	116.67	99.20	113.43
100.53	120.37	92.72	120.54	105.31	118.35	102.01	116.18
