# Supplementary material for: Adaptive hindlimb split-belt treadmill walking in rats by controlling basic muscle activation patterns via phase resetting
Source: Sci Rep. 2018 Nov 26;8:17341. doi: 10.1038/s41598-018-35714-8 (PMC6255885; doi:10.1038/s41598-018-35714-8)
Supplement: Supplementary file 5 — Supplementary Dataset S1 [file 41598_2018_35714_MOESM5_ESM.zip › S1_Dataset/HipAngle/Session4_hipangle.csv]

111.67	90.59	111.29	90.93	110.51	90.82	108.54	88.93
114.22	91.60	112.21	90.95	112.98	91.23	109.23	89.56
111.77	93.12	112.17	90.86	110.35	90.51	108.81	88.39
111.22	91.90	111.49	91.18	110.67	90.91	108.72	89.84
114.44	91.69	111.51	90.97	110.34	90.84	108.96	90.34
111.12	91.88	110.91	91.08	111.39	91.24	109.86	89.97
112.71	90.80	111.21	90.69	111.05	90.33	110.65	90.22
112.77	91.49	111.71	90.81	110.40	90.84	109.51	89.85
112.23	91.81	110.84	91.15	109.37	90.37	109.68	89.97
112.40	91.15	111.83	90.86	111.69	90.40	109.44	90.34
