# Supplementary material for: Adaptive hindlimb split-belt treadmill walking in rats by controlling basic muscle activation patterns via phase resetting
Source: Sci Rep. 2018 Nov 26;8:17341. doi: 10.1038/s41598-018-35714-8 (PMC6255885; doi:10.1038/s41598-018-35714-8)
Supplement: Supplementary file 5 — Supplementary Dataset S1 [file 41598_2018_35714_MOESM5_ESM.zip › S1_Dataset/HipAngle/Session5_hipangle.csv]

84.37	116.19	84.27	113.60	83.96	108.71	78.58	112.20
84.16	107.68	84.24	112.49	84.63	107.82	78.84	115.69
84.69	109.10	85.53	116.00	84.03	106.89	78.79	113.47
81.65	110.04	82.78	112.28	83.33	107.78	76.84	113.15
84.13	107.25	79.87	107.24	84.79	108.33	77.11	112.65
83.18	107.74	79.76	107.39	83.54	107.18	76.88	113.76
83.46	107.58	81.84	109.40	84.08	107.25	78.87	114.47
83.29	107.62	84.42	111.45	83.87	107.16	77.93	113.57
83.54	107.12	85.03	110.18	85.54	108.24	78.37	113.63
82.27	104.07	82.75	110.51	83.33	107.06	80.61	124.49
