# Supplementary material for: Adaptive hindlimb split-belt treadmill walking in rats by controlling basic muscle activation patterns via phase resetting
Source: Sci Rep. 2018 Nov 26;8:17341. doi: 10.1038/s41598-018-35714-8 (PMC6255885; doi:10.1038/s41598-018-35714-8)
Supplement: Supplementary file 5 — Supplementary Dataset S1 [file 41598_2018_35714_MOESM5_ESM.zip › S1_Dataset/HipAngle/Session6_hipangle.csv]

111.32	92.56	104.11	91.75	106.84	88.19	105.25	91.63
110.18	94.08	106.04	92.53	107.16	87.78	105.25	90.85
109.47	95.13	106.89	92.68	104.85	88.77	105.29	90.32
108.59	94.54	108.10	87.98	106.13	88.09	105.13	91.23
107.17	90.71	105.78	87.66	106.55	88.74	105.74	89.83
105.22	92.38	105.99	89.33	106.04	88.81	105.57	90.80
108.96	89.39	106.78	90.29	106.90	90.63	106.27	90.29
105.90	91.34	107.49	92.78	105.87	90.96	106.14	92.26
108.34	90.72	107.79	91.76	107.58	90.30	106.32	92.40
107.31	91.37	106.26	93.78	107.02	90.36	105.70	91.05
