# Supplementary material for: Adaptive hindlimb split-belt treadmill walking in rats by controlling basic muscle activation patterns via phase resetting
Source: Sci Rep. 2018 Nov 26;8:17341. doi: 10.1038/s41598-018-35714-8 (PMC6255885; doi:10.1038/s41598-018-35714-8)
Supplement: Supplementary file 5 — Supplementary Dataset S1 [file 41598_2018_35714_MOESM5_ESM.zip › S1_Dataset/HipAngle/Session7_hipangle.csv]

110.71	108.83	117.35	105.65	122.56	111.70	109.36	107.46
112.74	105.72	115.23	107.47	122.81	110.18	112.10	105.26
111.04	108.39	118.19	102.02	121.05	106.47	110.37	107.01
113.44	110.33	110.11	108.83	121.84	108.14	110.29	105.40
111.85	111.13	112.58	106.45	122.96	104.20	112.80	108.01
112.22	108.88	113.35	107.93	122.43	105.59	112.14	102.68
115.97	110.20	117.71	103.16	120.74	107.97	113.70	101.88
112.76	111.09	118.08	109.94	118.03	104.88	112.55	106.93
110.39	108.35	119.71	106.58	118.27	106.53	113.35	105.14
110.49	108.51	115.71	106.34	114.30	100.43	111.79	106.90
