# Supplementary material for: Adaptive hindlimb split-belt treadmill walking in rats by controlling basic muscle activation patterns via phase resetting
Source: Sci Rep. 2018 Nov 26;8:17341. doi: 10.1038/s41598-018-35714-8 (PMC6255885; doi:10.1038/s41598-018-35714-8)
Supplement: Supplementary file 5 — Supplementary Dataset S1 [file 41598_2018_35714_MOESM5_ESM.zip › S1_Dataset/HipAngle/Session8_hipangle.csv]

110.87	100.69	114.05	102.72	113.52	100.93	111.48	101.49
109.49	103.33	114.99	103.28	116.81	101.44	112.12	102.50
110.90	102.05	116.21	103.28	112.93	99.76	111.94	102.22
112.97	102.45	115.07	103.47	114.61	101.81	111.60	101.55
112.34	102.42	115.40	103.62	113.10	102.67	113.57	101.51
109.87	103.04	115.29	103.34	117.65	102.03	112.78	100.54
113.62	102.64	115.39	103.88	117.13	102.30	115.96	102.80
114.38	102.71	114.58	103.58	112.96	101.08	112.88	103.16
113.93	103.17	114.33	103.75	114.77	100.20	112.03	101.67
113.99	103.33	114.27	103.61	115.13	102.02	112.40	101.61
