# Supplementary material for: Adaptive hindlimb split-belt treadmill walking in rats by controlling basic muscle activation patterns via phase resetting
Source: Sci Rep. 2018 Nov 26;8:17341. doi: 10.1038/s41598-018-35714-8 (PMC6255885; doi:10.1038/s41598-018-35714-8)
Supplement: Supplementary file 5 — Supplementary Dataset S1 [file 41598_2018_35714_MOESM5_ESM.zip › S1_Dataset/HipAngle/Session9_hipangle.csv]

98.67	101.86	102.35	101.18	101.20	97.57	101.32	94.18
99.08	101.71	102.29	99.35	101.87	98.37	100.76	94.26
99.09	101.67	102.43	100.51	98.25	98.31	101.35	96.78
99.59	96.98	103.65	101.14	97.69	100.74	100.38	96.27
98.89	100.26	103.21	99.11	98.29	101.36	99.37	98.06
99.77	101.55	102.56	101.77	97.75	100.84	101.04	100.36
99.43	100.91	102.00	100.30	100.72	100.56	101.27	98.40
99.32	101.17	102.53	100.13	97.62	102.28	98.96	97.26
99.58	100.72	104.06	99.89	102.10	99.68	102.26	97.39
99.35	100.57	102.97	101.60	97.68	101.38	101.41	97.20
