# Supplementary material for: Adaptive hindlimb split-belt treadmill walking in rats by controlling basic muscle activation patterns via phase resetting
Source: Sci Rep. 2018 Nov 26;8:17341. doi: 10.1038/s41598-018-35714-8 (PMC6255885; doi:10.1038/s41598-018-35714-8)
Supplement: Supplementary file 5 — Supplementary Dataset S1 [file 41598_2018_35714_MOESM5_ESM.zip › S1_Dataset/RepresentativeData/README.txt]

---
Session35_angle_{ST1,FT,ST2,SB}.csv
---
Measured six joint angles (hips, knees, and ankles of hindlimbs) during 10 steps of the Session 35. 
{ST1,FT,ST2,SB} means the configuration of the treadmill(ST1:slow tied 1, FT:fast tied, ST2:slow tied 2, and SB:Split-belt).
Files are created by Comma-Separated Values format (csv). 
Data of each file are formatted as follows.

Joint angles.
 - 1st col: hip angle of slow leg [deg]
 - 2nd col: hip angle of fast leg [deg]
 - 3rd col: knee angle of slow leg [deg]
 - 4th col: knee angle of fast leg [deg]
 - 5th col: ankle angle of slow leg [deg]
 - 6th col: ankle angle of fast leg [deg]


---
Session31_{phase,duty,step,stride}_Alldata.csv
---
Measured four locomotion parameters of the Session 31. 
{phase,duty,stride,step} means the locomotion parameter.
Files are created by Comma-Separated Values format (csv). 
Data of each file are formatted as follows.

{phase}
Relative phases during one session (slow tied 1, fast tied, slow tied 2, and split-belt).
The new lines in the file represent the switching points of the configuration of the treadmill.
 - 1st col: numbers of the steps
 - 2nd col: data [rad]

{duty}
Duty factors during one session (slow tied 1, fast tied, slow tied 2, and split-belt).
The new lines in the file represent the switching points of the configuration of the treadmill.
 - 1st col: numbers of the steps
 - 2nd col: data in slow leg
 - 3rd col: data in fast leg

{stride}
Stride lengths during one session (slow tied 1, fast tied, slow tied 2, and split-belt).
The new lines in the file represent the switching points of the configuration of the treadmill.
 - 1st col: numbers of the steps
 - 2nd col: data in slow leg [cm]
 - 3rd col: data in fast leg [cm]

{step}
Step lengths during one session (slow tied 1, fast tied, slow tied 2, and split-belt).
The new lines in the file represent the switching points of the configuration of the treadmill.
 - 1st col: numbers of the steps
 - 2nd col: data in slow leg [cm]
 - 3rd col: data in fast leg [cm]
