# Supplementary material for: Adaptive hindlimb split-belt treadmill walking in rats by controlling basic muscle activation patterns via phase resetting
Source: Sci Rep. 2018 Nov 26;8:17341. doi: 10.1038/s41598-018-35714-8 (PMC6255885; doi:10.1038/s41598-018-35714-8)
Supplement: Supplementary file 5 — Supplementary Dataset S1 [file 41598_2018_35714_MOESM5_ESM.zip › S1_Dataset/RepresentativeData/Session31_duty_Alldata.csv]

1	0.6555	0.6536
2	0.6250	0.6747
3	0.6388	0.6446
4	0.6250	0.6411
5	0.6627	0.6375
6	0.6538	0.6426
7	0.6250	0.6452
8	0.5858	0.6394
9	0.5672	0.6620
10	0.5971	0.5944
11	0.6295	0.5662
12	0.6278	0.6091
13	0.6546	0.6012
14	0.6174	0.5983
15	0.5949	0.6334
16	0.5868	0.6000
17	0.5797	0.6236
18	0.6371	0.6143
19	0.6103	0.6303
20	0.6532	0.6236
21	0.6178	0.6354
22	0.5926	0.6202
23	0.5801	0.6273
24	0.6173	0.6179
25	0.6016	0.6320
26	0.6071	0.6192
27	0.7126	0.6214
28	0.6034	0.6376
29	0.5984	0.6416
30	0.5946	0.6185
31	0.6056	0.6434
32	0.5979	0.6080
33	0.5884	0.6084
34	0.6085	0.5836
35	0.6250	0.6193
36	0.7271	0.6272
37	0.5949	0.6381
38	0.5795	0.6010
39	0.5741	0.5703
40	0.7023	0.5936
41	0.6423	0.6152
42	0.5897	0.6391
43	0.5902	0.6183
44	0.5907	0.6117
45	0.6010	0.6237
46	0.5681	0.6020
47	0.6182	0.6020
48	0.5778	0.6228
49	0.5954	0.6121
50	0.6021	0.5842
51	0.6173	0.6432
52	0.5775	0.6624
53	0.5614	0.6045
54	0.6071	0.6427
55	0.5926	0.6126
56	0.6237	0.6724
57	0.5906	0.6223
58	0.6021	0.6410
59	0.6074	0.5958
60	0.6213	0.5931
61	0.6262	0.6090
62	0.5970	0.6056
63	0.5899	0.6427
64	0.5838	0.6098
65	0.5660	0.6343
66	0.6193	0.6524
67	0.7466	0.6244
68	0.7143	0.6020
69	0.7427	0.5898
70	0.7524	0.5569
71	0.6617	0.6225
72	0.5923	0.6313
73	0.5466	0.6621
74	0.5331	0.6496
75	0.5260	0.6160
76	0.5405	0.6217
77	0.5455	0.5558
78	0.5734	0.5852
79	0.5787	0.6010
80	0.5423	0.5779
81	0.5163	0.5409
82	0.5778	0.5541
83	0.5022	0.5333
84	0.5330	0.5268
85	0.5132	0.5570
86	0.6183	0.5319
87	0.5197	0.5087
88	0.4915	0.5436
89	0.5063	0.5226
90	0.5123	0.5063
91	0.6398	0.5019
92	0.4978	0.5132
93	0.5127	0.5424
94	0.4895	0.5447
95	0.5022	0.5270
96	0.4854	0.5351
97	0.5190	0.5230
98	0.4979	0.5496
99	0.4979	0.5401
100	0.5021	0.5216
101	0.5042	0.5252
102	0.4833	0.5205
103	0.4959	0.5165
104	0.5250	0.5021
105	0.4979	0.5345
106	0.5043	0.5424
107	0.5210	0.5316
108	0.5217	0.5826
109	0.4889	0.5701
110	0.5223	0.5240
111	0.5297	0.5274
112	0.5020	0.5080
113	0.4897	0.5081
114	0.5265	0.5106
115	0.5105	0.5149
116	0.5064	0.5297
117	0.5185	0.5228
118	0.5087	0.5021
119	0.5020	0.5315
120	0.6187	0.5139
121	0.5021	0.5394
122	0.4895	0.5297
123	0.5104	0.5230
124	0.4855	0.5160
125	0.4877	0.5413
126	0.4941	0.5159
127	0.4797	0.5280
128	0.4919	0.5394
129	0.4661	0.4981
130	0.4941	0.4922
131	0.4885	0.4844
132	0.4648	0.5506
133	0.4677	0.5060
134	0.4959	0.5208
135	0.4899	0.5020
136	0.4802	0.5156
137	0.5040	0.5142
138	0.4735	0.4939
139	0.5100	0.5099
140	0.5000	0.5203
141	0.4696	0.4941
142	0.4862	0.5100
143	0.4588	0.5320
144	0.5360	0.5097
145	0.4767	0.4962
146	0.5970	0.4903
147	0.5217	0.5142
148	0.4560	0.5000
149	0.5748	0.5176
150	0.4843	0.5198
151	0.5019	0.5178
152	0.5190	0.4918
153	0.4881	0.5202
154	0.4859	0.4901
155	0.5686	0.5097
156	0.4781	0.5179
157	0.4625	0.5143
158	0.4897	0.4920
159	0.4701	0.5060
160	0.4741	0.5219
161	0.4877	0.4959
162	0.4661	0.4882
163	0.4710	0.5216
164	0.4664	0.5257
165	0.4760	0.5079
166	0.4797	0.4959
167	0.4574	0.4784
168	0.4618	0.5181
169	0.4348	0.4980
170	0.4718	0.5020
171	0.4656	0.4769
172	0.4527	0.5083
173	0.4587	0.5205
174	0.4835	0.5270
175	0.4876	0.5184
176	0.4879	0.5078
177	0.4843	0.5178
178	0.5059	0.5221
179	0.4941	0.5040
180	0.4715	0.5282
181	0.5000	0.5200
182	0.4798	0.5041
183	0.4609	0.5139
184	0.4937	0.5369
185	0.4898	0.5403
186	0.4879	0.5083
187	0.4748	0.4979
188	0.4855	0.5081
189	0.4534	0.5240
190	0.5176	0.5000
191	0.4680	0.5144
192	0.4895	0.5124
193	0.4661	0.5137
194	0.4699	0.5165
195	0.4816	0.4919
196	0.4567	0.5197
197	0.4752	0.5224
198	0.4840	0.5388
199	0.5146	0.5477
200	0.4937	0.5415
201	0.4809	0.4917
202	0.4677	0.5142
203	0.5041	0.5120
204	0.4739	0.5123
205	0.5205	0.5105
206	0.4833	0.5042
207	0.4829	0.5021
208	0.6776	0.6851
209	0.6808	0.6585
210	0.6774	0.6959
211	0.6810	0.6823
212	0.6554	0.6881
213	0.6761	0.7185
214	0.6755	0.6834
215	0.6576	0.6733
216	0.6755	0.6515
217	0.6531	0.6842
218	0.6445	0.6597
219	0.6272	0.6692
220	0.6843	0.7112
221	0.7015	0.6640
222	0.6475	0.6869
223	0.6187	0.6818
224	0.6192	0.6878
225	0.6434	0.6625
226	0.6324	0.6716
227	0.6375	0.6761
228	0.6296	0.6701
229	0.6192	0.6607
230	0.6226	0.6770
231	0.6425	0.6627
232	0.6394	0.6715
233	0.6015	0.6597
234	0.6218	0.6684
235	0.6247	0.6707
236	0.6321	0.6626
237	0.6608	0.6519
238	0.6543	0.6684
239	0.6701	0.6824
240	0.6287	0.6883
241	0.6373	0.6880
242	0.6220	0.6872
243	0.6084	0.6667
244	0.6237	0.6561
245	0.6537	0.6650
246	0.6340	0.6595
247	0.6375	0.6751
248	0.6054	0.6944
249	0.5854	0.6875
250	0.6579	0.6715
251	0.6321	0.6383
252	0.6380	0.6717
253	0.6010	0.6962
254	0.6010	0.6658
255	0.6213	0.6894
256	0.6068	0.6615
257	0.6187	0.6707
258	0.6585	0.6446
259	0.6282	0.6475
260	0.6496	0.6555
261	0.6244	0.6987
262	0.5859	0.6768
263	0.6524	0.6578
264	0.6368	0.6293
265	0.6359	0.6414
266	0.6366	0.7143
267	0.5757	0.6399
268	0.6343	0.6563
269	0.6313	0.6850
270	0.6277	0.6691
271	0.6284	0.6658
272	0.6595	0.6583
273	0.6181	0.6748
274	0.6459	0.6675
275	0.6551	0.6392
276	0.6795	0.6642
277	0.6204	0.6789
278	0.6119	0.6642
279	0.6589	0.6612
280	0.6525	0.6884
281	0.6691	0.6553
282	0.6055	0.7005
283	0.5594	0.6733
284	0.6682	0.6535
285	0.6364	0.5603
286	0.6349	0.5420
287	0.6590	0.5388
288	0.6692	0.5431
289	0.6827	0.5326
290	0.6944	0.5177
291	0.6728	0.5341
292	0.6762	0.5088
293	0.6750	0.5036
294	0.7071	0.4949
295	0.6993	0.5341
296	0.7000	0.4899
297	0.7057	0.5101
298	0.7081	0.5185
299	0.6452	0.5305
300	0.7023	0.5083
301	0.6737	0.5284
302	0.6997	0.5087
303	0.6543	0.5053
304	0.7129	0.4916
305	0.7157	0.4983
306	0.7167	0.4983
307	0.6993	0.5051
308	0.7017	0.5186
309	0.7267	0.5065
310	0.6966	0.5136
311	0.7404	0.4967
312	0.7209	0.4872
313	0.7314	0.4934
314	0.7133	0.4754
315	0.7134	0.4822
316	0.7124	0.5033
317	0.7072	0.4935
318	0.7303	0.4983
319	0.6792	0.4983
320	0.7516	0.4890
321	0.7386	0.5033
322	0.7460	0.4824
323	0.7252	0.4824
324	0.7363	0.4677
325	0.7190	0.4791
326	0.7075	0.4777
327	0.7399	0.4825
328	0.7530	0.5000
329	0.7254	0.4710
330	0.7282	0.4778
331	0.7081	0.4693
332	0.7335	0.4762
333	0.7296	0.4650
334	0.7020	0.4727
335	0.7247	0.4662
336	0.7244	0.4656
337	0.7184	0.4618
338	0.7342	0.4626
339	0.7133	0.4968
340	0.7219	0.4822
341	0.7428	0.4744
342	0.7129	0.4967
343	0.7373	0.4859
344	0.6726	0.5088
345	0.7247	0.4700
346	0.7344	0.5224
347	0.6973	0.4598
348	0.6913	0.4537
349	0.7169	0.4537
350	0.6863	0.4551
351	0.6756	0.5581
352	0.7325	0.4601
353	0.6852	0.4812
354	0.7148	0.4694
355	0.6667	0.4379
356	0.7178	0.4689
357	0.7200	0.4680
358	0.7181	0.4587
359	0.6890	0.4548
360	0.6689	0.4660
361	0.6952	0.4691
362	0.7065	0.4695
363	0.7089	0.4589
364	0.6971	0.4625
365	0.6849	0.4531
366	0.6857	0.4615
367	0.7235	0.4484
368	0.6756	0.4831
369	0.6540	0.4764
370	0.7250	0.4774
371	0.7194	0.4721
372	0.7100	0.4757
373	0.6889	0.4465
374	0.6916	0.4519
375	0.6925	0.4693
376	0.6733	0.4286
377	0.7019	0.3937
378	0.6647	0.4441
379	0.7029	0.4268
380	0.7183	0.4473
381	0.6602	0.4696
382	0.6926	0.4615
383	0.6493	0.4863
384	0.7290	0.4466
385	0.7086	0.4498
386	0.7051	0.4481
387	0.7170	0.4667
388	0.6632	0.4643
389	0.7070	0.4658
390	0.7110	0.4718
391	0.6434	0.4641
392	0.7016	0.4383
393	0.7178	0.4557
394	0.7019	0.4507
395	0.7138	0.4540
396	0.7354	0.4381
397	0.6824	0.4488
398	0.6909	0.4647
399	0.7161	0.4669
400	0.7089	0.4523
401	0.7121	0.4708
402	0.7061	0.4719
403	0.7110	0.4669
404	0.7040	0.4505
405	0.6984	0.4413
406	0.7121	0.4763
407	0.6990	0.4689
408	0.7077	0.4451
409	0.7040	0.4836
410	0.6988	0.4565
411	0.7175	0.4419
412	0.7107	0.4385
413	0.7035	0.4100
414	0.7083	0.4268
415	0.7254	0.4364
416	0.6760	0.4363
417	0.6806	0.4393
418	0.6744	0.4651
419	0.7380	0.4510
420	0.6655	0.4444
421	0.6741	0.4455
422	0.7234	0.4404
423	0.7242	0.4358
424	0.7108	0.4548
425	0.7178	0.4472
426	0.6846	0.4422
427	0.7401	0.4419
428	0.7101	0.4632
429	0.7085	0.4393
430	0.7191	0.4407
431	0.7025	0.4730
432	0.7356	0.4393
433	0.7252	0.4321
434	0.7195	0.4154
435	0.7182	0.4535
436	0.7037	0.4303
437	0.6689	0.4536
438	0.6938	0.4693
439	0.7224	0.4420
440	0.7138	0.4448
441	0.7212	0.4421
442	0.7039	0.4620
443	0.7161	0.4537
444	0.7164	0.4683
445	0.7227	0.4125
446	0.6889	0.4525
447	0.7095	0.4226
448	0.7169	0.4400
449	0.7270	0.4511
450	0.7222	0.4659
451	0.7215	0.4243
452	0.6972	0.4596
453	0.7270	0.4281
454	0.7331	0.4431
455	0.7335	0.4417
456	0.7545	0.4190
457	0.7375	0.4367
458	0.7097	0.4722
459	0.7242	0.4348
460	0.6974	0.4434
461	0.7236	0.6217
462	0.7227	0.6239
463	0.7337	0.4335
464	0.7278	0.4537
465	0.6379	0.4618
466	0.7267	0.4625
467	0.7530	0.4299
468	0.7161	0.4765
469	0.6981	0.4286
470	0.7177	0.4281
471	0.7061	0.4594
472	0.7059	0.4458
473	0.7147	0.4675
474	0.7219	0.4540
475	0.7043	0.4417
476	0.7179	0.4180
477	0.7367	0.4277
478	0.7293	0.4241
479	0.7089	0.4204
