# Supplementary material for: Adaptive hindlimb split-belt treadmill walking in rats by controlling basic muscle activation patterns via phase resetting
Source: Sci Rep. 2018 Nov 26;8:17341. doi: 10.1038/s41598-018-35714-8 (PMC6255885; doi:10.1038/s41598-018-35714-8)
Supplement: Supplementary file 5 — Supplementary Dataset S1 [file 41598_2018_35714_MOESM5_ESM.zip › S1_Dataset/RepresentativeData/Session31_phase_Alldata.csv]

1	3.228
2	3.393
3	3.264
4	3.314
5	3.047
6	2.853
7	3.055
8	3.188
9	3.367
10	3.296
11	3.142
12	3.185
13	2.905
14	2.969
15	3.320
16	3.117
17	3.107
18	2.787
19	3.312
20	2.760
21	2.988
22	3.249
23	3.497
24	3.025
25	2.920
26	3.142
27	2.390
28	2.940
29	3.108
30	3.184
31	3.351
32	3.241
33	3.249
34	3.100
35	3.008
36	2.322
37	3.070
38	3.091
39	3.336
40	2.798
41	2.675
42	3.323
43	2.904
44	3.193
45	3.262
46	3.255
47	3.337
48	3.444
49	3.277
50	3.035
51	2.965
52	3.436
53	3.478
54	3.434
55	3.233
56	3.307
57	3.496
58	3.331
59	2.816
60	2.848
61	2.859
62	2.888
63	2.895
64	2.821
65	2.867
66	3.341
67	2.202
68	2.394
69	2.265
70	2.045
71	2.614
72	2.810
73	3.213
74	3.306
75	3.330
76	3.111
77	3.292
78	3.303
79	3.293
80	3.196
81	3.156
82	3.016
83	3.182
84	2.976
85	3.128
86	2.685
87	2.963
88	3.128
89	3.142
90	3.064
91	2.359
92	3.182
93	3.102
94	3.155
95	3.169
96	3.260
97	2.943
98	3.128
99	3.142
100	3.101
101	3.062
102	3.129
103	3.090
104	2.932
105	3.022
106	3.060
107	2.983
108	3.224
109	3.323
110	3.043
111	2.982
112	2.949
113	3.142
114	3.039
115	2.996
116	3.048
117	2.896
118	3.019
119	2.991
120	2.518
121	3.155
122	3.207
123	3.024
124	3.102
125	3.296
126	3.042
127	3.218
128	3.257
129	3.104
130	3.105
131	3.033
132	3.227
133	3.028
134	3.103
135	2.989
136	3.104
137	3.067
138	3.103
139	3.053
140	3.080
141	3.065
142	3.092
143	3.154
144	2.853
145	3.069
146	2.700
147	3.017
148	3.116
149	2.795
150	3.092
151	2.899
152	2.956
153	3.067
154	2.965
155	2.784
156	3.179
157	3.142
158	2.999
159	3.129
160	3.129
161	3.103
162	3.117
163	3.142
164	3.166
165	3.129
166	3.167
167	3.020
168	3.179
169	3.166
170	3.154
171	2.902
172	3.206
173	3.194
174	3.168
175	3.129
176	3.129
177	3.241
178	3.117
179	2.993
180	3.180
181	3.167
182	3.205
183	3.056
184	3.168
185	3.231
186	3.116
187	3.115
188	3.050
189	3.243
190	2.932
191	3.167
192	3.155
193	3.179
194	3.230
195	3.052
196	3.166
197	3.284
198	3.230
199	3.220
200	3.274
201	3.075
202	3.154
203	3.103
204	3.217
205	3.000
206	3.050
207	3.168
208	3.056
209	3.088
210	3.294
211	3.157
212	3.223
213	3.158
214	3.000
215	2.809
216	2.918
217	3.214
218	3.214
219	3.255
220	3.005
221	2.869
222	2.969
223	3.197
224	3.337
225	2.967
226	3.150
227	3.210
228	3.297
229	3.288
230	3.142
231	3.252
232	3.323
233	3.414
234	3.229
235	3.118
236	3.157
237	3.157
238	3.157
239	3.118
240	3.266
241	3.172
242	3.088
243	2.824
244	2.943
245	2.896
246	3.085
247	3.180
248	3.157
249	3.157
250	2.743
251	3.036
252	3.340
253	3.463
254	3.410
255	3.204
256	2.913
257	3.158
258	3.103
259	3.222
260	3.167
261	3.290
262	3.461
263	2.970
264	2.883
265	2.821
266	3.047
267	3.032
268	2.798
269	3.367
270	3.279
271	3.226
272	2.901
273	3.094
274	3.134
275	3.103
276	3.096
277	3.157
278	2.899
279	2.823
280	3.025
281	2.967
282	3.331
283	3.515
284	2.746
285	2.719
286	2.817
287	2.780
288	2.657
289	2.574
290	2.356
291	2.587
292	2.538
293	2.603
294	2.274
295	2.428
296	2.177
297	2.259
298	2.267
299	2.680
300	2.248
301	2.590
302	2.284
303	2.651
304	2.260
305	2.206
306	2.178
307	2.335
308	2.364
309	2.081
310	2.372
311	1.994
312	2.056
313	2.115
314	2.147
315	2.190
316	2.279
317	2.243
318	2.232
319	2.434
320	1.834
321	2.012
322	1.835
323	2.039
324	2.041
325	2.187
326	2.164
327	1.936
328	1.722
329	1.981
330	2.182
331	2.193
332	2.088
333	1.996
334	2.237
335	2.128
336	2.125
337	2.247
338	2.119
339	2.231
340	2.042
341	1.869
342	2.125
343	1.929
344	2.616
345	2.048
346	2.121
347	2.244
348	2.354
349	2.165
350	2.464
351	3.005
352	2.225
353	2.575
354	2.309
355	2.585
356	2.342
357	2.251
358	2.224
359	2.375
360	2.476
361	2.344
362	2.240
363	2.157
364	2.292
365	2.539
366	2.513
367	2.142
368	2.490
369	2.631
370	2.160
371	2.078
372	2.178
373	2.204
374	2.489
375	2.400
376	2.343
377	2.276
378	2.670
379	2.258
380	2.256
381	2.430
382	2.303
383	2.891
384	2.173
385	2.278
386	2.276
387	2.192
388	2.461
389	2.331
390	2.254
391	2.658
392	2.374
393	2.168
394	2.316
395	2.144
396	2.040
397	2.399
398	2.299
399	2.151
400	2.177
401	2.227
402	2.148
403	2.315
404	2.261
405	2.184
406	2.150
407	2.267
408	2.262
409	2.535
410	2.254
411	2.364
412	2.262
413	2.279
414	2.431
415	2.279
416	2.466
417	2.442
418	2.557
419	2.158
420	2.520
421	2.489
422	2.139
423	2.104
424	2.310
425	2.178
426	2.509
427	2.046
428	2.221
429	2.334
430	2.308
431	2.467
432	2.034
433	2.118
434	2.098
435	2.171
436	2.240
437	2.670
438	2.292
439	2.061
440	2.154
441	2.123
442	2.192
443	2.311
444	2.148
445	2.016
446	2.294
447	2.075
448	2.167
449	2.082
450	2.085
451	2.177
452	2.511
453	1.889
454	1.821
455	1.891
456	1.704
457	1.718
458	2.260
459	2.085
460	2.387
461	3.015
462	2.851
463	2.128
464	2.068
465	2.643
466	2.303
467	1.795
468	2.209
469	2.223
470	2.189
471	2.323
472	2.198
473	2.295
474	2.307
475	2.327
476	2.285
477	2.285
478	2.231
479	2.287
