# Supplementary material for: Adaptive hindlimb split-belt treadmill walking in rats by controlling basic muscle activation patterns via phase resetting
Source: Sci Rep. 2018 Nov 26;8:17341. doi: 10.1038/s41598-018-35714-8 (PMC6255885; doi:10.1038/s41598-018-35714-8)
Supplement: Supplementary file 5 — Supplementary Dataset S1 [file 41598_2018_35714_MOESM5_ESM.zip › S1_Dataset/RepresentativeData/Session31_step_Alldata.csv]

1	5.184	4.395
2	5.064	4.235
3	5.194	4.660
4	5.169	4.706
5	5.255	4.256
6	5.355	4.485
7	5.423	4.479
8	5.357	4.666
9	5.382	4.892
10	5.507	4.431
11	6.019	4.521
12	6.081	4.616
13	6.010	4.148
14	6.091	4.434
15	5.942	4.780
16	5.887	4.403
17	6.285	4.737
18	6.349	4.156
19	6.356	4.410
20	5.505	4.401
21	6.187	4.329
22	5.933	4.738
23	5.849	5.014
24	6.068	4.755
25	6.090	4.737
26	6.435	4.502
27	5.798	4.825
28	6.274	4.755
29	5.668	4.939
30	5.741	5.134
31	6.003	5.152
32	5.625	5.257
33	6.102	5.143
34	5.675	5.026
35	6.155	4.862
36	5.840	4.861
37	6.684	4.617
38	5.307	5.136
39	5.852	5.165
40	6.021	4.750
41	6.040	4.786
42	6.306	4.734
43	5.158	5.219
44	6.239	5.223
45	5.815	5.270
46	5.496	5.368
47	6.523	5.358
48	5.839	5.513
49	6.232	5.548
50	5.760	5.003
51	6.313	5.506
52	5.957	5.757
53	4.884	5.915
54	5.831	5.824
55	5.355	5.572
56	6.010	5.734
57	5.314	5.675
58	5.561	5.311
59	5.312	5.050
60	6.445	5.128
61	6.599	5.128
62	6.154	5.204
63	5.884	5.509
64	5.231	5.575
65	5.930	5.779
66	6.249	5.419
67	4.646	5.286
68	6.643	4.579
69	6.454	4.791
70	6.621	4.752
71	6.510	5.189
72	6.261	5.382
73	5.744	5.804
74	4.544	5.970
75	4.992	5.614
76	5.555	6.026
77	5.329	5.726
78	5.974	5.892
79	5.942	5.392
80	4.993	6.034
81	6.050	5.800
82	6.308	5.354
83	5.986	5.798
84	6.310	5.674
85	6.423	6.243
86	6.194	5.438
87	6.205	5.670
88	6.590	6.364
89	6.590	6.281
90	6.522	6.013
91	6.740	5.660
92	6.007	5.731
93	6.533	6.059
94	6.503	6.151
95	6.215	6.141
96	6.211	6.039
97	6.456	5.988
98	6.639	6.495
99	6.289	6.186
100	6.328	5.794
101	6.423	5.889
102	6.284	6.136
103	6.652	5.981
104	6.614	5.455
105	6.405	5.897
106	6.370	6.075
107	6.622	5.882
108	6.582	5.975
109	5.663	5.852
110	6.062	5.773
111	6.659	5.821
112	6.646	5.997
113	6.731	6.129
114	6.863	5.648
115	6.422	5.710
116	6.276	5.998
117	6.495	5.913
118	6.290	5.784
119	7.040	6.414
120	7.075	5.461
121	6.501	6.179
122	6.326	6.047
123	6.659	5.883
124	6.590	6.350
125	6.683	6.453
126	6.573	6.379
127	6.639	6.444
128	6.672	6.319
129	6.416	6.397
130	7.001	6.118
131	6.810	5.862
132	6.722	6.497
133	6.444	6.169
134	6.372	5.996
135	6.629	5.993
136	6.901	6.388
137	6.726	6.097
138	6.319	6.023
139	6.983	6.119
140	6.858	6.065
141	6.390	6.073
142	6.742	6.093
143	6.621	6.373
144	6.851	5.988
145	6.841	6.328
146	6.946	5.678
147	6.953	5.945
148	6.152	6.162
149	6.846	5.888
150	6.807	6.307
151	6.883	6.176
152	6.642	5.659
153	6.702	6.159
154	6.635	5.930
155	6.968	5.897
156	6.575	6.102
157	6.394	6.011
158	6.359	5.827
159	6.564	6.088
160	6.567	6.276
161	6.367	5.883
162	6.349	6.035
163	6.704	6.461
164	6.562	6.495
165	6.472	6.106
166	6.364	5.880
167	6.382	5.742
168	6.214	6.026
169	6.023	6.101
170	6.240	6.013
171	6.594	5.791
172	5.783	5.870
173	6.011	6.222
174	6.357	6.164
175	6.455	6.213
176	6.703	6.344
177	6.801	6.474
178	6.909	6.255
179	6.717	6.027
180	6.412	6.503
181	6.738	6.255
182	6.398	5.879
183	6.407	6.122
184	6.639	6.335
185	6.600	6.381
186	6.450	5.867
187	6.061	5.524
188	6.391	6.010
189	6.273	6.533
190	7.009	6.048
191	6.271	5.979
192	6.291	5.998
193	6.452	6.312
194	6.359	5.944
195	6.345	5.785
196	6.450	6.240
197	6.507	6.200
198	6.751	6.173
199	6.807	6.217
200	6.230	5.709
201	6.113	5.490
202	6.671	5.945
203	6.755	5.995
204	6.637	6.052
205	6.728	5.669
206	6.368	5.620
207	6.181	5.645
208	4.879	5.155
209	5.422	5.014
210	5.751	5.289
211	5.355	5.339
212	6.010	5.635
213	5.405	5.933
214	4.956	5.645
215	5.474	5.677
216	6.147	4.957
217	6.479	5.350
218	5.885	5.396
219	5.988	5.902
220	5.949	5.522
221	5.426	5.590
222	5.940	6.056
223	5.788	6.150
224	5.653	6.175
225	5.395	5.817
226	6.354	5.633
227	6.179	5.741
228	6.073	5.862
229	5.665	5.862
230	6.082	5.937
231	5.864	6.026
232	5.923	5.680
233	6.031	6.167
234	5.662	5.998
235	5.593	6.015
236	6.119	5.830
237	6.394	5.377
238	6.559	5.601
239	6.265	5.239
240	5.540	6.017
241	5.789	5.789
242	5.639	6.054
243	5.282	5.999
244	6.094	5.873
245	6.464	5.324
246	6.078	5.774
247	6.192	5.776
248	5.487	6.189
249	5.344	5.966
250	5.402	6.257
251	6.130	5.737
252	6.280	5.826
253	5.314	6.244
254	5.287	6.212
255	5.551	6.197
256	4.667	6.291
257	6.222	5.723
258	5.992	5.375
259	5.920	5.816
260	6.338	4.749
261	5.649	5.735
262	4.982	6.240
263	5.081	5.838
264	5.687	5.676
265	6.271	5.787
266	6.269	5.883
267	4.706	5.866
268	6.415	5.748
269	6.591	5.810
270	5.363	6.097
271	6.281	5.742
272	5.989	5.754
273	6.003	6.198
274	5.687	5.884
275	6.162	5.498
276	6.612	5.144
277	5.901	5.509
278	5.313	5.974
279	5.969	5.158
280	6.099	5.481
281	5.901	5.531
282	6.145	6.099
283	4.679	6.544
284	5.676	5.763
285	6.235	5.117
286	6.194	5.103
287	6.275	4.892
288	6.385	4.673
289	6.572	4.712
290	6.525	4.877
291	6.620	4.971
292	6.411	5.257
293	6.785	4.704
294	6.762	4.675
295	6.870	4.629
296	6.675	4.750
297	6.870	5.196
298	6.973	4.815
299	6.641	5.329
300	6.829	4.732
301	6.941	5.076
302	6.799	4.703
303	6.991	4.624
304	6.930	4.412
305	7.092	4.450
306	6.951	4.699
307	6.812	5.044
308	6.980	5.293
309	6.988	4.827
310	6.856	5.036
311	6.816	4.698
312	6.578	4.813
313	6.630	4.944
314	6.420	4.664
315	6.665	5.033
316	7.007	5.092
317	6.944	5.024
318	7.036	4.784
319	6.738	5.255
320	7.061	4.643
321	6.530	4.801
322	6.612	4.717
323	6.222	4.873
324	6.533	4.609
325	6.575	5.079
326	6.862	5.400
327	6.717	4.733
328	6.603	4.624
329	6.073	4.432
330	6.475	4.513
331	6.596	4.782
332	6.988	4.810
333	6.638	4.745
334	6.341	4.981
335	6.409	4.765
336	6.443	4.922
337	6.815	4.443
338	6.955	4.025
339	6.818	4.630
340	6.732	4.811
341	6.807	4.099
342	6.666	4.529
343	6.868	4.644
344	6.917	4.808
345	6.897	4.561
346	6.998	4.164
347	6.500	4.862
348	6.541	5.004
349	6.764	4.824
350	6.756	5.064
351	7.076	5.000
352	6.720	4.743
353	6.683	4.690
354	6.889	4.142
355	7.125	4.533
356	6.877	4.925
357	6.818	4.095
358	6.916	4.371
359	6.936	4.638
360	6.764	5.256
361	6.857	4.936
362	7.015	4.762
363	6.837	4.617
364	6.616	4.858
365	6.942	4.620
366	6.764	4.891
367	7.063	4.215
368	6.685	4.905
369	7.093	4.891
370	6.993	4.481
371	6.588	4.775
372	6.521	4.555
373	6.382	5.075
374	6.577	5.001
375	6.682	4.952
376	6.448	4.622
377	6.653	4.801
378	6.294	5.365
379	7.161	4.609
380	6.643	4.571
381	6.609	5.071
382	7.276	4.322
383	7.282	5.006
384	6.828	4.139
385	6.950	4.433
386	6.940	4.658
387	6.723	4.500
388	6.549	4.976
389	7.134	4.664
390	7.075	4.704
391	6.670	5.167
392	6.935	4.727
393	7.028	4.567
394	6.734	4.367
395	6.881	4.564
396	6.720	4.115
397	6.418	4.874
398	6.901	4.899
399	6.959	4.855
400	6.896	4.689
401	6.548	4.663
402	6.580	4.965
403	6.948	4.938
404	6.773	5.122
405	6.499	4.873
406	6.724	4.863
407	6.844	5.226
408	6.999	5.156
409	6.695	5.321
410	6.837	4.919
411	6.660	4.965
412	6.521	4.739
413	6.834	4.905
414	6.454	5.122
415	6.744	4.780
416	6.404	5.353
417	7.139	4.521
418	7.200	4.843
419	7.204	4.060
420	6.870	4.900
421	7.067	5.082
422	6.999	4.556
423	6.506	4.736
424	6.488	5.174
425	6.552	4.954
426	6.549	4.912
427	6.702	4.213
428	6.423	4.808
429	6.203	5.051
430	6.572	5.253
431	6.243	5.308
432	6.629	4.505
433	6.298	4.805
434	6.197	4.756
435	5.950	4.888
436	6.192	5.172
437	6.532	4.777
438	7.217	4.997
439	6.798	4.505
440	6.158	4.722
441	6.426	4.661
442	6.187	5.033
443	6.513	4.956
444	6.340	4.925
445	6.297	4.582
446	6.139	5.200
447	6.636	4.969
448	6.037	5.138
449	6.178	4.424
450	6.163	5.056
451	6.113	4.453
452	6.148	4.464
453	6.481	4.525
454	6.230	4.620
455	6.218	4.631
456	5.832	4.208
457	6.241	4.553
458	6.233	5.248
459	6.318	5.143
460	6.369	5.131
461	6.923	5.038
462	6.219	5.187
463	6.359	4.825
464	6.247	4.990
465	6.371	5.606
466	7.065	5.054
467	6.412	4.403
468	6.238	4.460
469	6.546	5.120
470	6.766	4.853
471	6.619	5.172
472	6.635	5.066
473	6.621	4.840
474	6.757	4.469
475	6.563	4.804
476	6.941	4.544
477	6.900	4.288
478	6.602	4.544
479	6.410	4.791
