# Supplementary material for: Adaptive hindlimb split-belt treadmill walking in rats by controlling basic muscle activation patterns via phase resetting
Source: Sci Rep. 2018 Nov 26;8:17341. doi: 10.1038/s41598-018-35714-8 (PMC6255885; doi:10.1038/s41598-018-35714-8)
Supplement: Supplementary file 5 — Supplementary Dataset S1 [file 41598_2018_35714_MOESM5_ESM.zip › S1_Dataset/RepresentativeData/Session31_stride_Alldata.csv]

1	5.709	5.782
2	5.467	6.188
3	5.925	5.850
4	5.619	5.744
5	5.345	5.612
6	5.183	6.010
7	5.129	6.126
8	5.279	5.814
9	5.127	6.369
10	5.372	5.661
11	5.692	5.441
12	5.800	5.813
13	5.977	5.530
14	5.429	5.874
15	5.371	6.277
16	5.740	5.786
17	5.614	6.258
18	6.094	6.046
19	5.372	6.120
20	6.485	5.858
21	5.148	6.135
22	5.431	6.093
23	5.683	6.333
24	6.524	6.062
25	5.622	6.222
26	5.535	6.244
27	6.008	6.443
28	5.175	6.619
29	5.032	6.429
30	5.112	6.180
31	5.789	6.394
32	5.985	6.160
33	5.627	6.345
34	6.051	5.846
35	6.106	6.220
36	5.849	6.459
37	5.431	6.352
38	5.469	6.313
39	5.587	5.758
40	5.899	5.790
41	6.067	5.978
42	4.986	6.298
43	5.992	6.376
44	5.576	6.515
45	6.125	6.244
46	5.641	6.259
47	6.287	6.215
48	6.094	6.293
49	6.219	6.420
50	5.968	5.857
51	6.182	6.961
52	5.689	6.994
53	5.566	6.456
54	6.266	6.449
55	5.811	6.116
56	6.152	7.264
57	5.896	6.123
58	5.985	6.312
59	5.858	5.836
60	5.889	6.514
61	6.470	6.505
62	6.000	6.312
63	5.536	6.627
64	5.038	6.529
65	5.668	6.771
66	5.364	6.268
67	5.944	6.760
68	6.152	6.347
69	6.045	6.210
70	6.100	6.230
71	5.884	6.695
72	5.585	7.005
73	5.342	6.649
74	4.361	6.694
75	5.058	6.101
76	5.376	6.957
77	5.268	6.195
78	6.058	6.306
79	5.850	6.010
80	5.105	6.441
81	5.742	6.094
82	5.569	6.403
83	6.043	6.045
84	6.159	6.105
85	5.964	6.762
86	5.735	6.415
87	5.977	6.027
88	6.051	6.826
89	6.210	6.581
90	6.508	6.271
91	6.419	6.803
92	5.953	5.969
93	6.135	6.573
94	6.006	6.642
95	5.875	6.494
96	6.006	6.317
97	6.160	6.540
98	6.110	6.932
99	6.120	6.576
100	6.048	6.110
101	5.997	6.384
102	5.918	6.439
103	6.349	6.438
104	6.238	5.992
105	5.976	6.348
106	5.905	6.585
107	6.243	6.468
108	6.035	6.847
109	5.412	6.239
110	5.783	6.095
111	6.299	6.435
112	6.188	6.542
113	6.216	6.522
114	6.567	6.058
115	6.081	6.173
116	5.988	6.366
117	6.203	6.439
118	5.930	6.114
119	6.458	6.988
120	6.695	6.723
121	6.055	6.655
122	6.031	6.401
123	6.266	6.444
124	6.063	6.694
125	6.258	6.857
126	6.380	6.790
127	6.148	6.837
128	6.378	6.658
129	6.126	6.746
130	6.666	6.497
131	6.530	6.396
132	6.136	7.036
133	6.023	6.613
134	6.111	6.417
135	6.173	6.515
136	6.248	6.834
137	6.531	6.537
138	5.960	6.325
139	6.517	6.589
140	6.569	6.504
141	5.932	6.458
142	6.323	6.643
143	6.063	6.894
144	6.034	6.773
145	6.417	6.776
146	6.216	6.631
147	6.685	6.468
148	5.751	6.535
149	6.347	6.754
150	6.279	6.762
151	6.199	6.790
152	6.346	6.137
153	6.351	6.604
154	6.265	6.437
155	6.184	6.818
156	6.187	6.600
157	6.026	6.459
158	6.071	6.274
159	6.113	6.565
160	6.066	6.702
161	6.085	6.290
162	5.923	6.421
163	6.283	6.921
164	6.084	6.918
165	6.120	6.585
166	6.059	6.229
167	6.030	6.252
168	5.857	6.632
169	5.514	6.589
170	5.941	6.395
171	6.258	6.332
172	5.595	6.269
173	5.602	6.563
174	5.969	6.529
175	6.018	6.566
176	6.221	6.741
177	6.475	6.795
178	6.724	6.613
179	6.395	6.534
180	5.972	6.828
181	6.262	6.730
182	6.145	6.213
183	6.025	6.664
184	6.084	6.772
185	6.247	6.783
186	6.259	6.266
187	5.749	5.917
188	5.961	6.442
189	5.822	6.833
190	6.637	6.630
191	6.012	6.420
192	5.912	6.319
193	5.998	6.793
194	6.051	6.376
195	5.956	6.272
196	5.920	6.836
197	5.988	6.579
198	6.227	6.784
199	6.332	6.786
200	6.006	6.202
201	5.672	6.020
202	5.985	6.498
203	6.298	6.549
204	6.168	6.407
205	6.498	6.167
206	5.881	6.104
207	5.726	6.142
208	6.720	6.661
209	6.091	6.409
210	6.429	7.105
211	6.565	6.831
212	6.356	7.137
213	6.194	7.233
214	5.838	6.847
215	6.356	7.171
216	6.319	6.605
217	6.868	7.086
218	6.681	6.538
219	6.427	6.951
220	7.101	7.486
221	6.010	6.517
222	6.192	7.528
223	6.453	7.230
224	6.378	7.262
225	7.028	7.076
226	6.689	7.208
227	7.105	7.380
228	6.853	6.897
229	6.401	6.912
230	6.945	7.537
231	6.802	7.245
232	7.121	6.936
233	6.582	6.789
234	6.518	6.998
235	6.677	7.326
236	6.875	7.254
237	7.297	6.866
238	7.237	6.945
239	7.062	7.279
240	6.599	7.126
241	6.722	7.258
242	6.335	7.078
243	6.039	7.002
244	6.185	7.305
245	7.201	6.999
246	6.578	7.301
247	7.142	7.121
248	6.298	7.332
249	6.061	7.211
250	6.200	7.309
251	6.305	6.923
252	6.808	6.955
253	6.410	7.160
254	6.212	6.849
255	6.642	7.357
256	5.899	7.017
257	6.213	7.443
258	7.274	6.744
259	6.539	6.293
260	6.484	6.644
261	6.659	7.195
262	5.765	7.009
263	6.701	6.907
264	6.360	6.524
265	6.490	6.819
266	6.569	7.644
267	5.677	6.376
268	6.658	7.290
269	6.412	7.265
270	6.832	7.110
271	6.925	7.049
272	7.045	6.943
273	6.377	7.400
274	6.733	7.110
275	7.140	6.788
276	7.328	6.868
277	6.491	6.555
278	5.804	7.045
279	6.381	6.418
280	6.350	7.359
281	6.871	6.852
282	6.272	7.094
283	5.467	7.109
284	7.039	6.892
285	4.497	7.774
286	4.447	7.589
287	4.704	7.448
288	4.904	7.628
289	5.097	7.771
290	5.520	7.695
291	4.996	7.836
292	5.232	7.682
293	5.181	7.446
294	5.888	7.607
295	5.567	7.779
296	5.634	7.753
297	5.700	8.065
298	5.839	8.157
299	4.679	7.775
300	5.921	8.035
301	5.225	7.835
302	5.711	7.751
303	4.889	7.532
304	6.126	7.625
305	5.972	7.767
306	5.913	7.919
307	5.693	7.838
308	5.676	8.181
309	6.333	8.132
310	5.569	7.974
311	6.424	7.809
312	6.047	7.925
313	6.254	7.755
314	5.861	7.505
315	6.103	7.838
316	6.125	8.063
317	6.020	7.954
318	6.256	7.811
319	5.455	7.624
320	6.750	8.069
321	6.218	8.017
322	6.300	7.773
323	5.955	7.797
324	6.152	7.401
325	6.015	7.826
326	6.150	7.729
327	6.575	7.665
328	6.859	7.753
329	5.979	7.534
330	5.813	7.187
331	5.865	7.571
332	6.426	7.732
333	6.322	7.376
334	5.776	7.187
335	6.267	7.036
336	6.255	7.761
337	6.219	7.235
338	6.253	6.946
339	6.071	7.098
340	6.427	7.594
341	6.518	7.697
342	6.106	7.089
343	6.555	8.102
344	5.345	7.182
345	6.512	7.655
346	6.551	6.778
347	5.676	7.390
348	5.854	7.011
349	6.530	7.178
350	5.853	7.277
351	5.690	7.182
352	6.748	7.042
353	5.851	6.524
354	6.123	7.232
355	5.270	6.862
356	6.557	7.255
357	6.090	7.219
358	6.055	7.236
359	5.773	6.971
360	5.615	7.550
361	6.098	7.475
362	6.140	7.541
363	6.208	7.195
364	5.933	7.351
365	5.609	7.091
366	5.888	7.048
367	6.380	7.006
368	5.671	7.372
369	5.274	7.327
370	6.601	7.138
371	6.215	7.478
372	5.988	7.151
373	5.838	7.216
374	5.906	7.119
375	6.091	6.811
376	5.613	6.790
377	6.082	7.028
378	5.926	6.660
379	6.200	7.127
380	6.429	6.599
381	5.662	7.298
382	5.952	7.713
383	5.295	7.484
384	6.626	7.184
385	6.050	7.346
386	6.156	7.160
387	6.223	7.285
388	5.257	7.477
389	6.253	7.531
390	6.082	7.217
391	5.078	7.426
392	6.196	7.041
393	6.569	7.214
394	6.200	6.811
395	6.362	7.171
396	6.633	7.031
397	5.550	7.058
398	6.069	7.186
399	6.383	7.647
400	6.394	7.318
401	6.355	6.890
402	6.212	7.802
403	6.127	7.686
404	6.190	7.080
405	6.027	7.268
406	6.275	7.663
407	6.008	7.825
408	6.263	7.674
409	6.052	7.258
410	6.104	7.138
411	6.186	6.963
412	6.168	6.783
413	6.216	7.074
414	6.376	6.426
415	6.671	6.693
416	5.913	6.888
417	6.053	7.048
418	5.810	7.495
419	6.658	7.162
420	5.507	7.189
421	5.961	7.359
422	6.741	7.017
423	6.532	6.951
424	6.285	7.006
425	6.407	7.521
426	5.552	7.056
427	6.614	6.958
428	5.943	6.989
429	5.979	6.699
430	6.198	7.136
431	6.030	6.697
432	6.523	7.144
433	6.139	7.249
434	6.051	6.687
435	5.875	6.419
436	5.999	7.237
437	5.433	6.641
438	6.036	7.698
439	6.453	7.227
440	6.128	6.904
441	6.382	6.701
442	6.104	6.917
443	6.027	7.032
444	6.373	6.922
445	6.273	6.773
446	5.889	7.246
447	6.382	7.201
448	6.284	7.014
449	6.348	6.402
450	6.309	7.083
451	6.155	6.568
452	5.512	6.785
453	6.105	6.934
454	6.286	7.444
455	6.236	7.396
456	5.856	6.450
457	6.227	7.469
458	5.927	7.195
459	6.331	7.369
460	5.842	7.429
461	6.403	6.696
462	6.510	6.422
463	6.413	6.990
464	6.075	7.454
465	5.073	7.313
466	6.350	7.552
467	6.683	7.228
468	6.039	6.528
469	5.988	7.150
470	6.580	7.101
471	6.287	7.071
472	6.140	7.297
473	6.294	7.134
474	6.394	6.606
475	6.310	6.574
476	6.419	7.078
477	6.604	6.827
478	6.226	6.856
479	5.951	6.799
