# Supplementary material for: Adaptive hindlimb split-belt treadmill walking in rats by controlling basic muscle activation patterns via phase resetting
Source: Sci Rep. 2018 Nov 26;8:17341. doi: 10.1038/s41598-018-35714-8 (PMC6255885; doi:10.1038/s41598-018-35714-8)
Supplement: Supplementary file 5 — Supplementary Dataset S1 [file 41598_2018_35714_MOESM5_ESM.zip › S1_Dataset/RepresentativeData/Session35_angle_FT.csv]

95.94	112.54	95.58	81.30	75.35	111.05
96.20	112.58	94.67	81.02	75.16	110.27
96.46	112.62	93.76	80.70	74.97	109.39
96.72	112.66	92.85	80.35	74.78	108.41
96.98	112.69	91.95	79.97	74.60	107.34
97.24	112.71	91.05	79.55	74.44	106.18
97.50	112.73	90.17	79.09	74.28	104.94
97.76	112.74	89.29	78.59	74.13	103.61
98.02	112.74	88.43	78.06	73.99	102.21
98.28	112.73	87.59	77.49	73.87	100.73
98.53	112.71	86.76	76.89	73.75	99.18
98.78	112.68	85.96	76.25	73.65	97.57
99.03	112.64	85.17	75.59	73.56	95.89
99.27	112.59	84.40	74.89	73.48	94.16
99.51	112.53	83.66	74.17	73.41	92.37
99.73	112.47	82.94	73.44	73.35	90.52
99.95	112.39	82.24	72.68	73.30	88.63
100.16	112.31	81.57	71.92	73.26	86.69
100.36	112.23	80.93	71.14	73.23	84.70
100.55	112.13	80.31	70.36	73.21	82.67
100.74	112.04	79.72	69.59	73.20	80.60
100.91	111.94	79.15	68.82	73.20	78.49
101.08	111.84	78.61	68.05	73.20	76.35
101.24	111.73	78.10	67.30	73.22	74.19
101.41	111.62	77.60	66.57	73.24	72.00
101.57	111.51	77.14	65.86	73.27	69.79
101.73	111.40	76.69	65.18	73.31	67.58
101.89	111.29	76.27	64.52	73.35	65.36
102.05	111.17	75.87	63.90	73.40	63.15
102.21	111.04	75.49	63.31	73.46	60.94
102.36	110.91	75.13	62.75	73.52	58.76
102.52	110.77	74.79	62.24	73.58	56.59
102.68	110.62	74.46	61.77	73.66	54.46
102.83	110.47	74.16	61.35	73.74	52.36
102.99	110.30	73.87	60.97	73.83	50.30
103.14	110.12	73.59	60.64	73.93	48.28
103.29	109.92	73.33	60.36	74.04	46.32
103.45	109.71	73.08	60.13	74.16	44.41
103.60	109.48	72.85	59.96	74.28	42.56
103.75	109.23	72.62	59.84	74.42	40.77
103.90	108.96	72.40	59.78	74.57	39.04
104.05	108.68	72.18	59.77	74.73	37.39
104.20	108.37	71.98	59.83	74.90	35.80
104.35	108.04	71.77	59.95	75.08	34.29
104.49	107.69	71.58	60.13	75.27	32.87
104.63	107.32	71.39	60.37	75.47	31.52
104.77	106.93	71.20	60.68	75.69	30.27
104.91	106.51	71.02	61.06	75.90	29.10
105.04	106.08	70.84	61.51	76.13	28.03
105.16	105.63	70.66	62.03	76.37	27.06
105.28	105.16	70.49	62.62	76.61	26.19
105.39	104.67	70.33	63.28	76.86	25.43
105.49	104.17	70.17	64.02	77.11	24.78
105.59	103.65	70.01	64.83	77.38	24.25
105.68	103.13	69.86	65.72	77.64	23.83
105.77	102.59	69.72	66.68	77.92	23.53
105.84	102.06	69.58	67.72	78.20	23.35
105.92	101.51	69.44	68.83	78.48	23.30
105.99	100.97	69.31	70.00	78.77	23.37
106.05	100.43	69.18	71.25	79.07	23.56
106.11	99.89	69.06	72.55	79.38	23.88
106.17	99.36	68.94	73.92	79.69	24.32
106.22	98.84	68.83	75.34	80.01	24.88
106.27	98.33	68.72	76.80	80.34	25.57
106.32	97.83	68.61	78.30	80.67	26.38
106.37	97.35	68.51	79.84	81.02	27.30
106.42	96.88	68.41	81.40	81.37	28.34
106.47	96.43	68.31	82.98	81.73	29.49
106.52	96.01	68.22	84.58	82.09	30.74
106.57	95.60	68.13	86.17	82.47	32.09
106.62	95.21	68.05	87.76	82.86	33.53
106.68	94.85	67.97	89.33	83.25	35.06
106.74	94.51	67.90	90.89	83.66	36.66
106.80	94.19	67.83	92.41	84.08	38.33
106.86	93.89	67.77	93.91	84.51	40.06
106.92	93.62	67.71	95.37	84.96	41.84
106.99	93.36	67.66	96.79	85.42	43.66
107.06	93.13	67.61	98.16	85.90	45.51
107.14	92.92	67.57	99.48	86.39	47.39
107.21	92.72	67.54	100.75	86.91	49.29
107.29	92.54	67.51	101.97	87.44	51.19
107.38	92.38	67.48	103.13	88.00	53.10
107.46	92.23	67.47	104.24	88.57	55.00
107.55	92.10	67.45	105.29	89.17	56.90
107.64	91.99	67.45	106.28	89.79	58.77
107.74	91.88	67.44	107.21	90.43	60.63
107.84	91.79	67.45	108.08	91.09	62.47
107.94	91.72	67.45	108.89	91.78	64.27
108.04	91.65	67.47	109.65	92.50	66.03
108.15	91.60	67.49	110.35	93.24	67.75
108.26	91.56	67.51	110.99	94.01	69.43
108.37	91.53	67.54	111.57	94.82	71.06
108.49	91.51	67.57	112.10	95.65	72.62
108.61	91.51	67.61	112.57	96.51	74.13
108.73	91.51	67.65	112.99	97.40	75.57
108.86	91.53	67.70	113.36	98.33	76.93
108.98	91.56	67.75	113.67	99.30	78.22
109.11	91.60	67.81	113.93	100.30	79.43
109.25	91.65	67.88	114.13	101.33	80.56
109.39	91.72	67.95	114.29	102.41	81.60
109.53	91.79	68.02	114.39	103.52	82.55
109.67	91.88	68.10	114.44	104.66	83.41
109.82	91.98	68.18	114.44	105.85	84.18
109.97	92.09	68.26	114.38	107.07	84.85
110.12	92.21	68.35	114.28	108.32	85.43
110.27	92.34	68.43	114.13	109.60	85.92
110.42	92.48	68.52	113.93	110.92	86.32
110.57	92.63	68.60	113.68	112.26	86.62
110.72	92.79	68.69	113.39	113.62	86.85
110.86	92.96	68.77	113.06	115.01	86.99
111.00	93.13	68.84	112.68	116.41	87.05
111.13	93.31	68.91	112.27	117.81	87.05
111.25	93.50	68.96	111.82	119.22	86.98
111.37	93.69	69.02	111.35	120.63	86.86
111.47	93.88	69.06	110.84	122.02	86.69
111.57	94.08	69.09	110.31	123.40	86.48
111.66	94.27	69.11	109.77	124.75	86.23
111.75	94.47	69.11	109.21	126.06	85.95
111.83	94.67	69.11	108.63	127.34	85.65
111.91	94.87	69.10	108.05	128.56	85.33
111.99	95.07	69.09	107.47	129.72	84.99
112.07	95.26	69.06	106.88	130.83	84.64
112.15	95.46	69.02	106.30	131.86	84.27
112.23	95.65	68.98	105.72	132.82	83.90
112.31	95.84	68.93	105.15	133.70	83.52
112.38	96.03	68.88	104.58	134.49	83.15
112.46	96.21	68.82	104.02	135.21	82.77
112.54	96.39	68.75	103.47	135.83	82.39
112.62	96.57	68.68	102.93	136.36	82.01
112.70	96.75	68.61	102.40	136.80	81.63
112.78	96.92	68.53	101.88	137.15	81.26
112.85	97.09	68.46	101.37	137.40	80.90
112.92	97.26	68.37	100.88	137.55	80.54
113.00	97.42	68.29	100.39	137.60	80.20
113.06	97.59	68.20	99.91	137.54	79.86
113.13	97.75	68.10	99.45	137.39	79.53
113.19	97.91	68.00	98.99	137.13	79.21
113.25	98.07	67.90	98.55	136.76	78.91
113.30	98.22	67.79	98.11	136.29	78.62
113.35	98.38	67.66	97.69	135.71	78.34
113.39	98.54	67.54	97.28	135.02	78.08
113.42	98.69	67.40	96.88	134.21	77.84
113.46	98.85	67.25	96.49	133.30	77.61
113.48	99.01	67.09	96.11	132.27	77.40
113.50	99.16	66.91	95.74	131.14	77.20
113.51	99.32	66.72	95.39	129.89	77.02
113.52	99.47	66.52	95.05	128.54	76.86
113.52	99.63	66.31	94.72	127.07	76.72
113.52	99.78	66.08	94.40	125.51	76.59
113.51	99.94	65.83	94.09	123.84	76.47
113.49	100.09	65.57	93.79	122.08	76.37
113.47	100.24	65.29	93.51	120.22	76.29
113.44	100.39	64.99	93.24	118.28	76.22
113.41	100.53	64.68	92.98	116.27	76.16
113.37	100.68	64.36	92.73	114.19	76.12
113.33	100.82	64.02	92.49	112.04	76.09
113.28	100.96	63.67	92.26	109.84	76.07
113.23	101.10	63.31	92.04	107.60	76.06
113.17	101.24	62.93	91.84	105.33	76.06
113.11	101.37	62.55	91.64	103.03	76.07
113.04	101.50	62.16	91.45	100.71	76.08
112.97	101.62	61.77	91.27	98.38	76.11
112.89	101.74	61.37	91.10	96.06	76.14
112.81	101.85	60.98	90.93	93.74	76.18
112.72	101.96	60.59	90.78	91.43	76.23
112.62	102.06	60.20	90.63	89.15	76.28
112.52	102.15	59.83	90.49	86.88	76.34
112.41	102.23	59.46	90.35	84.65	76.40
112.30	102.31	59.11	90.22	82.46	76.47
112.17	102.38	58.78	90.10	80.30	76.53
112.04	102.44	58.47	89.98	78.19	76.61
111.90	102.49	58.18	89.86	76.12	76.68
111.76	102.53	57.91	89.75	74.10	76.75
111.60	102.56	57.67	89.64	72.12	76.83
111.43	102.58	57.45	89.53	70.20	76.91
111.25	102.59	57.27	89.42	68.32	76.99
111.05	102.59	57.11	89.31	66.50	77.06
110.85	102.58	56.99	89.20	64.73	77.14
110.62	102.56	56.91	89.09	63.00	77.22
110.39	102.54	56.85	88.97	61.33	77.29
110.13	102.50	56.83	88.86	59.71	77.37
109.86	102.47	56.85	88.74	58.14	77.44
109.57	102.43	56.90	88.62	56.62	77.52
109.26	102.38	56.99	88.49	55.14	77.59
108.93	102.34	57.12	88.37	53.72	77.67
108.59	102.29	57.29	88.24	52.35	77.75
108.22	102.25	57.50	88.11	51.03	77.83
107.84	102.22	57.75	87.97	49.76	77.92
107.43	102.19	58.04	87.84	48.54	78.01
107.01	102.16	58.38	87.70	47.36	78.11
106.57	102.15	58.77	87.56	46.25	78.22
106.11	102.14	59.20	87.42	45.18	78.33
105.64	102.15	59.69	87.27	44.17	78.46
105.15	102.16	60.22	87.13	43.21	78.59
104.64	102.18	60.81	86.99	42.31	78.74
104.12	102.20	61.44	86.84	41.47	78.89
103.59	102.23	62.13	86.70	40.69	79.06
103.05	102.27	62.86	86.55	39.97	79.23
102.50	102.32	63.65	86.41	39.32	79.42
101.95	102.37	64.49	86.26	38.73	79.62
101.39	102.42	65.38	86.11	38.21	79.82
100.84	102.49	66.31	85.96	37.77	80.04
100.28	102.55	67.30	85.81	37.40	80.26
99.74	102.62	68.33	85.65	37.11	80.50
99.20	102.69	69.40	85.50	36.90	80.73
98.67	102.77	70.52	85.34	36.77	80.98
98.15	102.85	71.67	85.19	36.73	81.23
97.65	102.93	72.87	85.03	36.78	81.49
97.17	103.02	74.10	84.87	36.91	81.75
96.70	103.12	75.36	84.72	37.14	82.02
96.25	103.22	76.65	84.56	37.45	82.29
95.82	103.33	77.96	84.41	37.86	82.56
95.42	103.45	79.30	84.25	38.35	82.83
95.03	103.57	80.66	84.10	38.94	83.11
94.67	103.70	82.03	83.94	39.61	83.38
94.33	103.84	83.41	83.79	40.36	83.66
94.01	103.99	84.79	83.63	41.20	83.93
93.72	104.14	86.18	83.48	42.12	84.21
93.44	104.29	87.56	83.32	43.11	84.48
93.19	104.46	88.93	83.17	44.17	84.76
92.96	104.62	90.29	83.01	45.29	85.03
92.74	104.79	91.63	82.85	46.47	85.31
92.55	104.97	92.94	82.69	47.71	85.58
92.37	105.14	94.22	82.53	48.99	85.86
92.21	105.32	95.47	82.36	50.32	86.13
92.07	105.49	96.68	82.20	51.68	86.41
91.94	105.67	97.85	82.04	53.06	86.70
91.83	105.85	98.96	81.88	54.47	86.99
91.73	106.02	100.03	81.72	55.89	87.30
91.64	106.20	101.05	81.56	57.32	87.61
91.57	106.37	102.01	81.40	58.75	87.94
91.51	106.55	102.90	81.24	60.17	88.28
91.47	106.72	103.74	81.09	61.57	88.65
91.44	106.89	104.52	80.94	62.96	89.03
91.42	107.07	105.22	80.80	64.32	89.44
91.41	107.24	105.87	80.66	65.64	89.87
91.41	107.41	106.44	80.53	66.92	90.34
91.43	107.59	106.95	80.40	68.16	90.83
91.46	107.77	107.39	80.28	69.35	91.36
91.50	107.95	107.76	80.16	70.48	91.93
91.55	108.14	108.06	80.05	71.55	92.54
91.61	108.33	108.29	79.94	72.55	93.18
91.68	108.52	108.46	79.84	73.48	93.87
91.77	108.72	108.56	79.75	74.34	94.60
91.86	108.92	108.59	79.66	75.12	95.38
91.96	109.13	108.56	79.58	75.83	96.20
92.08	109.35	108.47	79.50	76.45	97.07
92.20	109.58	108.31	79.43	77.00	97.98
92.32	109.81	108.10	79.36	77.46	98.94
92.46	110.05	107.83	79.29	77.84	99.94
92.60	110.30	107.51	79.23	78.15	100.97
92.74	110.55	107.14	79.17	78.39	102.03
92.88	110.82	106.73	79.12	78.57	103.13
93.03	111.09	106.27	79.06	78.69	104.25
93.18	111.36	105.77	79.01	78.75	105.38
93.33	111.65	105.25	78.96	78.77	106.52
93.48	111.94	104.69	78.90	78.76	107.67
93.63	112.23	104.11	78.85	78.72	108.80
93.78	112.53	103.51	78.80	78.66	109.92
93.93	112.84	102.89	78.75	78.58	111.02
94.08	113.14	102.27	78.70	78.49	112.08
94.23	113.45	101.63	78.65	78.41	113.10
94.39	113.75	100.99	78.61	78.32	114.08
94.55	114.05	100.35	78.56	78.23	114.99
94.71	114.35	99.72	78.52	78.15	115.85
94.87	114.65	99.08	78.48	78.09	116.63
95.04	114.93	98.46	78.45	78.03	117.35
95.20	115.21	97.85	78.42	77.98	117.98
95.37	115.48	97.24	78.39	77.94	118.54
95.55	115.73	96.65	78.37	77.91	119.01
95.72	115.97	96.07	78.35	77.89	119.39
95.89	116.19	95.51	78.33	77.88	119.69
96.07	116.40	94.96	78.32	77.88	119.90
96.25	116.59	94.42	78.31	77.89	120.01
96.43	116.76	93.90	78.29	77.91	120.03
96.61	116.92	93.39	78.28	77.93	119.95
96.79	117.05	92.89	78.27	77.96	119.78
96.97	117.17	92.41	78.25	77.99	119.52
97.15	117.27	91.94	78.22	78.03	119.16
97.33	117.36	91.48	78.19	78.08	118.70
97.51	117.43	91.04	78.14	78.13	118.14
97.70	117.48	90.60	78.08	78.18	117.49
97.88	117.51	90.18	78.01	78.24	116.74
98.06	117.53	89.76	77.92	78.30	115.90
98.24	117.54	89.36	77.80	78.36	114.97
98.42	117.53	88.96	77.67	78.43	113.94
98.61	117.50	88.57	77.51	78.49	112.83
98.79	117.47	88.19	77.33	78.56	111.64
98.97	117.42	87.82	77.12	78.62	110.36
99.15	117.36	87.45	76.87	78.68	109.01
99.33	117.28	87.10	76.60	78.75	107.58
99.51	117.20	86.74	76.30	78.81	106.09
99.68	117.11	86.40	75.96	78.86	104.53
99.86	117.02	86.06	75.60	78.92	102.91
100.03	116.91	85.72	75.20	78.97	101.24
100.20	116.80	85.39	74.78	79.01	99.51
100.37	116.69	85.07	74.32	79.05	97.74
100.53	116.57	84.75	73.84	79.08	95.92
100.69	116.44	84.43	73.33	79.12	94.07
100.84	116.31	84.13	72.80	79.14	92.18
100.99	116.18	83.82	72.24	79.17	90.26
101.14	116.03	83.53	71.67	79.19	88.32
101.28	115.89	83.23	71.08	79.21	86.35
101.42	115.74	82.95	70.48	79.24	84.36
101.55	115.58	82.67	69.86	79.26	82.35
101.68	115.42	82.39	69.24	79.28	80.34
101.80	115.25	82.12	68.61	79.31	78.31
101.92	115.07	81.86	67.98	79.34	76.29
102.03	114.89	81.60	67.36	79.37	74.26
102.14	114.70	81.34	66.74	79.41	72.24
102.25	114.50	81.09	66.14	79.46	70.23
102.35	114.30	80.85	65.55	79.51	68.22
102.46	114.09	80.61	64.98	79.57	66.23
102.56	113.88	80.38	64.43	79.63	64.26
102.65	113.66	80.15	63.91	79.71	62.30
102.75	113.43	79.92	63.42	79.79	60.37
102.85	113.20	79.70	62.96	79.88	58.45
102.94	112.96	79.49	62.54	79.99	56.56
103.04	112.71	79.27	62.16	80.10	54.70
103.14	112.45	79.06	61.82	80.23	52.87
103.24	112.18	78.86	61.52	80.36	51.06
103.34	111.90	78.65	61.26	80.51	49.29
103.44	111.61	78.45	61.05	80.67	47.55
103.55	111.31	78.25	60.89	80.83	45.85
103.66	110.99	78.06	60.77	81.01	44.19
103.77	110.66	77.86	60.71	81.20	42.57
103.88	110.31	77.67	60.69	81.41	41.00
104.00	109.95	77.48	60.73	81.62	39.47
104.13	109.57	77.29	60.82	81.84	37.99
104.25	109.18	77.10	60.97	82.07	36.56
104.38	108.77	76.92	61.16	82.31	35.20
104.52	108.34	76.73	61.42	82.56	33.89
104.66	107.89	76.55	61.73	82.82	32.65
104.80	107.43	76.36	62.09	83.09	31.48
104.94	106.95	76.18	62.52	83.36	30.38
105.09	106.46	76.00	63.00	83.65	29.36
105.24	105.95	75.83	63.54	83.94	28.42
105.39	105.42	75.65	64.14	84.24	27.57
105.53	104.89	75.48	64.79	84.55	26.81
105.68	104.34	75.32	65.51	84.87	26.14
105.83	103.78	75.16	66.29	85.20	25.58
105.97	103.22	75.00	67.13	85.54	25.12
106.11	102.66	74.85	68.03	85.89	24.76
106.25	102.09	74.70	68.98	86.25	24.52
106.39	101.52	74.56	70.00	86.62	24.39
106.52	100.96	74.42	71.07	87.01	24.38
106.65	100.40	74.29	72.20	87.41	24.48
106.78	99.84	74.16	73.38	87.82	24.71
106.91	99.30	74.03	74.61	88.25	25.06
107.03	98.77	73.90	75.89	88.69	25.54
107.16	98.26	73.78	77.21	89.15	26.15
107.28	97.76	73.65	78.58	89.62	26.89
107.40	97.28	73.53	79.98	90.11	27.75
107.53	96.82	73.40	81.41	90.61	28.75
107.65	96.38	73.28	82.87	91.13	29.87
107.78	95.97	73.15	84.35	91.66	31.12
107.91	95.57	73.02	85.84	92.21	32.48
108.04	95.20	72.90	87.34	92.78	33.96
108.17	94.86	72.77	88.84	93.37	35.54
108.30	94.54	72.64	90.33	93.98	37.22
108.44	94.24	72.51	91.81	94.60	38.98
108.57	93.97	72.37	93.26	95.25	40.81
108.71	93.72	72.24	94.69	95.92	42.71
108.85	93.49	72.11	96.09	96.61	44.65
108.99	93.28	71.98	97.45	97.33	46.63
109.13	93.10	71.85	98.76	98.08	48.64
109.27	92.94	71.71	100.03	98.85	50.66
109.41	92.80	71.59	101.25	99.66	52.68
109.54	92.67	71.46	102.42	100.49	54.69
109.67	92.57	71.33	103.54	101.35	56.69
109.80	92.49	71.21	104.59	102.25	58.65
109.93	92.42	71.09	105.59	103.18	60.58
110.05	92.37	70.97	106.53	104.13	62.47
110.17	92.33	70.85	107.41	105.12	64.31
110.29	92.31	70.73	108.23	106.14	66.09
110.40	92.31	70.62	108.98	107.19	67.81
110.51	92.32	70.50	109.67	108.26	69.46
110.61	92.34	70.39	110.30	109.35	71.03
110.72	92.38	70.28	110.86	110.47	72.54
110.81	92.43	70.17	111.36	111.60	73.96
110.91	92.49	70.06	111.80	112.74	75.29
111.00	92.57	69.96	112.17	113.89	76.54
111.09	92.65	69.85	112.49	115.04	77.70
111.18	92.74	69.74	112.73	116.18	78.76
111.27	92.85	69.63	112.91	117.32	79.73
111.35	92.96	69.52	113.03	118.45	80.59
111.44	93.08	69.42	113.09	119.56	81.36
111.52	93.21	69.31	113.09	120.64	82.02
111.60	93.34	69.20	113.02	121.69	82.58
111.68	93.48	69.09	112.89	122.72	83.04
111.76	93.63	68.98	112.70	123.70	83.40
111.83	93.78	68.87	112.45	124.65	83.65
111.91	93.93	68.76	112.15	125.56	83.81
111.99	94.09	68.65	111.80	126.43	83.88
112.07	94.25	68.55	111.39	127.25	83.87
112.15	94.41	68.44	110.94	128.03	83.78
112.23	94.57	68.34	110.45	128.77	83.61
112.31	94.74	68.25	109.92	129.45	83.39
112.39	94.90	68.16	109.35	130.09	83.11
112.47	95.07	68.07	108.76	130.68	82.79
112.55	95.24	67.99	108.14	131.23	82.43
112.64	95.41	67.91	107.51	131.72	82.03
112.72	95.58	67.84	106.86	132.17	81.62
112.81	95.76	67.77	106.20	132.57	81.19
112.89	95.94	67.71	105.54	132.93	80.75
112.98	96.12	67.66	104.87	133.23	80.30
113.06	96.30	67.61	104.20	133.49	79.86
113.14	96.48	67.57	103.54	133.70	79.41
113.22	96.67	67.54	102.89	133.87	78.98
113.31	96.85	67.52	102.25	133.99	78.56
113.39	97.04	67.50	101.62	134.08	78.14
113.46	97.23	67.49	101.01	134.11	77.75
113.54	97.43	67.49	100.40	134.11	77.37
113.61	97.62	67.49	99.82	134.07	77.01
113.68	97.81	67.50	99.25	133.99	76.68
113.75	98.00	67.52	98.71	133.88	76.36
113.81	98.20	67.55	98.18	133.72	76.06
113.87	98.39	67.59	97.67	133.53	75.79
113.93	98.59	67.63	97.18	133.30	75.53
113.98	98.78	67.68	96.71	133.03	75.30
114.03	98.97	67.74	96.26	132.72	75.09
114.08	99.16	67.80	95.83	132.36	74.90
114.12	99.35	67.86	95.43	131.96	74.73
114.16	99.53	67.93	95.04	131.51	74.58
114.19	99.71	68.00	94.68	131.02	74.45
114.22	99.89	68.07	94.33	130.46	74.33
114.25	100.07	68.13	94.00	129.85	74.23
114.27	100.24	68.19	93.69	129.17	74.14
114.29	100.41	68.24	93.40	128.43	74.07
114.30	100.58	68.29	93.13	127.61	74.01
114.31	100.74	68.32	92.87	126.73	73.96
114.32	100.90	68.33	92.62	125.76	73.92
114.32	101.05	68.33	92.39	124.72	73.89
114.32	101.21	68.30	92.18	123.60	73.86
114.31	101.35	68.26	91.97	122.39	73.85
114.30	101.50	68.18	91.77	121.11	73.83
114.28	101.64	68.08	91.59	119.76	73.83
114.26	101.78	67.95	91.41	118.33	73.82
114.23	101.91	67.80	91.24	116.82	73.82
114.19	102.04	67.61	91.08	115.25	73.82
114.15	102.17	67.39	90.93	113.62	73.83
114.09	102.29	67.14	90.78	111.93	73.84
114.04	102.40	66.86	90.64	110.18	73.85
113.97	102.51	66.55	90.50	108.38	73.86
113.89	102.62	66.21	90.37	106.54	73.88
113.81	102.71	65.85	90.24	104.66	73.90
113.71	102.80	65.47	90.12	102.74	73.92
113.61	102.89	65.07	90.00	100.79	73.95
113.50	102.96	64.65	89.89	98.81	73.98
113.38	103.03	64.22	89.78	96.81	74.01
113.25	103.09	63.78	89.67	94.79	74.05
113.11	103.14	63.34	89.57	92.76	74.10
112.96	103.19	62.90	89.46	90.71	74.15
112.80	103.22	62.46	89.36	88.66	74.20
112.64	103.24	62.03	89.26	86.60	74.26
112.46	103.26	61.62	89.16	84.55	74.33
112.27	103.26	61.21	89.06	82.50	74.40
112.07	103.26	60.83	88.96	80.46	74.47
111.86	103.25	60.47	88.85	78.44	74.55
111.64	103.22	60.13	88.74	76.43	74.63
111.41	103.20	59.82	88.63	74.45	74.71
111.16	103.16	59.54	88.51	72.49	74.80
110.91	103.12	59.29	88.39	70.57	74.89
110.64	103.07	59.08	88.26	68.68	74.98
110.36	103.02	58.90	88.13	66.83	75.08
110.06	102.97	58.76	87.99	65.02	75.18
109.75	102.93	58.67	87.85	63.26	75.29
109.42	102.89	58.62	87.70	61.55	75.40
109.08	102.85	58.62	87.55	59.90	75.51
108.73	102.82	58.67	87.40	58.30	75.64
108.36	102.80	58.77	87.25	56.75	75.77
107.97	102.79	58.92	87.09	55.27	75.91
107.56	102.79	59.12	86.93	53.85	76.06
107.13	102.79	59.38	86.78	52.49	76.21
106.69	102.81	59.70	86.62	51.19	76.38
106.22	102.82	60.07	86.47	49.96	76.55
105.74	102.85	60.50	86.32	48.79	76.73
105.24	102.88	60.99	86.17	47.70	76.92
104.73	102.91	61.54	86.02	46.67	77.12
104.20	102.95	62.15	85.87	45.72	77.32
103.65	103.00	62.82	85.72	44.84	77.54
103.10	103.05	63.55	85.58	44.03	77.76
102.54	103.10	64.35	85.43	43.30	77.98
101.97	103.15	65.20	85.29	42.66	78.22
101.41	103.21	66.11	85.14	42.10	78.46
100.84	103.28	67.09	85.00	41.62	78.70
100.27	103.34	68.12	84.85	41.23	78.95
99.72	103.42	69.21	84.71	40.93	79.21
99.17	103.50	70.35	84.57	40.72	79.47
98.63	103.58	71.55	84.43	40.61	79.74
98.10	103.67	72.79	84.28	40.59	80.00
97.59	103.77	74.08	84.14	40.67	80.28
97.09	103.88	75.42	84.00	40.84	80.55
96.62	103.99	76.79	83.85	41.12	80.83
96.16	104.11	78.19	83.70	41.49	81.11
95.72	104.24	79.62	83.55	41.96	81.40
95.30	104.38	81.07	83.40	42.52	81.69
94.90	104.52	82.54	83.25	43.18	81.98
94.53	104.67	84.02	83.09	43.92	82.28
94.17	104.82	85.50	82.93	44.75	82.58
93.85	104.98	86.98	82.77	45.65	82.88
93.54	105.14	88.45	82.60	46.63	83.19
93.26	105.30	89.91	82.43	47.68	83.51
92.99	105.47	91.33	82.26	48.78	83.83
92.75	105.64	92.73	82.09	49.93	84.16
92.54	105.81	94.10	81.91	51.13	84.50
92.34	105.98	95.42	81.74	52.37	84.85
92.16	106.15	96.69	81.57	53.64	85.21
92.01	106.32	97.91	81.40	54.92	85.58
91.87	106.49	99.08	81.23	56.23	85.97
91.75	106.65	100.18	81.06	57.54	86.37
91.65	106.82	101.22	80.90	58.85	86.79
91.56	106.98	102.20	80.74	60.16	87.24
91.49	107.15	103.11	80.58	61.45	87.71
91.44	107.31	103.94	80.44	62.72	88.20
91.41	107.47	104.71	80.29	63.97	88.72
91.38	107.63	105.41	80.16	65.18	89.27
91.38	107.80	106.03	80.03	66.36	89.84
91.39	107.96	106.58	79.91	67.49	90.46
91.41	108.13	107.06	79.80	68.58	91.10
91.44	108.29	107.47	79.70	69.60	91.78
91.50	108.46	107.80	79.60	70.57	92.50
91.56	108.64	108.06	79.51	71.48	93.26
91.64	108.82	108.26	79.43	72.32	94.05
91.73	109.00	108.38	79.35	73.09	94.87
91.83	109.19	108.44	79.28	73.78	95.74
91.94	109.38	108.43	79.22	74.40	96.64
92.07	109.58	108.35	79.16	74.94	97.57
92.21	109.79	108.22	79.11	75.41	98.53
92.35	110.00	108.02	79.06	75.79	99.51
92.51	110.23	107.76	79.01	76.11	100.52
92.67	110.45	107.45	78.97	76.35	101.55
92.84	110.69	107.09	78.92	76.52	102.59
93.02	110.93	106.67	78.88	76.63	103.64
93.19	111.18	106.21	78.83	76.68	104.69
93.37	111.43	105.71	78.78	76.68	105.74
93.56	111.69	105.17	78.73	76.64	106.78
93.74	111.95	104.60	78.68	76.56	107.80
93.92	112.21	104.00	78.62	76.46	108.79
94.10	112.48	103.37	78.56	76.33	109.75
94.28	112.74	102.72	78.51	76.19	110.67
94.46	113.01	102.06	78.44	76.05	111.55
94.64	113.27	101.38	78.38	75.90	112.37
94.82	113.53	100.70	78.32	75.75	113.14
95.00	113.78	100.01	78.26	75.60	113.84
95.18	114.03	99.33	78.20	75.47	114.47
95.36	114.27	98.64	78.15	75.35	115.03
95.54	114.50	97.96	78.10	75.24	115.50
95.72	114.72	97.28	78.05	75.15	115.89
95.90	114.93	96.62	78.01	75.07	116.20
96.08	115.13	95.97	77.98	75.00	116.41
96.26	115.32	95.33	77.94	74.96	116.52
96.43	115.49	94.70	77.92	74.93	116.53
96.61	115.65	94.09	77.89	74.91	116.44
96.79	115.80	93.49	77.87	74.91	116.24
96.97	115.93	92.91	77.84	74.92	115.93
97.15	116.04	92.34	77.81	74.94	115.51
97.33	116.15	91.79	77.77	74.98	114.98
97.50	116.23	91.25	77.72	75.02	114.33
97.68	116.30	90.73	77.65	75.08	113.56
97.86	116.36	90.22	77.57	75.14	112.68
98.03	116.40	89.73	77.45	75.20	111.69
98.21	116.43	89.25	77.32	75.28	110.59
98.38	116.44	88.78	77.15	75.35	109.39
98.56	116.43	88.32	76.94	75.43	108.08
98.73	116.41	87.88	76.70	75.51	106.68
98.90	116.37	87.44	76.42	75.59	105.20
99.08	116.32	87.01	76.09	75.68	103.63
99.25	116.25	86.60	75.73	75.76	101.98
99.43	116.17	86.19	75.32	75.84	100.27
99.60	116.08	85.79	74.87	75.92	98.49
99.78	115.98	85.40	74.38	76.01	96.66
99.96	115.86	85.02	73.86	76.09	94.78
100.15	115.74	84.64	73.30	76.16	92.85
100.34	115.60	84.27	72.71	76.24	90.89
100.53	115.47	83.91	72.09	76.32	88.89
100.74	115.32	83.56	71.45	76.39	86.86
100.95	115.17	83.21	70.79	76.46	84.81
101.17	115.02	82.86	70.11	76.53	82.74
101.39	114.86	82.53	69.43	76.60	80.66
101.62	114.70	82.20	68.74	76.66	78.57
101.84	114.54	81.87	68.04	76.73	76.48
102.07	114.37	81.56	67.35	76.80	74.39
102.31	114.19	81.25	66.67	76.86	72.31
102.54	114.02	80.95	65.99	76.93	70.25
102.77	113.84	80.66	65.34	77.00	68.20
103.00	113.65	80.37	64.69	77.08	66.17
103.22	113.47	80.10	64.08	77.15	64.17
103.44	113.28	79.84	63.49	77.24	62.20
103.66	113.08	79.58	62.93	77.32	60.25
103.87	112.89	79.34	62.40	77.42	58.35
104.07	112.68	79.10	61.90	77.52	56.47
104.26	112.48	78.88	61.45	77.63	54.63
104.44	112.27	78.67	61.03	77.74	52.84
104.61	112.05	78.47	60.66	77.87	51.08
104.77	111.83	78.28	60.33	78.00	49.36
104.93	111.59	78.10	60.05	78.14	47.68
105.07	111.35	77.92	59.81	78.30	46.05
105.21	111.10	77.76	59.62	78.46	44.45
105.34	110.84	77.60	59.47	78.62	42.91
105.46	110.56	77.45	59.38	78.80	41.41
105.57	110.28	77.30	59.33	78.99	39.95
105.68	109.97	77.16	59.34	79.19	38.54
105.78	109.65	77.02	59.40	79.40	37.18
105.87	109.32	76.88	59.51	79.61	35.87
105.96	108.97	76.75	59.67	79.84	34.62
106.05	108.59	76.62	59.88	80.07	33.41
106.13	108.20	76.49	60.15	80.31	32.26
106.20	107.80	76.36	60.47	80.55	31.17
106.28	107.37	76.23	60.85	80.81	30.14
106.35	106.92	76.11	61.29	81.07	29.17
106.41	106.46	75.98	61.78	81.34	28.27
106.48	105.97	75.85	62.33	81.61	27.44
106.54	105.47	75.73	62.94	81.90	26.68
106.61	104.96	75.61	63.61	82.19	25.99
106.67	104.43	75.49	64.34	82.48	25.39
106.73	103.89	75.38	65.13	82.79	24.87
106.79	103.34	75.27	65.98	83.10	24.44
106.86	102.78	75.16	66.89	83.43	24.11
106.92	102.21	75.06	67.86	83.76	23.87
106.98	101.64	74.96	68.89	84.11	23.73
107.05	101.07	74.87	69.98	84.46	23.70
107.12	100.50	74.78	71.13	84.83	23.78
107.19	99.93	74.69	72.33	85.21	23.97
107.26	99.37	74.61	73.58	85.60	24.28
107.33	98.81	74.53	74.88	86.01	24.71
107.41	98.27	74.45	76.24	86.42	25.26
107.49	97.74	74.38	77.63	86.85	25.93
107.58	97.22	74.31	79.07	87.29	26.73
107.67	96.72	74.24	80.55	87.74	27.66
107.77	96.23	74.18	82.05	88.20	28.70
107.87	95.77	74.11	83.59	88.67	29.87
107.97	95.32	74.05	85.14	89.15	31.16
108.08	94.90	73.99	86.70	89.63	32.56
108.20	94.50	73.93	88.27	90.12	34.06
108.32	94.12	73.87	89.84	90.62	35.66
108.44	93.77	73.81	91.39	91.11	37.35
108.56	93.44	73.75	92.93	91.61	39.12
108.69	93.13	73.70	94.44	92.11	40.95
108.82	92.85	73.64	95.93	92.61	42.84
108.96	92.60	73.59	97.37	93.11	44.77
109.09	92.37	73.53	98.77	93.60	46.73
109.22	92.17	73.47	100.13	94.09	48.71
109.36	91.99	73.42	101.43	94.58	50.70
109.49	91.83	73.36	102.67	95.06	52.69
109.62	91.70	73.30	103.86	95.54	54.67
109.75	91.59	73.24	104.99	96.00	56.62
109.87	91.51	73.18	106.05	96.46	58.55
110.00	91.45	73.12	107.05	96.91	60.45
110.12	91.40	73.06	107.99	97.34	62.30
110.23	91.38	72.99	108.85	97.77	64.10
110.35	91.38	72.93	109.66	98.19	65.85
110.46	91.39	72.86	110.39	98.59	67.54
110.57	91.43	72.79	111.06	98.97	69.17
110.68	91.48	72.72	111.66	99.35	70.73
110.78	91.54	72.65	112.20	99.71	72.21
110.88	91.63	72.57	112.67	100.05	73.62
110.98	91.72	72.50	113.07	100.38	74.95
111.08	91.84	72.42	113.41	100.70	76.20
111.18	91.96	72.35	113.69	101.00	77.37
111.27	92.10	72.27	113.90	101.29	78.45
111.37	92.25	72.19	114.05	101.56	79.44
111.46	92.41	72.12	114.14	101.82	80.34
111.55	92.57	72.04	114.17	102.07	81.14
111.64	92.75	71.97	114.14	102.30	81.86
111.73	92.93	71.89	114.06	102.52	82.49
111.81	93.11	71.82	113.92	102.73	83.02
111.90	93.30	71.75	113.73	102.93	83.46
111.98	93.48	71.69	113.48	103.12	83.82
112.07	93.67	71.63	113.19	103.30	84.08
112.15	93.85	71.57	112.85	103.47	84.27
112.23	94.04	71.52	112.47	103.64	84.38
112.32	94.21	71.47	112.05	103.79	84.41
112.40	94.39	71.43	111.59	103.94	84.39
112.48	94.56	71.40	111.10	104.09	84.30
112.56	94.72	71.38	110.59	104.23	84.16
112.64	94.89	71.36	110.04	104.36	83.97
112.72	95.04	71.35	109.48	104.48	83.75
112.79	95.19	71.35	108.90	104.60	83.50
112.87	95.34	71.36	108.32	104.72	83.23
112.94	95.49	71.38	107.72	104.82	82.94
113.01	95.63	71.41	107.12	104.92	82.63
113.08	95.77	71.45	106.52	105.01	82.33
113.14	95.91	71.49	105.92	105.10	82.01
113.20	96.05	71.55	105.33	105.18	81.71
113.26	96.18	71.62	104.74	105.25	81.41
113.31	96.32	71.69	104.17	105.32	81.11
113.37	96.45	71.77	103.60	105.38	80.83
113.41	96.59	71.86	103.05	105.44	80.57
113.46	96.72	71.96	102.52	105.49	80.32
113.50	96.86	72.07	102.00	105.54	80.09
113.54	96.99	72.18	101.50	105.59	79.88
113.57	97.13	72.29	101.02	105.64	79.69
113.60	97.26	72.41	100.55	105.69	79.52
113.63	97.40	72.53	100.11	105.76	79.37
113.66	97.54	72.66	99.68	105.83	79.24
113.68	97.68	72.79	99.26	105.91	79.13
113.70	97.81	72.91	98.87	106.01	79.04
113.72	97.95	73.04	98.49	106.14	78.96
113.73	98.09	73.17	98.12	106.28	78.91
113.75	98.24	73.29	97.77	106.45	78.86
113.76	98.38	73.41	97.44	106.65	78.84
113.77	98.52	73.53	97.12	106.88	78.82
113.78	98.66	73.65	96.81	107.14	78.82
113.78	98.80	73.76	96.52	107.44	78.83
113.79	98.95	73.86	96.24	107.78	78.84
113.79	99.09	73.96	95.97	108.16	78.87
113.79	99.23	74.06	95.71	108.59	78.90
113.80	99.38	74.15	95.47	109.05	78.93
113.80	99.52	74.23	95.24	109.55	78.97
113.80	99.66	74.31	95.02	110.10	79.00
113.80	99.81	74.39	94.81	110.68	79.04
113.81	99.95	74.45	94.61	111.29	79.08
113.81	100.09	74.52	94.42	111.94	79.12
113.81	100.23	74.58	94.24	112.60	79.15
113.81	100.38	74.63	94.07	113.29	79.19
113.81	100.52	74.68	93.90	113.99	79.22
113.81	100.66	74.73	93.75	114.70	79.25
113.81	100.80	74.77	93.61	115.40	79.27
113.81	100.95	74.80	93.47	116.10	79.30
113.80	101.09	74.83	93.34	116.79	79.32
113.79	101.23	74.86	93.21	117.44	79.33
113.78	101.37	74.88	93.09	118.07	79.35
113.77	101.51	74.89	92.97	118.66	79.36
113.75	101.65	74.89	92.86	119.20	79.37
113.73	101.79	74.89	92.75	119.67	79.37
113.70	101.93	74.87	92.64	120.08	79.37
113.67	102.06	74.85	92.53	120.42	79.37
113.64	102.19	74.81	92.43	120.67	79.37
113.60	102.32	74.75	92.32	120.82	79.36
113.55	102.45	74.68	92.22	120.87	79.35
113.49	102.57	74.59	92.11	120.80	79.34
113.43	102.69	74.48	92.01	120.62	79.33
113.37	102.80	74.34	91.90	120.30	79.32
113.29	102.91	74.18	91.79	119.86	79.30
113.21	103.01	74.00	91.68	119.27	79.29
113.12	103.11	73.78	91.57	118.54	79.27
113.02	103.21	73.54	91.46	117.67	79.26
112.91	103.30	73.27	91.34	116.65	79.25
112.79	103.38	72.97	91.22	115.48	79.24
112.66	103.46	72.64	91.10	114.16	79.23
112.52	103.53	72.28	90.98	112.71	79.23
112.37	103.59	71.89	90.86	111.12	79.23
112.21	103.65	71.47	90.73	109.40	79.24
112.04	103.70	71.03	90.60	107.57	79.26
111.85	103.74	70.57	90.47	105.62	79.28
111.66	103.78	70.09	90.34	103.57	79.31
111.45	103.80	69.59	90.20	101.44	79.36
111.23	103.82	69.08	90.06	99.23	79.41
111.00	103.83	68.55	89.92	96.95	79.47
110.76	103.84	68.03	89.77	94.62	79.54
110.52	103.83	67.50	89.61	92.25	79.62
110.26	103.83	66.97	89.46	89.85	79.72
109.99	103.81	66.45	89.30	87.43	79.83
109.71	103.79	65.94	89.14	85.01	79.94
109.43	103.77	65.45	88.97	82.59	80.07
109.13	103.75	64.97	88.80	80.19	80.21
108.83	103.73	64.51	88.64	77.80	80.36
108.51	103.72	64.08	88.47	75.45	80.53
108.18	103.71	63.68	88.30	73.12	80.70
107.84	103.71	63.31	88.13	70.84	80.89
107.49	103.72	62.97	87.96	68.61	81.08
107.13	103.74	62.68	87.80	66.43	81.29
106.75	103.78	62.43	87.64	64.30	81.51
106.36	103.83	62.22	87.48	62.23	81.74
105.96	103.89	62.07	87.33	60.23	81.97
105.54	103.97	61.96	87.18	58.30	82.22
105.11	104.06	61.92	87.03	56.43	82.48
104.66	104.17	61.93	86.89	54.64	82.74
104.20	104.28	62.01	86.76	52.93	83.02
103.73	104.41	62.15	86.63	51.31	83.30
103.25	104.54	62.35	86.50	49.76	83.59
102.75	104.68	62.63	86.38	48.31	83.88
102.25	104.83	62.99	86.25	46.95	84.18
101.73	104.99	63.42	86.14	45.68	84.49
101.21	105.15	63.93	86.02	44.52	84.80
100.68	105.32	64.52	85.90	43.46	85.12
100.14	105.49	65.20	85.79	42.51	85.44
99.61	105.66	65.97	85.68	41.68	85.77
99.08	105.83	66.82	85.57	40.96	86.10
98.55	106.00	67.76	85.45	40.37	86.44
98.02	106.17	68.79	85.34	39.91	86.79
97.51	106.34	69.90	85.23	39.58	87.14
97.01	106.50	71.11	85.12	39.38	87.50
96.52	106.65	72.39	85.00	39.33	87.87
96.05	106.80	73.75	84.89	39.40	88.25
95.59	106.94	75.17	84.77	39.62	88.64
95.16	107.08	76.66	84.66	39.97	89.04
94.75	107.20	78.21	84.54	40.44	89.46
94.36	107.33	79.80	84.42	41.04	89.90
93.99	107.44	81.42	84.31	41.75	90.35
93.66	107.56	83.06	84.19	42.58	90.82
93.34	107.66	84.71	84.08	43.50	91.32
93.06	107.77	86.36	83.97	44.50	91.84
92.80	107.87	88.00	83.86	45.59	92.39
92.56	107.98	89.61	83.76	46.74	92.96
92.35	108.08	91.19	83.66	47.95	93.57
92.17	108.19	92.72	83.56	49.20	94.21
92.01	108.30	94.20	83.47	50.49	94.88
91.87	108.41	95.61	83.37	51.80	95.59
91.76	108.52	96.96	83.29	53.14	96.33
91.66	108.64	98.24	83.20	54.48	97.10
91.59	108.76	99.44	83.12	55.83	97.90
91.54	108.88	100.55	83.04	57.18	98.74
91.51	109.01	101.59	82.96	58.51	99.61
91.49	109.15	102.54	82.88	59.83	100.50
91.49	109.30	103.40	82.80	61.13	101.41
91.51	109.45	104.17	82.72	62.41	102.35
91.54	109.61	104.86	82.64	63.65	103.31
91.58	109.78	105.46	82.56	64.85	104.28
91.64	109.95	105.97	82.48	66.01	105.25
91.71	110.14	106.40	82.39	67.13	106.24
91.79	110.33	106.75	82.31	68.19	107.22
91.88	110.54	107.01	82.22	69.19	108.20
91.99	110.76	107.19	82.13	70.13	109.17
92.10	110.98	107.29	82.04	71.00	110.12
92.22	111.22	107.32	81.95	71.80	111.06
92.35	111.46	107.27	81.86	72.52	111.98
92.49	111.72	107.14	81.77	73.16	112.88
92.63	111.99	106.94	81.68	73.71	113.74
92.78	112.26	106.68	81.59	74.18	114.57
92.94	112.55	106.35	81.50	74.57	115.38
93.11	112.84	105.95	81.41	74.88	116.14
93.27	113.15	105.49	81.33	75.10	116.87
93.44	113.46	104.98	81.26	75.26	117.57
93.62	113.77	104.42	81.19	75.34	118.22
93.79	114.09	103.81	81.13	75.37	118.84
93.97	114.41	103.15	81.07	75.33	119.42
94.14	114.73	102.46	81.03	75.26	119.96
94.32	115.05	101.73	81.00	75.14	120.47
94.50	115.37	100.97	80.97	74.99	120.93
94.67	115.68	100.19	80.96	74.81	121.35
94.86	115.98	99.39	80.95	74.62	121.72
95.04	116.28	98.58	80.95	74.42	122.06
95.22	116.57	97.76	80.97	74.21	122.34
95.41	116.85	96.93	80.99	74.00	122.58
95.60	117.11	96.09	81.02	73.79	122.77
95.80	117.37	95.26	81.05	73.60	122.91
96.00	117.61	94.44	81.08	73.41	123.00
96.20	117.85	93.63	81.12	73.24	123.04
96.40	118.07	92.82	81.15	73.09	123.02
96.61	118.28	92.04	81.18	72.95	122.95
96.81	118.47	91.27	81.19	72.83	122.82
97.02	118.65	90.51	81.19	72.73	122.64
97.23	118.82	89.78	81.18	72.64	122.41
97.45	118.97	89.07	81.15	72.58	122.13
97.66	119.11	88.39	81.10	72.54	121.80
97.87	119.23	87.73	81.02	72.51	121.42
98.07	119.34	87.09	80.92	72.50	120.99
98.28	119.43	86.48	80.79	72.50	120.50
98.48	119.51	85.89	80.63	72.53	119.97
98.68	119.57	85.32	80.44	72.56	119.38
98.88	119.61	84.79	80.22	72.61	118.74
99.07	119.64	84.27	79.97	72.67	118.04
99.25	119.65	83.78	79.68	72.74	117.27
99.43	119.64	83.32	79.37	72.82	116.45
99.60	119.62	82.88	79.02	72.91	115.56
99.78	119.58	82.46	78.64	73.00	114.60
99.94	119.52	82.06	78.23	73.10	113.58
100.10	119.45	81.68	77.79	73.20	112.49
100.26	119.37	81.32	77.32	73.31	111.33
100.41	119.28	80.98	76.83	73.42	110.10
100.56	119.17	80.67	76.32	73.53	108.80
100.70	119.06	80.37	75.78	73.64	107.44
100.83	118.94	80.08	75.23	73.75	106.01
100.96	118.81	79.82	74.66	73.86	104.51
101.08	118.67	79.56	74.08	73.97	102.96
101.20	118.53	79.33	73.49	74.08	101.34
101.30	118.38	79.11	72.89	74.19	99.67
101.41	118.23	78.90	72.28	74.30	97.94
101.50	118.06	78.70	71.67	74.42	96.16
101.59	117.90	78.51	71.05	74.54	94.33
101.68	117.72	78.34	70.44	74.66	92.46
101.76	117.54	78.17	69.83	74.78	90.55
101.84	117.36	78.01	69.22	74.91	88.61
101.91	117.16	77.86	68.62	75.04	86.63
101.99	116.97	77.72	68.02	75.18	84.62
102.06	116.76	77.58	67.44	75.32	82.59
102.13	116.55	77.45	66.87	75.46	80.54
102.20	116.33	77.32	66.31	75.62	78.48
102.27	116.11	77.20	65.77	75.77	76.41
102.34	115.89	77.08	65.26	75.94	74.33
102.41	115.65	76.96	64.76	76.11	72.25
102.48	115.41	76.84	64.28	76.29	70.17
102.55	115.16	76.73	63.83	76.47	68.10
102.63	114.91	76.62	63.41	76.66	66.03
102.71	114.65	76.51	63.02	76.85	63.98
102.79	114.37	76.40	62.65	77.05	61.94
102.87	114.09	76.29	62.32	77.26	59.93
102.96	113.80	76.18	62.03	77.47	57.93
103.05	113.49	76.07	61.77	77.69	55.97
103.14	113.17	75.97	61.54	77.91	54.03
103.24	112.84	75.86	61.36	78.14	52.12
103.34	112.49	75.75	61.22	78.37	50.25
103.44	112.12	75.65	61.11	78.60	48.41
103.55	111.74	75.54	61.06	78.84	46.63
103.66	111.34	75.44	61.05	79.09	44.88
103.78	110.92	75.34	61.09	79.33	43.19
103.90	110.48	75.23	61.17	79.58	41.56
104.02	110.03	75.13	61.31	79.84	39.98
104.15	109.55	75.03	61.50	80.09	38.46
104.28	109.05	74.93	61.75	80.36	37.01
104.42	108.53	74.83	62.06	80.63	35.64
104.55	107.99	74.74	62.42	80.90	34.33
104.69	107.44	74.64	62.84	81.19	33.11
104.83	106.86	74.55	63.33	81.48	31.97
104.97	106.27	74.46	63.88	81.77	30.92
105.11	105.67	74.38	64.49	82.08	29.95
105.25	105.06	74.29	65.17	82.39	29.09
105.39	104.43	74.22	65.91	82.72	28.32
105.53	103.80	74.14	66.72	83.05	27.66
105.67	103.16	74.07	67.60	83.40	27.11
105.80	102.53	74.00	68.54	83.76	26.67
105.94	101.89	73.94	69.55	84.13	26.34
106.07	101.26	73.88	70.62	84.52	26.14
106.20	100.63	73.82	71.75	84.92	26.05
106.33	100.01	73.77	72.94	85.34	26.09
106.46	99.40	73.71	74.18	85.77	26.26
106.59	98.81	73.66	75.47	86.23	26.56
106.71	98.23	73.61	76.81	86.70	26.99
106.84	97.66	73.55	78.20	87.19	27.56
106.97	97.12	73.50	79.62	87.70	28.25
107.09	96.59	73.45	81.07	88.24	29.08
107.21	96.09	73.40	82.55	88.79	30.04
107.34	95.61	73.35	84.05	89.37	31.13
107.46	95.16	73.31	85.57	89.97	32.35
107.59	94.73	73.26	87.10	90.59	33.69
107.71	94.33	73.21	88.64	91.24	35.14
107.83	93.95	73.16	90.17	91.91	36.70
107.95	93.60	73.11	91.69	92.61	38.35
108.07	93.27	73.07	93.19	93.33	40.10
108.19	92.98	73.02	94.68	94.09	41.92
108.31	92.71	72.98	96.13	94.87	43.80
108.42	92.47	72.93	97.55	95.68	45.73
108.54	92.25	72.89	98.93	96.53	47.71
108.65	92.06	72.86	100.26	97.41	49.71
108.75	91.89	72.82	101.54	98.32	51.72
108.86	91.74	72.79	102.78	99.27	53.74
108.96	91.62	72.76	103.96	100.26	55.75
109.06	91.52	72.74	105.07	101.28	57.73
109.16	91.44	72.72	106.13	102.34	59.69
109.26	91.37	72.71	107.13	103.44	61.61
109.35	91.33	72.70	108.06	104.58	63.48
109.44	91.30	72.69	108.93	105.76	65.30
109.54	91.28	72.69	109.73	106.98	67.06
109.63	91.28	72.70	110.46	108.23	68.75
109.72	91.29	72.70	111.13	109.52	70.38
109.82	91.31	72.72	111.73	110.85	71.92
109.91	91.35	72.74	112.27	112.21	73.39
110.01	91.39	72.76	112.73	113.61	74.77
110.10	91.45	72.78	113.13	115.03	76.07
110.20	91.52	72.81	113.47	116.47	77.27
110.31	91.60	72.84	113.74	117.93	78.39
110.41	91.69	72.86	113.94	119.41	79.41
110.52	91.79	72.89	114.08	120.89	80.33
110.63	91.90	72.92	114.16	122.38	81.15
110.75	92.02	72.94	114.17	123.87	81.88
110.87	92.15	72.96	114.12	125.35	82.50
111.00	92.29	72.97	114.00	126.81	83.02
111.13	92.44	72.98	113.83	128.25	83.45
111.26	92.59	72.99	113.60	129.65	83.78
111.40	92.76	72.98	113.31	131.02	84.01
111.54	92.93	72.97	112.97	132.35	84.15
111.69	93.10	72.95	112.58	133.62	84.21
111.84	93.28	72.92	112.13	134.84	84.19
112.00	93.47	72.89	111.65	136.00	84.09
112.16	93.65	72.85	111.12	137.09	83.92
112.32	93.84	72.80	110.56	138.11	83.70
112.48	94.04	72.74	109.97	139.06	83.42
112.65	94.23	72.68	109.36	139.93	83.10
112.81	94.43	72.61	108.72	140.72	82.74
112.98	94.62	72.55	108.08	141.42	82.35
113.14	94.82	72.47	107.42	142.04	81.93
113.30	95.02	72.40	106.76	142.58	81.49
113.46	95.22	72.32	106.10	143.02	81.04
113.61	95.42	72.25	105.44	143.37	80.58
113.76	95.62	72.17	104.78	143.63	80.11
113.90	95.83	72.09	104.14	143.80	79.64
114.03	96.03	72.02	103.50	143.87	79.17
114.16	96.23	71.94	102.88	143.84	78.70
114.28	96.44	71.87	102.27	143.73	78.25
114.39	96.64	71.80	101.67	143.51	77.80
114.49	96.84	71.74	101.10	143.19	77.37
114.58	97.05	71.67	100.54	142.78	76.95
114.67	97.25	71.61	99.99	142.27	76.56
114.74	97.45	71.54	99.47	141.65	76.18
114.80	97.65	71.48	98.96	140.93	75.82
114.86	97.84	71.41	98.47	140.12	75.48
114.90	98.04	71.33	98.00	139.19	75.17
114.94	98.23	71.25	97.54	138.17	74.88
114.97	98.41	71.17	97.11	137.05	74.62
114.99	98.60	71.07	96.69	135.83	74.38
115.00	98.78	70.96	96.29	134.51	74.16
115.01	98.96	70.84	95.90	133.11	73.97
115.00	99.14	70.70	95.53	131.63	73.80
115.00	99.31	70.55	95.18	130.06	73.66
114.98	99.48	70.37	94.84	128.43	73.54
114.96	99.65	70.18	94.51	126.73	73.44
114.93	99.81	69.96	94.20	124.98	73.37
114.90	99.97	69.72	93.90	123.19	73.31
114.86	100.13	69.45	93.62	121.35	73.28
114.82	100.28	69.16	93.34	119.48	73.26
114.77	100.43	68.84	93.08	117.58	73.26
114.72	100.57	68.50	92.83	115.66	73.28
114.67	100.71	68.12	92.59	113.73	73.31
114.61	100.85	67.72	92.36	111.79	73.36
114.55	100.98	67.30	92.14	109.84	73.42
114.48	101.10	66.86	91.93	107.90	73.49
114.41	101.22	66.39	91.73	105.95	73.57
114.33	101.33	65.91	91.54	104.02	73.67
114.25	101.44	65.41	91.35	102.09	73.77
114.17	101.55	64.90	91.18	100.17	73.89
114.08	101.64	64.38	91.01	98.25	74.01
113.98	101.74	63.86	90.85	96.36	74.14
113.88	101.82	63.33	90.70	94.47	74.28
113.78	101.90	62.80	90.56	92.59	74.42
113.66	101.97	62.28	90.43	90.73	74.57
113.55	102.04	61.77	90.30	88.88	74.72
113.42	102.10	61.27	90.18	87.04	74.87
113.29	102.15	60.79	90.06	85.21	75.03
113.15	102.20	60.32	89.95	83.41	75.18
113.00	102.24	59.87	89.85	81.61	75.34
112.85	102.27	59.44	89.75	79.84	75.50
112.68	102.29	59.04	89.65	78.08	75.66
112.51	102.31	58.67	89.55	76.34	75.82
112.33	102.33	58.33	89.46	74.62	75.98
112.13	102.34	58.02	89.36	72.92	76.14
111.93	102.34	57.74	89.27	71.24	76.29
111.72	102.34	57.50	89.17	69.59	76.45
111.50	102.33	57.29	89.06	67.96	76.60
111.26	102.32	57.11	88.96	66.36	76.75
111.02	102.31	56.98	88.84	64.79	76.90
110.77	102.29	56.87	88.73	63.25	77.05
110.50	102.28	56.81	88.60	61.73	77.19
110.23	102.26	56.78	88.48	60.25	77.34
109.95	102.25	56.79	88.34	58.81	77.49
109.66	102.24	56.84	88.20	57.39	77.63
109.36	102.24	56.92	88.06	56.02	77.78
109.04	102.24	57.04	87.91	54.68	77.93
108.72	102.25	57.19	87.76	53.39	78.09
108.39	102.28	57.38	87.60	52.13	78.24
108.04	102.31	57.61	87.44	50.91	78.40
107.68	102.36	57.87	87.29	49.74	78.57
107.31	102.42	58.17	87.13	48.61	78.74
106.92	102.50	58.50	86.97	47.52	78.91
106.52	102.58	58.86	86.81	46.47	79.10
106.10	102.67	59.26	86.65	45.47	79.29
105.68	102.78	59.69	86.50	44.51	79.49
105.24	102.89	60.16	86.34	43.60	79.69
104.78	103.01	60.67	86.19	42.73	79.91
104.32	103.15	61.21	86.05	41.91	80.14
103.85	103.28	61.79	85.91	41.14	80.37
103.37	103.43	62.40	85.77	40.42	80.62
102.88	103.58	63.05	85.63	39.75	80.88
102.38	103.75	63.74	85.50	39.14	81.15
101.88	103.91	64.47	85.37	38.58	81.43
101.38	104.09	65.25	85.24	38.07	81.72
100.87	104.27	66.06	85.12	37.63	82.02
100.36	104.45	66.92	85.00	37.25	82.33
99.86	104.65	67.82	84.88	36.94	82.65
99.35	104.84	68.77	84.77	36.70	82.98
98.85	105.04	69.76	84.66	36.53	83.32
98.36	105.25	70.80	84.54	36.45	83.66
97.87	105.46	71.88	84.43	36.44	84.01
97.40	105.67	73.00	84.32	36.52	84.36
96.93	105.88	74.17	84.20	36.68	84.72
96.47	106.10	75.38	84.09	36.94	85.09
96.03	106.32	76.64	83.97	37.29	85.46
95.60	106.54	77.93	83.85	37.73	85.83
95.19	106.76	79.25	83.73	38.27	86.21
94.80	106.98	80.61	83.60	38.89	86.59
94.42	107.20	82.00	83.47	39.61	86.97
94.06	107.42	83.40	83.34	40.41	87.36
93.71	107.64	84.83	83.21	41.30	87.75
93.39	107.86	86.26	83.07	42.27	88.15
93.08	108.07	87.69	82.93	43.31	88.55
92.80	108.28	89.12	82.79	44.42	88.96
92.54	108.49	90.54	82.65	45.59	89.37
92.30	108.70	91.93	82.51	46.82	89.80
92.08	108.90	93.31	82.36	48.10	90.23
91.88	109.09	94.65	82.22	49.43	90.68
91.70	109.29	95.95	82.08	50.79	91.14
91.54	109.47	97.20	81.94	52.18	91.62
91.40	109.65	98.41	81.81	53.59	92.12
91.27	109.83	99.57	81.67	55.02	92.63
91.17	110.00	100.66	81.55	56.46	93.17
91.09	110.17	101.69	81.42	57.90	93.74
91.02	110.33	102.66	81.31	59.33	94.33
90.97	110.49	103.56	81.20	60.76	94.95
90.93	110.64	104.40	81.09	62.17	95.60
90.91	110.79	105.16	80.99	63.57	96.28
90.91	110.94	105.84	80.90	64.93	96.99
90.91	111.09	106.46	80.81	66.26	97.74
90.94	111.24	107.00	80.73	67.56	98.52
90.97	111.38	107.46	80.65	68.81	99.33
91.02	111.53	107.86	80.58	70.01	100.18
91.08	111.69	108.17	80.51	71.15	101.05
91.16	111.84	108.42	80.45	72.23	101.96
91.24	112.00	108.59	80.39	73.25	102.89
91.34	112.16	108.69	80.34	74.19	103.85
91.44	112.33	108.72	80.28	75.06	104.83
91.56	112.50	108.69	80.23	75.84	105.83
91.68	112.68	108.58	80.17	76.54	106.83
91.81	112.87	108.42	80.11	77.16	107.85
91.95	113.06	108.19	80.05	77.69	108.87
92.10	113.26	107.90	79.99	78.15	109.89
92.25	113.47	107.56	79.93	78.52	110.91
92.40	113.68	107.17	79.86	78.82	111.91
92.56	113.90	106.73	79.79	79.04	112.89
92.71	114.12	106.24	79.71	79.21	113.85
92.87	114.35	105.72	79.63	79.32	114.79
93.02	114.58	105.16	79.55	79.39	115.70
93.18	114.82	104.58	79.47	79.42	116.57
93.33	115.06	103.97	79.39	79.42	117.40
93.48	115.30	103.33	79.31	79.40	118.19
93.63	115.53	102.68	79.23	79.36	118.94
93.77	115.77	102.02	79.16	79.31	119.64
93.92	116.01	101.35	79.10	79.25	120.29
94.06	116.24	100.68	79.05	79.19	120.88
94.21	116.47	100.00	79.01	79.13	121.42
94.36	116.69	99.33	78.98	79.08	121.90
94.50	116.91	98.66	78.96	79.03	122.31
94.65	117.11	98.00	78.96	78.98	122.67
94.80	117.32	97.35	78.97	78.95	122.96
94.95	117.51	96.71	79.00	78.92	123.18
95.11	117.69	96.08	79.04	78.90	123.34
95.27	117.87	95.46	79.10	78.90	123.42
95.42	118.03	94.87	79.17	78.89	123.44
95.58	118.19	94.28	79.26	78.90	123.38
95.75	118.33	93.72	79.35	78.91	123.25
95.91	118.47	93.17	79.45	78.92	123.05
96.08	118.59	92.64	79.56	78.94	122.77
96.25	118.71	92.12	79.67	78.96	122.43
96.42	118.81	91.62	79.79	78.98	122.02
96.59	118.90	91.13	79.90	79.00	121.55
96.76	118.98	90.66	80.01	79.02	121.01
96.94	119.05	90.21	80.10	79.04	120.41
97.12	119.11	89.77	80.19	79.05	119.76
97.30	119.15	89.34	80.27	79.06	119.07
97.48	119.18	88.93	80.33	79.07	118.33
97.66	119.20	88.53	80.38	79.07	117.55
97.84	119.21	88.14	80.40	79.07	116.73
98.02	119.21	87.77	80.40	79.06	115.89
98.21	119.19	87.40	80.38	79.05	115.03
98.39	119.17	87.05	80.34	79.04	114.14
98.58	119.13	86.71	80.27	79.02	113.24
98.76	119.09	86.38	80.17	79.00	112.33
98.95	119.04	86.06	80.05	78.98	111.40
99.13	118.98	85.75	79.91	78.96	110.46
99.32	118.92	85.44	79.74	78.94	109.52
99.50	118.86	85.15	79.54	78.92	108.56
99.68	118.79	84.87	79.33	78.91	107.59
99.85	118.72	84.60	79.09	78.89	106.61
100.02	118.65	84.34	78.84	78.88	105.62
100.19	118.57	84.09	78.56	78.87	104.62
100.35	118.49	83.85	78.27	78.87	103.60
100.51	118.41	83.61	77.95	78.87	102.57
100.66	118.32	83.39	77.62	78.88	101.51
100.80	118.23	83.17	77.27	78.90	100.44
100.94	118.13	82.97	76.91	78.92	99.34
101.07	118.03	82.77	76.53	78.95	98.22
101.20	117.92	82.57	76.13	78.99	97.06
101.32	117.80	82.39	75.71	79.04	95.88
101.44	117.68	82.21	75.28	79.09	94.67
101.55	117.56	82.03	74.83	79.16	93.43
101.65	117.42	81.87	74.37	79.23	92.16
101.75	117.28	81.70	73.90	79.32	90.85
101.85	117.13	81.54	73.41	79.41	89.51
101.94	116.98	81.38	72.91	79.51	88.13
102.03	116.82	81.23	72.39	79.63	86.73
102.12	116.65	81.08	71.87	79.75	85.29
102.20	116.48	80.93	71.35	79.88	83.82
102.28	116.30	80.79	70.81	80.03	82.33
102.36	116.11	80.64	70.28	80.18	80.80
102.44	115.92	80.50	69.74	80.35	79.25
102.52	115.73	80.35	69.20	80.52	77.66
102.59	115.52	80.21	68.67	80.70	76.06
102.67	115.32	80.07	68.14	80.90	74.43
102.74	115.11	79.93	67.61	81.10	72.78
102.81	114.89	79.79	67.10	81.31	71.10
102.89	114.67	79.66	66.60	81.53	69.41
102.97	114.44	79.52	66.11	81.76	67.71
103.04	114.20	79.38	65.65	82.00	65.98
103.12	113.96	79.25	65.20	82.25	64.25
103.21	113.71	79.11	64.77	82.50	62.51
103.29	113.45	78.98	64.37	82.77	60.76
103.38	113.18	78.84	64.00	83.04	59.01
103.47	112.90	78.71	63.65	83.31	57.26
103.57	112.61	78.58	63.34	83.60	55.51
103.67	112.31	78.46	63.06	83.89	53.77
103.78	112.00	78.33	62.82	84.19	52.04
103.89	111.67	78.21	62.62	84.49	50.32
104.01	111.33	78.09	62.45	84.81	48.62
104.13	110.98	77.97	62.33	85.12	46.94
104.25	110.60	77.86	62.26	85.45	45.28
104.39	110.21	77.74	62.23	85.78	43.66
104.53	109.81	77.63	62.25	86.12	42.07
104.67	109.38	77.53	62.32	86.47	40.52
104.82	108.93	77.42	62.43	86.82	39.01
104.98	108.47	77.32	62.61	87.18	37.55
105.14	107.99	77.22	62.83	87.54	36.15
105.31	107.49	77.12	63.11	87.91	34.80
105.48	106.97	77.02	63.45	88.29	33.51
105.66	106.43	76.93	63.85	88.68	32.29
105.84	105.88	76.83	64.31	89.07	31.15
106.03	105.31	76.74	64.83	89.47	30.08
106.22	104.73	76.65	65.42	89.87	29.10
106.41	104.13	76.56	66.07	90.29	28.21
106.60	103.53	76.48	66.78	90.71	27.41
106.79	102.93	76.40	67.57	91.13	26.72
106.98	102.32	76.31	68.41	91.57	26.13
107.16	101.71	76.24	69.33	92.01	25.65
107.35	101.11	76.16	70.31	92.46	25.29
107.53	100.51	76.08	71.36	92.92	25.05
107.71	99.92	76.01	72.47	93.39	24.94
107.88	99.35	75.94	73.64	93.86	24.96
108.06	98.79	75.87	74.88	94.35	25.12
108.22	98.25	75.80	76.16	94.83	25.42
108.39	97.73	75.73	77.50	95.33	25.85
108.55	97.23	75.66	78.89	95.83	26.42
108.70	96.75	75.59	80.32	96.33	27.14
108.86	96.30	75.52	81.77	96.84	27.99
109.01	95.88	75.45	83.26	97.36	28.97
109.16	95.48	75.38	84.76	97.87	30.09
109.30	95.11	75.31	86.26	98.39	31.33
109.44	94.77	75.23	87.77	98.91	32.68
109.59	94.46	75.15	89.28	99.44	34.14
109.72	94.17	75.06	90.76	99.96	35.70
109.86	93.91	74.98	92.23	100.48	37.34
109.99	93.67	74.89	93.67	101.01	39.06
110.12	93.46	74.80	95.07	101.53	40.84
110.25	93.28	74.70	96.44	102.06	42.66
110.38	93.12	74.61	97.76	102.58	44.53
110.50	92.98	74.51	99.03	103.10	46.42
110.61	92.86	74.40	100.25	103.62	48.33
110.72	92.76	74.30	101.42	104.13	50.23
110.83	92.68	74.19	102.53	104.64	52.14
110.94	92.62	74.08	103.59	105.15	54.02
111.04	92.57	73.96	104.59	105.65	55.89
111.13	92.55	73.84	105.53	106.14	57.72
111.22	92.53	73.72	106.40	106.63	59.52
111.30	92.53	73.59	107.22	107.11	61.27
111.39	92.55	73.46	107.97	107.57	62.97
111.46	92.57	73.33	108.67	108.03	64.62
111.53	92.61	73.19	109.30	108.47	66.21
111.60	92.65	73.05	109.87	108.90	67.74
111.66	92.71	72.91	110.38	109.32	69.19
111.72	92.77	72.76	110.83	109.72	70.57
111.78	92.84	72.61	111.22	110.11	71.88
111.83	92.91	72.46	111.55	110.48	73.11
111.88	92.99	72.31	111.82	110.84	74.25
111.93	93.07	72.15	112.03	111.18	75.30
111.97	93.15	72.00	112.18	111.50	76.26
112.01	93.24	71.84	112.27	111.81	77.13
112.06	93.33	71.68	112.31	112.10	77.91
112.10	93.42	71.53	112.29	112.38	78.59
112.14	93.51	71.37	112.21	112.64	79.18
112.18	93.60	71.22	112.08	112.88	79.67
112.22	93.70	71.08	111.89	113.11	80.07
112.27	93.79	70.94	111.65	113.32	80.38
112.31	93.88	70.80	111.37	113.52	80.60
112.36	93.98	70.67	111.03	113.70	80.74
112.40	94.07	70.55	110.65	113.86	80.81
112.45	94.17	70.44	110.23	114.01	80.81
112.50	94.26	70.34	109.77	114.15	80.75
112.55	94.36	70.24	109.28	114.27	80.64
112.60	94.46	70.16	108.76	114.39	80.48
112.65	94.56	70.09	108.21	114.48	80.29
112.70	94.66	70.03	107.65	114.57	80.06
112.76	94.77	69.98	107.07	114.65	79.82
112.81	94.88	69.95	106.48	114.71	79.55
112.87	94.99	69.93	105.88	114.77	79.28
112.92	95.11	69.92	105.28	114.82	79.00
112.97	95.23	69.92	104.67	114.87	78.72
113.03	95.35	69.93	104.08	114.91	78.45
113.08	95.48	69.96	103.49	114.96	78.18
113.14	95.62	70.01	102.91	115.00	77.92
113.19	95.75	70.06	102.34	115.04	77.67
113.24	95.90	70.13	101.79	115.10	77.44
113.29	96.04	70.21	101.25	115.16	77.22
113.34	96.19	70.30	100.73	115.23	77.02
113.38	96.34	70.40	100.23	115.31	76.84
113.43	96.50	70.51	99.75	115.41	76.67
113.47	96.65	70.63	99.28	115.53	76.52
113.51	96.81	70.77	98.84	115.67	76.39
113.56	96.97	70.91	98.42	115.83	76.28
113.60	97.13	71.06	98.02	116.02	76.18
113.63	97.30	71.22	97.64	116.23	76.10
113.67	97.46	71.38	97.28	116.47	76.03
113.71	97.62	71.55	96.95	116.75	75.97
113.74	97.78	71.73	96.63	117.05	75.93
113.77	97.94	71.91	96.33	117.39	75.90
113.81	98.10	72.09	96.06	117.76	75.87
113.84	98.26	72.28	95.80	118.17	75.86
113.87	98.42	72.47	95.56	118.60	75.85
113.90	98.58	72.67	95.34	119.07	75.85
113.93	98.73	72.86	95.13	119.56	75.85
113.96	98.89	73.06	94.94	120.08	75.85
113.98	99.04	73.25	94.76	120.63	75.86
114.01	99.20	73.45	94.60	121.19	75.86
114.03	99.35	73.64	94.45	121.77	75.87
114.05	99.50	73.83	94.31	122.36	75.88
114.07	99.65	74.02	94.18	122.96	75.88
114.09	99.80	74.20	94.06	123.57	75.89
114.10	99.95	74.38	93.95	124.17	75.89
114.11	100.10	74.55	93.84	124.75	75.89
114.12	100.25	74.71	93.74	125.32	75.88
114.12	100.40	74.87	93.65	125.87	75.88
114.12	100.54	75.01	93.55	126.38	75.86
114.11	100.69	75.13	93.46	126.86	75.85
114.11	100.83	75.25	93.37	127.28	75.83
114.09	100.98	75.34	93.28	127.65	75.81
114.08	101.12	75.42	93.19	127.95	75.79
114.05	101.26	75.47	93.10	128.18	75.76
114.03	101.39	75.50	93.01	128.32	75.73
113.99	101.53	75.51	92.92	128.37	75.71
113.95	101.66	75.49	92.82	128.32	75.68
113.91	101.79	75.44	92.72	128.17	75.65
113.86	101.91	75.36	92.62	127.91	75.63
113.80	102.03	75.25	92.52	127.53	75.61
113.73	102.15	75.10	92.41	127.03	75.59
113.66	102.26	74.93	92.30	126.41	75.58
113.57	102.37	74.71	92.19	125.65	75.58
113.48	102.47	74.47	92.07	124.77	75.58
113.38	102.57	74.19	91.95	123.76	75.59
113.27	102.66	73.87	91.83	122.62	75.61
113.15	102.75	73.52	91.71	121.34	75.64
113.02	102.83	73.14	91.59	119.94	75.69
112.89	102.90	72.73	91.46	118.42	75.74
112.74	102.97	72.28	91.33	116.77	75.80
112.58	103.03	71.81	91.20	115.01	75.88
112.42	103.08	71.30	91.07	113.13	75.97
112.25	103.12	70.78	90.94	111.15	76.08
112.07	103.16	70.24	90.81	109.08	76.19
111.89	103.19	69.67	90.67	106.91	76.32
111.69	103.21	69.10	90.53	104.67	76.47
111.50	103.23	68.51	90.40	102.36	76.62
111.29	103.24	67.92	90.26	100.00	76.79
111.08	103.24	67.33	90.12	97.58	76.97
110.87	103.24	66.75	89.97	95.13	77.16
110.65	103.23	66.17	89.83	92.66	77.37
110.42	103.22	65.60	89.69	90.17	77.58
110.18	103.20	65.04	89.54	87.68	77.81
109.94	103.19	64.51	89.39	85.19	78.04
109.69	103.17	63.99	89.24	82.72	78.28
109.43	103.16	63.50	89.09	80.26	78.54
109.16	103.16	63.04	88.94	77.84	78.80
108.87	103.16	62.62	88.80	75.45	79.07
108.58	103.18	62.23	88.65	73.09	79.35
108.26	103.21	61.87	88.51	70.79	79.64
107.94	103.25	61.56	88.37	68.53	79.94
107.59	103.31	61.29	88.23	66.32	80.25
107.24	103.39	61.07	88.10	64.18	80.57
106.86	103.49	60.90	87.97	62.09	80.89
106.47	103.60	60.78	87.85	60.06	81.23
106.06	103.73	60.71	87.73	58.10	81.57
105.64	103.88	60.70	87.62	56.21	81.93
105.20	104.04	60.74	87.52	54.39	82.29
104.74	104.22	60.85	87.42	52.64	82.66
104.26	104.42	61.01	87.32	50.96	83.04
103.77	104.62	61.24	87.23	49.37	83.44
103.26	104.84	61.54	87.14	47.85	83.84
102.74	105.06	61.90	87.05	46.42	84.25
102.21	105.30	62.34	86.97	45.08	84.67
101.66	105.54	62.85	86.89	43.82	85.10
101.11	105.79	63.43	86.81	42.67	85.53
100.55	106.05	64.08	86.73	41.61	85.98
99.99	106.31	64.81	86.65	40.65	86.44
99.43	106.58	65.62	86.57	39.80	86.90
98.87	106.85	66.51	86.50	39.07	87.38
98.32	107.12	67.47	86.42	38.45	87.87
97.77	107.39	68.51	86.35	37.96	88.36
97.24	107.66	69.63	86.27	37.59	88.87
96.72	107.94	70.82	86.20	37.35	89.40
96.21	108.20	72.09	86.12	37.24	89.93
95.72	108.47	73.41	86.04	37.26	90.49
95.25	108.73	74.80	85.96	37.41	91.05
94.80	108.99	76.24	85.88	37.68	91.63
94.36	109.25	77.72	85.80	38.08	92.23
93.95	109.50	79.24	85.72	38.60	92.84
93.56	109.74	80.80	85.63	39.23	93.48
93.20	109.98	82.37	85.55	39.97	94.13
92.86	110.21	83.95	85.47	40.81	94.81
92.54	110.43	85.53	85.39	41.74	95.51
92.24	110.65	87.11	85.31	42.75	96.23
91.97	110.86	88.66	85.23	43.84	96.98
91.73	111.06	90.19	85.15	45.01	97.76
91.50	111.26	91.68	85.07	46.23	98.56
91.30	111.45	93.14	85.00	47.50	99.38
91.12	111.64	94.54	84.93	48.82	100.23
90.97	111.82	95.89	84.85	50.18	101.12
90.83	112.00	97.18	84.79	51.57	102.02
90.72	112.17	98.41	84.72	52.98	102.95
90.62	112.35	99.57	84.65	54.41	103.91
90.54	112.52	100.67	84.59	55.86	104.89
90.48	112.69	101.69	84.53	57.31	105.89
90.44	112.86	102.64	84.46	58.75	106.90
90.41	113.04	103.52	84.40	60.19	107.93
90.40	113.22	104.32	84.34	61.62	108.97
90.40	113.40	105.05	84.28	63.03	110.02
90.42	113.59	105.71	84.22	64.41	111.06
90.46	113.78	106.28	84.16	65.76	112.11
90.50	113.98	106.79	84.09	67.07	113.14
90.57	114.18	107.21	84.03	68.33	114.16
90.64	114.40	107.57	83.96	69.55	115.16
90.73	114.61	107.84	83.89	70.70	116.14
90.83	114.84	108.04	83.83	71.80	117.08
90.95	115.08	108.17	83.76	72.82	118.00
91.08	115.32	108.22	83.69	73.77	118.88
91.21	115.56	108.20	83.63	74.64	119.73
91.36	115.82	108.11	83.56	75.43	120.53
91.52	116.07	107.95	83.50	76.14	121.30
91.69	116.33	107.73	83.44	76.75	122.03
91.87	116.60	107.43	83.39	77.28	122.72
92.06	116.86	107.07	83.34	77.72	123.36
92.25	117.13	106.66	83.30	78.08	123.96
92.44	117.40	106.18	83.27	78.36	124.53
92.64	117.66	105.65	83.24	78.57	125.05
92.84	117.93	105.07	83.21	78.71	125.53
93.04	118.19	104.44	83.19	78.79	125.97
93.24	118.45	103.77	83.17	78.82	126.36
93.44	118.70	103.07	83.16	78.81	126.71
93.64	118.94	102.33	83.15	78.77	127.01
93.84	119.18	101.56	83.14	78.70	127.25
94.03	119.42	100.77	83.13	78.60	127.45
94.22	119.64	99.96	83.11	78.50	127.59
94.41	119.86	99.14	83.08	78.38	127.67
94.61	120.07	98.31	83.05	78.25	127.68
94.80	120.27	97.47	82.99	78.12	127.63
94.98	120.46	96.63	82.92	77.99	127.51
95.17	120.64	95.79	82.82	77.85	127.31
95.36	120.80	94.95	82.70	77.72	127.03
95.55	120.96	94.13	82.54	77.60	126.68
95.73	121.09	93.31	82.35	77.47	126.25
95.92	121.22	92.51	82.13	77.36	125.73
96.10	121.32	91.72	81.86	77.25	125.13
96.27	121.41	90.95	81.55	77.15	124.45
96.45	121.48	90.20	81.19	77.06	123.68
96.62	121.53	89.47	80.79	76.98	122.83
96.79	121.55	88.76	80.35	76.91	121.88
96.95	121.56	88.08	79.86	76.85	120.84
97.11	121.54	87.42	79.33	76.80	119.72
97.26	121.49	86.78	78.76	76.76	118.50
97.42	121.42	86.16	78.15	76.73	117.19
97.57	121.33	85.57	77.49	76.71	115.79
97.72	121.21	85.00	76.80	76.70	114.30
97.87	121.06	84.46	76.08	76.70	112.73
98.02	120.89	83.94	75.33	76.71	111.07
98.17	120.70	83.45	74.54	76.71	109.32
98.33	120.49	82.98	73.74	76.73	107.50
98.49	120.25	82.53	72.91	76.74	105.61
98.65	120.00	82.11	72.07	76.75	103.64
98.82	119.74	81.70	71.21	76.77	101.61
98.99	119.46	81.32	70.35	76.78	99.52
99.17	119.17	80.96	69.49	76.79	97.37
99.36	118.87	80.62	68.62	76.80	95.18
99.55	118.56	80.29	67.77	76.81	92.95
99.75	118.26	79.99	66.92	76.82	90.69
99.96	117.95	79.70	66.09	76.82	88.40
100.18	117.65	79.43	65.29	76.83	86.10
100.40	117.35	79.17	64.50	76.83	83.78
100.62	117.06	78.93	63.75	76.84	81.47
100.85	116.78	78.70	63.03	76.84	79.16
101.09	116.50	78.49	62.34	76.85	76.87
101.32	116.24	78.28	61.69	76.87	74.59
101.55	115.98	78.09	61.07	76.89	72.35
101.78	115.74	77.90	60.50	76.91	70.13
102.01	115.50	77.72	59.97	76.94	67.96
102.23	115.27	77.56	59.47	76.98	65.82
102.45	115.05	77.39	59.02	77.03	63.74
102.66	114.83	77.24	58.61	77.08	61.70
102.87	114.62	77.10	58.25	77.15	59.71
103.07	114.41	76.96	57.92	77.23	57.77
103.26	114.20	76.83	57.64	77.32	55.89
103.44	113.99	76.70	57.40	77.42	54.06
103.61	113.79	76.59	57.20	77.53	52.27
103.77	113.58	76.48	57.03	77.65	50.54
103.92	113.37	76.37	56.91	77.79	48.86
104.06	113.15	76.28	56.83	77.94	47.23
104.19	112.93	76.18	56.78	78.10	45.65
104.31	112.70	76.10	56.77	78.28	44.11
104.42	112.46	76.01	56.80	78.47	42.63
104.53	112.21	75.94	56.87	78.67	41.19
104.62	111.94	75.86	56.97	78.88	39.80
104.71	111.67	75.79	57.11	79.10	38.45
104.80	111.37	75.72	57.29	79.33	37.15
104.87	111.07	75.64	57.51	79.58	35.90
104.95	110.74	75.57	57.76	79.83	34.70
105.02	110.40	75.50	58.06	80.09	33.54
105.09	110.03	75.42	58.39	80.36	32.44
105.15	109.65	75.35	58.77	80.64	31.38
105.22	109.25	75.27	59.19	80.92	30.38
105.28	108.83	75.19	59.66	81.21	29.43
105.35	108.39	75.11	60.16	81.51	28.54
105.41	107.94	75.02	60.71	81.81	27.70
105.48	107.46	74.94	61.31	82.11	26.92
105.55	106.97	74.85	61.95	82.42	26.20
105.63	106.47	74.76	62.64	82.73	25.55
105.70	105.95	74.66	63.38	83.04	24.96
105.79	105.42	74.57	64.16	83.36	24.44
105.87	104.88	74.47	64.98	83.68	23.99
105.97	104.33	74.37	65.85	84.01	23.61
106.06	103.77	74.28	66.76	84.35	23.31
106.16	103.21	74.18	67.71	84.69	23.09
106.26	102.65	74.08	68.70	85.04	22.95
106.37	102.09	73.99	69.73	85.40	22.89
106.48	101.53	73.89	70.80	85.77	22.92
106.59	100.97	73.80	71.90	86.15	23.03
106.70	100.42	73.70	73.03	86.54	23.24
106.81	99.87	73.61	74.20	86.95	23.54
106.93	99.34	73.51	75.39	87.37	23.93
107.04	98.81	73.42	76.61	87.81	24.42
107.16	98.30	73.32	77.86	88.27	25.00
107.27	97.80	73.23	79.12	88.75	25.68
107.39	97.33	73.13	80.41	89.25	26.47
107.50	96.87	73.04	81.71	89.77	27.35
107.62	96.42	72.94	83.02	90.31	28.33
107.74	96.00	72.85	84.35	90.88	29.41
107.85	95.60	72.76	85.68	91.47	30.59
107.97	95.23	72.67	87.02	92.09	31.86
108.09	94.87	72.58	88.36	92.73	33.22
108.21	94.54	72.49	89.69	93.40	34.66
108.34	94.23	72.40	91.01	94.10	36.19
108.46	93.95	72.31	92.31	94.83	37.78
108.58	93.68	72.23	93.60	95.59	39.44
108.71	93.44	72.14	94.86	96.39	41.15
108.83	93.22	72.06	96.10	97.22	42.92
108.96	93.01	71.98	97.31	98.08	44.72
109.08	92.83	71.91	98.48	98.98	46.55
109.21	92.66	71.84	99.63	99.92	48.41
109.33	92.51	71.77	100.73	100.90	50.27
109.45	92.38	71.70	101.79	101.92	52.14
109.57	92.27	71.64	102.82	102.98	54.01
109.69	92.17	71.58	103.80	104.09	55.86
109.81	92.08	71.53	104.73	105.23	57.70
109.93	92.01	71.48	105.62	106.42	59.50
110.04	91.95	71.44	106.47	107.65	61.27
110.16	91.91	71.40	107.26	108.93	63.01
110.27	91.88	71.37	108.01	110.24	64.69
110.38	91.86	71.34	108.71	111.60	66.33
110.49	91.86	71.32	109.35	112.99	67.91
110.60	91.86	71.30	109.95	114.41	69.43
110.70	91.88	71.29	110.49	115.87	70.89
110.81	91.91	71.28	110.98	117.35	72.28
110.92	91.95	71.28	111.42	118.86	73.59
111.02	92.00	71.28	111.80	120.38	74.83
111.13	92.07	71.28	112.13	121.90	75.99
111.24	92.14	71.28	112.40	123.43	77.07
111.34	92.22	71.29	112.62	124.95	78.06
111.45	92.31	71.29	112.79	126.45	78.97
111.56	92.41	71.30	112.90	127.93	79.78
111.67	92.51	71.30	112.95	129.37	80.50
111.79	92.62	71.30	112.95	130.78	81.12
111.90	92.74	71.30	112.89	132.13	81.65
112.02	92.87	71.30	112.78	133.42	82.07
112.14	93.00	71.30	112.61	134.65	82.41
112.25	93.14	71.29	112.39	135.80	82.64
112.37	93.28	71.29	112.12	136.88	82.78
112.49	93.43	71.28	111.80	137.87	82.84
112.61	93.58	71.27	111.43	138.76	82.80
112.73	93.74	71.26	111.02	139.56	82.68
112.85	93.90	71.25	110.56	140.27	82.49
112.96	94.06	71.25	110.07	140.87	82.23
113.08	94.23	71.24	109.54	141.36	81.91
113.18	94.39	71.24	108.99	141.75	81.54
113.29	94.57	71.23	108.41	142.03	81.12
113.39	94.74	71.23	107.81	142.20	80.67
113.48	94.92	71.24	107.19	142.26	80.18
113.57	95.11	71.24	106.57	142.21	79.67
113.65	95.29	71.25	105.93	142.05	79.15
113.72	95.48	71.26	105.30	141.78	78.60
113.79	95.67	71.27	104.66	141.40	78.05
113.86	95.87	71.27	104.03	140.91	77.50
113.91	96.07	71.28	103.40	140.31	76.95
113.97	96.27	71.29	102.78	139.62	76.40
114.02	96.47	71.28	102.17	138.82	75.86
114.07	96.67	71.28	101.58	137.93	75.33
114.11	96.87	71.26	101.00	136.96	74.82
114.15	97.07	71.23	100.43	135.91	74.32
114.19	97.28	71.19	99.88	134.79	73.84
114.23	97.48	71.13	99.35	133.62	73.37
114.26	97.68	71.06	98.83	132.39	72.94
114.30	97.88	70.96	98.34	131.13	72.52
114.33	98.08	70.84	97.85	129.83	72.13
114.36	98.28	70.70	97.39	128.52	71.76
114.39	98.48	70.53	96.94	127.19	71.43
114.42	98.67	70.34	96.51	125.84	71.12
114.44	98.86	70.12	96.10	124.50	70.84
114.47	99.05	69.87	95.71	123.14	70.59
114.49	99.23	69.59	95.33	121.79	70.37
114.51	99.41	69.28	94.96	120.43	70.18
114.52	99.59	68.94	94.61	119.06	70.02
114.54	99.76	68.57	94.28	117.70	69.90
114.55	99.93	68.18	93.96	116.32	69.80
114.55	100.10	67.76	93.66	114.94	69.73
114.56	100.26	67.31	93.37	113.54	69.69
114.55	100.42	66.84	93.10	112.13	69.67
114.55	100.57	66.35	92.83	110.71	69.68
114.54	100.72	65.85	92.58	109.27	69.71
114.52	100.86	65.33	92.35	107.81	69.77
114.50	101.00	64.79	92.12	106.34	69.85
114.47	101.13	64.25	91.91	104.84	69.94
114.44	101.26	63.70	91.71	103.33	70.06
114.40	101.38	63.15	91.52	101.79	70.18
114.35	101.50	62.60	91.35	100.23	70.33
114.30	101.61	62.05	91.18	98.66	70.48
114.24	101.72	61.52	91.03	97.07	70.65
114.17	101.82	60.99	90.89	95.47	70.83
114.10	101.91	60.48	90.76	93.85	71.01
114.03	102.00	59.98	90.64	92.21	71.21
113.94	102.08	59.50	90.53	90.57	71.40
113.86	102.16	59.04	90.44	88.92	71.60
113.76	102.23	58.61	90.35	87.27	71.81
113.66	102.29	58.21	90.27	85.61	72.02
113.55	102.34	57.83	90.20	83.96	72.22
113.44	102.39	57.48	90.14	82.30	72.43
113.32	102.42	57.16	90.08	80.66	72.63
113.19	102.45	56.87	90.03	79.02	72.84
113.06	102.47	56.61	89.99	77.39	73.04
112.92	102.48	56.38	89.95	75.77	73.23
112.77	102.48	56.18	89.91	74.18	73.42
112.61	102.47	56.02	89.88	72.59	73.61
112.44	102.45	55.89	89.84	71.03	73.79
112.26	102.42	55.79	89.81	69.50	73.96
112.07	102.39	55.72	89.77	67.98	74.13
111.88	102.34	55.68	89.73	66.50	74.29
111.67	102.29	55.67	89.68	65.04	74.45
111.46	102.24	55.69	89.63	63.61	74.60
111.23	102.18	55.74	89.57	62.21	74.74
111.00	102.12	55.81	89.50	60.84	74.88
110.76	102.06	55.92	89.43	59.51	75.01
110.50	102.00	56.05	89.34	58.20	75.14
110.24	101.95	56.22	89.25	56.94	75.27
109.97	101.91	56.40	89.15	55.70	75.39
109.68	101.87	56.62	89.05	54.50	75.51
109.39	101.85	56.86	88.94	53.34	75.64
109.08	101.84	57.14	88.83	52.20	75.77
108.76	101.84	57.43	88.71	51.11	75.90
108.42	101.86	57.76	88.59	50.04	76.04
108.07	101.89	58.11	88.47	49.01	76.18
107.70	101.94	58.50	88.35	48.02	76.34
107.31	102.00	58.91	88.24	47.06	76.50
106.91	102.07	59.34	88.12	46.13	76.67
106.50	102.16	59.81	88.00	45.24	76.85
106.07	102.26	60.31	87.89	44.38	77.04
105.62	102.37	60.84	87.78	43.56	77.25
105.16	102.50	61.41	87.67	42.78	77.47
104.69	102.63	62.00	87.57	42.04	77.70
104.21	102.77	62.63	87.47	41.34	77.95
103.72	102.92	63.30	87.37	40.68	78.21
103.22	103.08	64.00	87.28	40.07	78.49
102.71	103.25	64.74	87.19	39.51	78.78
102.20	103.42	65.52	87.10	38.99	79.09
101.68	103.60	66.33	87.02	38.53	79.41
101.17	103.79	67.19	86.94	38.12	79.74
100.65	103.99	68.08	86.86	37.78	80.09
100.13	104.19	69.02	86.79	37.49	80.45
99.62	104.39	70.00	86.72	37.27	80.83
99.11	104.60	71.01	86.64	37.13	81.22
98.60	104.82	72.07	86.58	37.06	81.62
98.11	105.04	73.16	86.51	37.06	82.02
97.62	105.26	74.30	86.44	37.15	82.44
97.14	105.49	75.47	86.37	37.32	82.86
96.68	105.72	76.67	86.30	37.57	83.30
96.23	105.94	77.91	86.22	37.92	83.73
95.80	106.17	79.18	86.14	38.35	84.18
95.39	106.40	80.47	86.06	38.87	84.62
94.99	106.62	81.79	85.98	39.48	85.08
94.62	106.85	83.13	85.89	40.18	85.53
94.26	107.07	84.49	85.80	40.97	85.99
93.92	107.29	85.85	85.70	41.84	86.45
93.61	107.51	87.22	85.59	42.78	86.91
93.31	107.72	88.59	85.49	43.80	87.38
93.04	107.93	89.95	85.37	44.88	87.85
92.78	108.13	91.30	85.26	46.03	88.33
92.55	108.32	92.63	85.14	47.23	88.81
92.33	108.52	93.93	85.01	48.47	89.29
92.14	108.70	95.21	84.88	49.76	89.78
91.96	108.88	96.44	84.75	51.09	90.28
91.80	109.06	97.64	84.62	52.43	90.79
91.66	109.23	98.79	84.48	53.80	91.30
91.54	109.40	99.89	84.35	55.18	91.83
91.43	109.56	100.94	84.21	56.57	92.38
91.34	109.72	101.93	84.08	57.96	92.93
91.26	109.87	102.86	83.94	59.34	93.51
91.20	110.02	103.73	83.81	60.71	94.10
91.16	110.17	104.53	83.68	62.06	94.72
91.13	110.31	105.28	83.55	63.38	95.36
91.11	110.45	105.95	83.42	64.68	96.02
91.11	110.59	106.56	83.30	65.93	96.71
91.13	110.73	107.11	83.18	67.15	97.42
91.15	110.87	107.58	83.06	68.33	98.16
91.19	111.01	107.99	82.95	69.45	98.93
91.25	111.15	108.34	82.84	70.52	99.73
91.31	111.29	108.62	82.73	71.53	100.55
91.39	111.43	108.83	82.63	72.48	101.40
91.48	111.57	108.98	82.53	73.36	102.28
91.58	111.71	109.06	82.43	74.17	103.17
91.69	111.86	109.08	82.33	74.90	104.09
91.82	112.01	109.05	82.23	75.56	105.02
91.95	112.16	108.95	82.13	76.14	105.96
92.09	112.31	108.79	82.04	76.65	106.92
92.24	112.48	108.59	81.95	77.08	107.87
92.39	112.64	108.32	81.85	77.43	108.83
92.55	112.82	108.01	81.76	77.72	109.79
92.71	113.00	107.65	81.68	77.93	110.74
92.88	113.18	107.25	81.59	78.09	111.67
93.04	113.37	106.80	81.51	78.18	112.58
93.21	113.58	106.32	81.43	78.24	113.48
93.38	113.78	105.81	81.36	78.24	114.34
93.54	114.00	105.27	81.30	78.22	115.18
93.71	114.22	104.71	81.24	78.17	115.98
93.87	114.44	104.13	81.20	78.10	116.74
94.03	114.67	103.54	81.16	78.01	117.46
94.19	114.91	102.93	81.12	77.91	118.13
94.35	115.14	102.31	81.10	77.81	118.75
94.51	115.37	101.70	81.09	77.71	119.32
94.67	115.60	101.08	81.09	77.60	119.82
94.83	115.83	100.47	81.10	77.50	120.26
94.99	116.05	99.86	81.11	77.41	120.63
95.15	116.26	99.26	81.14	77.32	120.93
95.31	116.46	98.66	81.17	77.25	121.16
95.47	116.66	98.08	81.21	77.18	121.30
95.64	116.84	97.51	81.25	77.13	121.36
95.81	117.01	96.95	81.30	77.09	121.34
95.97	117.17	96.41	81.35	77.06	121.23
96.14	117.32	95.88	81.40	77.05	121.03
96.31	117.45	95.37	81.44	77.05	120.75
96.48	117.57	94.87	81.49	77.07	120.37
96.65	117.67	94.38	81.53	77.09	119.90
96.82	117.76	93.91	81.56	77.12	119.35
96.99	117.83	93.45	81.58	77.17	118.71
97.16	117.89	93.01	81.59	77.22	117.99
97.32	117.93	92.58	81.59	77.28	117.18
97.49	117.96	92.17	81.57	77.34	116.30
97.66	117.98	91.77	81.53	77.41	115.36
97.82	117.98	91.39	81.48	77.49	114.34
97.99	117.97	91.01	81.40	77.57	113.27
98.15	117.95	90.65	81.31	77.65	112.14
98.31	117.91	90.30	81.19	77.73	110.97
98.47	117.87	89.97	81.04	77.81	109.76
98.63	117.82	89.64	80.87	77.90	108.51
98.79	117.76	89.33	80.67	77.99	107.23
98.95	117.69	89.02	80.45	78.07	105.92
99.10	117.61	88.73	80.20	78.16	104.60
99.26	117.52	88.44	79.91	78.25	103.25
99.41	117.42	88.16	79.60	78.34	101.88
99.56	117.32	87.89	79.27	78.43	100.51
99.71	117.21	87.63	78.90	78.52	99.12
99.86	117.09	87.38	78.51	78.61	97.71
100.01	116.96	87.13	78.09	78.70	96.30
100.16	116.83	86.89	77.64	78.78	94.88
100.30	116.69	86.65	77.17	78.87	93.45
100.44	116.54	86.42	76.68	78.96	92.01
100.57	116.39	86.20	76.17	79.05	90.55
100.71	116.22	85.98	75.64	79.14	89.10
100.83	116.05	85.77	75.09	79.23	87.63
100.96	115.88	85.56	74.53	79.32	86.15
101.08	115.69	85.36	73.95	79.41	84.66
101.20	115.51	85.16	73.37	79.50	83.16
101.31	115.32	84.97	72.78	79.60	81.65
101.41	115.12	84.78	72.18	79.70	80.13
101.52	114.92	84.59	71.58	79.81	78.61
101.62	114.72	84.41	70.97	79.92	77.07
101.72	114.51	84.23	70.37	80.03	75.53
101.81	114.31	84.06	69.77	80.15	73.98
101.90	114.10	83.88	69.17	80.28	72.43
101.99	113.89	83.71	68.59	80.42	70.87
102.08	113.68	83.55	68.02	80.56	69.30
102.17	113.47	83.38	67.46	80.71	67.74
102.26	113.26	83.22	66.92	80.87	66.17
102.35	113.05	83.06	66.39	81.04	64.60
102.43	112.83	82.90	65.89	81.22	63.03
102.52	112.62	82.74	65.42	81.40	61.46
102.62	112.40	82.59	64.97	81.60	59.89
102.71	112.18	82.43	64.55	81.81	58.32
102.81	111.95	82.28	64.16	82.02	56.76
102.91	111.72	82.13	63.81	82.25	55.20
103.01	111.49	81.98	63.48	82.48	53.64
103.12	111.25	81.82	63.20	82.73	52.09
103.24	111.00	81.67	62.95	82.98	50.55
103.36	110.75	81.52	62.74	83.25	49.02
103.49	110.49	81.38	62.57	83.52	47.50
103.62	110.22	81.23	62.44	83.80	46.00
103.76	109.93	81.08	62.36	84.09	44.51
103.91	109.64	80.93	62.31	84.39	43.04
104.06	109.33	80.78	62.31	84.70	41.60
104.23	109.01	80.64	62.35	85.02	40.18
104.40	108.67	80.49	62.44	85.34	38.80
104.57	108.32	80.34	62.57	85.68	37.44
104.76	107.96	80.20	62.75	86.02	36.13
104.95	107.58	80.05	62.97	86.38	34.85
105.15	107.18	79.90	63.23	86.74	33.61
105.35	106.77	79.75	63.55	87.12	32.43
105.56	106.33	79.61	63.91	87.50	31.29
105.77	105.89	79.46	64.32	87.90	30.21
105.99	105.43	79.31	64.77	88.31	29.19
106.21	104.95	79.16	65.28	88.73	28.23
106.44	104.46	79.02	65.84	89.17	27.34
106.67	103.96	78.87	66.45	89.62	26.53
106.90	103.44	78.72	67.10	90.09	25.79
107.13	102.92	78.58	67.82	90.57	25.14
107.36	102.39	78.44	68.58	91.08	24.57
107.59	101.86	78.29	69.40	91.60	24.11
107.82	101.32	78.15	70.27	92.15	23.74
108.04	100.78	78.02	71.19	92.72	23.48
108.25	100.25	77.88	72.17	93.32	23.33
108.46	99.72	77.74	73.20	93.95	23.30
108.67	99.19	77.61	74.29	94.60	23.40
108.87	98.68	77.48	75.42	95.29	23.63
109.06	98.18	77.36	76.61	96.01	23.99
109.24	97.69	77.24	77.84	96.76	24.48
109.42	97.21	77.12	79.12	97.56	25.12
109.59	96.76	77.00	80.43	98.39	25.90
109.76	96.32	76.89	81.78	99.26	26.82
109.91	95.90	76.78	83.16	100.18	27.88
110.07	95.51	76.67	84.56	101.15	29.08
110.21	95.14	76.56	85.97	102.16	30.41
110.35	94.79	76.46	87.39	103.22	31.87
110.48	94.46	76.37	88.82	104.32	33.44
110.62	94.16	76.27	90.24	105.47	35.13
110.74	93.88	76.18	91.65	106.67	36.90
110.86	93.62	76.09	93.03	107.92	38.76
110.98	93.39	76.01	94.40	109.21	40.68
111.10	93.19	75.93	95.73	110.54	42.66
111.22	93.00	75.85	97.02	111.91	44.68
111.33	92.84	75.77	98.27	113.31	46.71
111.44	92.70	75.70	99.48	114.75	48.76
111.55	92.59	75.64	100.63	116.22	50.80
111.65	92.49	75.57	101.73	117.71	52.82
111.76	92.42	75.51	102.77	119.21	54.81
111.87	92.36	75.46	103.76	120.73	56.76
111.97	92.32	75.40	104.68	122.25	58.66
112.07	92.30	75.35	105.53	123.77	60.50
112.18	92.30	75.29	106.32	125.28	62.27
112.28	92.32	75.24	107.05	126.77	63.96
112.39	92.35	75.19	107.70	128.24	65.57
112.50	92.40	75.14	108.29	129.68	67.09
112.60	92.46	75.08	108.80	131.07	68.51
112.71	92.54	75.03	109.24	132.42	69.83
112.82	92.63	74.97	109.61	133.72	71.05
112.93	92.73	74.91	109.91	134.95	72.16
113.04	92.85	74.85	110.13	136.12	73.15
113.15	92.98	74.79	110.27	137.22	74.03
113.26	93.13	74.73	110.35	138.25	74.79
113.37	93.28	74.67	110.35	139.19	75.43
113.48	93.44	74.61	110.27	140.06	75.94
113.59	93.62	74.56	110.12	140.84	76.34
113.70	93.80	74.50	109.91	141.54	76.61
113.80	93.99	74.45	109.62	142.16	76.77
113.91	94.18	74.40	109.27	142.68	76.82
114.00	94.38	74.36	108.85	143.12	76.76
114.10	94.59	74.32	108.38	143.47	76.59
114.19	94.80	74.28	107.85	143.73	76.34
114.27	95.02	74.25	107.27	143.90	76.00
114.35	95.24	74.22	106.65	143.98	75.59
114.43	95.46	74.19	105.99	143.96	75.12
114.50	95.68	74.17	105.30	143.86	74.59
114.57	95.91	74.14	104.59	143.67	74.01
114.63	96.14	74.11	103.85	143.39	73.39
114.70	96.37	74.08	103.11	143.02	72.74
114.75	96.60	74.04	102.35	142.57	72.06
114.81	96.83	73.98	101.59	142.03	71.37
114.86	97.06	73.92	100.84	141.42	70.67
114.92	97.29	73.84	100.09	140.73	69.97
114.97	97.52	73.74	99.35	139.97	69.27
115.02	97.74	73.62	98.63	139.14	68.58
115.08	97.97	73.48	97.92	138.25	67.91
115.13	98.19	73.31	97.23	137.29	67.26
115.19	98.41	73.11	96.57	136.28	66.63
115.25	98.63	72.89	95.92	135.20	66.04
115.30	98.85	72.64	95.30	134.07	65.48
115.36	99.06	72.36	94.71	132.88	64.95
115.42	99.26	72.06	94.14	131.63	64.47
115.47	99.47	71.72	93.60	130.31	64.04
115.52	99.67	71.36	93.09	128.94	63.65
115.57	99.86	70.97	92.61	127.52	63.30
115.62	100.05	70.55	92.15	126.03	63.01
115.66	100.24	70.10	91.72	124.49	62.77
115.69	100.42	69.63	91.31	122.90	62.58
115.72	100.59	69.13	90.94	121.26	62.44
115.74	100.76	68.61	90.58	119.58	62.34
115.75	100.93	68.07	90.25	117.85	62.29
115.75	101.09	67.51	89.95	116.09	62.29
115.75	101.25	66.94	89.66	114.29	62.34
115.74	101.40	66.35	89.40	112.47	62.42
115.71	101.55	65.76	89.16	110.62	62.54
115.68	101.69	65.15	88.94	108.76	62.69
115.64	101.82	64.55	88.74	106.87	62.88
115.59	101.95	63.94	88.56	104.98	63.10
115.54	102.08	63.34	88.39	103.08	63.34
115.47	102.20	62.74	88.24	101.19	63.60
115.40	102.31	62.16	88.11	99.29	63.89
115.33	102.42	61.58	87.99	97.40	64.19
115.24	102.52	61.02	87.88	95.53	64.50
115.16	102.61	60.48	87.79	93.66	64.82
115.07	102.69	59.96	87.71	91.82	65.15
114.97	102.77	59.46	87.65	90.00	65.49
114.87	102.84	58.98	87.59	88.20	65.83
114.76	102.90	58.53	87.55	86.44	66.17
114.65	102.95	58.11	87.52	84.70	66.51
114.54	103.00	57.72	87.50	82.99	66.85
114.42	103.03	57.36	87.48	81.31	67.18
114.29	103.05	57.02	87.47	79.67	67.51
114.16	103.07	56.72	87.47	78.06	67.83
114.03	103.07	56.45	87.48	76.48	68.14
113.88	103.06	56.21	87.49	74.94	68.44
113.73	103.05	56.00	87.50	73.43	68.74
113.58	103.02	55.83	87.52	71.95	69.02
113.41	102.99	55.68	87.53	70.50	69.30
113.23	102.95	55.56	87.55	69.07	69.56
113.05	102.90	55.48	87.56	67.68	69.81
112.85	102.84	55.42	87.57	66.31	70.06
112.65	102.78	55.38	87.58	64.97	70.29
112.43	102.71	55.38	87.58	63.66	70.52
112.20	102.64	55.40	87.58	62.37	70.74
111.96	102.58	55.44	87.57	61.10	70.95
111.71	102.51	55.51	87.56	59.85	71.15
111.45	102.45	55.60	87.54	58.63	71.36
111.18	102.39	55.72	87.51	57.43	71.56
110.90	102.35	55.86	87.48	56.25	71.75
110.61	102.31	56.02	87.44	55.09	71.95
110.30	102.29	56.21	87.40	53.96	72.15
109.98	102.28	56.42	87.35	52.84	72.36
109.65	102.28	56.66	87.30	51.75	72.57
109.31	102.30	56.92	87.24	50.68	72.79
108.95	102.33	57.21	87.19	49.64	73.01
108.58	102.37	57.52	87.13	48.62	73.24
108.19	102.43	57.87	87.08	47.62	73.48
107.79	102.50	58.23	87.02	46.64	73.73
107.37	102.59	58.63	86.97	45.69	73.99
106.93	102.68	59.06	86.91	44.77	74.27
106.49	102.79	59.52	86.86	43.87	74.55
106.02	102.90	60.01	86.81	43.00	74.85
105.55	103.03	60.53	86.77	42.16	75.16
105.06	103.16	61.09	86.73	41.36	75.48
104.56	103.29	61.68	86.69	40.59	75.82
104.05	103.44	62.31	86.66	39.85	76.17
103.53	103.59	62.98	86.62	39.15	76.53
103.01	103.75	63.68	86.59	38.50	76.91
102.47	103.91	64.43	86.57	37.89	77.29
101.93	104.08	65.21	86.55	37.33	77.69
101.39	104.25	66.04	86.52	36.82	78.10
100.85	104.43	66.92	86.50	36.37	78.52
100.30	104.61	67.83	86.49	35.98	78.95
99.76	104.80	68.79	86.47	35.66	79.38
99.22	104.99	69.79	86.45	35.41	79.83
98.69	105.18	70.84	86.44	35.24	80.28
98.17	105.38	71.93	86.42	35.14	80.73
97.66	105.58	73.06	86.39	35.13	81.19
97.16	105.77	74.24	86.37	35.21	81.66
96.67	105.97	75.45	86.34	35.37	82.12
96.20	106.18	76.70	86.30	35.63	82.59
95.75	106.38	77.98	86.26	35.99	83.07
95.32	106.57	79.29	86.21	36.43	83.54
94.90	106.77	80.63	86.15	36.98	84.01
94.51	106.97	82.00	86.09	37.61	84.49
94.14	107.17	83.37	86.02	38.33	84.97
93.80	107.36	84.76	85.94	39.14	85.45
93.47	107.55	86.15	85.86	40.02	85.93
93.17	107.74	87.54	85.76	40.99	86.41
92.89	107.93	88.92	85.66	42.02	86.90
92.63	108.11	90.29	85.55	43.11	87.38
92.40	108.29	91.63	85.44	44.26	87.87
92.18	108.46	92.95	85.32	45.47	88.36
91.99	108.63	94.24	85.19	46.72	88.86
91.81	108.80	95.49	85.06	48.00	89.37
91.66	108.97	96.70	84.92	49.32	89.88
91.52	109.13	97.87	84.79	50.66	90.40
91.40	109.28	98.98	84.64	52.01	90.93
91.29	109.44	100.05	84.50	53.38	91.48
91.20	109.59	101.07	84.36	54.75	92.04
91.13	109.73	102.03	84.21	56.13	92.63
91.07	109.88	102.93	84.07	57.49	93.23
91.02	110.02	103.78	83.93	58.84	93.85
90.98	110.16	104.57	83.79	60.17	94.50
90.96	110.30	105.30	83.65	61.47	95.18
90.95	110.43	105.97	83.52	62.74	95.88
90.95	110.57	106.58	83.39	63.98	96.61
90.96	110.71	107.12	83.26	65.18	97.37
90.98	110.84	107.61	83.14	66.33	98.16
91.01	110.98	108.04	83.03	67.44	98.98
91.05	111.12	108.41	82.91	68.50	99.83
91.10	111.26	108.71	82.81	69.49	100.70
91.16	111.39	108.96	82.70	70.43	101.60
91.23	111.54	109.14	82.60	71.31	102.52
91.31	111.68	109.27	82.50	72.12	103.45
91.40	111.83	109.33	82.41	72.86	104.40
91.50	111.98	109.34	82.32	73.53	105.37
91.60	112.13	109.29	82.23	74.13	106.33
91.72	112.29	109.19	82.14	74.65	107.30
91.84	112.45	109.03	82.06	75.11	108.27
91.97	112.61	108.82	81.98	75.49	109.23
92.11	112.78	108.55	81.90	75.81	110.17
92.26	112.96	108.24	81.82	76.05	111.09
92.41	113.14	107.88	81.75	76.24	112.00
92.56	113.33	107.48	81.69	76.37	112.87
92.72	113.53	107.04	81.62	76.45	113.72
92.88	113.72	106.56	81.57	76.48	114.54
93.05	113.93	106.05	81.52	76.48	115.32
[truncated: 908 more rows]
