# Supplementary material for: Adaptive hindlimb split-belt treadmill walking in rats by controlling basic muscle activation patterns via phase resetting
Source: Sci Rep. 2018 Nov 26;8:17341. doi: 10.1038/s41598-018-35714-8 (PMC6255885; doi:10.1038/s41598-018-35714-8)
Supplement: Supplementary file 5 — Supplementary Dataset S1 [file 41598_2018_35714_MOESM5_ESM.zip › S1_Dataset/RepresentativeData/Session35_angle_SB.csv]

95.19	124.63	98.78	79.62	81.16	126.84
95.33	124.85	98.12	79.37	81.08	126.59
95.46	125.06	97.46	79.09	81.00	126.26
95.59	125.25	96.81	78.80	80.92	125.85
95.72	125.43	96.17	78.49	80.84	125.36
95.85	125.58	95.54	78.16	80.76	124.77
95.97	125.71	94.91	77.80	80.68	124.10
96.08	125.82	94.30	77.41	80.60	123.33
96.19	125.91	93.70	77.00	80.53	122.47
96.30	125.96	93.11	76.55	80.45	121.52
96.41	125.99	92.54	76.07	80.37	120.47
96.51	126.00	91.97	75.55	80.28	119.33
96.60	125.97	91.42	75.00	80.20	118.10
96.69	125.91	90.88	74.41	80.11	116.79
96.78	125.83	90.35	73.77	80.02	115.39
96.86	125.71	89.84	73.10	79.93	113.91
96.94	125.57	89.34	72.40	79.83	112.36
97.01	125.40	88.85	71.66	79.73	110.73
97.09	125.21	88.37	70.88	79.63	109.03
97.16	124.99	87.91	70.07	79.52	107.26
97.22	124.75	87.45	69.24	79.41	105.43
97.29	124.49	87.01	68.38	79.30	103.54
97.35	124.22	86.57	67.51	79.19	101.60
97.42	123.93	86.15	66.62	79.07	99.60
97.49	123.63	85.73	65.72	78.96	97.56
97.56	123.32	85.32	64.83	78.84	95.47
97.64	123.00	84.92	63.93	78.72	93.35
97.73	122.68	84.53	63.05	78.61	91.19
97.83	122.36	84.13	62.18	78.49	89.00
97.94	122.05	83.75	61.34	78.38	86.78
98.06	121.73	83.36	60.52	78.27	84.55
98.20	121.43	82.98	59.73	78.17	82.30
98.36	121.13	82.59	58.98	78.07	80.04
98.53	120.84	82.21	58.26	77.97	77.77
98.72	120.56	81.82	57.59	77.88	75.50
98.93	120.30	81.43	56.96	77.79	73.24
99.15	120.05	81.04	56.39	77.70	70.98
99.39	119.82	80.64	55.85	77.63	68.74
99.64	119.60	80.24	55.37	77.55	66.52
99.90	119.40	79.83	54.94	77.49	64.32
100.16	119.21	79.43	54.55	77.43	62.15
100.42	119.03	79.02	54.22	77.37	60.01
100.68	118.87	78.61	53.93	77.32	57.90
100.94	118.71	78.19	53.69	77.27	55.83
101.19	118.57	77.78	53.48	77.23	53.80
101.43	118.43	77.37	53.32	77.20	51.82
101.65	118.30	76.96	53.20	77.16	49.88
101.87	118.16	76.55	53.12	77.13	47.99
102.07	118.03	76.15	53.07	77.11	46.15
102.26	117.90	75.75	53.05	77.09	44.36
102.44	117.76	75.36	53.07	77.07	42.62
102.60	117.62	74.97	53.11	77.06	40.94
102.75	117.47	74.58	53.19	77.05	39.32
102.88	117.31	74.20	53.29	77.04	37.76
103.00	117.14	73.83	53.42	77.03	36.26
103.11	116.96	73.47	53.58	77.03	34.82
103.21	116.76	73.12	53.77	77.03	33.45
103.30	116.55	72.77	53.98	77.03	32.15
103.39	116.32	72.44	54.23	77.03	30.91
103.46	116.07	72.11	54.50	77.04	29.74
103.53	115.80	71.79	54.81	77.05	28.65
103.60	115.51	71.48	55.14	77.06	27.62
103.66	115.21	71.19	55.51	77.07	26.67
103.72	114.88	70.90	55.92	77.08	25.79
103.78	114.53	70.63	56.36	77.09	24.98
103.85	114.15	70.37	56.83	77.10	24.24
103.92	113.76	70.11	57.35	77.12	23.57
103.99	113.34	69.87	57.91	77.13	22.97
104.07	112.91	69.64	58.51	77.15	22.44
104.16	112.45	69.42	59.16	77.16	21.99
104.27	111.97	69.21	59.85	77.17	21.60
104.38	111.48	69.02	60.59	77.18	21.27
104.51	110.96	68.83	61.38	77.19	21.02
104.65	110.44	68.65	62.22	77.20	20.83
104.81	109.89	68.49	63.10	77.21	20.71
104.99	109.34	68.33	64.04	77.22	20.66
105.18	108.77	68.19	65.02	77.23	20.67
105.39	108.20	68.05	66.05	77.25	20.76
105.63	107.62	67.92	67.13	77.26	20.91
105.88	107.03	67.80	68.24	77.29	21.13
106.14	106.44	67.69	69.40	77.31	21.41
106.43	105.85	67.58	70.60	77.34	21.77
106.73	105.26	67.48	71.84	77.38	22.19
107.05	104.68	67.38	73.11	77.43	22.67
107.38	104.10	67.28	74.41	77.48	23.22
107.72	103.52	67.19	75.74	77.54	23.84
108.07	102.95	67.09	77.09	77.61	24.52
108.42	102.40	66.99	78.46	77.69	25.26
108.78	101.85	66.90	79.85	77.77	26.07
109.14	101.32	66.80	81.25	77.86	26.94
109.49	100.81	66.70	82.67	77.96	27.88
109.84	100.31	66.59	84.09	78.06	28.89
110.18	99.83	66.48	85.51	78.17	29.97
110.52	99.37	66.37	86.93	78.28	31.12
110.84	98.92	66.26	88.35	78.40	32.34
111.15	98.50	66.14	89.75	78.53	33.64
111.45	98.09	66.02	91.15	78.66	35.00
111.73	97.71	65.90	92.53	78.80	36.43
111.99	97.34	65.77	93.88	78.94	37.93
112.22	97.00	65.63	95.22	79.09	39.49
112.43	96.68	65.49	96.53	79.25	41.10
112.61	96.37	65.34	97.81	79.41	42.77
112.76	96.09	65.19	99.05	79.58	44.48
112.88	95.82	65.02	100.26	79.75	46.23
112.97	95.58	64.85	101.43	79.93	48.02
113.02	95.35	64.67	102.57	80.11	49.83
113.04	95.13	64.49	103.66	80.30	51.67
113.03	94.94	64.29	104.71	80.49	53.53
112.97	94.75	64.08	105.72	80.68	55.40
112.88	94.58	63.86	106.68	80.88	57.28
112.75	94.43	63.63	107.60	81.08	59.15
112.58	94.29	63.40	108.47	81.28	61.03
112.37	94.16	63.16	109.30	81.49	62.91
112.13	94.04	62.91	110.09	81.69	64.77
111.86	93.93	62.65	110.83	81.90	66.62
111.57	93.83	62.39	111.53	82.11	68.45
111.25	93.75	62.13	112.19	82.32	70.26
110.91	93.67	61.87	112.80	82.54	72.04
110.57	93.60	61.62	113.37	82.75	73.80
110.23	93.55	61.37	113.90	82.97	75.51
109.89	93.50	61.14	114.39	83.19	77.19
109.56	93.47	60.91	114.84	83.41	78.83
109.26	93.44	60.71	115.25	83.64	80.42
108.98	93.42	60.51	115.62	83.87	81.95
108.72	93.41	60.34	115.96	84.10	83.43
108.50	93.41	60.18	116.25	84.33	84.85
108.31	93.42	60.04	116.51	84.56	86.20
108.16	93.44	59.91	116.73	84.80	87.49
108.05	93.47	59.81	116.92	85.04	88.71
107.98	93.51	59.73	117.07	85.28	89.86
107.94	93.56	59.67	117.19	85.53	90.93
107.95	93.62	59.63	117.27	85.78	91.92
108.00	93.69	59.61	117.32	86.03	92.84
108.10	93.77	59.61	117.34	86.28	93.67
108.23	93.85	59.63	117.33	86.53	94.43
108.41	93.94	59.67	117.29	86.79	95.09
108.63	94.04	59.73	117.22	87.05	95.68
108.89	94.15	59.81	117.11	87.32	96.18
109.19	94.27	59.91	116.98	87.58	96.60
109.53	94.39	60.04	116.82	87.85	96.93
109.91	94.51	60.18	116.63	88.12	97.19
110.32	94.64	60.34	116.42	88.39	97.36
110.77	94.77	60.52	116.17	88.66	97.45
111.24	94.90	60.71	115.90	88.94	97.47
111.74	95.04	60.93	115.60	89.22	97.42
112.26	95.17	61.15	115.27	89.50	97.29
112.79	95.31	61.39	114.92	89.78	97.10
113.33	95.44	61.64	114.55	90.07	96.85
113.87	95.58	61.90	114.15	90.35	96.55
114.39	95.71	62.16	113.73	90.64	96.20
114.90	95.83	62.42	113.30	90.93	95.82
115.38	95.96	62.69	112.85	91.22	95.40
115.84	96.08	62.95	112.39	91.52	94.96
116.27	96.21	63.21	111.92	91.81	94.50
116.66	96.33	63.46	111.44	92.11	94.02
117.01	96.44	63.72	110.95	92.40	93.54
117.33	96.56	63.96	110.46	92.70	93.06
117.61	96.67	64.21	109.97	92.99	92.58
117.84	96.78	64.44	109.48	93.29	92.10
118.03	96.89	64.67	108.99	93.58	91.63
118.18	97.00	64.89	108.50	93.88	91.18
118.29	97.10	65.10	108.02	94.17	90.74
118.36	97.20	65.31	107.54	94.46	90.31
118.38	97.31	65.51	107.07	94.75	89.91
118.36	97.41	65.70	106.61	95.04	89.52
118.30	97.51	65.88	106.16	95.33	89.16
118.20	97.60	66.05	105.72	95.62	88.81
118.06	97.70	66.21	105.29	95.90	88.49
117.89	97.80	66.37	104.87	96.18	88.19
117.68	97.89	66.52	104.46	96.47	87.91
117.44	97.99	66.67	104.07	96.74	87.65
117.18	98.08	66.81	103.69	97.02	87.41
116.90	98.17	66.95	103.32	97.30	87.19
116.60	98.26	67.09	102.97	97.57	86.98
116.29	98.35	67.23	102.63	97.84	86.80
115.99	98.44	67.37	102.30	98.11	86.63
115.68	98.52	67.53	101.99	98.38	86.47
115.38	98.61	67.68	101.69	98.64	86.33
115.10	98.69	67.85	101.40	98.91	86.20
114.82	98.78	68.03	101.13	99.17	86.09
114.56	98.86	68.21	100.87	99.43	85.98
114.32	98.94	68.41	100.62	99.69	85.89
114.10	99.02	68.61	100.39	99.94	85.81
113.90	99.11	68.83	100.17	100.19	85.73
113.72	99.19	69.05	99.96	100.45	85.66
113.56	99.27	69.29	99.76	100.70	85.60
113.42	99.35	69.54	99.58	100.94	85.54
113.30	99.43	69.81	99.41	101.19	85.49
113.21	99.51	70.08	99.25	101.43	85.45
113.13	99.59	70.36	99.10	101.68	85.41
113.08	99.67	70.66	98.96	101.92	85.37
113.04	99.75	70.97	98.83	102.16	85.34
113.01	99.82	71.28	98.71	102.40	85.32
113.00	99.90	71.60	98.60	102.64	85.30
113.01	99.98	71.94	98.50	102.87	85.28
113.02	100.06	72.27	98.41	103.11	85.26
113.05	100.14	72.62	98.33	103.35	85.25
113.09	100.22	72.97	98.25	103.59	85.24
113.13	100.30	73.33	98.19	103.83	85.23
113.18	100.38	73.69	98.13	104.07	85.22
113.23	100.46	74.06	98.08	104.31	85.22
113.29	100.54	74.43	98.03	104.55	85.22
113.35	100.62	74.80	97.99	104.80	85.22
113.41	100.70	75.17	97.96	105.05	85.22
113.48	100.78	75.54	97.93	105.30	85.23
113.55	100.87	75.91	97.90	105.56	85.23
113.62	100.95	76.28	97.88	105.82	85.24
113.68	101.04	76.64	97.86	106.08	85.24
113.75	101.12	77.00	97.84	106.35	85.25
113.82	101.21	77.35	97.82	106.62	85.25
113.89	101.30	77.69	97.80	106.90	85.26
113.95	101.39	78.03	97.78	107.18	85.26
114.01	101.48	78.35	97.76	107.46	85.27
114.08	101.57	78.66	97.73	107.74	85.27
114.14	101.67	78.95	97.71	108.03	85.28
114.20	101.76	79.23	97.67	108.32	85.28
114.25	101.86	79.50	97.64	108.60	85.28
114.31	101.96	79.74	97.60	108.89	85.29
114.36	102.06	79.96	97.55	109.17	85.29
114.41	102.16	80.16	97.50	109.44	85.30
114.45	102.26	80.33	97.44	109.71	85.30
114.49	102.36	80.48	97.37	109.97	85.31
114.53	102.47	80.60	97.30	110.21	85.32
114.56	102.58	80.68	97.22	110.44	85.34
114.58	102.68	80.74	97.13	110.65	85.35
114.60	102.79	80.76	97.03	110.83	85.38
114.61	102.90	80.74	96.93	110.98	85.41
114.61	103.01	80.68	96.82	111.10	85.45
114.60	103.12	80.58	96.70	111.18	85.49
114.58	103.23	80.44	96.58	111.21	85.55
114.55	103.34	80.25	96.44	111.19	85.62
114.50	103.44	80.02	96.30	111.11	85.70
114.44	103.55	79.74	96.15	110.97	85.79
114.37	103.65	79.42	96.00	110.76	85.90
114.29	103.76	79.04	95.84	110.48	86.03
114.18	103.86	78.62	95.67	110.12	86.17
114.07	103.96	78.15	95.50	109.68	86.34
113.93	104.07	77.63	95.32	109.16	86.52
113.78	104.17	77.07	95.13	108.54	86.72
113.61	104.27	76.46	94.95	107.83	86.95
113.43	104.38	75.82	94.75	107.02	87.20
113.23	104.48	75.13	94.56	106.12	87.47
113.01	104.59	74.42	94.37	105.11	87.76
112.77	104.70	73.67	94.17	104.00	88.08
112.53	104.81	72.90	93.98	102.78	88.41
112.26	104.92	72.10	93.78	101.45	88.77
111.99	105.04	71.29	93.59	100.02	89.15
111.70	105.15	70.47	93.39	98.48	89.55
111.40	105.27	69.65	93.20	96.83	89.96
111.09	105.39	68.83	93.01	95.07	90.38
110.76	105.51	68.02	92.82	93.21	90.82
110.43	105.63	67.23	92.64	91.25	91.27
110.08	105.75	66.47	92.45	89.19	91.73
109.73	105.87	65.73	92.27	87.04	92.19
109.36	105.99	65.03	92.08	84.81	92.66
108.99	106.11	64.38	91.90	82.50	93.13
108.60	106.23	63.78	91.72	80.12	93.59
108.20	106.34	63.24	91.54	77.68	94.05
107.79	106.46	62.75	91.35	75.20	94.50
107.37	106.58	62.34	91.17	72.68	94.94
106.93	106.70	62.00	90.98	70.15	95.37
106.48	106.81	61.74	90.79	67.60	95.79
106.02	106.92	61.56	90.59	65.07	96.18
105.53	107.04	61.47	90.39	62.57	96.56
105.04	107.15	61.47	90.19	60.11	96.91
104.52	107.26	61.57	89.99	57.72	97.24
103.99	107.36	61.76	89.78	55.43	97.55
103.45	107.47	62.06	89.58	53.24	97.84
102.89	107.57	62.46	89.37	51.19	98.10
102.32	107.68	62.98	89.15	49.29	98.34
101.74	107.78	63.61	88.94	47.56	98.56
101.15	107.88	64.37	88.73	46.02	98.75
100.56	107.97	65.24	88.51	44.68	98.92
99.96	108.07	66.23	88.30	43.55	99.06
99.37	108.17	67.35	88.08	42.65	99.17
98.77	108.27	68.58	87.86	41.98	99.27
98.19	108.36	69.94	87.65	41.54	99.33
97.61	108.46	71.41	87.43	41.32	99.38
97.05	108.56	72.98	87.21	41.33	99.39
96.51	108.66	74.65	87.00	41.56	99.39
95.98	108.76	76.41	86.78	42.00	99.36
95.48	108.86	78.24	86.57	42.63	99.30
94.99	108.97	80.13	86.36	43.43	99.22
94.54	109.08	82.06	86.15	44.41	99.12
94.11	109.20	84.03	85.95	45.53	99.00
93.71	109.32	86.00	85.75	46.78	98.86
93.34	109.45	87.98	85.55	48.14	98.70
93.00	109.59	89.93	85.36	49.61	98.52
92.69	109.73	91.85	85.17	51.15	98.33
92.42	109.87	93.72	84.98	52.76	98.11
92.17	110.03	95.53	84.80	54.43	97.89
91.95	110.18	97.26	84.62	56.13	97.65
91.75	110.35	98.90	84.43	57.86	97.40
91.59	110.52	100.46	84.25	59.61	97.14
91.45	110.69	101.92	84.07	61.36	96.88
91.33	110.87	103.27	83.88	63.12	96.60
91.24	111.04	104.52	83.70	64.87	96.33
91.16	111.23	105.66	83.51	66.60	96.05
91.11	111.41	106.69	83.33	68.31	95.77
91.07	111.59	107.62	83.14	69.98	95.49
91.05	111.78	108.44	82.95	71.62	95.22
91.04	111.96	109.15	82.75	73.21	94.95
91.04	112.14	109.76	82.56	74.74	94.69
91.06	112.32	110.27	82.36	76.21	94.44
91.09	112.51	110.69	82.16	77.61	94.20
91.13	112.69	111.01	81.97	78.94	93.97
91.18	112.87	111.24	81.77	80.18	93.76
91.24	113.05	111.38	81.57	81.33	93.56
91.30	113.23	111.44	81.36	82.38	93.38
91.38	113.42	111.43	81.16	83.34	93.23
91.46	113.60	111.33	80.96	84.19	93.09
91.56	113.79	111.17	80.76	84.94	92.98
91.65	113.98	110.94	80.56	85.58	92.90
91.76	114.16	110.65	80.36	86.13	92.84
91.87	114.36	110.31	80.16	86.57	92.81
91.99	114.55	109.91	79.96	86.92	92.81
92.12	114.75	109.46	79.77	87.19	92.84
92.25	114.95	108.97	79.57	87.38	92.91
92.38	115.16	108.45	79.38	87.49	93.01
92.52	115.36	107.89	79.19	87.54	93.14
92.67	115.57	107.31	79.01	87.54	93.31
92.81	115.79	106.71	78.82	87.49	93.52
92.96	116.00	106.09	78.64	87.40	93.76
93.11	116.21	105.46	78.47	87.28	94.04
93.27	116.43	104.83	78.30	87.14	94.35
93.43	116.65	104.18	78.14	86.97	94.70
93.58	116.86	103.54	77.98	86.78	95.08
93.74	117.07	102.91	77.84	86.58	95.49
93.90	117.28	102.27	77.69	86.38	95.93
94.06	117.49	101.65	77.56	86.16	96.41
94.23	117.70	101.04	77.44	85.95	96.91
94.39	117.90	100.43	77.32	85.74	97.44
94.55	118.09	99.84	77.21	85.52	98.00
94.71	118.29	99.26	77.11	85.32	98.58
94.87	118.47	98.70	77.02	85.12	99.19
95.03	118.66	98.15	76.94	84.93	99.83
95.19	118.83	97.62	76.87	84.74	100.48
95.34	119.01	97.10	76.81	84.57	101.16
95.50	119.17	96.59	76.76	84.41	101.86
95.66	119.33	96.10	76.71	84.26	102.58
95.81	119.49	95.63	76.68	84.13	103.31
95.96	119.64	95.17	76.65	84.00	104.06
96.12	119.78	94.72	76.62	83.89	104.82
96.27	119.92	94.28	76.61	83.79	105.59
96.42	120.05	93.86	76.59	83.71	106.37
96.57	120.18	93.45	76.58	83.63	107.14
96.72	120.30	93.05	76.57	83.56	107.92
96.87	120.41	92.66	76.57	83.51	108.69
97.02	120.52	92.29	76.56	83.46	109.45
97.17	120.62	91.91	76.55	83.41	110.20
97.33	120.71	91.55	76.53	83.38	110.93
97.48	120.79	91.20	76.51	83.34	111.64
97.63	120.87	90.85	76.48	83.31	112.31
97.79	120.94	90.50	76.44	83.28	112.96
97.94	121.01	90.16	76.39	83.25	113.56
98.10	121.06	89.82	76.32	83.22	114.13
98.26	121.11	89.49	76.24	83.18	114.65
98.43	121.15	89.16	76.14	83.14	115.13
98.59	121.18	88.83	76.02	83.09	115.55
98.76	121.21	88.50	75.88	83.04	115.92
98.93	121.22	88.17	75.72	82.98	116.24
99.11	121.23	87.84	75.54	82.92	116.50
99.29	121.23	87.51	75.34	82.84	116.70
99.47	121.22	87.18	75.11	82.77	116.84
99.65	121.20	86.85	74.86	82.68	116.92
99.84	121.18	86.52	74.58	82.59	116.94
100.03	121.14	86.18	74.29	82.50	116.89
100.22	121.10	85.85	73.97	82.40	116.77
100.41	121.06	85.51	73.62	82.29	116.58
100.61	121.01	85.17	73.26	82.18	116.33
100.80	120.95	84.83	72.88	82.07	116.01
100.99	120.89	84.49	72.47	81.95	115.61
101.18	120.83	84.15	72.05	81.83	115.14
101.37	120.76	83.81	71.61	81.71	114.59
101.56	120.69	83.46	71.16	81.59	113.97
101.74	120.62	83.12	70.69	81.46	113.26
101.92	120.55	82.78	70.20	81.34	112.47
102.09	120.48	82.44	69.71	81.21	111.60
102.26	120.41	82.10	69.21	81.08	110.64
102.43	120.35	81.77	68.69	80.96	109.59
102.59	120.29	81.44	68.18	80.83	108.45
102.74	120.22	81.11	67.65	80.71	107.21
102.89	120.17	80.78	67.13	80.58	105.88
103.03	120.11	80.46	66.60	80.46	104.45
103.16	120.06	80.15	66.07	80.34	102.93
103.29	120.01	79.84	65.54	80.23	101.30
103.42	119.96	79.53	65.01	80.11	99.59
103.53	119.92	79.23	64.49	80.00	97.78
103.65	119.87	78.93	63.97	79.90	95.88
103.75	119.83	78.64	63.45	79.79	93.89
103.86	119.79	78.36	62.95	79.70	91.83
103.95	119.74	78.08	62.45	79.60	89.69
104.05	119.70	77.80	61.97	79.51	87.49
104.14	119.65	77.53	61.50	79.43	85.24
104.22	119.61	77.27	61.03	79.35	82.94
104.30	119.56	77.00	60.59	79.27	80.60
104.38	119.50	76.75	60.16	79.20	78.25
104.46	119.44	76.49	59.75	79.13	75.87
104.53	119.38	76.24	59.36	79.07	73.50
104.60	119.31	75.99	58.98	79.02	71.13
104.67	119.24	75.75	58.63	78.97	68.79
104.74	119.17	75.51	58.30	78.92	66.46
104.81	119.08	75.27	57.99	78.88	64.17
104.87	118.99	75.04	57.71	78.84	61.93
104.93	118.90	74.80	57.45	78.81	59.73
105.00	118.80	74.57	57.22	78.78	57.59
105.06	118.69	74.35	57.02	78.76	55.51
105.12	118.57	74.12	56.84	78.74	53.50
105.18	118.45	73.90	56.69	78.73	51.55
105.24	118.31	73.67	56.57	78.73	49.67
105.30	118.17	73.45	56.48	78.73	47.86
105.36	118.01	73.23	56.42	78.73	46.12
105.42	117.84	73.01	56.39	78.74	44.46
105.48	117.66	72.79	56.39	78.76	42.87
105.54	117.47	72.57	56.42	78.79	41.35
105.60	117.26	72.35	56.49	78.82	39.90
105.67	117.03	72.12	56.58	78.85	38.52
105.73	116.79	71.89	56.71	78.89	37.22
105.79	116.53	71.67	56.87	78.94	35.98
105.86	116.26	71.43	57.07	78.99	34.81
105.92	115.96	71.20	57.30	79.05	33.71
105.99	115.64	70.97	57.56	79.11	32.67
106.05	115.31	70.73	57.86	79.18	31.69
106.12	114.95	70.49	58.19	79.25	30.78
106.18	114.57	70.25	58.56	79.32	29.93
106.24	114.16	70.01	58.96	79.39	29.14
106.30	113.74	69.77	59.41	79.47	28.41
106.36	113.29	69.53	59.89	79.55	27.74
106.41	112.83	69.30	60.42	79.63	27.13
106.46	112.34	69.06	60.99	79.70	26.58
106.51	111.83	68.83	61.60	79.78	26.09
106.55	111.31	68.61	62.26	79.86	25.65
106.60	110.77	68.39	62.96	79.94	25.28
106.63	110.22	68.18	63.71	80.02	24.97
106.67	109.65	67.98	64.51	80.09	24.73
106.70	109.07	67.78	65.36	80.17	24.55
106.73	108.49	67.59	66.25	80.24	24.44
106.76	107.89	67.40	67.19	80.32	24.39
106.79	107.29	67.22	68.17	80.40	24.42
106.81	106.69	67.05	69.20	80.47	24.52
106.84	106.09	66.89	70.27	80.55	24.69
106.87	105.49	66.72	71.38	80.63	24.93
106.90	104.90	66.57	72.54	80.72	25.25
106.94	104.31	66.42	73.73	80.80	25.64
106.98	103.73	66.27	74.96	80.89	26.10
107.02	103.16	66.13	76.21	80.98	26.64
107.07	102.61	65.99	77.50	81.08	27.24
107.12	102.07	65.86	78.82	81.18	27.92
107.18	101.54	65.73	80.15	81.29	28.67
107.25	101.04	65.61	81.51	81.40	29.50
107.33	100.56	65.49	82.88	81.51	30.40
107.42	100.09	65.39	84.26	81.63	31.37
107.52	99.65	65.29	85.65	81.75	32.42
107.63	99.24	65.20	87.04	81.88	33.54
107.75	98.84	65.12	88.42	82.01	34.74
107.89	98.47	65.05	89.80	82.15	36.00
108.04	98.13	64.99	91.17	82.30	37.34
108.21	97.81	64.94	92.53	82.44	38.74
108.38	97.51	64.90	93.86	82.60	40.20
108.57	97.24	64.87	95.17	82.76	41.72
108.78	96.99	64.85	96.45	82.93	43.28
109.00	96.76	64.84	97.70	83.10	44.89
109.23	96.56	64.84	98.92	83.28	46.54
109.48	96.37	64.85	100.09	83.47	48.22
109.74	96.21	64.88	101.23	83.66	49.93
110.02	96.06	64.91	102.32	83.86	51.66
110.31	95.94	64.95	103.36	84.07	53.40
110.62	95.83	65.01	104.36	84.28	55.15
110.94	95.73	65.07	105.32	84.50	56.90
111.27	95.66	65.14	106.22	84.72	58.64
111.61	95.59	65.22	107.07	84.95	60.37
111.97	95.54	65.30	107.87	85.18	62.09
112.32	95.50	65.39	108.62	85.41	63.79
112.69	95.48	65.48	109.32	85.65	65.46
113.05	95.46	65.57	109.97	85.89	67.10
113.41	95.46	65.66	110.56	86.14	68.70
113.76	95.46	65.75	111.11	86.38	70.26
114.10	95.47	65.84	111.60	86.64	71.77
114.43	95.50	65.92	112.04	86.89	73.23
114.73	95.53	65.99	112.44	87.15	74.63
115.02	95.57	66.06	112.78	87.42	75.97
115.28	95.61	66.12	113.08	87.69	77.25
115.51	95.66	66.17	113.33	87.96	78.45
115.72	95.72	66.21	113.53	88.24	79.59
115.90	95.79	66.25	113.68	88.52	80.64
116.06	95.86	66.27	113.79	88.80	81.61
116.18	95.93	66.29	113.85	89.10	82.50
116.28	96.01	66.30	113.86	89.39	83.30
116.35	96.09	66.31	113.83	89.69	84.02
116.39	96.18	66.30	113.76	90.00	84.64
116.40	96.26	66.29	113.64	90.31	85.18
116.39	96.35	66.28	113.48	90.63	85.63
116.35	96.44	66.26	113.28	90.94	86.00
116.28	96.53	66.24	113.04	91.27	86.29
116.18	96.62	66.21	112.76	91.59	86.50
116.07	96.71	66.18	112.44	91.92	86.64
115.93	96.80	66.15	112.10	92.26	86.71
115.76	96.88	66.12	111.72	92.59	86.73
115.58	96.97	66.10	111.31	92.93	86.69
115.38	97.05	66.07	110.88	93.26	86.61
115.15	97.13	66.04	110.44	93.60	86.49
114.91	97.20	66.02	109.97	93.93	86.34
114.66	97.28	66.00	109.49	94.26	86.17
114.40	97.36	65.98	109.00	94.59	85.98
114.12	97.43	65.98	108.51	94.92	85.77
113.85	97.51	65.98	108.01	95.25	85.56
113.57	97.58	65.99	107.51	95.57	85.34
113.29	97.65	66.01	107.01	95.88	85.12
113.01	97.73	66.04	106.52	96.19	84.90
112.74	97.80	66.09	106.04	96.50	84.69
112.48	97.88	66.15	105.56	96.80	84.48
112.23	97.96	66.22	105.10	97.10	84.29
112.00	98.03	66.31	104.65	97.39	84.10
111.78	98.11	66.42	104.21	97.67	83.93
111.59	98.19	66.54	103.78	97.95	83.77
111.41	98.27	66.68	103.37	98.23	83.62
111.26	98.35	66.84	102.98	98.50	83.48
111.12	98.43	67.01	102.60	98.77	83.36
111.01	98.51	67.20	102.23	99.03	83.25
110.91	98.59	67.41	101.88	99.28	83.15
110.84	98.67	67.63	101.55	99.53	83.06
110.78	98.76	67.86	101.23	99.78	82.98
110.74	98.84	68.11	100.93	100.02	82.91
110.72	98.92	68.37	100.64	100.26	82.85
110.71	99.00	68.64	100.36	100.49	82.80
110.72	99.09	68.93	100.10	100.72	82.75
110.73	99.17	69.22	99.85	100.95	82.71
110.76	99.25	69.52	99.62	101.18	82.67
110.80	99.34	69.83	99.39	101.40	82.64
110.85	99.42	70.14	99.18	101.62	82.61
110.91	99.51	70.46	98.97	101.84	82.58
110.97	99.59	70.78	98.78	102.05	82.56
111.04	99.68	71.10	98.60	102.27	82.54
111.11	99.76	71.43	98.42	102.48	82.52
111.19	99.85	71.76	98.26	102.69	82.50
111.27	99.94	72.09	98.10	102.90	82.48
111.35	100.02	72.42	97.95	103.11	82.46
111.44	100.11	72.74	97.81	103.31	82.45
111.53	100.20	73.07	97.67	103.52	82.43
111.62	100.29	73.39	97.54	103.72	82.41
111.71	100.38	73.71	97.42	103.93	82.39
111.80	100.47	74.03	97.30	104.14	82.37
111.90	100.57	74.35	97.19	104.35	82.35
111.99	100.66	74.66	97.08	104.56	82.33
112.08	100.76	74.97	96.97	104.77	82.31
112.17	100.85	75.27	96.88	104.99	82.28
112.26	100.95	75.58	96.78	105.22	82.26
112.35	101.05	75.88	96.69	105.45	82.23
112.44	101.16	76.18	96.60	105.68	82.21
112.53	101.26	76.48	96.52	105.93	82.19
112.62	101.37	76.77	96.44	106.19	82.16
112.71	101.48	77.07	96.36	106.46	82.14
112.80	101.59	77.36	96.29	106.74	82.12
112.90	101.70	77.66	96.22	107.03	82.10
112.99	101.81	77.95	96.15	107.34	82.08
113.08	101.93	78.24	96.08	107.67	82.07
113.17	102.04	78.53	96.01	108.00	82.06
113.27	102.16	78.83	95.95	108.36	82.05
113.36	102.28	79.11	95.89	108.72	82.05
113.45	102.40	79.40	95.83	109.11	82.05
113.55	102.52	79.69	95.76	109.50	82.06
113.64	102.65	79.97	95.70	109.91	82.07
113.73	102.77	80.24	95.64	110.33	82.09
113.82	102.89	80.52	95.58	110.76	82.11
113.91	103.01	80.78	95.52	111.20	82.14
114.00	103.13	81.04	95.46	111.65	82.18
114.08	103.25	81.29	95.40	112.10	82.22
114.16	103.37	81.52	95.33	112.55	82.26
114.23	103.48	81.75	95.27	113.01	82.32
114.30	103.60	81.96	95.20	113.46	82.38
114.36	103.71	82.16	95.14	113.90	82.45
114.42	103.82	82.34	95.07	114.34	82.53
114.46	103.92	82.50	95.00	114.75	82.62
114.50	104.03	82.64	94.92	115.15	82.72
114.53	104.13	82.75	94.85	115.53	82.83
114.54	104.23	82.84	94.77	115.88	82.95
114.55	104.34	82.90	94.70	116.19	83.08
114.54	104.44	82.93	94.62	116.47	83.22
114.53	104.54	82.92	94.53	116.70	83.38
114.49	104.64	82.87	94.45	116.88	83.54
114.45	104.74	82.79	94.36	117.00	83.72
114.38	104.84	82.66	94.27	117.06	83.91
114.31	104.93	82.49	94.18	117.05	84.11
114.21	105.03	82.27	94.08	116.97	84.32
114.10	105.13	82.00	93.98	116.80	84.54
113.98	105.24	81.68	93.88	116.53	84.77
113.84	105.34	81.30	93.78	116.17	85.01
113.68	105.44	80.86	93.67	115.70	85.25
113.51	105.54	80.37	93.55	115.11	85.50
113.32	105.65	79.82	93.43	114.40	85.76
113.12	105.76	79.21	93.31	113.56	86.03
112.89	105.86	78.55	93.17	112.58	86.30
112.65	105.97	77.83	93.04	111.46	86.58
112.39	106.08	77.05	92.90	110.20	86.87
112.11	106.20	76.23	92.75	108.79	87.16
111.82	106.31	75.37	92.59	107.23	87.46
111.51	106.43	74.47	92.43	105.53	87.76
111.18	106.55	73.54	92.26	103.68	88.06
110.83	106.67	72.59	92.08	101.69	88.37
110.46	106.79	71.63	91.90	99.56	88.69
110.08	106.91	70.67	91.71	97.31	89.01
109.68	107.04	69.71	91.52	94.94	89.33
109.27	107.16	68.77	91.31	92.46	89.66
108.84	107.29	67.86	91.11	89.88	89.99
108.40	107.41	66.99	90.89	87.21	90.33
107.95	107.54	66.17	90.67	84.47	90.67
107.48	107.67	65.40	90.45	81.66	91.00
107.00	107.79	64.70	90.22	78.81	91.34
106.50	107.91	64.07	89.99	75.92	91.68
106.00	108.04	63.52	89.76	73.02	92.01
105.48	108.16	63.05	89.52	70.12	92.34
104.96	108.29	62.69	89.29	67.24	92.67
104.42	108.41	62.41	89.06	64.41	92.98
103.87	108.54	62.25	88.83	61.64	93.29
103.31	108.66	62.19	88.60	58.95	93.59
102.74	108.79	62.25	88.38	56.37	93.87
102.17	108.93	62.42	88.17	53.93	94.14
101.59	109.06	62.72	87.96	51.65	94.39
101.01	109.20	63.14	87.75	49.54	94.63
100.43	109.33	63.69	87.55	47.62	94.84
99.85	109.48	64.37	87.36	45.92	95.04
99.27	109.62	65.19	87.17	44.44	95.22
98.70	109.76	66.15	86.99	43.21	95.37
98.14	109.91	67.23	86.81	42.21	95.51
97.60	110.06	68.45	86.63	41.46	95.62
97.07	110.21	69.80	86.46	40.96	95.72
96.56	110.37	71.27	86.30	40.69	95.79
96.07	110.52	72.85	86.13	40.67	95.85
95.61	110.68	74.53	85.97	40.86	95.89
95.17	110.84	76.31	85.82	41.27	95.92
94.76	111.00	78.15	85.66	41.88	95.93
94.38	111.15	80.06	85.51	42.67	95.93
94.03	111.31	82.00	85.35	43.63	95.92
93.71	111.46	83.95	85.20	44.73	95.90
93.42	111.62	85.91	85.05	45.95	95.86
93.16	111.76	87.85	84.90	47.28	95.82
92.92	111.91	89.75	84.75	48.70	95.76
92.71	112.05	91.59	84.60	50.20	95.70
92.53	112.18	93.38	84.45	51.75	95.63
92.37	112.31	95.08	84.30	53.35	95.56
92.23	112.44	96.70	84.15	54.98	95.47
92.12	112.56	98.23	84.00	56.63	95.39
92.02	112.67	99.66	83.85	58.30	95.30
91.95	112.78	100.99	83.71	59.97	95.20
91.89	112.88	102.21	83.56	61.63	95.11
91.85	112.97	103.33	83.42	63.28	95.01
91.82	113.06	104.34	83.28	64.92	94.91
91.80	113.14	105.26	83.13	66.52	94.81
91.80	113.22	106.07	82.99	68.09	94.71
91.81	113.30	106.78	82.86	69.62	94.62
91.83	113.37	107.39	82.72	71.09	94.53
91.86	113.44	107.92	82.58	72.51	94.44
91.90	113.51	108.35	82.45	73.87	94.36
91.94	113.57	108.69	82.32	75.15	94.28
92.00	113.64	108.95	82.19	76.35	94.21
92.06	113.71	109.13	82.06	77.47	94.15
92.13	113.77	109.24	81.93	78.49	94.09
92.20	113.84	109.27	81.80	79.43	94.04
92.29	113.91	109.24	81.68	80.27	94.01
92.37	113.98	109.14	81.56	81.01	93.98
92.47	114.05	108.97	81.44	81.65	93.96
92.57	114.12	108.76	81.32	82.20	93.96
92.67	114.20	108.49	81.20	82.67	93.97
92.77	114.28	108.17	81.09	83.05	93.99
92.88	114.36	107.82	80.98	83.35	94.03
93.00	114.44	107.42	80.87	83.58	94.09
93.11	114.53	106.99	80.77	83.75	94.16
93.22	114.62	106.54	80.67	83.86	94.25
93.34	114.70	106.05	80.57	83.93	94.36
93.46	114.79	105.55	80.48	83.96	94.48
93.58	114.87	105.04	80.39	83.94	94.62
93.70	114.96	104.51	80.31	83.90	94.78
93.82	115.04	103.97	80.23	83.84	94.95
93.93	115.13	103.43	80.15	83.76	95.14
94.05	115.21	102.89	80.08	83.66	95.34
94.17	115.28	102.34	80.01	83.55	95.55
94.29	115.36	101.80	79.95	83.44	95.78
94.41	115.43	101.26	79.89	83.32	96.03
94.53	115.51	100.73	79.83	83.20	96.28
94.64	115.58	100.21	79.78	83.09	96.55
94.76	115.65	99.69	79.73	82.97	96.84
94.88	115.72	99.18	79.68	82.86	97.13
95.00	115.79	98.69	79.63	82.76	97.44
95.11	115.86	98.20	79.59	82.66	97.77
95.23	115.92	97.72	79.55	82.56	98.11
95.35	115.99	97.25	79.50	82.47	98.47
95.47	116.06	96.80	79.46	82.39	98.84
95.59	116.12	96.35	79.41	82.31	99.23
95.71	116.18	95.92	79.36	82.24	99.63
95.83	116.24	95.49	79.31	82.17	100.05
95.96	116.30	95.08	79.25	82.10	100.49
96.08	116.35	94.67	79.19	82.04	100.95
96.21	116.40	94.28	79.12	81.98	101.42
96.33	116.45	93.89	79.05	81.92	101.91
96.46	116.49	93.51	78.97	81.86	102.42
96.59	116.53	93.14	78.88	81.80	102.94
96.72	116.56	92.78	78.78	81.74	103.47
96.86	116.59	92.42	78.67	81.68	104.01
96.99	116.61	92.07	78.56	81.61	104.56
97.13	116.62	91.72	78.44	81.55	105.12
97.26	116.63	91.38	78.30	81.48	105.67
97.40	116.63	91.04	78.16	81.40	106.23
97.54	116.62	90.71	78.01	81.32	106.77
97.68	116.61	90.38	77.84	81.24	107.31
97.82	116.59	90.05	77.67	81.15	107.82
97.97	116.56	89.73	77.48	81.06	108.32
98.12	116.54	89.40	77.28	80.97	108.79
98.27	116.50	89.08	77.07	80.87	109.22
98.42	116.47	88.76	76.85	80.76	109.62
98.57	116.43	88.44	76.61	80.66	109.97
98.73	116.39	88.11	76.36	80.54	110.27
98.89	116.35	87.79	76.09	80.43	110.52
99.05	116.30	87.46	75.81	80.31	110.71
99.22	116.26	87.14	75.51	80.19	110.84
99.38	116.22	86.81	75.19	80.07	110.89
99.55	116.18	86.48	74.86	79.95	110.87
99.73	116.14	86.15	74.50	79.82	110.76
99.90	116.10	85.81	74.13	79.69	110.57
100.08	116.07	85.48	73.74	79.56	110.29
100.26	116.04	85.14	73.33	79.44	109.92
100.43	116.00	84.80	72.90	79.31	109.44
100.61	115.97	84.46	72.44	79.18	108.87
100.79	115.95	84.12	71.97	79.05	108.19
100.97	115.92	83.78	71.48	78.93	107.41
101.15	115.89	83.44	70.97	78.80	106.52
101.33	115.87	83.10	70.45	78.68	105.52
101.50	115.84	82.76	69.91	78.56	104.41
101.67	115.82	82.42	69.36	78.44	103.19
101.85	115.79	82.08	68.79	78.32	101.86
102.01	115.77	81.74	68.21	78.21	100.42
102.18	115.74	81.41	67.63	78.10	98.88
102.34	115.72	81.08	67.04	77.99	97.23
102.50	115.70	80.75	66.45	77.88	95.48
102.66	115.68	80.43	65.85	77.78	93.64
102.82	115.66	80.11	65.26	77.68	91.71
102.97	115.64	79.79	64.67	77.58	89.69
103.12	115.62	79.48	64.09	77.49	87.60
103.26	115.60	79.17	63.52	77.40	85.43
103.40	115.59	78.86	62.95	77.31	83.21
103.54	115.57	78.56	62.40	77.23	80.94
103.67	115.56	78.27	61.87	77.15	78.62
103.80	115.55	77.97	61.36	77.08	76.28
103.93	115.53	77.69	60.86	77.01	73.91
104.05	115.52	77.40	60.38	76.95	71.53
104.17	115.51	77.13	59.93	76.88	69.15
104.28	115.49	76.85	59.50	76.83	66.77
104.39	115.48	76.59	59.09	76.78	64.42
104.50	115.46	76.32	58.71	76.73	62.08
104.60	115.43	76.06	58.36	76.69	59.78
104.70	115.40	75.81	58.03	76.65	57.52
104.80	115.37	75.56	57.74	76.62	55.30
104.89	115.33	75.32	57.47	76.59	53.13
104.98	115.27	75.08	57.23	76.56	51.01
105.07	115.21	74.84	57.02	76.54	48.95
105.16	115.14	74.61	56.84	76.53	46.95
105.24	115.06	74.38	56.69	76.51	45.01
105.32	114.96	74.16	56.57	76.50	43.13
105.40	114.84	73.94	56.49	76.50	41.32
105.48	114.71	73.72	56.44	76.50	39.57
105.56	114.57	73.51	56.42	76.50	37.89
105.63	114.40	73.29	56.44	76.51	36.27
105.71	114.22	73.08	56.49	76.51	34.72
105.78	114.02	72.87	56.58	76.53	33.24
105.86	113.80	72.66	56.71	76.54	31.82
105.93	113.56	72.44	56.87	76.57	30.47
106.00	113.30	72.22	57.07	76.59	29.19
106.08	113.01	72.00	57.31	76.62	27.98
106.15	112.71	71.78	57.59	76.66	26.83
106.23	112.38	71.55	57.91	76.70	25.76
106.31	112.04	71.31	58.28	76.75	24.75
106.38	111.67	71.08	58.69	76.80	23.82
106.46	111.29	70.83	59.14	76.86	22.96
106.54	110.88	70.59	59.63	76.92	22.17
106.62	110.46	70.34	60.17	76.98	21.46
106.69	110.02	70.08	60.76	77.05	20.82
106.77	109.56	69.83	61.40	77.12	20.26
106.85	109.09	69.57	62.08	77.20	19.79
106.92	108.61	69.31	62.81	77.28	19.39
106.99	108.12	69.06	63.60	77.36	19.08
107.06	107.61	68.81	64.43	77.44	18.85
107.12	107.11	68.56	65.31	77.53	18.72
107.18	106.59	68.31	66.24	77.61	18.67
107.23	106.07	68.06	67.22	77.70	18.72
107.28	105.56	67.82	68.25	77.79	18.86
107.33	105.04	67.58	69.32	77.89	19.10
107.37	104.53	67.35	70.43	77.98	19.43
107.40	104.02	67.12	71.59	78.08	19.87
107.43	103.51	66.89	72.79	78.18	20.41
107.46	103.02	66.67	74.03	78.28	21.05
107.48	102.53	66.45	75.30	78.39	21.80
107.49	102.06	66.23	76.60	78.50	22.66
107.50	101.60	66.02	77.92	78.61	23.63
107.50	101.15	65.81	79.28	78.73	24.70
107.50	100.72	65.61	80.65	78.86	25.87
107.50	100.30	65.41	82.03	78.99	27.15
107.49	99.90	65.21	83.43	79.13	28.53
107.48	99.51	65.02	84.83	79.27	30.00
107.46	99.14	64.84	86.23	79.42	31.56
107.45	98.80	64.66	87.63	79.57	33.19
107.44	98.47	64.48	89.03	79.72	34.90
107.43	98.16	64.32	90.41	79.88	36.67
107.42	97.86	64.16	91.77	80.04	38.49
107.42	97.59	64.00	93.12	80.21	40.36
107.42	97.34	63.85	94.44	80.37	42.26
107.42	97.11	63.71	95.73	80.54	44.18
107.43	96.89	63.57	96.99	80.71	46.12
107.46	96.70	63.43	98.21	80.88	48.06
107.49	96.52	63.31	99.39	81.05	50.00
107.53	96.36	63.19	100.53	81.22	51.94
107.58	96.23	63.08	101.63	81.40	53.85
107.64	96.10	62.97	102.68	81.57	55.75
107.71	96.00	62.88	103.68	81.74	57.62
107.80	95.92	62.79	104.63	81.92	59.45
107.90	95.85	62.71	105.52	82.10	61.25
108.01	95.80	62.64	106.36	82.27	63.00
108.14	95.76	62.57	107.15	82.45	64.71
108.28	95.74	62.52	107.87	82.63	66.36
108.44	95.74	62.47	108.54	82.81	67.96
108.60	95.75	62.44	109.15	83.00	69.50
108.78	95.77	62.41	109.71	83.18	70.97
108.98	95.81	62.39	110.20	83.37	72.37
109.18	95.86	62.38	110.64	83.56	73.70
109.39	95.92	62.38	111.01	83.76	74.95
109.60	95.99	62.39	111.33	83.96	76.12
109.83	96.07	62.40	111.59	84.16	77.22
110.05	96.15	62.42	111.80	84.37	78.22
110.28	96.25	62.45	111.95	84.59	79.14
110.51	96.35	62.48	112.04	84.81	79.97
110.73	96.45	62.52	112.09	85.03	80.72
110.96	96.56	62.56	112.08	85.26	81.37
111.17	96.67	62.61	112.02	85.50	81.93
111.38	96.79	62.66	111.91	85.74	82.41
111.57	96.90	62.72	111.75	85.99	82.80
111.75	97.02	62.77	111.55	86.25	83.11
111.91	97.13	62.83	111.30	86.51	83.34
112.05	97.24	62.88	111.02	86.78	83.49
112.17	97.34	62.94	110.69	87.05	83.58
112.26	97.45	62.99	110.33	87.33	83.61
112.32	97.55	63.04	109.94	87.62	83.58
112.35	97.64	63.08	109.52	87.91	83.50
112.35	97.74	63.12	109.07	88.21	83.38
112.31	97.82	63.15	108.61	88.51	83.23
112.25	97.91	63.18	108.13	88.81	83.05
112.16	97.99	63.21	107.63	89.11	82.85
112.04	98.06	63.24	107.13	89.42	82.63
111.91	98.14	63.28	106.62	89.73	82.39
111.76	98.21	63.31	106.10	90.03	82.15
111.61	98.29	63.36	105.59	90.34	81.91
111.45	98.36	63.41	105.08	90.65	81.66
111.29	98.43	63.48	104.58	90.95	81.41
111.14	98.50	63.56	104.08	91.26	81.17
111.00	98.57	63.65	103.59	91.56	80.93
110.87	98.64	63.75	103.11	91.86	80.69
110.75	98.71	63.87	102.64	92.16	80.46
110.64	98.78	64.01	102.19	92.45	80.25
110.54	98.86	64.15	101.75	92.74	80.04
110.46	98.93	64.32	101.32	93.03	79.84
110.39	99.01	64.50	100.91	93.31	79.65
110.33	99.08	64.69	100.52	93.59	79.48
110.29	99.16	64.90	100.14	93.87	79.31
110.26	99.24	65.12	99.78	94.15	79.16
110.24	99.32	65.35	99.43	94.42	79.01
110.24	99.40	65.59	99.10	94.69	78.88
110.24	99.48	65.85	98.79	94.96	78.76
110.25	99.56	66.12	98.49	95.23	78.65
110.28	99.64	66.39	98.21	95.49	78.55
110.30	99.73	66.68	97.95	95.76	78.46
110.34	99.81	66.98	97.70	96.02	78.38
110.38	99.90	67.28	97.46	96.28	78.32
110.43	99.98	67.59	97.25	96.54	78.26
110.48	100.07	67.91	97.05	96.80	78.21
110.54	100.16	68.24	96.86	97.06	78.16
110.60	100.24	68.57	96.69	97.32	78.13
110.66	100.33	68.90	96.54	97.57	78.10
110.72	100.42	69.24	96.40	97.83	78.08
110.78	100.51	69.59	96.27	98.09	78.07
110.85	100.59	69.93	96.16	98.34	78.06
110.91	100.68	70.28	96.06	98.60	78.05
110.98	100.77	70.63	95.98	98.85	78.05
111.04	100.85	70.98	95.91	99.11	78.05
111.10	100.94	71.34	95.85	99.36	78.06
111.16	101.03	71.69	95.80	99.61	78.06
111.22	101.11	72.04	95.77	99.86	78.07
111.28	101.19	72.39	95.74	100.11	78.07
111.34	101.28	72.74	95.73	100.36	78.08
111.40	101.36	73.08	95.72	100.61	78.08
111.45	101.44	73.42	95.72	100.86	78.07
111.50	101.52	73.76	95.72	101.11	78.07
111.56	101.60	74.09	95.74	101.36	78.06
111.61	101.67	74.42	95.75	101.61	78.04
111.66	101.75	74.74	95.77	101.86	78.02
111.70	101.82	75.05	95.79	102.12	78.00
111.75	101.89	75.36	95.81	102.37	77.96
111.80	101.96	75.67	95.83	102.63	77.92
111.84	102.02	75.97	95.85	102.90	77.87
111.89	102.09	76.26	95.86	103.16	77.81
111.93	102.15	76.55	95.88	103.44	77.74
111.97	102.22	76.83	95.89	103.72	77.67
112.01	102.28	77.10	95.89	104.00	77.59
112.05	102.34	77.37	95.89	104.29	77.50
112.08	102.40	77.64	95.88	104.59	77.41
112.11	102.46	77.90	95.87	104.90	77.31
112.14	102.52	78.15	95.85	105.23	77.21
112.16	102.57	78.40	95.82	105.56	77.11
112.18	102.63	78.65	95.79	105.90	77.00
112.20	102.68	78.89	95.75	106.26	76.89
112.21	102.74	79.13	95.70	106.63	76.78
112.21	102.79	79.36	95.64	107.01	76.66
112.22	102.84	79.59	95.58	107.42	76.55
112.21	102.89	79.82	95.50	107.84	76.44
112.20	102.94	80.04	95.42	108.28	76.33
112.19	102.99	80.26	95.33	108.74	76.22
112.18	103.04	80.48	95.23	109.22	76.12
112.15	103.09	80.69	95.12	109.72	76.02
112.13	103.13	80.91	95.01	110.25	75.92
112.10	103.18	81.11	94.88	110.79	75.83
112.07	103.23	81.32	94.75	111.37	75.74
112.03	103.27	81.52	94.62	111.97	75.66
112.00	103.32	81.72	94.47	112.59	75.58
111.95	103.37	81.92	94.32	113.25	75.51
111.91	103.42	82.11	94.16	113.92	75.45
111.87	103.47	82.30	93.99	114.63	75.38
111.82	103.52	82.49	93.83	115.36	75.33
111.77	103.57	82.68	93.65	116.11	75.28
111.73	103.63	82.85	93.47	116.89	75.24
111.68	103.68	83.03	93.29	117.69	75.21
111.64	103.74	83.20	93.11	118.52	75.18
111.59	103.80	83.37	92.92	119.36	75.16
111.56	103.87	83.53	92.74	120.21	75.16
111.52	103.93	83.69	92.55	121.08	75.16
111.48	104.00	83.83	92.37	121.95	75.17
111.45	104.07	83.97	92.19	122.83	75.20
111.42	104.14	84.10	92.01	123.70	75.24
111.40	104.21	84.22	91.85	124.57	75.30
111.37	104.29	84.32	91.68	125.42	75.37
111.34	104.37	84.41	91.53	126.24	75.46
111.31	104.45	84.47	91.39	127.04	75.57
111.28	104.53	84.51	91.25	127.80	75.69
111.25	104.61	84.53	91.12	128.50	75.83
111.21	104.69	84.51	91.01	129.15	76.00
111.17	104.78	84.46	90.90	129.73	76.18
111.12	104.86	84.37	90.81	130.22	76.38
111.06	104.95	84.24	90.72	130.62	76.60
111.00	105.04	84.06	90.64	130.92	76.83
110.93	105.13	83.83	90.58	131.11	77.09
110.85	105.23	83.55	90.52	131.17	77.37
110.76	105.32	83.21	90.47	131.09	77.67
110.67	105.41	82.82	90.43	130.87	77.98
110.57	105.51	82.36	90.40	130.50	78.32
110.46	105.60	81.84	90.37	129.97	78.69
110.35	105.69	81.27	90.35	129.27	79.07
110.23	105.78	80.63	90.33	128.39	79.48
110.10	105.87	79.93	90.32	127.34	79.91
109.96	105.96	79.18	90.31	126.11	80.36
109.82	106.04	78.37	90.30	124.68	80.84
109.66	106.13	77.52	90.29	123.08	81.35
109.49	106.20	76.62	90.29	121.28	81.88
109.32	106.28	75.68	90.28	119.30	82.43
109.13	106.35	74.71	90.27	117.14	83.02
108.93	106.41	73.72	90.26	114.80	83.63
108.72	106.48	72.72	90.25	112.29	84.27
108.50	106.54	71.71	90.23	109.60	84.94
108.26	106.60	70.71	90.21	106.76	85.64
108.01	106.66	69.72	90.18	103.77	86.38
107.75	106.72	68.75	90.15	100.63	87.14
107.47	106.78	67.81	90.11	97.36	87.93
107.17	106.84	66.92	90.06	93.98	88.76
106.87	106.91	66.07	90.00	90.50	89.61
106.54	106.98	65.28	89.94	86.94	90.50
106.20	107.06	64.55	89.87	83.33	91.41
105.84	107.15	63.90	89.80	79.68	92.34
105.47	107.24	63.32	89.71	76.02	93.30
105.08	107.35	62.82	89.63	72.39	94.28
104.68	107.47	62.42	89.53	68.81	95.28
104.26	107.59	62.11	89.44	65.32	96.29
103.82	107.73	61.91	89.33	61.95	97.31
103.37	107.88	61.81	89.23	58.72	98.33
102.91	108.04	61.82	89.12	55.68	99.36
102.44	108.22	61.95	89.01	52.85	100.39
101.96	108.40	62.20	88.91	50.24	101.41
101.47	108.60	62.58	88.80	47.89	102.42
100.98	108.82	63.09	88.69	45.81	103.42
100.48	109.04	63.72	88.58	44.01	104.40
99.98	109.28	64.49	88.48	42.51	105.37
99.49	109.53	65.40	88.38	41.29	106.30
99.00	109.80	66.43	88.28	40.36	107.21
98.52	110.07	67.59	88.18	39.72	108.09
98.05	110.35	68.87	88.09	39.36	108.93
97.60	110.64	70.26	88.00	39.25	109.73
97.16	110.94	71.74	87.91	39.39	110.50
96.74	111.25	73.32	87.83	39.76	111.21
96.35	111.55	74.96	87.74	40.33	111.89
95.97	111.87	76.65	87.66	41.09	112.51
95.62	112.18	78.38	87.58	42.00	113.09
95.29	112.50	80.12	87.51	43.05	113.62
94.99	112.81	81.86	87.44	44.22	114.09
94.71	113.13	83.58	87.37	45.47	114.52
94.46	113.44	85.26	87.31	46.80	114.90
94.24	113.75	86.88	87.26	48.17	115.23
94.04	114.05	88.44	87.21	49.58	115.51
93.87	114.35	89.92	87.17	51.01	115.75
93.72	114.64	91.31	87.14	52.43	115.95
93.60	114.93	92.61	87.11	53.85	116.11
93.51	115.22	93.80	87.09	55.25	116.23
93.44	115.49	94.88	87.08	56.61	116.32
93.39	115.76	95.86	87.08	57.93	116.38
93.37	116.02	96.72	87.09	59.20	116.41
93.37	116.28	97.47	87.10	60.41	116.42
93.39	116.53	98.10	87.12	61.56	116.42
93.43	116.78	98.62	87.14	62.64	116.40
93.49	117.03	99.04	87.17	63.64	116.37
93.56	117.27	99.34	87.20	64.55	116.33
93.66	117.50	99.54	87.23	65.38	116.29
93.76	117.74	99.63	87.26	66.12	116.25
93.89	117.97	99.62	87.28	66.78	116.22
94.02	118.21	99.52	87.29	67.34	116.21
94.17	118.44	99.33	87.30	67.82	116.20
94.32	118.68	99.05	87.28	68.22	116.21
94.49	118.92	98.70	87.26	68.54	116.23
94.66	119.15	98.27	87.20	68.80	116.28
94.84	119.39	97.78	87.13	68.99	116.34
95.03	119.63	97.24	87.02	69.13	116.42
95.22	119.87	96.64	86.88	69.22	116.52
95.41	120.11	96.00	86.70	69.27	116.63
95.61	120.35	95.32	86.49	69.29	116.75
95.81	120.58	94.62	86.23	69.28	116.87
96.01	120.81	93.90	85.93	69.25	116.99
96.21	121.02	93.16	85.59	69.20	117.10
96.41	121.23	92.41	85.21	69.14	117.18
96.61	121.43	91.66	84.78	69.07	117.23
96.80	121.61	90.91	84.30	69.00	117.25
97.00	121.78	90.17	83.79	68.92	117.22
97.19	121.93	89.44	83.23	68.85	117.14
97.37	122.07	88.72	82.64	68.78	116.99
97.55	122.18	88.02	82.01	68.71	116.78
97.73	122.28	87.34	81.35	68.65	116.50
97.90	122.36	86.68	80.67	68.60	116.14
98.06	122.41	86.05	79.95	68.55	115.70
98.22	122.45	85.44	79.21	68.51	115.17
98.38	122.47	84.85	78.45	68.48	114.56
98.53	122.46	84.30	77.68	68.46	113.86
98.67	122.44	83.76	76.89	68.45	113.07
98.81	122.39	83.26	76.09	68.44	112.19
98.94	122.33	82.78	75.28	68.45	111.22
99.07	122.26	82.32	74.47	68.46	110.17
99.20	122.16	81.90	73.66	68.48	109.02
99.32	122.06	81.49	72.85	68.50	107.79
99.44	121.94	81.11	72.04	68.54	106.48
99.55	121.81	80.76	71.25	68.58	105.08
99.66	121.67	80.42	70.47	68.62	103.61
99.77	121.53	80.10	69.70	68.67	102.06
99.88	121.38	79.81	68.95	68.73	100.43
99.98	121.22	79.53	68.22	68.79	98.75
100.08	121.06	79.27	67.51	68.85	96.99
100.17	120.90	79.02	66.83	68.92	95.18
100.27	120.74	78.79	66.17	68.99	93.32
100.36	120.59	78.58	65.54	69.06	91.41
100.45	120.43	78.37	64.95	69.14	89.45
100.53	120.28	78.18	64.38	69.21	87.46
100.62	120.13	77.99	63.85	69.29	85.44
100.70	119.98	77.82	63.35	69.37	83.39
100.78	119.84	77.65	62.88	69.45	81.33
100.85	119.71	77.50	62.44	69.53	79.26
100.93	119.57	77.34	62.04	69.61	77.19
101.00	119.44	77.20	61.67	69.69	75.13
101.07	119.31	77.06	61.33	69.77	73.07
101.14	119.18	76.92	61.02	69.85	71.04
101.21	119.06	76.78	60.73	69.94	69.03
101.28	118.93	76.65	60.48	70.02	67.05
101.35	118.81	76.52	60.25	70.10	65.10
101.42	118.68	76.40	60.04	70.18	63.20
101.48	118.55	76.27	59.86	70.27	61.34
101.55	118.43	76.15	59.71	70.35	59.53
101.62	118.30	76.02	59.57	70.43	57.77
101.69	118.17	75.90	59.46	70.51	56.06
101.76	118.04	75.78	59.37	70.60	54.40
101.83	117.90	75.65	59.30	70.68	52.80
101.91	117.76	75.53	59.24	70.77	51.26
101.98	117.61	75.40	59.21	70.85	49.77
102.06	117.47	75.27	59.19	70.94	48.34
102.14	117.31	75.14	59.20	71.03	46.97
102.22	117.15	75.01	59.22	71.12	45.65
102.30	116.98	74.87	59.26	71.21	44.38
102.38	116.80	74.74	59.32	71.30	43.16
102.47	116.61	74.59	59.39	71.40	42.00
102.56	116.42	74.45	59.49	71.50	40.88
102.65	116.21	74.30	59.60	71.60	39.81
102.75	115.98	74.14	59.74	71.71	38.79
102.84	115.75	73.99	59.89	71.82	37.81
102.94	115.50	73.83	60.07	71.93	36.87
103.04	115.24	73.66	60.27	72.04	35.97
103.14	114.96	73.50	60.49	72.15	35.11
103.24	114.66	73.33	60.73	72.27	34.29
103.33	114.34	73.16	61.00	72.39	33.50
103.43	114.01	72.99	61.29	72.51	32.75
103.52	113.66	72.82	61.61	72.63	32.03
103.62	113.29	72.65	61.95	72.75	31.34
103.70	112.91	72.47	62.33	72.87	30.68
103.79	112.50	72.31	62.73	72.99	30.05
103.87	112.08	72.14	63.16	73.10	29.45
103.95	111.64	71.98	63.63	73.22	28.88
104.02	111.18	71.82	64.12	73.33	28.34
104.09	110.70	71.66	64.65	73.44	27.83
104.16	110.21	71.51	65.21	73.54	27.35
104.22	109.71	71.36	65.81	73.65	26.90
104.28	109.19	71.21	66.44	73.75	26.48
104.33	108.66	71.08	67.11	73.85	26.11
104.39	108.12	70.94	67.81	73.95	25.77
104.44	107.57	70.81	68.56	74.04	25.47
104.49	107.01	70.69	69.33	74.14	25.22
104.53	106.45	70.57	70.15	74.23	25.03
104.58	105.88	70.45	71.00	74.33	24.88
104.62	105.31	70.33	71.89	74.43	24.80
104.66	104.73	70.22	72.81	74.53	24.78
104.70	104.16	70.11	73.77	74.63	24.83
104.74	103.59	69.99	74.77	74.74	24.95
104.78	103.02	69.88	75.80	74.85	25.14
104.81	102.47	69.77	76.86	74.96	25.42
104.85	101.91	69.66	77.96	75.09	25.78
104.88	101.37	69.55	79.09	75.21	26.22
104.92	100.84	69.43	80.25	75.34	26.75
104.96	100.33	69.32	81.44	75.48	27.36
105.00	99.83	69.20	82.65	75.62	28.06
105.03	99.34	69.09	83.89	75.77	28.86
105.07	98.88	68.97	85.14	75.92	29.74
105.11	98.43	68.86	86.42	76.07	30.70
105.15	98.00	68.75	87.70	76.23	31.76
105.19	97.59	68.63	88.99	76.40	32.90
105.23	97.20	68.52	90.29	76.56	34.12
105.27	96.84	68.41	91.58	76.73	35.41
105.31	96.49	68.31	92.87	76.91	36.78
105.35	96.16	68.20	94.15	77.08	38.21
105.39	95.85	68.10	95.42	77.26	39.71
105.43	95.56	68.00	96.66	77.45	41.25
105.47	95.29	67.90	97.89	77.63	42.84
105.51	95.04	67.81	99.09	77.83	44.47
105.55	94.80	67.72	100.26	78.02	46.13
105.59	94.58	67.63	101.39	78.23	47.82
105.63	94.38	67.54	102.50	78.43	49.52
105.66	94.19	67.46	103.56	78.65	51.23
105.70	94.01	67.38	104.59	78.87	52.95
105.74	93.85	67.30	105.58	79.09	54.66
105.77	93.71	67.22	106.52	79.32	56.37
105.81	93.57	67.14	107.42	79.55	58.07
105.85	93.45	67.07	108.28	79.79	59.76
105.88	93.35	67.00	109.09	80.03	61.43
105.92	93.25	66.92	109.86	80.28	63.08
105.96	93.17	66.85	110.59	80.53	64.70
106.00	93.10	66.78	111.27	80.78	66.30
106.05	93.04	66.71	111.90	81.04	67.86
106.10	92.99	66.64	112.49	81.29	69.39
106.15	92.96	66.57	113.04	81.55	70.87
106.20	92.93	66.50	113.54	81.82	72.32
106.26	92.92	66.43	114.00	82.08	73.71
106.32	92.92	66.36	114.42	82.35	75.06
106.38	92.93	66.30	114.80	82.61	76.36
106.45	92.95	66.23	115.13	82.88	77.60
106.52	92.98	66.17	115.42	83.16	78.79
106.59	93.02	66.10	115.68	83.43	79.91
106.67	93.08	66.04	115.89	83.71	80.96
106.75	93.14	65.99	116.06	83.99	81.95
106.84	93.21	65.93	116.19	84.27	82.87
106.92	93.29	65.88	116.28	84.56	83.72
107.01	93.37	65.83	116.33	84.85	84.50
107.11	93.47	65.78	116.34	85.14	85.19
107.20	93.57	65.74	116.31	85.44	85.81
107.30	93.68	65.70	116.24	85.74	86.35
107.40	93.79	65.67	116.13	86.04	86.81
107.50	93.91	65.64	115.97	86.35	87.19
107.60	94.03	65.62	115.78	86.66	87.50
107.71	94.16	65.60	115.55	86.98	87.72
107.81	94.28	65.58	115.27	87.29	87.88
107.91	94.41	65.57	114.96	87.62	87.96
108.01	94.54	65.57	114.61	87.94	87.98
108.11	94.67	65.57	114.23	88.28	87.94
108.21	94.80	65.58	113.82	88.61	87.84
108.30	94.93	65.59	113.37	88.95	87.70
108.39	95.06	65.61	112.90	89.30	87.51
108.48	95.19	65.63	112.40	89.64	87.29
108.57	95.31	65.67	111.89	89.99	87.04
108.66	95.44	65.71	111.35	90.35	86.77
108.76	95.56	65.76	110.81	90.70	86.48
108.85	95.68	65.82	110.25	91.06	86.18
108.94	95.80	65.89	109.69	91.42	85.86
109.03	95.92	65.97	109.12	91.78	85.55
109.13	96.04	66.06	108.55	92.15	85.23
109.22	96.16	66.16	107.98	92.51	84.91
109.31	96.28	66.26	107.42	92.88	84.59
109.41	96.39	66.38	106.86	93.24	84.28
109.50	96.51	66.51	106.31	93.61	83.98
109.59	96.63	66.65	105.77	93.98	83.68
109.69	96.74	66.80	105.24	94.35	83.40
109.78	96.85	66.96	104.73	94.72	83.12
109.87	96.97	67.13	104.23	95.09	82.85
109.95	97.08	67.31	103.74	95.46	82.60
110.04	97.19	67.50	103.27	95.83	82.36
110.12	97.30	67.70	102.82	96.21	82.13
110.20	97.41	67.90	102.38	96.59	81.91
110.27	97.52	68.12	101.95	96.96	81.70
110.35	97.63	68.34	101.54	97.34	81.51
110.42	97.73	68.57	101.15	97.73	81.33
110.48	97.84	68.80	100.78	98.11	81.16
110.54	97.95	69.05	100.42	98.50	81.01
110.60	98.05	69.30	100.08	98.89	80.87
110.65	98.16	69.55	99.75	99.28	80.74
110.71	98.27	69.82	99.44	99.67	80.62
110.75	98.37	70.09	99.14	100.07	80.51
110.80	98.48	70.36	98.86	100.46	80.42
110.84	98.58	70.64	98.60	100.86	80.33
110.88	98.69	70.92	98.35	101.26	80.26
110.92	98.79	71.20	98.12	101.66	80.19
110.96	98.90	71.49	97.90	102.06	80.14
110.99	99.00	71.79	97.69	102.45	80.09
111.03	99.11	72.08	97.50	102.85	80.05
111.06	99.22	72.38	97.32	103.25	80.02
111.09	99.32	72.68	97.16	103.65	80.00
111.12	99.43	72.98	97.00	104.05	79.98
111.15	99.54	73.28	96.86	104.45	79.97
111.18	99.65	73.58	96.73	104.86	79.96
111.21	99.77	73.89	96.61	105.26	79.95
111.24	99.88	74.19	96.50	105.67	79.95
111.27	99.99	74.49	96.40	106.08	79.96
111.30	100.11	74.80	96.30	106.50	79.96
111.33	100.23	75.10	96.22	106.93	79.97
111.36	100.35	75.40	96.14	107.36	79.98
111.39	100.47	75.71	96.07	107.79	79.99
111.42	100.59	76.01	96.00	108.24	80.00
111.45	100.71	76.31	95.94	108.70	80.02
111.47	100.84	76.61	95.88	109.16	80.03
111.50	100.96	76.91	95.83	109.64	80.04
111.53	101.09	77.20	95.77	110.13	80.05
111.56	101.21	77.50	95.72	110.63	80.06
111.58	101.34	77.79	95.67	111.14	80.07
111.60	101.46	78.08	95.62	111.67	80.08
111.62	101.58	78.36	95.57	112.20	80.08
111.64	101.71	78.64	95.52	112.75	80.09
111.65	101.83	78.91	95.47	113.31	80.09
111.66	101.95	79.18	95.41	113.87	80.09
111.66	102.07	79.43	95.36	114.44	80.09
111.66	102.19	79.68	95.31	115.01	80.09
111.65	102.31	79.91	95.25	115.59	80.09
111.64	102.43	80.13	95.19	116.15	80.09
111.62	102.54	80.33	95.13	116.72	80.10
111.60	102.66	80.51	95.07	117.27	80.11
111.57	102.77	80.67	95.00	117.80	80.12
111.53	102.88	80.81	94.93	118.31	80.13
111.49	102.99	80.92	94.86	118.79	80.15
111.44	103.10	81.00	94.78	119.24	80.17
111.39	103.21	81.05	94.70	119.64	80.21
111.32	103.31	81.06	94.62	120.00	80.25
111.25	103.42	81.04	94.53	120.29	80.29
111.18	103.52	80.97	94.43	120.53	80.35
111.10	103.63	80.87	94.33	120.68	80.42
111.01	103.73	80.71	94.23	120.76	80.49
110.91	103.84	80.51	94.11	120.75	80.58
110.81	103.94	80.26	93.99	120.65	80.68
110.70	104.05	79.97	93.87	120.44	80.79
110.58	104.16	79.62	93.73	120.13	80.91
110.45	104.27	79.22	93.59	119.70	81.05
110.32	104.38	78.78	93.44	119.16	81.20
110.18	104.50	78.29	93.29	118.50	81.37
110.03	104.62	77.75	93.12	117.72	81.56
109.87	104.74	77.17	92.95	116.81	81.76
109.70	104.86	76.55	92.77	115.76	81.98
109.53	104.99	75.89	92.58	114.59	82.21
109.35	105.12	75.19	92.38	113.28	82.47
109.15	105.25	74.46	92.18	111.84	82.74
108.96	105.39	73.71	91.97	110.26	83.04
108.75	105.53	72.94	91.75	108.55	83.35
108.54	105.68	72.15	91.52	106.71	83.68
108.32	105.83	71.35	91.29	104.74	84.02
108.09	105.98	70.55	91.05	102.64	84.38
107.85	106.13	69.75	90.80	100.43	84.76
107.61	106.28	68.96	90.55	98.10	85.16
107.35	106.43	68.18	90.29	95.66	85.57
107.09	106.58	67.43	90.03	93.14	85.99
106.81	106.73	66.70	89.76	90.52	86.43
106.52	106.88	66.01	89.49	87.83	86.88
106.22	107.02	65.37	89.22	85.08	87.34
105.91	107.16	64.77	88.94	82.28	87.81
105.58	107.30	64.22	88.66	79.44	88.30
105.23	107.43	63.74	88.39	76.58	88.79
104.87	107.56	63.32	88.11	73.71	89.30
104.49	107.69	62.97	87.84	70.85	89.81
104.10	107.81	62.69	87.57	68.01	90.34
103.69	107.93	62.49	87.30	65.21	90.87
103.26	108.05	62.38	87.04	62.48	91.41
102.81	108.16	62.35	86.79	59.83	91.96
102.35	108.27	62.42	86.54	57.28	92.52
101.88	108.39	62.59	86.31	54.85	93.08
101.39	108.50	62.85	86.08	52.56	93.66
100.88	108.61	63.23	85.86	50.43	94.24
100.37	108.72	63.71	85.65	48.47	94.83
99.85	108.83	64.31	85.45	46.71	95.42
99.32	108.94	65.02	85.25	45.15	96.02
98.80	109.06	65.85	85.07	43.82	96.63
98.27	109.18	66.80	84.89	42.70	97.25
97.75	109.30	67.87	84.72	41.82	97.87
97.24	109.42	69.06	84.56	41.17	98.50
96.74	109.55	70.35	84.41	40.76	99.14
96.26	109.69	71.76	84.26	40.57	99.79
95.80	109.82	73.26	84.12	40.61	100.44
95.37	109.96	74.84	83.98	40.86	101.10
94.95	110.11	76.50	83.84	41.30	101.77
94.57	110.25	78.21	83.71	41.93	102.45
94.21	110.40	79.96	83.59	42.72	103.13
93.89	110.55	81.73	83.46	43.66	103.81
93.59	110.71	83.50	83.34	44.73	104.50
93.33	110.87	85.26	83.22	45.90	105.19
93.09	111.03	86.99	83.11	47.16	105.89
92.89	111.19	88.67	82.99	48.50	106.58
92.72	111.35	90.29	82.88	49.89	107.28
92.57	111.52	91.85	82.77	51.31	107.97
92.46	111.70	93.32	82.67	52.76	108.67
92.37	111.87	94.70	82.56	54.21	109.35
92.31	112.06	95.99	82.46	55.66	110.03
92.27	112.24	97.17	82.35	57.10	110.69
92.26	112.44	98.25	82.25	58.50	111.35
92.27	112.63	99.23	82.15	59.87	111.98
92.30	112.84	100.10	82.05	61.20	112.60
92.35	113.05	100.86	81.96	62.46	113.19
92.42	113.26	101.51	81.86	63.67	113.77
92.50	113.49	102.06	81.76	64.81	114.31
92.61	113.71	102.50	81.67	65.88	114.83
92.72	113.95	102.85	81.57	66.86	115.31
92.85	114.19	103.10	81.48	67.76	115.77
92.99	114.44	103.25	81.39	68.58	116.20
93.14	114.69	103.31	81.30	69.31	116.59
93.30	114.94	103.29	81.21	69.95	116.96
93.47	115.20	103.18	81.12	70.51	117.29
93.64	115.46	103.00	81.04	70.98	117.60
93.82	115.73	102.75	80.95	71.39	117.87
93.99	116.00	102.43	80.87	71.72	118.12
94.17	116.27	102.05	80.80	71.99	118.34
94.35	116.54	101.62	80.72	72.21	118.52
94.53	116.82	101.15	80.64	72.38	118.68
94.71	117.10	100.63	80.57	72.52	118.81
94.89	117.37	100.08	80.49	72.62	118.91
95.06	117.65	99.50	80.42	72.70	118.97
95.23	117.92	98.90	80.34	72.77	119.01
95.40	118.20	98.28	80.26	72.82	119.00
95.56	118.47	97.64	80.17	72.86	118.97
95.72	118.73	97.00	80.07	72.89	118.89
95.87	118.99	96.36	79.96	72.93	118.77
96.01	119.24	95.71	79.83	72.96	118.62
96.16	119.49	95.07	79.69	72.99	118.42
96.29	119.73	94.44	79.52	73.03	118.19
96.42	119.95	93.82	79.33	73.07	117.91
96.54	120.17	93.21	79.11	73.11	117.58
96.66	120.36	92.61	78.86	73.15	117.22
96.77	120.55	92.02	78.56	73.20	116.81
96.87	120.71	91.46	78.23	73.25	116.36
96.97	120.85	90.91	77.85	73.30	115.86
97.05	120.97	90.37	77.42	73.35	115.31
97.13	121.07	89.86	76.95	73.40	114.71
97.19	121.14	89.37	76.42	73.45	114.05
97.25	121.18	88.89	75.84	73.50	113.34
97.29	121.20	88.43	75.21	73.55	112.56
97.33	121.19	87.99	74.53	73.60	111.72
97.35	121.16	87.56	73.81	73.65	110.81
97.36	121.10	87.16	73.04	73.70	109.82
97.36	121.01	86.76	72.23	73.74	108.76
97.36	120.91	86.39	71.39	73.79	107.62
97.34	120.78	86.02	70.51	73.83	106.40
97.33	120.63	85.67	69.61	73.87	105.10
97.31	120.46	85.33	68.69	73.90	103.73
97.29	120.28	85.00	67.76	73.94	102.27
97.27	120.08	84.67	66.82	73.97	100.74
97.27	119.88	84.35	65.88	74.00	99.14
97.27	119.67	84.04	64.95	74.03	97.47
97.28	119.45	83.74	64.03	74.06	95.73
97.31	119.23	83.43	63.13	74.08	93.93
97.35	119.02	83.13	62.25	74.11	92.07
97.40	118.80	82.83	61.41	74.13	90.17
97.47	118.60	82.54	60.60	74.15	88.21
97.56	118.40	82.24	59.83	74.16	86.22
97.66	118.21	81.94	59.10	74.18	84.19
97.78	118.03	81.64	58.42	74.19	82.13
97.92	117.86	81.34	57.79	74.20	80.05
98.08	117.71	81.04	57.21	74.21	77.95
98.25	117.57	80.74	56.69	74.21	75.84
98.44	117.45	80.43	56.21	74.21	73.74
98.64	117.34	80.12	55.79	74.21	71.63
98.85	117.24	79.81	55.42	74.21	69.53
99.07	117.15	79.50	55.10	74.20	67.45
99.30	117.08	79.18	54.83	74.20	65.39
99.53	117.02	78.87	54.61	74.19	63.36
99.77	116.96	78.55	54.43	74.18	61.36
100.00	116.91	78.24	54.28	74.16	59.39
100.24	116.87	77.92	54.18	74.15	57.46
100.46	116.83	77.61	54.11	74.13	55.57
100.68	116.79	77.29	54.07	74.12	53.72
100.90	116.75	76.98	54.06	74.10	51.92
101.10	116.70	76.68	54.07	74.09	50.16
101.30	116.66	76.37	54.11	74.07	48.45
101.49	116.60	76.07	54.17	74.06	46.79
101.67	116.54	75.77	54.25	74.04	45.18
101.84	116.47	75.48	54.35	74.03	43.62
102.01	116.39	75.19	54.46	74.01	42.11
102.16	116.29	74.90	54.60	74.00	40.65
102.31	116.19	74.62	54.75	73.99	39.24
102.44	116.06	74.34	54.91	73.98	37.88
102.57	115.93	74.06	55.09	73.96	36.58
102.70	115.78	73.79	55.29	73.96	35.32
102.81	115.61	73.52	55.51	73.95	34.11
102.92	115.42	73.26	55.75	73.94	32.95
103.02	115.22	72.99	56.00	73.94	31.85
103.11	115.00	72.73	56.27	73.93	30.79
103.20	114.76	72.48	56.56	73.93	29.78
103.29	114.50	72.23	56.87	73.93	28.82
103.37	114.23	71.99	57.21	73.93	27.91
103.44	113.93	71.75	57.56	73.94	27.05
103.51	113.62	71.51	57.94	73.94	26.23
103.58	113.28	71.28	58.34	73.95	25.46
103.65	112.93	71.05	58.77	73.96	24.74
103.71	112.56	70.84	59.22	73.97	24.05
103.77	112.17	70.62	59.70	73.98	23.41
103.83	111.76	70.41	60.21	74.00	22.82
103.89	111.34	70.21	60.74	74.01	22.26
103.95	110.90	70.01	61.30	74.03	21.74
104.00	110.44	69.82	61.89	74.05	21.26
104.06	109.98	69.63	62.52	74.08	20.82
104.12	109.49	69.44	63.17	74.10	20.42
104.18	109.00	69.26	63.85	74.13	20.06
104.24	108.49	69.09	64.56	74.15	19.73
104.30	107.98	68.92	65.30	74.18	19.45
104.37	107.46	68.75	66.06	74.21	19.21
104.44	106.93	68.59	66.86	74.25	19.01
104.51	106.39	68.43	67.68	74.28	18.86
104.58	105.86	68.27	68.54	74.32	18.76
104.65	105.32	68.11	69.42	74.37	18.70
104.73	104.78	67.96	70.32	74.41	18.70
104.80	104.24	67.81	71.26	74.47	18.76
104.88	103.70	67.65	72.21	74.53	18.87
104.97	103.17	67.50	73.20	74.59	19.04
105.05	102.64	67.35	74.21	74.67	19.27
105.14	102.11	67.21	75.24	74.75	19.56
105.23	101.60	67.06	76.30	74.84	19.93
105.33	101.09	66.91	77.39	74.94	20.36
105.42	100.60	66.76	78.50	75.04	20.86
105.52	100.11	66.62	79.63	75.15	21.43
105.63	99.64	66.47	80.79	75.28	22.08
105.74	99.18	66.33	81.97	75.41	22.80
105.85	98.74	66.19	83.17	75.54	23.61
105.96	98.31	66.05	84.40	75.69	24.50
106.08	97.90	65.92	85.63	75.84	25.47
106.20	97.50	65.79	86.89	76.00	26.52
106.33	97.12	65.66	88.15	76.17	27.66
106.46	96.76	65.54	89.42	76.34	28.88
106.60	96.41	65.43	90.69	76.53	30.18
106.73	96.08	65.32	91.96	76.71	31.57
106.87	95.77	65.21	93.23	76.91	33.02
107.01	95.47	65.11	94.48	77.11	34.55
107.16	95.19	65.02	95.72	77.31	36.14
107.31	94.92	64.93	96.95	77.52	37.78
107.46	94.67	64.85	98.15	77.74	39.47
107.62	94.43	64.77	99.33	77.96	41.20
107.79	94.21	64.70	100.48	78.18	42.97
107.96	94.01	64.64	101.59	78.41	44.75
108.14	93.81	64.59	102.68	78.64	46.55
108.32	93.63	64.55	103.72	78.88	48.37
108.51	93.47	64.51	104.73	79.12	50.18
108.70	93.31	64.47	105.70	79.36	51.99
108.89	93.17	64.45	106.62	79.61	53.79
109.08	93.03	64.42	107.51	79.86	55.57
109.26	92.91	64.40	108.35	80.11	57.34
109.44	92.79	64.37	109.15	80.36	59.08
109.60	92.68	64.34	109.91	80.62	60.81
109.75	92.58	64.31	110.63	80.87	62.50
109.88	92.49	64.27	111.31	81.13	64.17
109.98	92.40	64.22	111.95	81.39	65.82
110.06	92.32	64.15	112.55	81.64	67.43
110.11	92.24	64.08	113.12	81.90	69.02
110.12	92.17	63.98	113.65	82.16	70.58
110.09	92.10	63.87	114.15	82.42	72.11
110.03	92.03	63.75	114.62	82.68	73.61
109.94	91.97	63.61	115.06	82.95	75.08
109.82	91.91	63.46	115.47	83.21	76.53
109.68	91.86	63.30	115.85	83.48	77.95
109.53	91.80	63.13	116.21	83.74	79.33
109.36	91.76	62.96	116.55	84.01	80.69
109.20	91.71	62.80	116.86	84.29	82.03
109.03	91.68	62.63	117.14	84.56	83.33
108.88	91.65	62.47	117.41	84.84	84.60
108.74	91.62	62.32	117.65	85.12	85.84
108.61	91.61	62.17	117.87	85.41	87.04
108.50	91.60	62.04	118.07	85.70	88.22
108.41	91.60	61.91	118.26	85.99	89.35
108.34	91.60	61.80	118.42	86.29	90.45
108.30	91.62	61.70	118.56	86.59	91.51
108.28	91.64	61.61	118.69	86.90	92.52
108.29	91.68	61.54	118.79	87.21	93.49
108.33	91.72	61.49	118.88	87.52	94.42
108.40	91.77	61.45	118.95	87.83	95.29
108.50	91.83	61.42	119.00	88.15	96.11
108.63	91.90	61.41	119.04	88.48	96.88
108.78	91.98	61.42	119.06	88.80	97.60
108.97	92.06	61.44	119.05	89.13	98.25
109.18	92.16	61.48	119.04	89.46	98.85
109.42	92.26	61.54	119.00	89.80	99.38
109.69	92.37	61.61	118.94	90.13	99.85
109.98	92.49	61.70	118.87	90.47	100.25
110.29	92.61	61.80	118.78	90.81	100.58
110.61	92.74	61.91	118.66	91.15	100.84
110.96	92.88	62.04	118.53	91.49	101.04
111.31	93.02	62.17	118.38	91.84	101.16
111.67	93.16	62.32	118.21	92.18	101.22
112.03	93.30	62.47	118.01	92.53	101.21
112.37	93.44	62.62	117.80	92.87	101.13
112.71	93.59	62.78	117.57	93.21	100.98
113.02	93.73	62.93	117.31	93.56	100.78
113.29	93.88	63.08	117.04	93.90	100.51
113.54	94.02	63.22	116.74	94.24	100.20
113.74	94.15	63.35	116.43	94.58	99.84
113.90	94.29	63.47	116.10	94.92	99.44
114.01	94.42	63.58	115.76	95.26	99.00
114.08	94.54	63.68	115.40	95.60	98.55
114.11	94.66	63.77	115.04	95.93	98.07
114.10	94.78	63.86	114.66	96.26	97.58
114.06	94.89	63.94	114.28	96.60	97.08
113.98	94.99	64.02	113.89	96.93	96.58
113.89	95.10	64.10	113.50	97.25	96.08
113.77	95.20	64.18	113.11	97.58	95.59
113.64	95.30	64.27	112.71	97.91	95.11
113.49	95.39	64.36	112.32	98.23	94.65
113.34	95.49	64.46	111.94	98.55	94.20
113.19	95.58	64.57	111.55	98.87	93.77
113.05	95.67	64.70	111.17	99.19	93.36
112.91	95.76	64.83	110.80	99.50	92.98
112.78	95.85	64.98	110.44	99.81	92.61
112.66	95.94	65.15	110.09	100.12	92.28
112.55	96.04	65.33	109.74	100.43	91.97
112.45	96.13	65.53	109.40	100.74	91.68
112.36	96.22	65.74	109.08	101.04	91.42
112.29	96.31	65.97	108.76	101.34	91.18
112.23	96.40	66.21	108.46	101.63	90.96
112.18	96.50	66.46	108.17	101.92	90.77
112.14	96.59	66.73	107.88	102.21	90.59
112.12	96.68	67.00	107.61	102.50	90.44
112.10	96.77	67.29	107.35	102.78	90.30
112.10	96.86	67.59	107.10	103.05	90.18
112.10	96.96	67.90	106.86	103.33	90.08
112.11	97.05	68.21	106.63	103.60	89.99
112.13	97.14	68.54	106.41	103.86	89.91
112.16	97.23	68.87	106.20	104.12	89.85
112.19	97.32	69.20	106.00	104.38	89.79
112.23	97.41	69.54	105.81	104.63	89.74
112.27	97.50	69.88	105.62	104.88	89.70
112.32	97.59	70.22	105.45	105.13	89.66
112.37	97.67	70.57	105.28	105.37	89.62
112.42	97.76	70.92	105.12	105.61	89.59
112.48	97.84	71.26	104.96	105.84	89.57
112.53	97.93	71.61	104.81	106.08	89.54
112.59	98.01	71.96	104.67	106.30	89.51
112.64	98.09	72.30	104.53	106.53	89.49
112.70	98.17	72.64	104.39	106.75	89.46
112.75	98.25	72.98	104.26	106.97	89.43
112.81	98.33	73.31	104.14	107.19	89.40
112.86	98.40	73.64	104.02	107.40	89.37
112.91	98.47	73.97	103.89	107.61	89.34
112.95	98.54	74.29	103.78	107.82	89.30
112.99	98.61	74.61	103.66	108.02	89.26
113.03	98.68	74.92	103.55	108.22	89.21
113.07	98.74	75.23	103.44	108.42	89.16
113.11	98.80	75.53	103.32	108.61	89.10
113.14	98.87	75.82	103.21	108.80	89.05
113.16	98.93	76.11	103.10	108.99	88.98
113.19	98.99	76.39	102.99	109.17	88.92
113.21	99.05	76.67	102.88	109.35	88.84
113.23	99.11	76.94	102.77	109.53	88.77
113.24	99.17	77.21	102.65	109.71	88.69
113.26	99.23	77.47	102.54	109.89	88.61
113.27	99.29	77.73	102.42	110.08	88.52
113.28	99.36	77.98	102.30	110.26	88.43
113.30	99.42	78.23	102.18	110.45	88.34
113.31	99.49	78.47	102.05	110.64	88.25
113.32	99.56	78.71	101.93	110.84	88.15
113.33	99.64	78.95	101.79	111.05	88.06
113.34	99.71	79.18	101.66	111.26	87.96
113.36	99.80	79.40	101.52	111.48	87.87
113.38	99.88	79.63	101.38	111.71	87.78
113.40	99.97	79.85	101.24	111.94	87.69
113.42	100.06	80.06	101.09	112.19	87.60
113.44	100.15	80.27	100.95	112.44	87.52
113.47	100.25	80.48	100.80	112.71	87.44
113.49	100.35	80.69	100.64	112.98	87.36
113.52	100.46	80.89	100.49	113.26	87.30
113.55	100.57	81.08	100.34	113.55	87.23
113.59	100.68	81.27	100.18	113.84	87.18
113.62	100.80	81.46	100.03	114.15	87.13
113.65	100.92	81.63	99.88	114.46	87.08
113.68	101.04	81.81	99.72	114.77	87.05
113.71	101.16	81.97	99.57	115.10	87.02
113.74	101.28	82.13	99.42	115.42	87.00
113.77	101.41	82.28	99.26	115.75	86.99
113.79	101.54	82.42	99.11	116.09	86.98
113.81	101.66	82.55	98.96	116.42	86.99
113.83	101.79	82.67	98.82	116.75	87.00
113.84	101.92	82.78	98.67	117.07	87.02
113.84	102.05	82.87	98.52	117.38	87.05
113.84	102.19	82.95	98.37	117.68	87.09
113.83	102.32	83.01	98.22	117.96	87.13
113.81	102.46	83.06	98.08	118.22	87.19
113.79	102.60	83.08	97.93	118.44	87.25
113.75	102.74	83.07	97.78	118.63	87.32
113.71	102.89	83.05	97.63	118.78	87.40
113.65	103.03	82.99	97.47	118.88	87.49
113.59	103.18	82.90	97.32	118.93	87.59
113.52	103.34	82.78	97.16	118.91	87.70
113.44	103.49	82.62	97.01	118.81	87.82
113.35	103.65	82.42	96.85	118.65	87.95
113.25	103.82	82.18	96.68	118.39	88.09
113.14	103.99	81.90	96.52	118.04	88.25
113.03	104.16	81.58	96.35	117.60	88.41
112.91	104.34	81.21	96.18	117.04	88.59
112.79	104.52	80.79	96.01	116.38	88.77
112.65	104.71	80.32	95.83	115.60	88.97
112.51	104.90	79.81	95.66	114.69	89.17
112.37	105.10	79.26	95.47	113.66	89.39
112.21	105.30	78.65	95.29	112.51	89.61
112.05	105.51	78.01	95.10	111.22	89.84
111.89	105.72	77.32	94.90	109.79	90.08
111.71	105.93	76.60	94.70	108.23	90.32
111.52	106.15	75.84	94.50	106.54	90.57
111.32	106.37	75.06	94.29	104.71	90.83
111.11	106.60	74.25	94.08	102.76	91.08
110.89	106.83	73.42	93.86	100.67	91.34
110.66	107.06	72.58	93.63	98.48	91.60
110.41	107.29	71.73	93.40	96.16	91.87
110.14	107.53	70.89	93.16	93.75	92.13
109.86	107.77	70.06	92.92	91.24	92.39
109.57	108.00	69.24	92.67	88.65	92.65
109.25	108.24	68.46	92.41	85.98	92.90
108.92	108.47	67.71	92.14	83.26	93.16
108.57	108.69	67.00	91.87	80.49	93.41
108.20	108.92	66.34	91.59	77.69	93.67
107.81	109.13	65.74	91.30	74.87	93.92
107.40	109.34	65.20	91.01	72.05	94.17
106.97	109.54	64.74	90.72	69.25	94.41
106.52	109.74	64.35	90.42	66.47	94.66
106.05	109.93	64.05	90.13	63.74	94.90
105.55	110.11	63.83	89.83	61.08	95.14
105.04	110.29	63.71	89.54	58.50	95.38
104.50	110.46	63.68	89.25	56.03	95.62
103.94	110.63	63.76	88.97	53.67	95.85
103.37	110.80	63.95	88.69	51.46	96.07
102.78	110.96	64.25	88.42	49.41	96.29
102.17	111.11	64.66	88.16	47.52	96.50
101.56	111.27	65.20	87.91	45.83	96.70
100.94	111.42	65.86	87.66	44.34	96.90
100.32	111.56	66.64	87.42	43.07	97.08
99.70	111.70	67.55	87.19	42.01	97.25
99.09	111.84	68.58	86.97	41.18	97.41
98.49	111.97	69.74	86.76	40.58	97.55
97.90	112.10	71.02	86.56	40.21	97.69
97.33	112.23	72.41	86.37	40.07	97.81
96.77	112.35	73.91	86.19	40.15	97.92
96.24	112.47	75.50	86.02	40.44	98.01
95.73	112.59	77.18	85.86	40.93	98.10
95.25	112.71	78.94	85.72	41.61	98.17
94.80	112.82	80.75	85.58	42.46	98.23
94.38	112.94	82.61	85.45	43.47	98.28
93.99	113.06	84.48	85.33	44.61	98.32
93.62	113.17	86.37	85.21	45.88	98.35
93.29	113.29	88.24	85.10	47.24	98.37
92.99	113.41	90.09	85.00	48.69	98.39
92.72	113.52	91.89	84.90	50.21	98.39
92.47	113.64	93.64	84.80	51.79	98.39
92.25	113.76	95.33	84.70	53.40	98.38
92.06	113.88	96.94	84.60	55.04	98.37
91.90	114.00	98.47	84.50	56.70	98.35
91.76	114.12	99.90	84.40	58.37	98.33
91.64	114.24	101.25	84.29	60.03	98.30
91.54	114.37	102.49	84.19	61.68	98.28
91.46	114.49	103.64	84.08	63.32	98.25
91.40	114.61	104.69	83.97	64.93	98.22
91.37	114.74	105.63	83.86	66.51	98.19
91.35	114.86	106.48	83.74	68.05	98.17
91.34	114.99	107.23	83.62	69.54	98.14
91.36	115.12	107.88	83.50	70.98	98.12
91.38	115.24	108.43	83.37	72.36	98.10
91.42	115.37	108.89	83.24	73.67	98.09
91.48	115.50	109.27	83.11	74.90	98.09
91.55	115.63	109.55	82.97	76.05	98.09
91.63	115.76	109.76	82.83	77.12	98.11
91.71	115.89	109.88	82.69	78.09	98.14
91.81	116.02	109.92	82.54	78.97	98.19
91.92	116.15	109.89	82.39	79.75	98.26
92.03	116.28	109.79	82.24	80.44	98.35
92.15	116.40	109.63	82.09	81.03	98.46
92.27	116.53	109.40	81.94	81.53	98.60
92.40	116.66	109.12	81.78	81.94	98.77
92.53	116.79	108.79	81.63	82.28	98.98
92.66	116.91	108.40	81.48	82.53	99.22
92.79	117.04	107.98	81.33	82.72	99.49
92.92	117.16	107.52	81.18	82.86	99.81
93.06	117.29	107.03	81.04	82.94	100.15
93.19	117.41	106.51	80.89	82.98	100.54
93.32	117.54	105.97	80.75	82.98	100.96
93.46	117.66	105.41	80.62	82.95	101.42
93.59	117.79	104.83	80.49	82.90	101.91
93.73	117.92	104.25	80.37	82.83	102.43
93.86	118.04	103.66	80.25	82.75	102.98
94.00	118.17	103.07	80.13	82.66	103.55
94.14	118.29	102.48	80.02	82.56	104.14
94.27	118.42	101.89	79.92	82.46	104.74
94.41	118.55	101.31	79.82	82.37	105.36
94.55	118.68	100.73	79.72	82.28	105.99
94.69	118.80	100.16	79.63	82.19	106.62
94.83	118.93	99.61	79.54	82.11	107.26
94.97	119.06	99.06	79.46	82.04	107.88
95.11	119.18	98.52	79.37	81.98	108.50
95.25	119.30	98.00	79.29	81.92	109.10
95.39	119.42	97.49	79.20	81.87	109.69
95.53	119.53	96.99	79.10	81.82	110.25
95.67	119.64	96.49	79.00	81.79	110.77
95.81	119.74	96.01	78.88	81.76	111.26
95.96	119.84	95.54	78.76	81.73	111.71
96.10	119.93	95.08	78.62	81.71	112.11
96.24	120.00	94.63	78.46	81.69	112.46
96.38	120.07	94.19	78.28	81.68	112.74
96.53	120.13	93.75	78.08	81.67	112.97
96.67	120.18	93.31	77.86	81.66	113.12
96.82	120.21	92.89	77.62	81.66	113.21
96.96	120.24	92.46	77.35	81.65	113.22
97.11	120.25	92.04	77.05	81.64	113.15
97.26	120.25	91.63	76.72	81.64	113.00
97.40	120.24	91.21	76.37	81.63	112.77
97.55	120.21	90.79	75.99	81.62	112.45
97.71	120.18	90.38	75.59	81.61	112.05
97.86	120.13	89.96	75.16	81.59	111.56
98.02	120.07	89.54	74.70	81.58	110.98
98.17	120.00	89.13	74.22	81.55	110.32
98.34	119.92	88.71	73.72	81.53	109.56
98.50	119.83	88.28	73.20	81.49	108.72
98.67	119.73	87.86	72.67	81.45	107.80
98.84	119.63	87.43	72.11	81.40	106.79
99.01	119.52	87.00	71.54	81.35	105.69
99.19	119.40	86.57	70.96	81.28	104.50
99.36	119.28	86.14	70.37	81.20	103.24
99.54	119.15	85.70	69.78	81.12	101.88
99.72	119.02	85.27	69.17	81.02	100.45
99.91	118.89	84.83	68.56	80.91	98.93
100.09	118.76	84.40	67.95	80.80	97.34
100.27	118.63	83.96	67.34	80.67	95.67
100.45	118.51	83.52	66.74	80.54	93.92
100.64	118.38	83.09	66.14	80.40	92.10
100.82	118.27	82.65	65.54	80.25	90.21
101.00	118.15	82.22	64.95	80.10	88.26
101.17	118.04	81.79	64.38	79.94	86.24
101.35	117.94	81.36	63.82	79.78	84.18
101.52	117.85	80.94	63.27	79.62	82.07
101.68	117.76	80.52	62.74	79.45	79.92
101.84	117.68	80.10	62.23	79.28	77.73
101.99	117.60	79.69	61.74	79.11	75.53
102.14	117.53	79.29	61.27	78.94	73.31
102.28	117.47	78.88	60.82	78.77	71.08
102.42	117.41	78.49	60.39	78.61	68.86
102.55	117.35	78.10	59.99	78.44	66.65
102.67	117.29	77.71	59.61	78.28	64.45
102.79	117.23	77.33	59.25	78.12	62.29
102.91	117.16	76.96	58.92	77.97	60.15
103.02	117.10	76.59	58.61	77.81	58.05
103.12	117.03	76.23	58.32	77.67	55.99
103.23	116.95	75.88	58.06	77.53	53.98
103.32	116.87	75.53	57.83	77.40	52.02
103.42	116.78	75.18	57.62	77.27	50.10
103.52	116.69	74.84	57.43	77.15	48.23
103.61	116.58	74.51	57.28	77.03	46.42
103.70	116.46	74.18	57.15	76.93	44.66
103.79	116.33	73.86	57.05	76.83	42.95
103.88	116.19	73.54	56.97	76.74	41.31
103.97	116.03	73.22	56.93	76.66	39.71
104.06	115.86	72.91	56.91	76.59	38.18
104.15	115.67	72.60	56.93	76.53	36.70
104.24	115.46	72.30	56.97	76.48	35.28
104.33	115.23	71.99	57.05	76.43	33.92
104.42	114.99	71.68	57.16	76.40	32.63
104.51	114.72	71.38	57.30	76.38	31.39
104.60	114.43	71.07	57.47	76.37	30.21
104.69	114.11	70.77	57.68	76.36	29.10
104.78	113.78	70.46	57.93	76.37	28.05
104.87	113.42	70.16	58.21	76.39	27.06
104.96	113.03	69.85	58.53	76.41	26.14
105.05	112.62	69.55	58.90	76.44	25.28
105.13	112.19	69.25	59.30	76.48	24.49
105.22	111.74	68.95	59.75	76.52	23.76
105.30	111.26	68.66	60.25	76.57	23.10
105.38	110.77	68.37	60.80	76.63	22.51
105.45	110.25	68.08	61.39	76.69	21.99
105.52	109.72	67.80	62.04	76.75	21.54
105.59	109.17	67.53	62.74	76.82	21.17
105.65	108.61	67.26	63.49	76.89	20.87
105.71	108.03	67.01	64.30	76.97	20.64
105.77	107.44	66.76	65.17	77.04	20.50
105.83	106.85	66.52	66.09	77.12	20.43
105.88	106.25	66.28	67.07	77.20	20.45
105.94	105.65	66.06	68.10	77.29	20.56
105.99	105.05	65.85	69.19	77.38	20.76
106.04	104.45	65.64	70.32	77.47	21.04
106.09	103.85	65.45	71.51	77.57	21.42
106.14	103.26	65.26	72.74	77.67	21.90
106.19	102.68	65.08	74.01	77.78	22.46
106.25	102.11	64.91	75.33	77.90	23.13
106.30	101.55	64.75	76.68	78.02	23.89
106.36	101.01	64.59	78.06	78.14	24.75
106.43	100.49	64.45	79.47	78.28	25.71
106.50	99.98	64.31	80.90	78.42	26.75
106.57	99.49	64.18	82.34	78.56	27.89
106.66	99.02	64.06	83.81	78.71	29.12
106.75	98.58	63.95	85.27	78.87	30.43
106.85	98.15	63.85	86.74	79.03	31.82
106.96	97.75	63.76	88.21	79.19	33.28
107.08	97.38	63.68	89.67	79.36	34.81
107.21	97.02	63.61	91.12	79.53	36.40
107.36	96.69	63.56	92.55	79.71	38.05
107.52	96.38	63.51	93.96	79.89	39.75
107.69	96.09	63.48	95.35	80.08	41.49
107.88	95.82	63.45	96.70	80.28	43.26
108.08	95.58	63.44	98.02	80.48	45.06
108.29	95.35	63.44	99.30	80.68	46.88
108.52	95.14	63.45	100.54	80.89	48.71
108.75	94.95	63.47	101.74	81.11	50.56
109.00	94.78	63.50	102.90	81.33	52.40
109.26	94.62	63.53	104.00	81.56	54.24
109.54	94.48	63.58	105.06	81.79	56.08
109.82	94.35	63.64	106.07	82.03	57.90
110.11	94.24	63.70	107.03	82.27	59.70
110.41	94.14	63.76	107.94	82.52	61.48
110.72	94.05	63.83	108.79	82.76	63.24
111.03	93.98	63.91	109.60	83.01	64.97
111.34	93.92	63.99	110.35	83.26	66.67
111.67	93.87	64.07	111.06	83.52	68.34
112.00	93.83	64.16	111.71	83.78	69.96
112.34	93.80	64.25	112.31	84.04	71.55
112.68	93.78	64.34	112.87	84.30	73.09
113.02	93.78	64.44	113.37	84.56	74.58
113.36	93.78	64.53	113.83	84.82	76.02
113.69	93.79	64.63	114.25	85.09	77.41
114.01	93.82	64.72	114.62	85.36	78.73
114.31	93.85	64.80	114.94	85.63	80.00
114.60	93.89	64.88	115.22	85.91	81.20
114.86	93.94	64.95	115.45	86.18	82.33
115.11	94.00	65.02	115.65	86.46	83.40
115.33	94.07	65.07	115.80	86.74	84.39
115.53	94.14	65.12	115.91	87.02	85.30
115.69	94.23	65.16	115.98	87.31	86.14
115.84	94.32	65.19	116.01	87.59	86.90
115.95	94.42	65.21	116.00	87.88	87.58
116.05	94.52	65.23	115.96	88.17	88.17
116.11	94.63	65.24	115.87	88.46	88.69
116.15	94.74	65.24	115.74	88.76	89.12
116.17	94.85	65.24	115.58	89.05	89.46
116.17	94.97	65.23	115.38	89.35	89.73
116.15	95.09	65.22	115.14	89.65	89.92
116.10	95.21	65.21	114.86	89.95	90.04
116.03	95.32	65.19	114.56	90.25	90.08
115.95	95.44	65.17	114.22	90.55	90.06
115.84	95.56	65.15	113.84	90.86	89.98
115.71	95.67	65.12	113.44	91.16	89.84
115.56	95.78	65.10	113.02	91.47	89.66
115.39	95.88	65.07	112.57	91.78	89.44
115.20	95.98	65.04	112.10	92.08	89.18
114.99	96.08	65.02	111.61	92.39	88.90
114.76	96.18	64.99	111.11	92.69	88.60
114.53	96.27	64.97	110.60	93.00	88.29
114.28	96.36	64.95	110.08	93.31	87.96
114.03	96.45	64.94	109.56	93.61	87.63
113.77	96.54	64.93	109.03	93.92	87.30
113.51	96.63	64.94	108.50	94.22	86.97
113.25	96.72	64.95	107.98	94.52	86.64
113.00	96.80	64.97	107.46	94.82	86.33
112.74	96.89	65.01	106.95	95.12	86.03
112.50	96.98	65.05	106.45	95.42	85.73
112.26	97.07	65.11	105.96	95.72	85.46
112.03	97.16	65.18	105.48	96.02	85.19
111.81	97.24	65.27	105.02	96.32	84.95
111.60	97.33	65.36	104.58	96.61	84.72
111.41	97.42	65.48	104.14	96.90	84.50
111.23	97.51	65.61	103.73	97.20	84.30
111.07	97.60	65.75	103.33	97.49	84.11
110.93	97.69	65.91	102.95	97.78	83.94
110.80	97.78	66.09	102.58	98.06	83.78
110.70	97.86	66.28	102.24	98.35	83.64
110.61	97.95	66.48	101.90	98.63	83.50
110.53	98.04	66.70	101.59	98.91	83.38
110.48	98.13	66.93	101.29	99.19	83.27
110.43	98.21	67.17	101.01	99.46	83.17
110.41	98.30	67.42	100.74	99.74	83.08
110.39	98.38	67.69	100.48	100.00	83.00
110.39	98.46	67.96	100.25	100.27	82.93
110.40	98.55	68.25	100.02	100.53	82.86
110.43	98.63	68.54	99.81	100.79	82.80
110.46	98.71	68.83	99.61	101.04	82.75
110.50	98.79	69.14	99.42	101.29	82.70
110.54	98.87	69.45	99.24	101.54	82.65
110.60	98.95	69.76	99.07	101.79	82.61
110.66	99.03	70.08	98.91	102.03	82.57
110.72	99.10	70.39	98.76	102.27	82.53
110.79	99.18	70.71	98.62	102.51	82.49
110.86	99.26	71.04	98.49	102.74	82.45
110.94	99.33	71.36	98.37	102.98	82.41
111.01	99.41	71.68	98.25	103.22	82.37
111.09	99.49	72.01	98.14	103.46	82.33
111.17	99.56	72.33	98.03	103.69	82.28
111.25	99.64	72.65	97.93	103.94	82.23
111.32	99.72	72.97	97.84	104.18	82.18
111.40	99.80	73.30	97.74	104.43	82.12
111.48	99.88	73.61	97.66	104.69	82.07
111.55	99.96	73.93	97.57	104.95	82.00
111.62	100.04	74.25	97.49	105.23	81.94
111.70	100.13	74.56	97.41	105.51	81.87
111.77	100.22	74.88	97.34	105.80	81.80
111.83	100.31	75.19	97.26	106.10	81.73
111.90	100.41	75.50	97.19	106.41	81.66
111.97	100.51	75.80	97.12	106.74	81.59
112.04	100.61	76.11	97.05	107.08	81.51
112.10	100.71	76.41	96.98	107.44	81.44
112.16	100.82	76.72	96.91	107.80	81.37
112.23	100.93	77.01	96.84	108.19	81.30
112.29	101.04	77.31	96.77	108.59	81.24
112.36	101.15	77.60	96.70	109.00	81.18
112.42	101.27	77.89	96.62	109.43	81.12
112.48	101.38	78.18	96.55	109.88	81.06
112.54	101.50	78.46	96.47	110.34	81.01
112.60	101.61	78.73	96.40	110.81	80.96
112.66	101.73	79.00	96.32	111.30	80.91
112.72	101.85	79.27	96.23	111.79	80.88
112.77	101.96	79.52	96.15	112.30	80.84
112.82	102.07	79.76	96.06	112.80	80.82
112.86	102.19	80.00	95.98	113.31	80.80
112.90	102.30	80.22	95.89	113.82	80.78
112.93	102.41	80.42	95.80	114.33	80.78
112.96	102.52	80.61	95.71	114.82	80.78
112.98	102.63	80.78	95.62	115.30	80.80
112.99	102.74	80.93	95.52	115.75	80.82
113.00	102.85	81.05	95.43	116.18	80.85
112.99	102.96	81.14	95.34	116.57	80.90
112.98	103.07	81.21	95.24	116.92	80.95
112.96	103.18	81.24	95.15	117.23	81.02
112.93	103.28	81.23	95.05	117.48	81.10
112.89	103.39	81.19	94.95	117.67	81.19
112.84	103.49	81.10	94.86	117.78	81.30
112.78	103.59	80.97	94.76	117.82	81.42
112.72	103.70	80.79	94.66	117.77	81.55
112.64	103.80	80.56	94.55	117.63	81.69
112.55	103.90	80.28	94.45	117.39	81.85
112.46	104.00	79.95	94.35	117.05	82.03
112.35	104.10	79.56	94.24	116.59	82.21
112.23	104.20	79.12	94.13	116.00	82.41
112.09	104.30	78.62	94.02	115.30	82.63
111.95	104.40	78.07	93.91	114.46	82.85
111.79	104.50	77.46	93.79	113.48	83.09
111.61	104.61	76.80	93.67	112.37	83.34
111.43	104.72	76.10	93.54	111.11	83.61
111.22	104.82	75.35	93.42	109.72	83.88
111.01	104.94	74.57	93.29	108.18	84.16
110.78	105.05	73.75	93.15	106.50	84.46
110.54	105.16	72.91	93.01	104.69	84.77
110.28	105.28	72.06	92.87	102.74	85.08
110.01	105.40	71.19	92.73	100.66	85.41
109.73	105.52	70.33	92.58	98.45	85.75
109.44	105.65	69.48	92.42	96.13	86.10
109.13	105.77	68.64	92.27	93.69	86.46
108.81	105.89	67.83	92.10	91.16	86.82
108.48	106.01	67.05	91.94	88.54	87.19
108.13	106.13	66.31	91.77	85.84	87.57
107.77	106.25	65.62	91.59	83.08	87.96
107.40	106.37	64.99	91.41	80.27	88.34
107.01	106.48	64.42	91.23	77.43	88.74
106.61	106.58	63.92	91.04	74.57	89.13
106.19	106.68	63.50	90.85	71.72	89.52
105.75	106.78	63.16	90.65	68.88	89.91
105.30	106.88	62.90	90.46	66.08	90.30
104.83	106.97	62.74	90.26	63.34	90.68
104.35	107.05	62.68	90.07	60.69	91.06
103.86	107.14	62.72	89.88	58.13	91.43
103.34	107.23	62.87	89.69	55.69	91.78
102.82	107.31	63.12	89.50	53.40	92.13
102.29	107.40	63.49	89.31	51.27	92.46
101.75	107.49	63.98	89.13	49.32	92.76
101.20	107.58	64.59	88.95	47.55	93.05
100.65	107.67	65.32	88.78	46.00	93.32
100.09	107.77	66.17	88.61	44.66	93.56
99.54	107.87	67.14	88.44	43.54	93.78
99.00	107.98	68.23	88.28	42.64	93.97
98.46	108.09	69.45	88.12	41.97	94.14
97.93	108.21	70.77	87.96	41.53	94.27
97.42	108.34	72.20	87.81	41.30	94.38
96.92	108.47	73.74	87.66	41.29	94.47
96.44	108.61	75.36	87.51	41.48	94.52
95.98	108.75	77.06	87.37	41.87	94.56
95.55	108.90	78.82	87.22	42.43	94.57
95.14	109.06	80.64	87.07	43.16	94.56
94.76	109.22	82.49	86.93	44.03	94.54
94.40	109.38	84.37	86.78	45.04	94.49
94.07	109.54	86.24	86.64	46.16	94.44
93.77	109.71	88.11	86.49	47.38	94.37
93.49	109.88	89.94	86.34	48.69	94.29
93.24	110.05	91.73	86.19	50.06	94.21
[truncated: 1,429 more rows]
