# Supplementary material for: Adaptive hindlimb split-belt treadmill walking in rats by controlling basic muscle activation patterns via phase resetting
Source: Sci Rep. 2018 Nov 26;8:17341. doi: 10.1038/s41598-018-35714-8 (PMC6255885; doi:10.1038/s41598-018-35714-8)
Supplement: Supplementary file 5 — Supplementary Dataset S1 [file 41598_2018_35714_MOESM5_ESM.zip › S1_Dataset/RepresentativeData/Session35_angle_ST1.csv]

90.05	120.73	109.32	88.02	98.08	132.14
90.13	120.89	109.06	88.06	98.05	132.65
90.21	121.05	108.81	88.10	98.03	133.11
90.28	121.21	108.57	88.15	98.00	133.55
90.36	121.37	108.35	88.20	97.98	133.94
90.44	121.52	108.13	88.26	97.96	134.29
90.51	121.68	107.93	88.32	97.94	134.61
90.59	121.84	107.74	88.38	97.93	134.88
90.67	121.99	107.56	88.45	97.92	135.12
90.74	122.13	107.40	88.52	97.91	135.33
90.82	122.28	107.24	88.59	97.91	135.50
90.89	122.42	107.10	88.66	97.92	135.64
90.96	122.55	106.97	88.73	97.93	135.75
91.04	122.68	106.85	88.81	97.94	135.83
91.11	122.80	106.73	88.88	97.96	135.89
91.18	122.92	106.63	88.96	97.99	135.92
91.25	123.03	106.54	89.03	98.02	135.93
91.32	123.14	106.45	89.11	98.06	135.92
91.39	123.24	106.37	89.18	98.10	135.90
91.46	123.33	106.30	89.26	98.15	135.85
91.52	123.42	106.23	89.33	98.20	135.80
91.59	123.50	106.17	89.41	98.25	135.74
91.65	123.58	106.11	89.48	98.31	135.66
91.71	123.65	106.06	89.55	98.38	135.58
91.78	123.72	106.01	89.62	98.44	135.49
91.84	123.78	105.96	89.69	98.51	135.40
91.90	123.84	105.92	89.76	98.58	135.30
91.96	123.89	105.87	89.83	98.65	135.20
92.02	123.94	105.83	89.89	98.73	135.10
92.08	123.98	105.79	89.96	98.80	135.00
92.15	124.02	105.75	90.02	98.88	134.89
92.21	124.05	105.70	90.08	98.95	134.79
92.27	124.08	105.66	90.15	99.03	134.68
92.34	124.11	105.62	90.21	99.10	134.58
92.40	124.13	105.57	90.27	99.17	134.48
92.47	124.14	105.52	90.33	99.24	134.37
92.54	124.15	105.47	90.39	99.31	134.27
92.61	124.16	105.42	90.45	99.37	134.16
92.68	124.16	105.36	90.51	99.43	134.05
92.75	124.16	105.30	90.57	99.49	133.94
92.83	124.15	105.24	90.63	99.54	133.82
92.91	124.13	105.17	90.69	99.59	133.70
92.99	124.12	105.10	90.75	99.64	133.57
93.07	124.09	105.02	90.81	99.68	133.43
93.15	124.07	104.94	90.87	99.71	133.28
93.23	124.04	104.86	90.93	99.75	133.11
93.32	124.00	104.78	90.99	99.77	132.93
93.40	123.97	104.69	91.05	99.80	132.74
93.49	123.93	104.60	91.11	99.82	132.52
93.57	123.89	104.50	91.17	99.84	132.28
93.66	123.85	104.41	91.24	99.85	132.02
93.74	123.80	104.31	91.30	99.86	131.74
93.81	123.76	104.21	91.37	99.86	131.43
93.89	123.71	104.10	91.44	99.86	131.09
93.96	123.67	104.00	91.51	99.86	130.72
94.03	123.62	103.89	91.58	99.86	130.32
94.09	123.57	103.79	91.65	99.85	129.89
94.15	123.53	103.68	91.72	99.84	129.43
94.21	123.49	103.57	91.80	99.82	128.94
94.26	123.45	103.46	91.87	99.81	128.41
94.31	123.41	103.34	91.95	99.79	127.86
94.36	123.37	103.23	92.03	99.76	127.28
94.41	123.34	103.12	92.11	99.73	126.68
94.45	123.31	103.00	92.18	99.71	126.05
94.49	123.28	102.89	92.26	99.67	125.40
94.53	123.26	102.77	92.34	99.64	124.73
94.57	123.24	102.65	92.42	99.60	124.04
94.60	123.23	102.54	92.50	99.57	123.35
94.64	123.22	102.42	92.57	99.53	122.65
94.67	123.22	102.30	92.64	99.49	121.94
94.71	123.22	102.18	92.71	99.44	121.24
94.74	123.23	102.06	92.77	99.40	120.54
94.77	123.24	101.94	92.83	99.36	119.84
94.81	123.26	101.82	92.89	99.32	119.16
94.84	123.28	101.70	92.94	99.28	118.49
94.88	123.30	101.59	92.98	99.24	117.84
94.91	123.33	101.47	93.01	99.20	117.20
94.95	123.37	101.35	93.03	99.17	116.58
94.99	123.41	101.23	93.04	99.13	115.97
95.03	123.44	101.11	93.04	99.10	115.39
95.07	123.48	101.00	93.02	99.08	114.82
95.11	123.52	100.88	92.99	99.05	114.26
95.16	123.56	100.77	92.93	99.03	113.72
95.20	123.60	100.66	92.86	99.02	113.19
95.25	123.64	100.55	92.76	99.01	112.66
95.30	123.67	100.44	92.64	99.00	112.13
95.35	123.69	100.33	92.49	99.00	111.61
95.40	123.71	100.22	92.31	99.01	111.08
95.46	123.72	100.12	92.11	99.02	110.54
95.51	123.73	100.02	91.87	99.04	109.98
95.57	123.73	99.92	91.60	99.06	109.41
95.63	123.72	99.82	91.31	99.09	108.81
95.70	123.71	99.72	90.98	99.13	108.19
95.76	123.69	99.62	90.62	99.17	107.54
95.83	123.67	99.52	90.23	99.21	106.85
95.90	123.64	99.43	89.81	99.26	106.13
95.97	123.60	99.33	89.36	99.32	105.37
96.04	123.56	99.24	88.88	99.38	104.56
96.11	123.51	99.14	88.38	99.45	103.71
96.18	123.46	99.05	87.85	99.52	102.81
96.26	123.41	98.95	87.29	99.59	101.87
96.33	123.35	98.85	86.71	99.66	100.87
96.41	123.28	98.75	86.12	99.74	99.83
96.49	123.21	98.64	85.50	99.81	98.73
96.56	123.14	98.54	84.86	99.89	97.59
96.64	123.06	98.43	84.21	99.96	96.40
96.71	122.98	98.31	83.55	100.04	95.16
96.78	122.89	98.19	82.88	100.11	93.88
96.86	122.79	98.07	82.20	100.18	92.55
96.93	122.69	97.94	81.52	100.25	91.19
97.00	122.59	97.81	80.83	100.31	89.78
97.07	122.47	97.67	80.15	100.37	88.35
97.14	122.36	97.53	79.47	100.43	86.88
97.21	122.24	97.38	78.80	100.49	85.39
97.27	122.11	97.23	78.13	100.54	83.87
97.34	121.98	97.07	77.48	100.59	82.33
97.41	121.85	96.91	76.84	100.64	80.77
97.47	121.72	96.75	76.21	100.68	79.20
97.53	121.58	96.58	75.61	100.72	77.61
97.60	121.44	96.40	75.02	100.76	76.02
97.66	121.30	96.22	74.45	100.79	74.42
97.72	121.15	96.04	73.91	100.82	72.82
97.79	121.01	95.86	73.39	100.85	71.23
97.85	120.86	95.67	72.89	100.88	69.63
97.91	120.70	95.48	72.42	100.91	68.04
97.98	120.55	95.30	71.98	100.94	66.46
98.04	120.39	95.11	71.56	100.96	64.90
98.11	120.22	94.91	71.16	100.98	63.35
98.17	120.05	94.72	70.79	101.01	61.82
98.24	119.88	94.53	70.45	101.03	60.31
98.31	119.70	94.34	70.13	101.05	58.82
98.38	119.51	94.16	69.84	101.07	57.37
98.45	119.31	93.97	69.57	101.09	55.94
98.52	119.11	93.79	69.32	101.11	54.55
98.60	118.89	93.60	69.10	101.14	53.20
98.67	118.67	93.43	68.90	101.16	51.88
98.75	118.43	93.25	68.73	101.19	50.61
98.83	118.18	93.08	68.58	101.22	49.37
98.91	117.92	92.92	68.44	101.25	48.18
98.99	117.65	92.75	68.33	101.29	47.03
99.07	117.36	92.60	68.25	101.33	45.91
99.16	117.06	92.44	68.18	101.37	44.84
99.25	116.74	92.29	68.13	101.42	43.81
99.35	116.41	92.15	68.11	101.47	42.81
99.44	116.06	92.01	68.10	101.52	41.84
99.54	115.69	91.87	68.12	101.57	40.91
99.65	115.31	91.74	68.16	101.63	40.00
99.76	114.92	91.62	68.22	101.69	39.12
99.87	114.51	91.49	68.30	101.75	38.26
99.98	114.08	91.37	68.41	101.82	37.42
100.10	113.65	91.26	68.54	101.88	36.61
100.22	113.20	91.14	68.69	101.95	35.81
100.35	112.74	91.03	68.87	102.02	35.03
100.47	112.27	90.93	69.07	102.10	34.28
100.60	111.79	90.82	69.30	102.17	33.53
100.73	111.31	90.72	69.55	102.25	32.81
100.87	110.82	90.62	69.84	102.33	32.11
101.00	110.33	90.52	70.15	102.41	31.43
101.13	109.84	90.43	70.49	102.49	30.78
101.27	109.34	90.33	70.86	102.58	30.15
101.41	108.85	90.24	71.26	102.67	29.54
101.54	108.35	90.15	71.69	102.76	28.96
101.68	107.86	90.06	72.14	102.86	28.41
101.82	107.36	89.96	72.62	102.95	27.89
101.97	106.87	89.87	73.14	103.05	27.40
102.11	106.38	89.78	73.68	103.16	26.93
102.26	105.90	89.69	74.25	103.27	26.50
102.41	105.42	89.59	74.85	103.38	26.11
102.56	104.94	89.50	75.48	103.49	25.75
102.71	104.46	89.40	76.14	103.61	25.42
102.87	104.00	89.31	76.83	103.73	25.12
103.02	103.53	89.21	77.56	103.85	24.87
103.18	103.07	89.11	78.32	103.98	24.65
103.35	102.62	89.01	79.11	104.11	24.47
103.51	102.17	88.91	79.93	104.25	24.33
103.68	101.73	88.80	80.79	104.38	24.23
103.86	101.30	88.70	81.68	104.53	24.18
104.03	100.87	88.59	82.60	104.67	24.17
104.21	100.44	88.49	83.55	104.82	24.21
104.39	100.03	88.38	84.54	104.98	24.29
104.58	99.61	88.27	85.55	105.14	24.43
104.77	99.21	88.17	86.59	105.30	24.63
104.96	98.81	88.06	87.65	105.47	24.88
105.16	98.41	87.95	88.74	105.64	25.20
105.35	98.02	87.84	89.85	105.81	25.59
105.56	97.64	87.73	90.97	105.99	26.04
105.76	97.26	87.62	92.12	106.18	26.57
105.97	96.89	87.51	93.27	106.37	27.17
106.18	96.53	87.40	94.43	106.58	27.85
106.39	96.17	87.30	95.60	106.79	28.61
106.61	95.81	87.19	96.78	107.00	29.45
106.82	95.46	87.09	97.95	107.23	30.37
107.04	95.12	86.99	99.13	107.47	31.38
107.26	94.78	86.89	100.30	107.73	32.47
107.48	94.44	86.80	101.47	107.99	33.64
107.69	94.11	86.70	102.63	108.27	34.89
107.91	93.79	86.61	103.77	108.56	36.22
108.13	93.47	86.53	104.90	108.87	37.62
108.35	93.16	86.44	106.02	109.20	39.10
108.56	92.85	86.36	107.11	109.54	40.65
108.77	92.55	86.29	108.19	109.90	42.27
108.98	92.26	86.21	109.23	110.28	43.94
109.19	91.99	86.14	110.26	110.68	45.68
109.39	91.72	86.07	111.25	111.10	47.46
109.60	91.46	86.01	112.21	111.55	49.29
109.80	91.21	85.94	113.13	112.02	51.16
109.99	90.98	85.88	114.03	112.51	53.06
110.18	90.76	85.82	114.88	113.02	54.99
110.37	90.54	85.76	115.70	113.56	56.95
110.56	90.34	85.70	116.48	114.13	58.92
110.74	90.15	85.64	117.22	114.72	60.90
110.92	89.97	85.59	117.91	115.34	62.88
111.10	89.80	85.53	118.57	115.98	64.87
111.27	89.65	85.48	119.19	116.66	66.85
111.45	89.51	85.43	119.77	117.36	68.82
111.61	89.38	85.38	120.30	118.09	70.78
111.78	89.26	85.33	120.80	118.85	72.73
111.94	89.15	85.28	121.26	119.63	74.65
112.10	89.07	85.24	121.68	120.44	76.54
112.26	88.99	85.20	122.06	121.28	78.40
112.41	88.93	85.16	122.41	122.14	80.23
112.57	88.89	85.13	122.73	123.02	82.02
112.72	88.87	85.10	123.01	123.92	83.76
112.87	88.86	85.07	123.25	124.83	85.46
113.03	88.88	85.05	123.47	125.77	87.11
113.18	88.91	85.03	123.66	126.71	88.70
113.33	88.96	85.01	123.82	127.66	90.23
113.48	89.03	85.00	123.95	128.61	91.70
113.63	89.12	85.00	124.05	129.56	93.10
113.78	89.23	85.00	124.13	130.51	94.43
113.94	89.36	85.00	124.18	131.45	95.69
114.09	89.50	85.01	124.21	132.37	96.87
114.25	89.67	85.02	124.21	133.28	97.98
114.41	89.86	85.04	124.20	134.17	99.01
114.57	90.06	85.06	124.16	135.04	99.95
114.74	90.28	85.09	124.10	135.88	100.82
114.90	90.51	85.11	124.02	136.69	101.61
115.07	90.76	85.15	123.92	137.47	102.31
115.25	91.02	85.18	123.79	138.21	102.94
115.42	91.28	85.22	123.66	138.92	103.48
115.60	91.56	85.26	123.50	139.60	103.94
115.77	91.83	85.30	123.33	140.24	104.33
115.95	92.11	85.34	123.14	140.84	104.64
116.13	92.39	85.38	122.93	141.41	104.87
116.31	92.66	85.42	122.72	141.94	105.03
116.48	92.93	85.47	122.49	142.43	105.13
116.65	93.19	85.51	122.25	142.89	105.16
116.82	93.44	85.55	122.00	143.31	105.13
116.99	93.67	85.59	121.74	143.70	105.05
117.15	93.89	85.62	121.48	144.06	104.93
117.31	94.10	85.66	121.21	144.38	104.77
117.46	94.29	85.69	120.95	144.67	104.59
117.61	94.46	85.72	120.68	144.93	104.37
117.74	94.63	85.74	120.42	145.15	104.15
117.87	94.77	85.77	120.16	145.35	103.91
118.00	94.91	85.79	119.91	145.51	103.67
118.12	95.03	85.80	119.67	145.63	103.43
118.22	95.15	85.82	119.44	145.73	103.20
118.33	95.26	85.83	119.22	145.79	102.97
118.42	95.36	85.83	119.02	145.83	102.75
118.51	95.46	85.84	118.83	145.83	102.55
118.58	95.55	85.84	118.65	145.79	102.36
118.65	95.65	85.83	118.49	145.73	102.19
118.72	95.74	85.82	118.34	145.63	102.04
118.77	95.84	85.80	118.20	145.50	101.90
118.82	95.94	85.78	118.08	145.34	101.78
118.86	96.04	85.74	117.97	145.14	101.68
118.89	96.15	85.70	117.87	144.90	101.60
118.91	96.27	85.65	117.78	144.63	101.53
118.93	96.39	85.58	117.70	144.32	101.48
118.94	96.52	85.50	117.62	143.98	101.43
118.94	96.66	85.40	117.55	143.59	101.40
118.93	96.80	85.28	117.49	143.16	101.38
118.92	96.95	85.15	117.43	142.68	101.37
118.90	97.11	84.99	117.37	142.16	101.36
118.87	97.27	84.82	117.30	141.59	101.36
118.83	97.43	84.62	117.24	140.97	101.36
118.79	97.60	84.40	117.17	140.29	101.36
118.74	97.78	84.16	117.10	139.55	101.36
118.68	97.95	83.89	117.03	138.75	101.36
118.62	98.13	83.60	116.95	137.89	101.36
118.55	98.30	83.28	116.86	136.96	101.35
118.47	98.47	82.93	116.77	135.97	101.34
118.39	98.65	82.56	116.66	134.91	101.32
118.30	98.81	82.16	116.55	133.77	101.29
118.20	98.98	81.74	116.43	132.57	101.25
118.10	99.13	81.29	116.30	131.29	101.20
117.99	99.28	80.82	116.17	129.95	101.14
117.88	99.43	80.33	116.02	128.53	101.07
117.76	99.57	79.82	115.87	127.05	100.99
117.64	99.70	79.29	115.70	125.51	100.90
117.51	99.82	78.74	115.53	123.91	100.79
117.38	99.94	78.17	115.35	122.25	100.68
117.25	100.05	77.59	115.16	120.53	100.55
117.12	100.15	77.00	114.96	118.77	100.41
116.98	100.24	76.40	114.76	116.97	100.26
116.85	100.33	75.79	114.55	115.14	100.09
116.71	100.41	75.18	114.33	113.27	99.92
116.58	100.48	74.57	114.11	111.38	99.74
116.45	100.55	73.96	113.88	109.48	99.55
116.32	100.61	73.34	113.64	107.56	99.35
116.19	100.67	72.74	113.40	105.63	99.14
116.07	100.73	72.14	113.16	103.71	98.93
115.95	100.78	71.54	112.92	101.79	98.71
115.83	100.84	70.96	112.67	99.89	98.49
115.72	100.89	70.39	112.42	98.00	98.26
115.61	100.94	69.83	112.17	96.13	98.04
115.51	101.00	69.29	111.92	94.29	97.81
115.41	101.05	68.76	111.66	92.47	97.58
115.32	101.11	68.24	111.41	90.68	97.36
115.24	101.17	67.75	111.16	88.93	97.14
115.16	101.23	67.27	110.90	87.20	96.92
115.09	101.29	66.81	110.65	85.52	96.71
115.02	101.36	66.37	110.40	83.86	96.50
114.96	101.42	65.96	110.15	82.24	96.30
114.91	101.49	65.56	109.91	80.65	96.11
114.86	101.56	65.18	109.67	79.10	95.92
114.81	101.63	64.82	109.43	77.58	95.74
114.77	101.70	64.48	109.19	76.10	95.57
114.73	101.77	64.17	108.96	74.64	95.41
114.70	101.84	63.87	108.73	73.22	95.26
114.67	101.92	63.59	108.51	71.83	95.12
114.64	102.00	63.34	108.29	70.48	94.99
114.61	102.08	63.10	108.08	69.15	94.87
114.58	102.16	62.88	107.87	67.86	94.76
114.56	102.24	62.68	107.66	66.59	94.66
114.53	102.33	62.50	107.46	65.36	94.58
114.50	102.41	62.34	107.27	64.17	94.50
114.48	102.50	62.19	107.08	63.00	94.43
114.45	102.60	62.06	106.89	61.87	94.37
114.42	102.69	61.94	106.72	60.77	94.33
114.38	102.79	61.84	106.54	59.70	94.29
114.34	102.89	61.75	106.37	58.67	94.26
114.29	102.99	61.68	106.21	57.67	94.25
114.24	103.09	61.62	106.05	56.70	94.24
114.18	103.19	61.57	105.89	55.76	94.24
114.11	103.30	61.53	105.74	54.86	94.24
114.04	103.40	61.51	105.60	53.98	94.26
113.95	103.51	61.49	105.46	53.14	94.28
113.85	103.62	61.49	105.32	52.32	94.31
113.75	103.72	61.50	105.19	51.54	94.35
113.63	103.82	61.52	105.06	50.77	94.39
113.50	103.92	61.55	104.93	50.04	94.44
113.35	104.02	61.59	104.81	49.32	94.49
113.20	104.12	61.65	104.69	48.63	94.55
113.03	104.20	61.72	104.56	47.96	94.60
112.85	104.29	61.80	104.44	47.31	94.66
112.66	104.37	61.89	104.32	46.68	94.72
112.45	104.45	61.99	104.20	46.06	94.78
112.23	104.52	62.11	104.07	45.46	94.84
112.01	104.59	62.25	103.95	44.87	94.90
111.77	104.65	62.40	103.82	44.29	94.96
111.52	104.72	62.56	103.70	43.72	95.02
111.26	104.78	62.75	103.57	43.16	95.07
110.99	104.84	62.94	103.44	42.61	95.13
110.72	104.90	63.15	103.30	42.06	95.18
110.44	104.96	63.38	103.17	41.52	95.23
110.16	105.02	63.63	103.03	40.99	95.28
109.87	105.09	63.89	102.90	40.46	95.33
109.57	105.15	64.17	102.76	39.95	95.38
109.28	105.22	64.46	102.62	39.44	95.42
108.98	105.28	64.77	102.48	38.95	95.47
108.67	105.35	65.09	102.34	38.47	95.52
108.37	105.41	65.43	102.20	38.01	95.57
108.06	105.47	65.78	102.06	37.56	95.63
107.75	105.53	66.14	101.92	37.13	95.68
107.44	105.59	66.52	101.78	36.71	95.74
107.13	105.65	66.91	101.64	36.30	95.80
106.81	105.70	67.30	101.51	35.91	95.86
106.50	105.76	67.71	101.37	35.53	95.93
106.18	105.81	68.12	101.24	35.17	96.00
105.86	105.86	68.54	101.11	34.82	96.07
105.55	105.91	68.98	100.98	34.49	96.15
105.23	105.96	69.41	100.85	34.17	96.24
104.91	106.01	69.86	100.73	33.87	96.33
104.59	106.06	70.32	100.60	33.58	96.44
104.26	106.11	70.78	100.48	33.31	96.54
103.94	106.15	71.25	100.36	33.06	96.66
103.62	106.20	71.72	100.24	32.83	96.78
103.29	106.24	72.21	100.12	32.61	96.92
102.96	106.29	72.70	100.00	32.42	97.05
102.63	106.33	73.20	99.88	32.24	97.20
102.31	106.37	73.70	99.77	32.08	97.35
101.98	106.41	74.22	99.65	31.93	97.52
101.64	106.45	74.74	99.53	31.80	97.68
101.31	106.49	75.27	99.42	31.69	97.86
100.97	106.52	75.81	99.30	31.59	98.04
100.64	106.55	76.36	99.18	31.50	98.22
100.30	106.59	76.93	99.07	31.42	98.41
99.97	106.61	77.50	98.95	31.35	98.60
99.63	106.64	78.09	98.83	31.30	98.80
99.29	106.66	78.69	98.71	31.26	99.00
98.96	106.69	79.31	98.59	31.23	99.20
98.63	106.71	79.94	98.47	31.21	99.40
98.30	106.72	80.59	98.35	31.22	99.61
97.97	106.74	81.25	98.22	31.24	99.81
97.65	106.75	81.93	98.10	31.28	100.01
97.34	106.76	82.62	97.97	31.35	100.22
97.03	106.77	83.34	97.84	31.45	100.42
96.73	106.78	84.06	97.70	31.58	100.61
96.44	106.79	84.81	97.56	31.74	100.81
96.15	106.79	85.57	97.42	31.94	100.99
95.88	106.80	86.35	97.28	32.19	101.18
95.61	106.80	87.15	97.14	32.47	101.36
95.36	106.81	87.96	96.99	32.81	101.53
95.11	106.81	88.78	96.84	33.19	101.69
94.88	106.81	89.61	96.68	33.63	101.85
94.66	106.82	90.46	96.53	34.12	102.00
94.45	106.82	91.31	96.37	34.67	102.14
94.25	106.82	92.17	96.21	35.28	102.27
94.07	106.83	93.03	96.04	35.94	102.39
93.90	106.83	93.89	95.88	36.66	102.51
93.74	106.84	94.76	95.72	37.44	102.61
93.60	106.85	95.62	95.55	38.28	102.71
93.46	106.86	96.47	95.39	39.17	102.81
93.34	106.87	97.32	95.23	40.12	102.89
93.23	106.89	98.16	95.07	41.13	102.97
93.13	106.91	98.99	94.91	42.18	103.05
93.04	106.93	99.81	94.75	43.29	103.11
92.96	106.95	100.61	94.60	44.44	103.18
92.89	106.98	101.39	94.45	45.64	103.24
92.83	107.01	102.15	94.30	46.88	103.29
92.78	107.04	102.90	94.16	48.16	103.34
92.74	107.07	103.62	94.02	49.48	103.39
92.71	107.11	104.32	93.88	50.83	103.44
92.68	107.14	104.99	93.74	52.21	103.48
92.66	107.18	105.64	93.60	53.62	103.52
92.65	107.23	106.26	93.46	55.06	103.55
92.65	107.27	106.84	93.32	56.52	103.59
92.65	107.32	107.40	93.18	58.00	103.62
92.65	107.37	107.92	93.04	59.50	103.65
92.66	107.42	108.42	92.90	61.02	103.68
92.68	107.47	108.87	92.76	62.56	103.70
92.70	107.53	109.29	92.62	64.11	103.72
92.72	107.58	109.68	92.47	65.67	103.75
92.74	107.64	110.03	92.32	67.24	103.77
92.77	107.71	110.35	92.18	68.81	103.79
92.80	107.77	110.63	92.03	70.37	103.81
92.83	107.84	110.88	91.87	71.93	103.82
92.86	107.91	111.09	91.72	73.47	103.84
92.89	107.99	111.27	91.56	75.00	103.86
92.91	108.06	111.41	91.40	76.49	103.87
92.94	108.14	111.52	91.24	77.94	103.89
92.96	108.23	111.60	91.08	79.35	103.90
92.98	108.31	111.65	90.91	80.71	103.92
93.00	108.40	111.67	90.74	82.01	103.94
93.01	108.50	111.66	90.57	83.25	103.96
93.01	108.60	111.62	90.40	84.41	103.99
93.02	108.70	111.55	90.23	85.49	104.02
93.01	108.81	111.45	90.05	86.49	104.05
93.00	108.92	111.33	89.88	87.40	104.09
92.99	109.04	111.18	89.70	88.23	104.14
92.97	109.17	111.01	89.52	88.97	104.21
92.94	109.30	110.82	89.34	89.62	104.28
92.90	109.44	110.61	89.16	90.19	104.36
92.86	109.59	110.39	88.98	90.69	104.46
92.82	109.75	110.14	88.80	91.11	104.57
92.77	109.91	109.89	88.62	91.47	104.70
92.72	110.08	109.62	88.44	91.76	104.84
92.67	110.26	109.33	88.26	92.01	105.01
92.62	110.45	109.04	88.08	92.21	105.19
92.57	110.64	108.75	87.91	92.37	105.38
92.53	110.85	108.45	87.75	92.49	105.59
92.50	111.06	108.14	87.58	92.59	105.82
92.47	111.28	107.83	87.43	92.66	106.07
92.45	111.51	107.52	87.28	92.71	106.32
92.44	111.74	107.22	87.13	92.74	106.60
92.44	111.98	106.91	87.00	92.77	106.88
92.46	112.23	106.60	86.87	92.78	107.18
92.48	112.49	106.30	86.75	92.79	107.48
92.52	112.75	106.01	86.64	92.79	107.80
92.57	113.01	105.71	86.54	92.79	108.12
92.63	113.28	105.43	86.45	92.78	108.46
92.69	113.55	105.15	86.37	92.78	108.80
92.76	113.82	104.87	86.30	92.77	109.15
92.84	114.09	104.60	86.24	92.77	109.50
92.92	114.36	104.34	86.19	92.76	109.87
93.00	114.63	104.09	86.15	92.76	110.24
93.08	114.90	103.84	86.12	92.76	110.61
93.16	115.16	103.61	86.10	92.76	111.00
93.25	115.43	103.37	86.09	92.76	111.39
93.33	115.68	103.15	86.08	92.77	111.79
93.41	115.93	102.93	86.08	92.77	112.20
93.49	116.18	102.72	86.10	92.78	112.61
93.56	116.42	102.51	86.11	92.78	113.04
93.64	116.65	102.31	86.14	92.79	113.47
93.71	116.88	102.12	86.17	92.79	113.91
93.78	117.10	101.92	86.21	92.79	114.37
93.85	117.31	101.74	86.26	92.80	114.83
93.92	117.51	101.55	86.30	92.80	115.31
93.99	117.71	101.37	86.36	92.80	115.79
94.06	117.90	101.19	86.42	92.80	116.29
94.13	118.08	101.01	86.48	92.80	116.80
94.20	118.25	100.84	86.55	92.79	117.32
94.26	118.42	100.66	86.62	92.79	117.85
94.33	118.58	100.49	86.69	92.78	118.39
94.40	118.73	100.32	86.77	92.77	118.94
94.46	118.88	100.15	86.85	92.75	119.51
94.53	119.03	99.98	86.93	92.74	120.08
94.60	119.16	99.81	87.01	92.72	120.66
94.66	119.30	99.65	87.09	92.69	121.24
94.72	119.43	99.48	87.17	92.67	121.83
94.79	119.55	99.32	87.25	92.64	122.42
94.85	119.68	99.15	87.33	92.61	123.02
94.90	119.80	98.99	87.41	92.57	123.61
94.96	119.92	98.83	87.50	92.54	124.20
95.02	120.04	98.67	87.58	92.50	124.79
95.07	120.16	98.51	87.66	92.45	125.38
95.12	120.28	98.35	87.75	92.41	125.96
95.17	120.41	98.19	87.83	92.36	126.53
95.22	120.53	98.03	87.92	92.32	127.09
95.26	120.66	97.88	88.01	92.27	127.64
95.31	120.80	97.72	88.10	92.22	128.18
95.35	120.94	97.57	88.19	92.16	128.70
95.39	121.08	97.42	88.28	92.11	129.22
95.43	121.23	97.26	88.38	92.06	129.72
95.47	121.39	97.11	88.48	92.01	130.21
95.51	121.55	96.96	88.58	91.96	130.68
95.54	121.72	96.81	88.69	91.91	131.14
95.57	121.89	96.66	88.80	91.86	131.58
95.61	122.08	96.52	88.91	91.81	132.01
95.64	122.26	96.37	89.03	91.76	132.43
95.67	122.45	96.22	89.15	91.72	132.83
95.70	122.65	96.08	89.28	91.68	133.22
95.73	122.85	95.93	89.41	91.63	133.60
95.76	123.06	95.79	89.55	91.59	133.97
95.79	123.28	95.65	89.70	91.56	134.33
95.82	123.49	95.51	89.85	91.52	134.68
95.85	123.71	95.37	90.00	91.49	135.02
95.88	123.94	95.23	90.17	91.46	135.35
95.91	124.16	95.10	90.33	91.43	135.67
95.94	124.39	94.96	90.51	91.40	135.98
95.97	124.63	94.83	90.69	91.37	136.29
96.01	124.86	94.70	90.87	91.35	136.58
96.04	125.10	94.57	91.06	91.33	136.88
96.07	125.33	94.44	91.25	91.31	137.16
96.11	125.57	94.32	91.45	91.30	137.44
96.14	125.80	94.19	91.64	91.29	137.70
96.18	126.04	94.07	91.84	91.28	137.97
96.21	126.27	93.95	92.04	91.27	138.22
96.25	126.49	93.83	92.23	91.26	138.47
96.29	126.72	93.72	92.42	91.26	138.70
96.33	126.93	93.60	92.60	91.26	138.93
96.37	127.14	93.49	92.78	91.27	139.15
96.41	127.34	93.38	92.95	91.28	139.36
96.45	127.53	93.26	93.10	91.29	139.57
96.49	127.72	93.16	93.25	91.30	139.76
96.53	127.89	93.05	93.39	91.32	139.95
96.57	128.06	92.94	93.53	91.34	140.12
96.62	128.22	92.84	93.65	91.37	140.29
96.66	128.37	92.74	93.76	91.40	140.46
96.71	128.50	92.63	93.86	91.44	140.61
96.75	128.63	92.53	93.96	91.48	140.76
96.80	128.76	92.43	94.04	91.53	140.90
96.85	128.87	92.34	94.12	91.58	141.04
96.90	128.98	92.24	94.19	91.63	141.17
96.95	129.07	92.14	94.26	91.69	141.29
97.00	129.17	92.05	94.32	91.75	141.41
97.05	129.25	91.95	94.38	91.82	141.52
97.11	129.33	91.86	94.43	91.89	141.63
97.16	129.40	91.77	94.48	91.96	141.72
97.22	129.46	91.67	94.52	92.04	141.82
97.28	129.52	91.58	94.57	92.12	141.90
97.34	129.58	91.49	94.61	92.20	141.98
97.41	129.63	91.40	94.65	92.28	142.05
97.47	129.67	91.30	94.69	92.37	142.12
97.54	129.71	91.21	94.74	92.46	142.18
97.61	129.74	91.11	94.78	92.55	142.23
97.69	129.77	91.01	94.83	92.64	142.27
97.76	129.80	90.91	94.87	92.73	142.31
97.84	129.82	90.80	94.92	92.82	142.34
97.93	129.84	90.70	94.98	92.91	142.36
98.02	129.86	90.59	95.03	93.00	142.37
98.11	129.87	90.48	95.09	93.09	142.37
98.20	129.87	90.36	95.15	93.18	142.36
98.30	129.88	90.24	95.21	93.27	142.34
98.40	129.88	90.12	95.27	93.36	142.31
98.51	129.87	89.99	95.34	93.44	142.26
98.62	129.87	89.86	95.40	93.53	142.20
98.73	129.86	89.73	95.47	93.61	142.12
98.85	129.84	89.59	95.53	93.70	142.01
98.97	129.83	89.45	95.59	93.78	141.89
99.09	129.81	89.30	95.65	93.86	141.74
99.21	129.78	89.16	95.70	93.94	141.56
99.34	129.75	89.01	95.75	94.01	141.36
99.47	129.72	88.86	95.79	94.09	141.12
99.60	129.68	88.71	95.82	94.16	140.85
99.74	129.63	88.56	95.83	94.24	140.54
99.87	129.58	88.41	95.84	94.31	140.18
100.00	129.52	88.26	95.83	94.39	139.79
100.13	129.45	88.10	95.79	94.46	139.34
100.26	129.38	87.95	95.74	94.54	138.85
100.39	129.29	87.80	95.66	94.62	138.30
100.52	129.20	87.66	95.56	94.69	137.69
100.65	129.10	87.51	95.42	94.77	137.03
100.77	128.98	87.37	95.25	94.85	136.30
100.89	128.86	87.23	95.05	94.94	135.51
101.00	128.72	87.10	94.81	95.02	134.65
101.11	128.57	86.97	94.52	95.11	133.73
101.22	128.41	86.85	94.19	95.20	132.73
101.32	128.23	86.73	93.81	95.30	131.67
101.42	128.04	86.62	93.38	95.40	130.54
101.51	127.84	86.51	92.90	95.49	129.34
101.60	127.62	86.41	92.37	95.60	128.07
101.68	127.39	86.32	91.79	95.70	126.74
101.76	127.14	86.22	91.16	95.80	125.34
101.83	126.89	86.14	90.48	95.90	123.88
101.89	126.62	86.06	89.75	96.01	122.36
101.96	126.34	85.98	88.98	96.11	120.78
102.01	126.05	85.90	88.16	96.21	119.14
102.06	125.76	85.82	87.30	96.31	117.44
102.11	125.45	85.75	86.40	96.41	115.69
102.16	125.15	85.68	85.47	96.50	113.89
102.21	124.83	85.61	84.51	96.60	112.04
102.25	124.52	85.55	83.53	96.69	110.14
102.29	124.20	85.48	82.53	96.79	108.20
102.34	123.88	85.42	81.52	96.88	106.22
102.38	123.57	85.36	80.49	96.98	104.20
102.42	123.25	85.30	79.47	97.08	102.14
102.47	122.93	85.25	78.44	97.18	100.05
102.52	122.61	85.20	77.42	97.28	97.94
102.57	122.29	85.15	76.41	97.39	95.80
102.62	121.98	85.10	75.41	97.49	93.63
102.67	121.66	85.06	74.44	97.61	91.45
102.73	121.34	85.02	73.49	97.73	89.25
102.79	121.02	84.99	72.56	97.85	87.05
102.86	120.70	84.96	71.67	97.98	84.83
102.93	120.37	84.93	70.81	98.11	82.61
103.00	120.04	84.91	69.99	98.25	80.39
103.08	119.71	84.90	69.21	98.39	78.17
103.16	119.37	84.88	68.48	98.55	75.96
103.25	119.02	84.87	67.78	98.70	73.77
103.34	118.66	84.87	67.14	98.87	71.59
103.44	118.30	84.87	66.54	99.04	69.43
103.54	117.93	84.88	65.98	99.22	67.30
103.65	117.54	84.89	65.48	99.41	65.20
103.76	117.15	84.91	65.03	99.60	63.14
103.88	116.74	84.93	64.63	99.81	61.11
104.00	116.32	84.95	64.28	100.01	59.13
104.13	115.89	84.99	63.98	100.23	57.19
104.26	115.45	85.02	63.73	100.45	55.29
104.40	115.00	85.07	63.53	100.68	53.45
104.54	114.53	85.12	63.39	100.91	51.66
104.69	114.06	85.17	63.31	101.14	49.92
104.85	113.58	85.23	63.27	101.38	48.24
105.01	113.09	85.29	63.29	101.62	46.61
105.17	112.59	85.36	63.36	101.86	45.04
105.34	112.08	85.43	63.49	102.11	43.53
105.52	111.57	85.51	63.67	102.35	42.08
105.69	111.05	85.59	63.89	102.59	40.68
105.88	110.52	85.67	64.17	102.83	39.34
106.06	109.99	85.76	64.50	103.06	38.06
106.25	109.45	85.85	64.87	103.30	36.84
106.44	108.90	85.94	65.29	103.53	35.68
106.63	108.35	86.04	65.75	103.75	34.58
106.82	107.79	86.14	66.26	103.98	33.53
107.01	107.23	86.24	66.81	104.20	32.54
107.20	106.67	86.34	67.39	104.42	31.62
107.39	106.10	86.45	68.02	104.63	30.75
107.58	105.53	86.55	68.68	104.84	29.94
107.77	104.96	86.66	69.38	105.05	29.20
107.96	104.39	86.77	70.12	105.26	28.51
108.15	103.83	86.87	70.89	105.46	27.88
108.34	103.26	86.98	71.70	105.66	27.32
108.52	102.70	87.09	72.55	105.87	26.81
108.70	102.14	87.20	73.43	106.07	26.35
108.88	101.59	87.31	74.34	106.27	25.96
109.06	101.05	87.42	75.29	106.47	25.62
109.23	100.51	87.52	76.27	106.67	25.34
109.40	99.98	87.63	77.29	106.87	25.12
109.57	99.46	87.74	78.33	107.08	24.95
109.73	98.95	87.84	79.41	107.29	24.84
109.90	98.45	87.95	80.51	107.51	24.79
110.05	97.96	88.05	81.64	107.73	24.79
110.21	97.48	88.15	82.79	107.96	24.86
110.36	97.01	88.26	83.95	108.20	24.98
110.51	96.56	88.36	85.14	108.45	25.17
110.65	96.12	88.45	86.34	108.70	25.43
110.79	95.69	88.55	87.56	108.97	25.75
110.92	95.27	88.64	88.78	109.25	26.15
111.05	94.87	88.73	90.02	109.55	26.62
111.18	94.48	88.82	91.26	109.86	27.17
111.30	94.10	88.91	92.50	110.19	27.81
111.41	93.74	88.99	93.75	110.53	28.53
111.53	93.39	89.08	95.00	110.90	29.34
111.64	93.06	89.15	96.25	111.29	30.24
111.74	92.73	89.23	97.50	111.70	31.23
111.84	92.43	89.31	98.74	112.13	32.31
111.94	92.13	89.38	99.97	112.59	33.50
112.03	91.85	89.45	101.18	113.07	34.77
112.11	91.58	89.52	102.39	113.58	36.14
112.20	91.33	89.59	103.58	114.11	37.60
112.28	91.09	89.65	104.75	114.68	39.15
112.35	90.87	89.71	105.90	115.27	40.78
112.43	90.67	89.78	107.03	115.89	42.50
112.49	90.48	89.84	108.13	116.53	44.29
112.56	90.30	89.89	109.19	117.20	46.14
112.62	90.14	89.95	110.23	117.90	48.06
112.68	90.00	90.00	111.23	118.62	50.03
112.74	89.88	90.05	112.20	119.37	52.03
112.80	89.77	90.10	113.13	120.13	54.07
112.85	89.68	90.15	114.01	120.92	56.13
112.91	89.61	90.20	114.86	121.72	58.21
112.97	89.55	90.24	115.66	122.54	60.29
113.02	89.51	90.28	116.42	123.37	62.36
113.08	89.49	90.32	117.13	124.22	64.42
113.14	89.49	90.36	117.79	125.07	66.45
113.20	89.50	90.39	118.41	125.93	68.46
113.26	89.53	90.43	118.98	126.79	70.43
113.33	89.58	90.46	119.51	127.65	72.36
113.40	89.64	90.49	119.99	128.51	74.23
113.48	89.73	90.51	120.42	129.37	76.05
113.56	89.83	90.53	120.81	130.21	77.81
113.64	89.94	90.55	121.15	131.04	79.51
113.73	90.08	90.56	121.45	131.86	81.14
113.83	90.23	90.57	121.71	132.66	82.69
113.93	90.39	90.57	121.93	133.44	84.16
114.03	90.57	90.57	122.11	134.20	85.56
114.14	90.77	90.57	122.26	134.94	86.87
114.26	90.98	90.55	122.36	135.65	88.10
114.38	91.21	90.54	122.44	136.34	89.24
114.50	91.44	90.51	122.48	137.00	90.30
114.63	91.69	90.48	122.49	137.63	91.27
114.76	91.94	90.44	122.47	138.24	92.15
114.89	92.20	90.40	122.42	138.82	92.94
115.02	92.47	90.35	122.34	139.37	93.65
115.16	92.74	90.29	122.24	139.89	94.27
115.29	93.01	90.23	122.12	140.39	94.81
115.43	93.28	90.16	121.97	140.86	95.27
115.57	93.55	90.09	121.81	141.31	95.65
115.71	93.81	90.01	121.62	141.72	95.96
115.85	94.06	89.93	121.43	142.11	96.21
115.99	94.30	89.85	121.21	142.48	96.41
116.13	94.53	89.76	120.99	142.81	96.55
116.27	94.75	89.67	120.76	143.12	96.66
116.40	94.96	89.57	120.52	143.39	96.73
116.54	95.16	89.48	120.28	143.64	96.77
116.68	95.35	89.39	120.03	143.85	96.80
116.81	95.52	89.30	119.79	144.04	96.80
116.94	95.69	89.21	119.54	144.19	96.80
117.07	95.85	89.12	119.30	144.30	96.79
117.20	96.00	89.03	119.06	144.39	96.77
117.33	96.14	88.95	118.83	144.44	96.75
117.45	96.28	88.87	118.60	144.45	96.74
117.56	96.42	88.79	118.38	144.42	96.73
117.68	96.55	88.71	118.16	144.36	96.73
117.79	96.68	88.64	117.95	144.27	96.73
117.89	96.81	88.56	117.74	144.13	96.74
117.99	96.94	88.48	117.54	143.97	96.76
118.07	97.07	88.39	117.34	143.76	96.78
118.16	97.21	88.30	117.15	143.52	96.81
118.23	97.34	88.20	116.96	143.24	96.85
118.30	97.48	88.10	116.76	142.93	96.89
118.35	97.61	87.98	116.57	142.58	96.94
118.40	97.75	87.85	116.39	142.20	96.99
118.44	97.89	87.71	116.19	141.78	97.04
118.47	98.03	87.55	116.00	141.32	97.10
118.49	98.18	87.38	115.81	140.82	97.15
118.50	98.32	87.18	115.61	140.29	97.20
118.49	98.46	86.97	115.41	139.72	97.25
118.48	98.61	86.74	115.21	139.10	97.29
118.46	98.75	86.49	115.00	138.44	97.33
118.42	98.89	86.21	114.78	137.74	97.36
118.37	99.03	85.91	114.56	136.99	97.39
118.31	99.17	85.59	114.34	136.19	97.41
118.24	99.30	85.25	114.10	135.34	97.42
118.16	99.43	84.88	113.87	134.44	97.42
118.07	99.56	84.50	113.62	133.49	97.42
117.96	99.68	84.09	113.38	132.48	97.42
117.85	99.80	83.65	113.12	131.41	97.40
117.72	99.91	83.20	112.87	130.28	97.38
117.59	100.02	82.73	112.60	129.10	97.35
117.45	100.13	82.24	112.34	127.85	97.32
117.30	100.23	81.73	112.07	126.55	97.28
117.14	100.32	81.20	111.79	125.19	97.24
116.98	100.41	80.66	111.51	123.77	97.19
116.81	100.49	80.11	111.23	122.30	97.13
116.64	100.57	79.54	110.95	120.77	97.08
116.47	100.64	78.97	110.67	119.20	97.01
116.29	100.71	78.39	110.39	117.59	96.94
116.12	100.77	77.80	110.10	115.93	96.87
115.94	100.82	77.20	109.82	114.25	96.79
115.77	100.87	76.61	109.53	112.53	96.71
115.60	100.92	76.02	109.25	110.79	96.63
115.43	100.96	75.42	108.97	109.04	96.54
115.27	100.99	74.84	108.69	107.27	96.45
115.11	101.02	74.25	108.42	105.51	96.35
114.96	101.05	73.68	108.15	103.74	96.26
114.81	101.08	73.12	107.88	101.98	96.16
114.67	101.11	72.56	107.62	100.24	96.06
114.54	101.13	72.02	107.36	98.51	95.95
114.41	101.15	71.49	107.11	96.81	95.85
114.29	101.17	70.97	106.87	95.14	95.75
114.18	101.20	70.47	106.63	93.49	95.65
114.08	101.22	69.98	106.40	91.88	95.55
113.99	101.24	69.51	106.18	90.31	95.46
113.90	101.26	69.05	105.96	88.77	95.37
113.83	101.29	68.61	105.75	87.28	95.28
113.76	101.31	68.18	105.55	85.82	95.19
113.69	101.33	67.77	105.35	84.41	95.11
113.64	101.36	67.38	105.16	83.03	95.04
113.58	101.38	67.00	104.98	81.70	94.97
113.54	101.41	66.64	104.81	80.41	94.91
113.50	101.43	66.30	104.64	79.15	94.85
113.46	101.46	65.97	104.48	77.93	94.79
113.42	101.48	65.65	104.32	76.76	94.74
113.39	101.51	65.35	104.18	75.61	94.70
113.36	101.53	65.07	104.03	74.50	94.65
113.33	101.56	64.80	103.90	73.43	94.61
113.30	101.59	64.54	103.77	72.38	94.58
113.27	101.61	64.29	103.64	71.37	94.54
113.24	101.64	64.06	103.52	70.39	94.51
113.22	101.66	63.85	103.41	69.43	94.49
113.19	101.69	63.64	103.30	68.50	94.46
113.16	101.71	63.45	103.20	67.60	94.44
113.14	101.73	63.26	103.10	66.72	94.42
113.11	101.76	63.09	103.00	65.86	94.40
113.08	101.78	62.93	102.91	65.02	94.38
113.06	101.80	62.77	102.83	64.20	94.36
113.03	101.82	62.63	102.74	63.40	94.34
113.01	101.84	62.49	102.66	62.62	94.32
112.98	101.86	62.36	102.59	61.85	94.30
112.96	101.88	62.24	102.51	61.10	94.28
112.93	101.90	62.13	102.44	60.37	94.27
112.91	101.92	62.02	102.38	59.64	94.26
112.88	101.93	61.92	102.31	58.93	94.24
112.86	101.95	61.83	102.25	58.24	94.23
112.84	101.97	61.74	102.19	57.55	94.22
112.82	101.98	61.65	102.13	56.87	94.22
112.79	102.00	61.58	102.07	56.21	94.21
112.76	102.01	61.50	102.01	55.55	94.21
112.74	102.03	61.43	101.96	54.90	94.21
112.71	102.05	61.36	101.91	54.26	94.21
112.67	102.06	61.30	101.85	53.63	94.21
112.64	102.08	61.24	101.80	53.00	94.22
112.60	102.10	61.19	101.76	52.39	94.22
112.56	102.11	61.14	101.71	51.78	94.24
112.51	102.13	61.09	101.66	51.17	94.25
112.46	102.15	61.05	101.62	50.58	94.27
112.40	102.17	61.01	101.58	49.99	94.30
112.34	102.19	60.98	101.54	49.41	94.33
112.27	102.22	60.95	101.50	48.85	94.36
112.19	102.24	60.94	101.47	48.29	94.41
112.11	102.26	60.92	101.44	47.75	94.46
112.02	102.29	60.92	101.41	47.21	94.52
111.92	102.32	60.92	101.38	46.69	94.58
111.82	102.35	60.93	101.36	46.19	94.65
111.70	102.38	60.95	101.34	45.70	94.74
111.58	102.42	60.98	101.32	45.22	94.83
111.45	102.46	61.02	101.31	44.76	94.92
111.31	102.50	61.07	101.30	44.32	95.03
111.17	102.55	61.12	101.30	43.89	95.14
111.01	102.60	61.19	101.29	43.47	95.26
110.85	102.66	61.27	101.29	43.07	95.38
110.68	102.72	61.35	101.29	42.69	95.51
110.50	102.78	61.45	101.29	42.31	95.65
110.32	102.86	61.56	101.29	41.95	95.79
110.12	102.94	61.67	101.29	41.60	95.93
109.93	103.02	61.80	101.29	41.26	96.08
109.72	103.11	61.94	101.29	40.93	96.22
109.51	103.21	62.08	101.29	40.61	96.38
109.30	103.31	62.24	101.28	40.29	96.53
109.08	103.43	62.40	101.28	39.98	96.68
108.86	103.54	62.57	101.27	39.68	96.83
108.63	103.66	62.74	101.27	39.38	96.99
108.39	103.79	62.93	101.25	39.08	97.14
108.16	103.92	63.12	101.24	38.77	97.29
107.92	104.05	63.31	101.21	38.47	97.43
107.67	104.18	63.51	101.19	38.17	97.57
107.42	104.32	63.72	101.15	37.86	97.72
107.17	104.45	63.94	101.11	37.55	97.85
106.91	104.58	64.16	101.07	37.23	97.99
106.65	104.71	64.39	101.02	36.91	98.12
106.38	104.84	64.63	100.96	36.59	98.25
106.11	104.97	64.87	100.90	36.27	98.38
105.84	105.09	65.13	100.83	35.95	98.51
105.55	105.21	65.39	100.75	35.62	98.64
105.26	105.33	65.66	100.67	35.30	98.77
104.97	105.44	65.95	100.58	34.98	98.90
104.67	105.56	66.24	100.49	34.66	99.03
104.36	105.67	66.55	100.39	34.35	99.16
104.04	105.78	66.86	100.28	34.04	99.30
103.72	105.89	67.19	100.17	33.73	99.43
103.39	105.99	67.53	100.05	33.44	99.56
103.06	106.10	67.89	99.92	33.16	99.70
102.72	106.20	68.26	99.79	32.89	99.84
102.38	106.31	68.64	99.65	32.63	99.98
102.03	106.41	69.03	99.51	32.39	100.12
101.67	106.51	69.44	99.36	32.17	100.26
101.31	106.61	69.86	99.20	31.96	100.41
100.95	106.71	70.29	99.04	31.77	100.56
100.59	106.80	70.74	98.87	31.60	100.71
100.22	106.90	71.20	98.70	31.45	100.87
99.85	106.99	71.68	98.53	31.32	101.03
99.49	107.09	72.16	98.35	31.21	101.20
99.12	107.18	72.66	98.17	31.11	101.37
98.75	107.28	73.18	97.98	31.04	101.54
98.39	107.37	73.70	97.79	30.98	101.72
98.03	107.47	74.24	97.61	30.94	101.91
97.68	107.57	74.78	97.42	30.92	102.09
97.32	107.68	75.34	97.23	30.92	102.28
96.98	107.78	75.92	97.04	30.95	102.48
96.63	107.89	76.50	96.85	30.99	102.68
96.30	108.00	77.10	96.66	31.05	102.88
95.96	108.11	77.71	96.47	31.13	103.09
95.64	108.22	78.33	96.27	31.24	103.29
95.32	108.33	78.96	96.07	31.37	103.50
95.01	108.45	79.61	95.86	31.52	103.71
94.70	108.56	80.28	95.65	31.69	103.91
94.40	108.66	80.95	95.43	31.89	104.12
94.10	108.77	81.65	95.21	32.11	104.32
93.82	108.87	82.35	94.98	32.35	104.52
93.54	108.97	83.07	94.74	32.62	104.71
93.27	109.07	83.81	94.49	32.92	104.91
93.00	109.17	84.56	94.23	33.24	105.10
92.75	109.26	85.33	93.97	33.60	105.28
92.50	109.34	86.11	93.69	33.97	105.46
92.26	109.42	86.91	93.41	34.38	105.64
92.03	109.50	87.72	93.12	34.82	105.82
91.81	109.57	88.55	92.82	35.29	105.99
91.59	109.64	89.39	92.51	35.79	106.16
91.39	109.71	90.24	92.20	36.32	106.33
91.19	109.77	91.11	91.87	36.88	106.50
91.00	109.83	91.99	91.55	37.47	106.66
90.82	109.89	92.88	91.22	38.10	106.82
90.65	109.95	93.78	90.89	38.75	106.99
90.48	110.01	94.69	90.56	39.45	107.15
90.32	110.08	95.60	90.23	40.17	107.32
90.17	110.15	96.52	89.91	40.93	107.49
90.02	110.22	97.43	89.59	41.72	107.66
89.88	110.29	98.35	89.27	42.54	107.84
89.74	110.38	99.26	88.97	43.40	108.02
89.61	110.47	100.16	88.67	44.29	108.20
89.49	110.56	101.05	88.37	45.21	108.39
89.36	110.67	101.94	88.09	46.17	108.58
89.24	110.78	102.81	87.81	47.15	108.77
89.13	110.89	103.66	87.55	48.17	108.97
89.02	111.02	104.50	87.29	49.21	109.17
88.91	111.15	105.32	87.04	50.28	109.37
88.80	111.28	106.11	86.79	51.37	109.58
88.70	111.42	106.89	86.56	52.49	109.79
88.60	111.57	107.64	86.33	53.64	110.00
88.51	111.72	108.37	86.11	54.80	110.21
88.42	111.88	109.07	85.90	55.99	110.43
88.33	112.04	109.75	85.69	57.19	110.65
88.25	112.21	110.39	85.49	58.42	110.87
88.18	112.38	111.01	85.30	59.66	111.10
88.12	112.55	111.59	85.11	60.92	111.32
88.06	112.73	112.14	84.93	62.21	111.55
88.01	112.91	112.66	84.75	63.51	111.79
87.96	113.09	113.14	84.59	64.82	112.02
87.92	113.27	113.60	84.42	66.15	112.27
87.90	113.45	114.01	84.27	67.50	112.51
87.87	113.64	114.39	84.11	68.86	112.77
87.86	113.82	114.74	83.97	70.24	113.03
87.86	114.00	115.05	83.82	71.62	113.29
87.87	114.18	115.33	83.68	73.01	113.56
87.89	114.36	115.57	83.55	74.41	113.84
87.92	114.54	115.78	83.42	75.81	114.13
87.95	114.71	115.95	83.29	77.21	114.43
88.00	114.88	116.09	83.16	78.59	114.73
88.06	115.04	116.20	83.04	79.97	115.05
88.13	115.21	116.27	82.92	81.32	115.39
88.21	115.36	116.31	82.80	82.65	115.74
88.29	115.51	116.32	82.69	83.95	116.10
88.38	115.66	116.29	82.58	85.21	116.48
88.48	115.80	116.24	82.47	86.42	116.89
88.57	115.94	116.16	82.38	87.58	117.31
88.68	116.08	116.06	82.29	88.68	117.75
88.78	116.21	115.93	82.20	89.72	118.22
88.88	116.33	115.77	82.13	90.69	118.72
88.99	116.46	115.60	82.06	91.59	119.24
89.09	116.58	115.40	82.00	92.42	119.79
89.18	116.70	115.18	81.95	93.17	120.36
89.27	116.81	114.95	81.91	93.84	120.96
89.36	116.93	114.70	81.88	94.45	121.59
89.43	117.04	114.44	81.86	94.99	122.24
89.50	117.16	114.17	81.85	95.46	122.92
89.56	117.27	113.88	81.85	95.87	123.62
89.62	117.39	113.59	81.86	96.23	124.34
89.66	117.51	113.29	81.88	96.53	125.07
89.69	117.64	112.99	81.91	96.79	125.81
89.71	117.76	112.68	81.96	97.01	126.56
89.73	117.89	112.37	82.01	97.20	127.32
89.74	118.03	112.06	82.07	97.35	128.07
89.73	118.17	111.75	82.14	97.47	128.82
89.73	118.32	111.44	82.22	97.57	129.55
89.72	118.47	111.13	82.31	97.64	130.27
89.70	118.63	110.83	82.41	97.70	130.96
89.68	118.80	110.53	82.51	97.74	131.63
89.66	118.97	110.24	82.62	97.77	132.26
89.63	119.15	109.96	82.74	97.79	132.87
89.60	119.33	109.68	82.86	97.80	133.44
89.58	119.52	109.41	82.98	97.80	133.97
89.55	119.71	109.14	83.10	97.79	134.47
89.52	119.90	108.89	83.23	97.79	134.93
89.50	120.09	108.64	83.35	97.78	135.35
89.48	120.28	108.40	83.48	97.77	135.73
89.47	120.48	108.16	83.60	97.76	136.07
89.46	120.67	107.94	83.73	97.75	136.38
89.46	120.86	107.72	83.85	97.75	136.66
89.46	121.04	107.51	83.97	97.74	136.91
89.47	121.22	107.31	84.09	97.75	137.12
89.49	121.40	107.12	84.21	97.75	137.31
89.51	121.57	106.94	84.32	97.77	137.47
89.54	121.74	106.76	84.44	97.78	137.61
89.57	121.90	106.59	84.56	97.81	137.74
89.61	122.05	106.43	84.67	97.84	137.84
89.66	122.20	106.28	84.78	97.88	137.93
89.72	122.34	106.13	84.90	97.92	138.01
89.78	122.47	105.99	85.01	97.97	138.08
89.85	122.60	105.86	85.13	98.02	138.14
89.92	122.72	105.73	85.25	98.08	138.19
90.01	122.83	105.61	85.36	98.15	138.24
90.09	122.94	105.50	85.48	98.22	138.29
90.19	123.04	105.39	85.60	98.30	138.33
90.29	123.14	105.28	85.72	98.38	138.37
90.40	123.23	105.18	85.84	98.46	138.42
90.52	123.32	105.08	85.96	98.54	138.46
90.63	123.40	104.98	86.08	98.63	138.51
90.76	123.47	104.89	86.20	98.72	138.55
90.88	123.55	104.80	86.33	98.80	138.60
91.01	123.61	104.71	86.45	98.89	138.65
91.14	123.68	104.62	86.58	98.98	138.70
91.27	123.74	104.53	86.71	99.06	138.75
91.39	123.80	104.45	86.84	99.15	138.81
91.52	123.86	104.36	86.98	99.23	138.86
91.64	123.91	104.28	87.12	99.30	138.91
91.75	123.96	104.20	87.26	99.38	138.95
91.86	124.01	104.11	87.40	99.45	139.00
91.97	124.06	104.02	87.54	99.52	139.03
92.07	124.10	103.94	87.69	99.58	139.07
92.17	124.14	103.85	87.84	99.64	139.09
92.27	124.18	103.76	87.99	99.69	139.10
92.35	124.22	103.66	88.14	99.74	139.11
92.44	124.25	103.57	88.29	99.79	139.09
92.52	124.28	103.47	88.44	99.83	139.07
92.60	124.31	103.37	88.60	99.87	139.02
92.67	124.33	103.26	88.75	99.90	138.96
92.75	124.36	103.15	88.91	99.93	138.87
92.82	124.38	103.04	89.06	99.96	138.76
92.88	124.41	102.92	89.22	99.98	138.62
92.95	124.43	102.80	89.38	100.00	138.46
93.01	124.45	102.68	89.54	100.02	138.26
93.08	124.47	102.55	89.70	100.03	138.04
93.14	124.49	102.42	89.86	100.05	137.78
93.20	124.52	102.28	90.03	100.06	137.48
93.27	124.54	102.14	90.20	100.07	137.15
93.33	124.57	102.00	90.36	100.08	136.78
93.40	124.60	101.85	90.54	100.09	136.38
93.46	124.64	101.70	90.71	100.10	135.94
93.53	124.67	101.55	90.88	100.11	135.46
93.60	124.71	101.39	91.05	100.12	134.94
93.67	124.76	101.23	91.22	100.13	134.39
93.74	124.80	101.07	91.39	100.14	133.81
93.82	124.85	100.91	91.56	100.16	133.19
93.90	124.91	100.74	91.71	100.17	132.55
93.97	124.97	100.57	91.86	100.19	131.88
94.05	125.03	100.40	92.00	100.21	131.19
94.13	125.09	100.23	92.13	100.23	130.47
94.22	125.15	100.05	92.24	100.26	129.74
94.30	125.21	99.88	92.33	100.29	128.99
94.38	125.27	99.71	92.39	100.32	128.24
94.46	125.33	99.53	92.44	100.35	127.47
94.54	125.39	99.36	92.45	100.39	126.70
94.61	125.44	99.19	92.44	100.43	125.92
94.68	125.48	99.03	92.39	100.48	125.14
94.75	125.52	98.87	92.31	100.53	124.36
94.81	125.56	98.71	92.19	100.59	123.58
94.87	125.58	98.56	92.04	100.65	122.80
94.92	125.60	98.41	91.86	100.72	122.01
94.96	125.62	98.27	91.63	100.79	121.22
95.00	125.63	98.14	91.38	100.87	120.43
95.02	125.63	98.01	91.08	100.95	119.62
95.05	125.62	97.89	90.75	101.04	118.81
95.06	125.61	97.78	90.39	101.14	117.98
95.06	125.59	97.67	90.00	101.24	117.14
95.06	125.56	97.57	89.57	101.35	116.27
95.05	125.53	97.48	89.11	101.46	115.38
95.04	125.49	97.40	88.62	101.58	114.46
95.01	125.45	97.31	88.10	101.70	113.51
94.99	125.40	97.24	87.56	101.83	112.53
94.95	125.34	97.17	86.99	101.96	111.51
94.92	125.28	97.10	86.39	102.09	110.45
94.88	125.21	97.04	85.78	102.23	109.35
94.84	125.13	96.98	85.15	102.37	108.21
94.80	125.05	96.92	84.50	102.52	107.02
94.76	124.96	96.86	83.83	102.67	105.80
94.72	124.87	96.80	83.16	102.82	104.53
94.69	124.77	96.74	82.48	102.97	103.23
94.67	124.66	96.68	81.79	103.12	101.88
94.65	124.55	96.61	81.10	103.26	100.50
94.65	124.43	96.54	80.41	103.41	99.09
94.65	124.30	96.47	79.72	103.56	97.64
94.67	124.17	96.39	79.03	103.70	96.16
94.70	124.03	96.31	78.36	103.84	94.65
94.74	123.89	96.22	77.69	103.98	93.11
94.79	123.74	96.13	77.04	104.11	91.56
94.86	123.59	96.03	76.41	104.23	89.98
94.94	123.43	95.92	75.79	104.34	88.38
95.04	123.26	95.80	75.19	104.44	86.77
95.14	123.09	95.68	74.61	104.52	85.14
95.26	122.92	95.55	74.06	104.60	83.50
95.40	122.74	95.41	73.53	104.66	81.86
95.54	122.55	95.26	73.02	104.70	80.20
95.70	122.37	95.10	72.55	104.73	78.54
95.86	122.17	94.93	72.09	104.75	76.88
96.04	121.97	94.75	71.67	104.75	75.23
96.23	121.77	94.57	71.27	104.73	73.57
96.42	121.56	94.38	70.91	104.71	71.93
96.62	121.34	94.18	70.57	104.67	70.29
96.83	121.11	93.97	70.25	104.62	68.67
97.03	120.88	93.76	69.97	104.56	67.07
97.24	120.64	93.54	69.71	104.49	65.49
97.45	120.39	93.32	69.48	104.41	63.94
97.65	120.13	93.09	69.27	104.34	62.42
97.85	119.86	92.87	69.10	104.25	60.93
98.04	119.58	92.64	68.94	104.17	59.47
98.23	119.29	92.42	68.81	104.09	58.06
98.41	118.98	92.19	68.71	104.02	56.69
98.58	118.66	91.97	68.63	103.95	55.35
98.75	118.32	91.76	68.57	103.88	54.06
98.90	117.97	91.55	68.54	103.82	52.82
99.05	117.60	91.34	68.52	103.77	51.61
99.19	117.21	91.14	68.53	103.72	50.45
99.32	116.80	90.94	68.56	103.69	49.33
99.45	116.38	90.75	68.61	103.66	48.25
99.57	115.94	90.57	68.68	103.63	47.20
99.68	115.48	90.39	68.77	103.62	46.19
99.79	115.00	90.22	68.88	103.61	45.22
99.89	114.50	90.06	69.01	103.61	44.28
99.99	113.99	89.90	69.16	103.61	43.37
100.08	113.47	89.75	69.32	103.62	42.49
100.18	112.93	89.61	69.51	103.63	41.65
100.27	112.38	89.47	69.72	103.64	40.83
100.36	111.83	89.33	69.94	103.66	40.04
100.45	111.27	89.21	70.19	103.68	39.27
100.54	110.70	89.08	70.46	103.71	38.54
100.63	110.14	88.96	70.75	103.73	37.83
100.71	109.57	88.85	71.06	103.76	37.15
100.81	109.01	88.73	71.40	103.79	36.50
100.90	108.45	88.63	71.76	103.82	35.87
100.99	107.90	88.52	72.14	103.85	35.28
101.09	107.36	88.42	72.55	103.88	34.72
101.19	106.83	88.32	72.98	103.91	34.19
101.29	106.30	88.22	73.44	103.94	33.69
101.40	105.78	88.13	73.92	103.97	33.22
101.51	105.27	88.03	74.43	104.00	32.78
101.63	104.78	87.94	74.96	104.03	32.38
101.75	104.29	87.85	75.52	104.06	32.01
101.87	103.81	87.76	76.11	104.09	31.67
102.00	103.34	87.67	76.72	104.12	31.37
102.12	102.89	87.59	77.36	104.15	31.11
102.25	102.44	87.50	78.03	104.18	30.89
102.38	102.00	87.42	78.73	104.21	30.70
102.51	101.56	87.33	79.46	104.25	30.55
102.63	101.14	87.25	80.22	104.28	30.45
102.76	100.72	87.16	81.01	104.32	30.38
102.88	100.31	87.08	81.83	104.35	30.36
103.00	99.90	87.00	82.68	104.39	30.37
103.12	99.49	86.92	83.56	104.44	30.44
103.24	99.09	86.83	84.47	104.48	30.54
103.35	98.70	86.75	85.40	104.53	30.70
103.47	98.31	86.67	86.36	104.58	30.89
103.58	97.92	86.58	87.34	104.64	31.14
103.68	97.54	86.50	88.35	104.70	31.43
103.79	97.16	86.41	89.38	104.77	31.77
103.90	96.78	86.33	90.42	104.84	32.16
104.00	96.41	86.24	91.47	104.92	32.61
104.11	96.04	86.16	92.54	105.00	33.10
104.22	95.68	86.07	93.62	105.09	33.64
104.33	95.33	85.99	94.70	105.19	34.24
104.44	94.98	85.90	95.79	105.29	34.88
104.56	94.64	85.82	96.87	105.40	35.59
104.68	94.30	85.73	97.96	105.52	36.34
104.81	93.97	85.65	99.05	105.65	37.15
104.94	93.65	85.56	100.13	105.78	38.02
105.07	93.33	85.48	101.20	105.92	38.94
105.21	93.03	85.39	102.26	106.07	39.91
105.36	92.73	85.31	103.31	106.23	40.94
105.50	92.43	85.23	104.35	106.40	42.02
105.66	92.15	85.15	105.38	106.58	43.16
105.81	91.87	85.07	106.38	106.76	44.34
105.97	91.60	84.99	107.37	106.96	45.58
106.13	91.34	84.92	108.34	107.16	46.87
106.29	91.08	84.84	109.28	107.38	48.20
106.45	90.84	84.77	110.20	107.60	49.57
106.62	90.61	84.70	111.09	107.84	50.99
106.79	90.38	84.63	111.95	108.08	52.44
106.95	90.17	84.56	112.78	108.34	53.92
107.12	89.97	84.50	113.58	108.61	55.42
107.29	89.78	84.43	114.35	108.89	56.95
107.45	89.60	84.37	115.08	109.19	58.50
107.62	89.43	84.31	115.78	109.49	60.06
107.78	89.28	84.25	116.45	109.82	61.62
107.94	89.13	84.20	117.07	110.15	63.19
108.10	89.00	84.14	117.66	110.50	64.76
108.26	88.88	84.09	118.22	110.87	66.32
108.42	88.78	84.04	118.74	111.26	67.87
108.57	88.68	83.99	119.22	111.67	69.41
108.72	88.60	83.94	119.66	112.09	70.93
108.87	88.54	83.90	120.07	112.53	72.44
109.02	88.48	83.85	120.44	113.00	73.92
109.17	88.44	83.80	120.79	113.48	75.38
109.31	88.42	83.76	121.09	113.98	76.82
109.45	88.41	83.71	121.37	114.50	78.22
109.59	88.41	83.67	121.61	115.05	79.60
109.73	88.43	83.63	121.83	115.61	80.95
109.86	88.46	83.58	122.01	116.20	82.27
109.99	88.51	83.54	122.17	116.80	83.55
110.12	88.57	83.49	122.30	117.42	84.80
110.24	88.64	83.45	122.41	118.06	86.01
110.36	88.73	83.41	122.49	118.72	87.19
110.48	88.84	83.36	122.55	119.39	88.33
110.59	88.96	83.32	122.59	120.08	89.43
110.70	89.09	83.27	122.61	120.78	90.50
110.81	89.24	83.23	122.62	121.49	91.52
110.91	89.40	83.19	122.60	122.21	92.50
111.01	89.57	83.14	122.57	122.94	93.44
111.10	89.75	83.09	122.52	123.68	94.33
111.19	89.94	83.05	122.45	124.42	95.18
111.27	90.14	83.00	122.38	125.16	95.97
111.34	90.35	82.95	122.28	125.90	96.72
111.41	90.56	82.90	122.18	126.64	97.41
111.48	90.78	82.85	122.06	127.37	98.05
111.54	91.00	82.80	121.92	128.08	98.63
111.59	91.23	82.75	121.78	128.79	99.16
111.64	91.45	82.70	121.62	129.48	99.63
111.69	91.67	82.65	121.45	130.16	100.03
111.73	91.89	82.60	121.27	130.81	100.38
111.76	92.11	82.55	121.07	131.45	100.68
111.79	92.31	82.50	120.86	132.06	100.91
111.82	92.52	82.45	120.65	132.64	101.10
111.85	92.71	82.41	120.42	133.20	101.23
111.87	92.90	82.36	120.18	133.73	101.32
111.89	93.08	82.33	119.93	134.23	101.36
111.91	93.24	82.29	119.68	134.70	101.36
111.93	93.40	82.27	119.42	135.14	101.33
111.95	93.55	82.24	119.15	135.55	101.27
111.97	93.69	82.23	118.88	135.92	101.18
112.00	93.82	82.22	118.61	136.27	101.07
112.02	93.94	82.22	118.34	136.58	100.94
112.05	94.06	82.22	118.06	136.85	100.80
112.08	94.17	82.23	117.79	137.09	100.65
112.12	94.29	82.25	117.52	137.30	100.49
112.16	94.39	82.28	117.25	137.48	100.32
112.20	94.50	82.31	116.99	137.62	100.15
112.25	94.61	82.36	116.72	137.73	99.97
112.30	94.72	82.41	116.46	137.82	99.79
112.36	94.83	82.46	116.20	137.88	99.62
112.43	94.94	82.52	115.94	137.91	99.44
112.50	95.05	82.59	115.69	137.92	99.26
112.57	95.17	82.66	115.43	137.92	99.09
112.65	95.30	82.74	115.18	137.89	98.92
112.73	95.42	82.82	114.92	137.85	98.75
112.82	95.55	82.90	114.67	137.81	98.58
112.91	95.69	82.99	114.41	137.75	98.42
113.01	95.83	83.07	114.16	137.68	98.26
113.10	95.97	83.16	113.90	137.62	98.10
113.20	96.12	83.25	113.65	137.55	97.94
113.30	96.27	83.33	113.39	137.48	97.79
113.40	96.42	83.42	113.13	137.41	97.63
113.50	96.58	83.50	112.86	137.34	97.49
113.60	96.74	83.57	112.60	137.28	97.34
113.70	96.90	83.65	112.33	137.22	97.20
113.80	97.06	83.72	112.07	137.17	97.05
113.89	97.22	83.78	111.80	137.13	96.91
113.99	97.38	83.84	111.54	137.09	96.78
114.08	97.54	83.89	111.27	137.06	96.65
114.16	97.70	83.93	111.00	137.03	96.52
114.24	97.86	83.96	110.74	137.01	96.39
114.32	98.02	83.99	110.48	136.99	96.27
114.39	98.17	84.01	110.22	136.98	96.15
114.45	98.33	84.01	109.96	136.97	96.03
114.51	98.48	84.01	109.70	136.96	95.92
114.56	98.63	84.00	109.45	136.95	95.82
114.60	98.77	83.98	109.20	136.93	95.72
114.63	98.91	83.95	108.96	136.91	95.63
114.66	99.05	83.90	108.72	136.89	95.54
114.68	99.18	83.85	108.49	136.85	95.46
114.69	99.31	83.78	108.27	136.80	95.38
114.70	99.44	83.71	108.04	136.74	95.31
114.70	99.56	83.62	107.83	136.66	95.24
114.69	99.67	83.52	107.62	136.55	95.18
114.67	99.79	83.40	107.42	136.43	95.13
114.64	99.90	83.27	107.22	136.27	95.08
114.61	100.00	83.13	107.03	136.09	95.04
114.58	100.10	82.98	106.85	135.87	95.00
114.53	100.19	82.81	106.67	135.62	94.97
114.49	100.28	82.62	106.50	135.33	94.94
114.43	100.37	82.43	106.33	134.99	94.92
114.37	100.45	82.21	106.17	134.61	94.90
114.31	100.53	81.98	106.02	134.18	94.89
114.24	100.61	81.73	105.87	133.70	94.89
114.17	100.68	81.47	105.73	133.17	94.89
114.09	100.75	81.18	105.59	132.58	94.89
114.00	100.81	80.89	105.45	131.93	94.90
113.91	100.88	80.57	105.32	131.22	94.92
113.82	100.94	80.24	105.19	130.45	94.94
113.73	100.99	79.89	105.06	129.61	94.96
113.63	101.05	79.52	104.94	128.71	94.98
113.52	101.10	79.14	104.82	127.74	95.01
113.42	101.15	78.75	104.71	126.71	95.04
113.31	101.19	78.34	104.59	125.60	95.08
113.21	101.24	77.92	104.48	124.43	95.11
113.10	101.28	77.49	104.37	123.19	95.15
112.99	101.32	77.05	104.26	121.89	95.19
112.88	101.36	76.60	104.15	120.52	95.22
112.77	101.40	76.14	104.04	119.08	95.26
112.67	101.44	75.68	103.94	117.59	95.29
112.56	101.47	75.22	103.83	116.04	95.33
112.46	101.51	74.76	103.73	114.43	95.36
112.37	101.54	74.29	103.63	112.78	95.38
112.27	101.58	73.83	103.52	111.08	95.41
112.18	101.61	73.37	103.42	109.34	95.43
112.09	101.64	72.91	103.32	107.57	95.45
112.01	101.67	72.46	103.21	105.78	95.46
111.93	101.70	72.02	103.11	103.96	95.47
111.85	101.74	71.58	103.01	102.14	95.47
111.78	101.77	71.16	102.90	100.30	95.47
111.72	101.80	70.74	102.80	98.47	95.47
111.66	101.83	70.32	102.70	96.64	95.46
111.60	101.86	69.92	102.59	94.82	95.45
111.54	101.89	69.53	102.49	93.01	95.43
111.49	101.92	69.14	102.38	91.23	95.41
111.45	101.95	68.76	102.27	89.46	95.39
111.40	101.98	68.39	102.16	87.72	95.36
111.37	102.01	68.03	102.06	86.00	95.33
111.33	102.04	67.68	101.95	84.31	95.30
111.30	102.07	67.33	101.84	82.65	95.26
111.27	102.09	66.99	101.73	81.02	95.23
111.25	102.12	66.67	101.62	79.43	95.19
111.23	102.15	66.35	101.51	77.86	95.15
111.21	102.18	66.03	101.40	76.33	95.11
111.19	102.21	65.73	101.30	74.83	95.08
111.18	102.24	65.44	101.19	73.36	95.05
111.17	102.27	65.15	101.09	71.93	95.01
111.16	102.30	64.88	100.99	70.52	94.99
111.15	102.33	64.61	100.89	69.16	94.96
111.14	102.36	64.36	100.80	67.83	94.95
111.13	102.39	64.12	100.70	66.53	94.94
111.12	102.42	63.88	100.62	65.27	94.94
111.10	102.45	63.66	100.53	64.04	94.94
111.09	102.48	63.45	100.45	62.84	94.95
111.07	102.52	63.25	100.38	61.69	94.97
111.05	102.55	63.05	100.30	60.56	95.01
111.02	102.58	62.87	100.24	59.47	95.05
111.00	102.62	62.70	100.17	58.42	95.10
110.96	102.66	62.54	100.12	57.40	95.16
110.93	102.70	62.39	100.06	56.41	95.23
110.89	102.74	62.25	100.01	55.46	95.32
110.85	102.79	62.12	99.97	54.54	95.42
110.80	102.83	62.00	99.93	53.65	95.53
110.75	102.89	61.89	99.89	52.80	95.65
110.69	102.94	61.79	99.86	51.98	95.78
110.63	103.00	61.70	99.84	51.19	95.93
110.56	103.06	61.62	99.82	50.43	96.09
110.49	103.12	61.55	99.80	49.70	96.26
110.41	103.19	61.49	99.79	49.01	96.45
110.32	103.27	61.44	99.78	48.34	96.64
110.23	103.35	61.39	99.78	47.70	96.85
110.14	103.43	61.36	99.77	47.09	97.07
110.03	103.52	61.34	99.78	46.51	97.30
109.92	103.62	61.33	99.78	45.95	97.53
109.80	103.72	61.33	99.79	45.41	97.77
109.68	103.82	61.33	99.80	44.89	98.02
109.55	103.94	61.35	99.80	44.40	98.27
109.41	104.05	61.38	99.81	43.91	98.53
109.26	104.18	61.41	99.82	43.45	98.79
109.10	104.31	61.45	99.82	42.99	99.04
108.94	104.44	61.51	99.83	42.55	99.30
108.77	104.59	61.57	99.83	42.12	99.56
108.59	104.73	61.64	99.83	41.69	99.81
108.40	104.88	61.71	99.82	41.27	100.06
108.20	105.03	61.80	99.81	40.85	100.31
108.00	105.19	61.89	99.80	40.43	100.55
107.78	105.35	62.00	99.78	40.01	100.78
107.56	105.50	62.11	99.75	39.59	101.01
107.33	105.66	62.23	99.72	39.17	101.23
107.09	105.81	62.36	99.67	38.75	101.45
106.84	105.97	62.50	99.63	38.33	101.67
106.59	106.12	62.66	99.57	37.91	101.88
106.32	106.26	62.82	99.51	37.49	102.08
106.05	106.40	63.00	99.45	37.07	102.29
105.77	106.54	63.18	99.38	36.65	102.49
105.48	106.68	63.38	99.31	36.24	102.69
105.19	106.81	63.59	99.23	35.83	102.90
104.89	106.94	63.82	99.14	35.42	103.10
104.58	107.06	64.06	99.05	35.01	103.30
104.27	107.19	64.31	98.96	34.62	103.50
103.95	107.31	64.58	98.87	34.22	103.70
103.63	107.43	64.86	98.76	33.84	103.90
103.30	107.54	65.15	98.66	33.47	104.11
102.97	107.66	65.46	98.55	33.10	104.31
102.63	107.77	65.79	98.44	32.75	104.52
102.28	107.88	66.13	98.32	32.41	104.72
101.93	107.99	66.48	98.20	32.09	104.93
101.57	108.11	66.86	98.08	31.78	105.14
101.21	108.22	67.25	97.95	31.50	105.35
100.85	108.33	67.65	97.82	31.23	105.56
100.48	108.44	68.08	97.68	30.99	105.77
100.11	108.55	68.52	97.54	30.76	105.98
99.73	108.66	68.98	97.40	30.56	106.20
99.36	108.77	69.46	97.25	30.39	106.42
98.98	108.88	69.96	97.10	30.24	106.64
98.60	108.99	70.48	96.94	30.11	106.86
98.23	109.10	71.02	96.79	30.00	107.09
97.85	109.21	71.58	96.63	29.92	107.32
97.47	109.33	72.16	96.47	29.86	107.55
97.10	109.45	72.75	96.31	29.82	107.79
96.73	109.57	73.37	96.15	29.81	108.03
96.37	109.69	74.01	95.98	29.82	108.27
96.00	109.82	74.66	95.82	29.86	108.51
95.65	109.95	75.34	95.66	29.93	108.75
95.30	110.08	76.04	95.49	30.02	109.00
94.95	110.21	76.75	95.33	30.14	109.24
94.62	110.35	77.49	95.15	30.29	109.48
94.29	110.48	78.25	94.98	30.47	109.72
93.97	110.61	79.03	94.79	30.69	109.95
93.66	110.74	79.83	94.60	30.94	110.17
93.36	110.87	80.65	94.41	31.22	110.39
93.07	111.00	81.49	94.21	31.54	110.59
92.79	111.13	82.34	94.00	31.89	110.79
92.52	111.25	83.22	93.78	32.29	110.98
92.26	111.36	84.12	93.56	32.72	111.16
92.01	111.48	85.03	93.32	33.19	111.33
91.77	111.59	85.96	93.09	33.71	111.48
91.55	111.69	86.91	92.84	34.27	111.63
91.34	111.80	87.87	92.59	34.87	111.76
91.14	111.90	88.84	92.34	35.52	111.89
90.95	111.99	89.83	92.08	36.22	112.00
90.77	112.09	90.82	91.82	36.96	112.11
90.60	112.18	91.83	91.57	37.74	112.21
90.45	112.28	92.84	91.31	38.58	112.31
90.30	112.37	93.86	91.05	39.46	112.40
90.16	112.47	94.88	90.80	40.38	112.48
90.03	112.57	95.90	90.56	41.35	112.56
89.91	112.67	96.93	90.32	42.37	112.65
89.79	112.78	97.95	90.09	43.42	112.73
89.68	112.89	98.96	89.87	44.53	112.81
89.57	113.01	99.96	89.66	45.67	112.89
89.47	113.13	100.96	89.46	46.86	112.98
89.37	113.26	101.94	89.26	48.08	113.07
89.27	113.40	102.91	89.08	49.34	113.16
89.17	113.54	103.86	88.90	50.64	113.26
89.07	113.69	104.80	88.74	51.97	113.36
88.98	113.85	105.71	88.58	53.32	113.47
88.89	114.01	106.59	88.43	54.71	113.58
88.80	114.18	107.46	88.29	56.12	113.69
88.71	114.36	108.29	88.16	57.55	113.81
88.62	114.54	109.09	88.04	59.00	113.93
88.54	114.73	109.86	87.92	60.47	114.06
88.45	114.92	110.60	87.80	61.96	114.19
88.38	115.12	111.30	87.70	63.46	114.33
88.30	115.33	111.96	87.59	64.97	114.48
88.23	115.53	112.58	87.50	66.49	114.63
88.17	115.74	113.15	87.40	68.01	114.78
88.12	115.95	113.69	87.31	69.55	114.94
88.08	116.17	114.18	87.22	71.09	115.11
88.04	116.38	114.63	87.14	72.63	115.28
88.02	116.59	115.03	87.05	74.16	115.46
88.00	116.80	115.39	86.96	75.70	115.65
88.00	117.01	115.70	86.87	77.22	115.84
88.00	117.21	115.96	86.78	78.72	116.04
88.02	117.41	116.19	86.69	80.21	116.25
88.04	117.61	116.36	86.60	81.67	116.47
88.07	117.80	116.50	86.50	83.09	116.70
88.11	117.98	116.59	86.40	84.48	116.94
88.16	118.16	116.64	86.30	85.81	117.20
88.22	118.34	116.66	86.21	87.10	117.47
88.28	118.50	116.64	86.11	88.32	117.75
88.35	118.67	116.58	86.01	89.48	118.05
88.43	118.83	116.49	85.91	90.57	118.37
88.50	118.98	116.36	85.81	91.59	118.70
88.59	119.13	116.21	85.72	92.52	119.06
88.67	119.28	116.03	85.63	93.38	119.43
88.76	119.42	115.82	85.55	94.15	119.83
88.84	119.56	115.59	85.47	94.85	120.25
88.93	119.70	115.34	85.39	95.46	120.69
89.01	119.84	115.07	85.32	96.01	121.16
89.09	119.97	114.78	85.26	96.48	121.65
89.17	120.11	114.48	85.20	96.89	122.16
89.25	120.24	114.17	85.15	97.24	122.68
89.32	120.38	113.85	85.10	97.54	123.23
89.39	120.51	113.52	85.06	97.79	123.80
89.45	120.65	113.19	85.03	98.00	124.38
89.51	120.79	112.86	85.01	98.18	124.97
89.57	120.92	112.52	84.99	98.32	125.58
89.62	121.06	112.19	84.98	98.44	126.19
89.67	121.20	111.86	84.98	98.54	126.80
89.71	121.34	111.53	84.98	98.62	127.41
89.74	121.48	111.21	84.99	98.68	128.01
89.78	121.63	110.89	85.01	98.73	128.61
89.81	121.77	110.59	85.03	98.78	129.19
89.83	121.91	110.29	85.06	98.82	129.76
89.85	122.06	110.00	85.10	98.85	130.32
89.87	122.20	109.73	85.14	98.88	130.85
89.89	122.35	109.46	85.18	98.91	131.36
89.90	122.49	109.20	85.23	98.94	131.84
89.91	122.63	108.95	85.28	98.97	132.30
89.93	122.78	108.71	85.34	99.00	132.73
89.94	122.92	108.49	85.40	99.03	133.13
89.95	123.06	108.27	85.47	99.06	133.50
89.96	123.20	108.06	85.53	99.09	133.84
89.98	123.33	107.86	85.60	99.13	134.16
90.00	123.47	107.67	85.67	99.17	134.45
90.03	123.60	107.49	85.74	99.21	134.72
90.06	123.72	107.32	85.81	99.26	134.96
90.10	123.84	107.15	85.88	99.31	135.17
90.15	123.96	107.00	85.95	99.36	135.37
90.21	124.07	106.85	86.01	99.41	135.55
90.27	124.18	106.70	86.08	99.47	135.71
90.34	124.28	106.57	86.15	99.54	135.85
90.42	124.37	106.44	86.22	99.60	135.98
90.51	124.46	106.31	86.29	99.68	136.10
90.60	124.54	106.19	86.35	99.75	136.21
90.71	124.62	106.08	86.42	99.83	136.31
90.82	124.69	105.97	86.48	99.91	136.41
90.94	124.75	105.87	86.54	99.99	136.49
91.06	124.81	105.77	86.61	100.07	136.58
91.18	124.86	105.67	86.67	100.16	136.66
91.31	124.91	105.59	86.74	100.25	136.74
91.44	124.94	105.50	86.80	100.34	136.82
91.57	124.98	105.42	86.87	100.43	136.90
91.69	125.01	105.35	86.93	100.51	136.98
91.81	125.03	105.28	87.00	100.60	137.06
91.93	125.05	105.21	87.07	100.69	137.14
92.04	125.06	105.15	87.14	100.78	137.23
92.15	125.07	105.09	87.21	100.87	137.32
92.25	125.08	105.03	87.29	100.95	137.41
92.34	125.08	104.98	87.36	101.03	137.51
92.43	125.08	104.93	87.44	101.11	137.61
92.51	125.07	104.88	87.52	101.18	137.70
92.58	125.07	104.84	87.61	101.25	137.80
92.65	125.06	104.80	87.69	101.32	137.90
92.72	125.04	104.75	87.78	101.39	138.00
92.77	125.03	104.71	87.87	101.45	138.09
92.82	125.01	104.67	87.96	101.50	138.18
92.87	124.99	104.63	88.05	101.56	138.26
92.91	124.97	104.59	88.14	101.60	138.34
92.95	124.95	104.54	88.23	101.65	138.40
92.98	124.93	104.50	88.33	101.69	138.46
93.01	124.91	104.45	88.42	101.73	138.50
93.04	124.89	104.41	88.52	101.76	138.52
93.07	124.87	104.36	88.62	101.79	138.53
93.09	124.85	104.31	88.72	101.82	138.52
93.12	124.83	104.25	88.82	101.84	138.49
93.14	124.81	104.19	88.93	101.87	138.44
93.17	124.80	104.13	89.04	101.89	138.37
93.19	124.79	104.07	89.15	101.90	138.27
93.22	124.78	104.00	89.27	101.92	138.14
93.24	124.78	103.93	89.40	101.93	137.99
93.27	124.78	103.85	89.53	101.95	137.81
93.30	124.78	103.77	89.66	101.96	137.60
93.33	124.80	103.69	89.80	101.97	137.36
93.37	124.81	103.60	89.95	101.98	137.10
93.40	124.84	103.51	90.11	101.99	136.80
93.44	124.87	103.41	90.27	102.00	136.48
93.48	124.91	103.31	90.43	102.02	136.13
93.53	124.96	103.21	90.60	102.03	135.75
93.57	125.01	103.10	90.78	102.04	135.34
93.62	125.08	102.99	90.95	102.06	134.91
93.66	125.15	102.88	91.13	102.07	134.45
93.71	125.23	102.76	91.31	102.09	133.97
93.75	125.32	102.64	91.48	102.11	133.47
93.80	125.42	102.52	91.65	102.13	132.94
93.84	125.52	102.39	91.81	102.15	132.40
93.89	125.63	102.27	91.97	102.18	131.84
93.93	125.74	102.15	92.11	102.21	131.27
93.96	125.86	102.02	92.23	102.25	130.68
94.00	125.98	101.90	92.34	102.29	130.09
94.04	126.10	101.78	92.42	102.33	129.48
94.07	126.22	101.66	92.48	102.38	128.87
94.10	126.33	101.55	92.52	102.43	128.25
94.13	126.44	101.44	92.52	102.49	127.62
94.16	126.55	101.33	92.49	102.55	126.98
94.19	126.64	101.22	92.42	102.62	126.33
94.22	126.73	101.12	92.31	102.70	125.67
94.25	126.80	101.02	92.16	102.78	125.00
94.28	126.86	100.93	91.97	102.87	124.31
94.31	126.91	100.84	91.73	102.97	123.59
94.34	126.94	100.75	91.46	103.08	122.86
94.37	126.96	100.68	91.14	103.19	122.10
94.41	126.96	100.60	90.77	103.31	121.31
94.44	126.95	100.54	90.37	103.43	120.49
94.48	126.92	100.48	89.92	103.56	119.63
94.52	126.88	100.42	89.43	103.70	118.73
94.56	126.82	100.37	88.90	103.84	117.79
94.61	126.76	100.32	88.33	103.99	116.80
94.66	126.67	100.28	87.73	104.15	115.76
94.71	126.58	100.24	87.09	104.31	114.67
94.77	126.48	100.20	86.43	104.47	113.52
94.84	126.36	100.17	85.73	104.63	112.32
94.91	126.24	100.13	85.01	104.80	111.06
94.99	126.11	100.10	84.27	104.97	109.75
95.08	125.97	100.06	83.51	105.14	108.38
95.17	125.82	100.02	82.74	105.30	106.96
95.28	125.67	99.98	81.95	105.47	105.49
95.39	125.51	99.93	81.17	105.63	103.97
95.52	125.35	99.87	80.38	105.79	102.41
95.65	125.19	99.81	79.59	105.95	100.80
95.79	125.02	99.74	78.81	106.09	99.15
95.94	124.85	99.67	78.04	106.23	97.47
96.10	124.69	99.58	77.28	106.36	95.75
96.27	124.52	99.48	76.54	106.48	94.00
96.44	124.35	99.37	75.82	106.59	92.23
96.61	124.18	99.25	75.12	106.69	90.43
96.78	124.01	99.12	74.45	106.77	88.61
96.96	123.84	98.98	73.80	106.84	86.78
97.13	123.67	98.83	73.18	106.90	84.93
97.30	123.50	98.67	72.59	106.94	83.08
97.47	123.33	98.50	72.03	106.96	81.22
97.63	123.16	98.32	71.50	106.98	79.37
97.79	122.98	98.13	71.00	106.97	77.51
97.94	122.80	97.93	70.53	106.95	75.67
98.08	122.62	97.72	70.10	106.92	73.84
98.22	122.43	97.51	69.70	106.88	72.03
98.35	122.23	97.29	69.33	106.83	70.25
98.48	122.02	97.06	68.99	106.77	68.48
98.60	121.81	96.83	68.69	106.70	66.75
98.71	121.58	96.59	68.41	106.63	65.06
98.82	121.33	96.35	68.17	106.56	63.40
98.93	121.08	96.11	67.96	106.48	61.79
99.03	120.81	95.87	67.77	106.41	60.22
99.12	120.52	95.63	67.62	106.33	58.70
99.21	120.21	95.40	67.49	106.27	57.23
99.30	119.88	95.16	67.40	106.20	55.80
99.38	119.53	94.93	67.33	106.15	54.43
99.46	119.17	94.70	67.29	106.10	53.10
99.54	118.78	94.48	67.27	106.06	51.83
99.62	118.37	94.26	67.28	106.02	50.60
99.70	117.93	94.04	67.32	105.99	49.41
99.77	117.48	93.83	67.38	105.98	48.27
99.85	117.00	93.63	67.46	105.96	47.16
99.92	116.51	93.42	67.57	105.96	46.10
100.00	115.99	93.23	67.71	105.96	45.08
100.08	115.46	93.03	67.86	105.97	44.09
100.16	114.91	92.84	68.04	105.99	43.13
100.24	114.35	92.66	68.24	106.01	42.21
100.33	113.78	92.48	68.47	106.04	41.32
100.42	113.19	92.30	68.71	106.07	40.46
100.51	112.60	92.12	68.98	106.11	39.64
100.60	112.00	91.95	69.28	106.16	38.84
100.70	111.40	91.78	69.59	106.21	38.08
100.81	110.80	91.62	69.94	106.26	37.34
100.91	110.21	91.45	70.31	106.32	36.65
101.03	109.63	91.29	70.70	106.38	35.98
101.14	109.05	91.14	71.13	106.44	35.35
101.27	108.48	90.98	71.57	106.51	34.75
101.40	107.93	90.83	72.05	106.58	34.19
101.53	107.39	90.69	72.55	106.65	33.67
101.67	106.86	90.54	73.08	106.73	33.18
101.82	106.34	90.40	73.63	106.81	32.73
101.97	105.84	90.26	74.21	106.89	32.31
102.12	105.34	90.13	74.82	106.97	31.94
102.28	104.86	89.99	75.44	107.05	31.60
102.44	104.39	89.86	76.10	107.14	31.30
102.60	103.93	89.74	76.78	107.23	31.04
102.76	103.48	89.61	77.48	107.31	30.82
102.93	103.04	89.49	78.21	107.40	30.65
103.09	102.61	89.38	78.97	107.49	30.51
103.26	102.18	89.26	79.76	107.57	30.41
103.42	101.75	89.15	80.57	107.66	30.36
103.58	101.33	89.04	81.40	107.75	30.34
103.74	100.92	88.93	82.26	107.84	30.37
103.90	100.51	88.83	83.15	107.92	30.45
104.06	100.10	88.73	84.06	108.01	30.57
104.21	99.70	88.63	84.99	108.09	30.73
104.37	99.30	88.54	85.94	108.18	30.94
104.52	98.91	88.44	86.91	108.26	31.19
104.67	98.52	88.35	87.90	108.35	31.49
104.82	98.14	88.27	88.90	108.43	31.85
104.97	97.76	88.18	89.92	108.52	32.25
105.11	97.39	88.10	90.95	108.60	32.70
105.25	97.03	88.02	91.98	108.69	33.21
105.39	96.67	87.94	93.03	108.78	33.77
105.53	96.33	87.87	94.08	108.87	34.38
105.66	96.00	87.79	95.14	108.96	35.06
105.80	95.67	87.72	96.20	109.05	35.79
105.93	95.36	87.64	97.26	109.15	36.59
106.05	95.05	87.57	98.32	109.26	37.44
106.18	94.76	87.50	99.38	109.36	38.35
106.30	94.47	87.43	100.43	109.47	39.32
106.42	94.20	87.36	101.48	109.59	40.34
106.54	93.93	87.29	102.51	109.71	41.43
106.66	93.68	87.22	103.53	109.84	42.57
106.78	93.43	87.15	104.54	109.98	43.76
106.90	93.19	87.08	105.53	110.12	45.01
107.02	92.95	87.01	106.49	110.27	46.30
107.14	92.73	86.94	107.44	110.43	47.65
107.26	92.51	86.87	108.36	110.60	49.03
107.39	92.30	86.80	109.26	110.78	50.46
107.52	92.10	86.73	110.13	110.97	51.92
107.65	91.91	86.67	110.97	111.16	53.42
107.78	91.74	86.60	111.78	111.37	54.94
107.92	91.57	86.53	112.56	111.60	56.49
108.06	91.41	86.46	113.30	111.83	58.06
108.21	91.26	86.40	114.01	112.08	59.65
108.36	91.13	86.34	114.69	112.34	61.24
108.51	91.01	86.27	115.33	112.61	62.84
108.66	90.90	86.21	115.94	112.89	64.45
108.82	90.81	86.15	116.50	113.20	66.05
108.97	90.74	86.10	117.04	113.51	67.64
109.13	90.67	86.04	117.54	113.84	69.23
109.28	90.63	85.99	118.00	114.19	70.80
109.44	90.60	85.94	118.43	114.55	72.35
109.59	90.58	85.89	118.82	114.93	73.88
109.75	90.58	85.84	119.18	115.32	75.39
109.90	90.59	85.80	119.51	115.73	76.87
110.05	90.62	85.76	119.81	116.16	78.32
110.20	90.65	85.72	120.08	116.60	79.74
110.34	90.70	85.69	120.32	117.06	81.13
110.48	90.77	85.66	120.53	117.54	82.48
110.62	90.84	85.63	120.71	118.03	83.79
110.76	90.92	85.60	120.87	118.54	85.06
110.89	91.02	85.58	121.00	119.06	86.29
111.01	91.12	85.55	121.10	119.60	87.47
111.14	91.24	85.53	121.18	120.15	88.61
111.25	91.37	85.51	121.24	120.71	89.70
111.37	91.50	85.50	121.28	121.29	90.74
111.48	91.65	85.48	121.29	121.87	91.73
111.58	91.80	85.46	121.28	122.47	92.66
111.68	91.96	85.45	121.25	123.07	93.53
111.78	92.13	85.43	121.21	123.68	94.35
111.87	92.31	85.42	121.14	124.29	95.11
111.95	92.49	85.40	121.06	124.91	95.81
112.03	92.67	85.39	120.96	125.52	96.45
112.11	92.86	85.37	120.85	126.14	97.03
112.18	93.05	85.36	120.72	126.75	97.55
112.25	93.23	85.34	120.57	127.35	98.01
112.31	93.42	85.32	120.42	127.95	98.40
112.37	93.60	85.30	120.25	128.53	98.74
112.43	93.78	85.28	120.06	129.11	99.02
112.49	93.94	85.26	119.87	129.67	99.24
112.54	94.10	85.24	119.66	130.21	99.41
112.59	94.25	85.22	119.44	130.73	99.53
112.63	94.39	85.20	119.22	131.23	99.61
112.68	94.51	85.18	118.99	131.70	99.64
112.72	94.63	85.15	118.75	132.16	99.64
112.76	94.73	85.13	118.51	132.58	99.61
112.80	94.81	85.11	118.26	132.97	99.56
112.84	94.89	85.09	118.02	133.34	99.48
112.88	94.96	85.07	117.77	133.67	99.39
112.91	95.01	85.06	117.53	133.98	99.29
112.95	95.06	85.05	117.29	134.25	99.18
112.98	95.10	85.04	117.06	134.48	99.07
113.01	95.13	85.04	116.83	134.69	98.95
113.05	95.16	85.04	116.61	134.86	98.84
113.08	95.19	85.04	116.41	135.00	98.74
113.11	95.22	85.05	116.21	135.10	98.64
113.14	95.26	85.07	116.02	135.18	98.55
113.17	95.29	85.09	115.85	135.23	98.48
113.20	95.33	85.12	115.69	135.25	98.41
113.23	95.38	85.15	115.54	135.24	98.36
113.26	95.43	85.19	115.40	135.21	98.32
113.29	95.49	85.23	115.27	135.16	98.29
113.32	95.55	85.27	115.15	135.08	98.27
113.36	95.61	85.32	115.03	134.99	98.25
113.39	95.68	85.37	114.92	134.89	98.25
113.42	95.75	85.42	114.81	134.77	98.25
113.45	95.83	85.48	114.70	134.64	98.25
113.49	95.91	85.54	114.59	134.50	98.26
113.52	95.99	85.59	114.49	134.35	98.27
113.55	96.07	85.65	114.37	134.19	98.27
113.59	96.16	85.71	114.26	134.04	98.28
113.62	96.24	85.77	114.14	133.88	98.29
113.65	96.33	85.83	114.02	133.71	98.29
113.68	96.42	85.89	113.89	133.55	98.29
113.72	96.50	85.94	113.76	133.39	98.29
113.75	96.59	86.00	113.62	133.22	98.28
113.77	96.67	86.05	113.48	133.06	98.26
113.80	96.76	86.10	113.33	132.90	98.24
113.83	96.84	86.15	113.17	132.74	98.22
113.85	96.93	86.20	113.01	132.58	98.19
113.87	97.01	86.25	112.85	132.42	98.15
113.88	97.09	86.30	112.68	132.27	98.10
113.90	97.17	86.34	112.50	132.12	98.05
113.91	97.24	86.38	112.33	131.97	97.99
113.91	97.32	86.43	112.15	131.83	97.93
113.92	97.40	86.47	111.96	131.69	97.85
113.92	97.47	86.51	111.77	131.55	97.78
113.91	97.54	86.55	111.59	131.42	97.69
113.91	97.62	86.59	111.40	131.28	97.60
113.90	97.69	86.62	111.21	131.16	97.51
113.89	97.77	86.66	111.01	131.03	97.41
113.88	97.84	86.70	110.82	130.90	97.31
113.87	97.91	86.74	110.63	130.78	97.21
113.85	97.98	86.78	110.44	130.66	97.11
113.83	98.06	86.81	110.25	130.54	97.00
113.82	98.13	86.85	110.06	130.42	96.90
113.80	98.21	86.89	109.87	130.30	96.79
113.78	98.28	86.93	109.68	130.19	96.68
113.76	98.35	86.97	109.49	130.07	96.58
113.75	98.43	87.01	109.31	129.96	96.47
113.73	98.50	87.05	109.12	129.84	96.37
113.71	98.57	87.09	108.94	129.73	96.27
113.69	98.65	87.13	108.76	129.61	96.17
113.67	98.71	87.18	108.58	129.50	96.08
113.66	98.78	87.22	108.41	129.39	95.99
113.64	98.85	87.26	108.24	129.28	95.90
113.62	98.91	87.30	108.07	129.16	95.82
113.61	98.98	87.35	107.90	129.06	95.75
113.59	99.04	87.39	107.74	128.95	95.67
113.58	99.10	87.44	107.58	128.84	95.61
113.56	99.16	87.48	107.43	128.74	95.55
113.55	99.21	87.53	107.28	128.64	95.50
113.53	99.27	87.58	107.14	128.54	95.45
113.52	99.32	87.62	107.01	128.44	95.41
113.51	99.38	87.67	106.87	128.35	95.37
113.50	99.43	87.72	106.75	128.26	95.34
113.49	99.49	87.77	106.63	128.17	95.32
113.48	99.54	87.81	106.52	128.09	95.30
113.47	99.59	87.86	106.41	128.01	95.29
113.46	99.65	87.91	106.32	127.93	95.28
113.46	99.70	87.95	106.22	127.85	95.27
113.45	99.76	88.00	106.14	127.78	95.27
113.44	99.82	88.04	106.06	127.70	95.27
113.43	99.88	88.09	105.99	127.63	95.28
113.42	99.94	88.13	105.92	127.55	95.28
113.41	100.01	88.17	105.87	127.47	95.29
113.40	100.08	88.20	105.81	127.38	95.30
113.38	100.15	88.24	105.77	127.29	95.31
113.37	100.22	88.27	105.73	127.19	95.32
113.35	100.30	88.30	105.70	127.09	95.34
113.34	100.38	88.33	105.67	126.98	95.36
113.32	100.47	88.35	105.65	126.86	95.38
113.30	100.56	88.37	105.63	126.73	95.40
113.27	100.65	88.38	105.62	126.59	95.43
113.25	100.74	88.39	105.61	126.44	95.47
113.22	100.84	88.39	105.60	126.28	95.51
113.19	100.93	88.39	105.60	126.11	95.56
113.15	101.03	88.38	105.60	125.93	95.61
113.12	101.13	88.37	105.59	125.74	95.67
113.08	101.22	88.35	105.59	125.54	95.74
113.03	101.32	88.33	105.59	125.32	95.80
112.99	101.42	88.30	105.58	125.09	95.88
112.94	101.51	88.26	105.57	124.85	95.95
112.89	101.60	88.22	105.56	124.59	96.03
112.83	101.69	88.17	105.55	124.33	96.11
112.77	101.78	88.11	105.53	124.04	96.20
112.71	101.86	88.05	105.51	123.75	96.29
112.65	101.95	87.98	105.48	123.44	96.38
112.58	102.03	87.90	105.45	123.12	96.47
112.51	102.11	87.82	105.42	122.78	96.57
112.44	102.19	87.73	105.39	122.43	96.67
112.37	102.27	87.63	105.35	122.06	96.77
112.29	102.35	87.53	105.31	121.68	96.88
112.22	102.43	87.42	105.26	121.28	96.98
112.14	102.50	87.30	105.22	120.87	97.09
112.05	102.58	87.17	105.17	120.44	97.20
111.97	102.65	87.04	105.12	119.99	97.31
111.88	102.72	86.90	105.07	119.53	97.42
111.80	102.79	86.75	105.02	119.05	97.54
111.71	102.86	86.59	104.97	118.55	97.65
111.62	102.92	86.42	104.91	118.03	97.77
111.52	102.99	86.24	104.86	117.49	97.89
111.43	103.05	86.05	104.80	116.94	98.01
111.33	103.11	85.85	104.74	116.36	98.13
111.23	103.17	85.64	104.69	115.77	98.25
111.13	103.22	85.42	104.63	115.16	98.36
111.03	103.28	85.18	104.56	114.52	98.48
110.93	103.33	84.93	104.50	113.87	98.60
110.83	103.38	84.67	104.44	113.19	98.72
110.72	103.43	84.40	104.38	112.49	98.83
110.62	103.47	84.11	104.31	111.77	98.95
110.51	103.52	83.81	104.25	111.03	99.06
110.41	103.56	83.49	104.18	110.27	99.17
110.31	103.60	83.16	104.12	109.49	99.27
110.20	103.64	82.82	104.05	108.68	99.38
110.10	103.68	82.46	103.98	107.85	99.48
110.00	103.72	82.09	103.91	107.00	99.58
109.90	103.75	81.70	103.84	106.13	99.68
109.80	103.78	81.30	103.76	105.24	99.77
109.70	103.81	80.89	103.69	104.32	99.87
109.61	103.84	80.47	103.61	103.39	99.96
109.51	103.86	80.04	103.54	102.43	100.06
109.41	103.88	79.60	103.46	101.46	100.15
109.32	103.90	79.15	103.38	100.47	100.25
109.22	103.92	78.69	103.30	99.46	100.35
109.13	103.93	78.22	103.22	98.42	100.45
109.03	103.94	77.75	103.13	97.38	100.55
108.94	103.95	77.27	103.05	96.31	100.66
108.84	103.96	76.79	102.96	95.23	100.77
108.75	103.96	76.31	102.87	94.13	100.88
108.66	103.96	75.82	102.79	93.01	101.00
108.56	103.96	75.33	102.70	91.88	101.13
108.47	103.96	74.84	102.60	90.73	101.26
108.38	103.96	74.35	102.51	89.57	101.40
108.29	103.95	73.87	102.42	88.39	101.54
108.20	103.94	73.39	102.33	87.20	101.69
108.11	103.94	72.91	102.23	85.99	101.84
108.02	103.93	72.44	102.14	84.78	102.00
107.94	103.92	71.97	102.04	83.55	102.17
107.85	103.92	71.51	101.95	82.31	102.35
107.77	103.92	71.06	101.86	81.06	102.53
107.69	103.92	70.62	101.76	79.80	102.71
107.61	103.93	70.20	101.67	78.54	102.90
107.52	103.95	69.78	101.58	77.26	103.10
107.44	103.96	69.37	101.50	75.98	103.30
107.36	103.99	68.98	101.41	74.69	103.51
107.28	104.02	68.60	101.33	73.40	103.72
107.20	104.05	68.23	101.25	72.10	103.94
107.11	104.09	67.88	101.17	70.80	104.16
107.03	104.14	67.54	101.10	69.51	104.39
106.94	104.19	67.22	101.03	68.21	104.62
106.85	104.25	66.91	100.96	66.92	104.85
106.75	104.31	66.62	100.90	65.63	105.09
106.66	104.38	66.34	100.83	64.36	105.33
106.56	104.46	66.08	100.78	63.09	105.57
106.45	104.53	65.83	100.72	61.84	105.81
106.35	104.62	65.60	100.67	60.60	106.06
106.23	104.70	65.38	100.62	59.37	106.31
106.12	104.79	65.18	100.57	58.17	106.55
105.99	104.88	65.00	100.52	56.98	106.80
105.87	104.97	64.83	100.47	55.82	107.04
105.73	105.06	64.68	100.42	54.68	107.28
105.60	105.15	64.54	100.37	53.56	107.52
105.45	105.24	64.43	100.32	52.46	107.76
105.30	105.33	64.33	100.26	51.39	107.98
105.14	105.42	64.24	100.20	50.35	108.20
104.98	105.51	64.18	100.13	49.33	108.42
104.80	105.60	64.13	100.06	48.33	108.62
104.63	105.69	64.09	99.99	47.36	108.82
104.44	105.78	64.08	99.90	46.42	109.01
104.24	105.86	64.09	99.82	45.50	109.18
104.04	105.95	64.11	99.72	44.61	109.35
103.83	106.04	64.15	99.62	43.73	109.52
103.61	106.13	64.21	99.52	42.89	109.67
103.39	106.22	64.29	99.40	42.06	109.82
103.15	106.31	64.39	99.29	41.26	109.97
102.91	106.41	64.52	99.17	40.48	110.11
102.65	106.52	64.66	99.05	39.72	110.26
102.39	106.62	64.83	98.93	38.98	110.40
102.12	106.74	65.02	98.80	38.25	110.54
101.83	106.86	65.23	98.68	37.55	110.68
101.54	107.00	65.47	98.55	36.87	110.82
101.24	107.14	65.73	98.42	36.20	110.97
100.93	107.29	66.01	98.29	35.56	111.12
100.61	107.45	66.32	98.16	34.93	111.28
100.29	107.62	66.66	98.03	34.32	111.44
99.96	107.81	67.02	97.90	33.73	111.60
99.61	108.00	67.40	97.78	33.15	111.77
99.27	108.21	67.81	97.65	32.60	111.94
98.91	108.43	68.25	97.52	32.08	112.12
98.55	108.66	68.71	97.39	31.57	112.31
98.19	108.89	69.19	97.27	31.10	112.50
97.82	109.14	69.70	97.14	30.65	112.70
97.45	109.40	70.24	97.02	30.24	112.90
97.08	109.67	70.80	96.90	29.86	113.11
96.70	109.94	71.38	96.78	29.53	113.33
96.32	110.22	71.99	96.66	29.23	113.56
95.94	110.51	72.63	96.54	28.98	113.79
95.56	110.81	73.29	96.42	28.78	114.03
95.18	111.11	73.97	96.30	28.63	114.28
94.81	111.41	74.69	96.18	28.53	114.53
94.43	111.72	75.42	96.06	28.47	114.79
94.06	112.02	76.19	95.94	28.48	115.06
93.70	112.33	76.98	95.82	28.53	115.33
93.34	112.64	77.81	95.69	28.65	115.60
92.99	112.95	78.66	95.57	28.81	115.88
92.64	113.25	79.54	95.44	29.04	116.16
92.31	113.56	80.45	95.30	29.32	116.45
91.98	113.85	81.39	95.16	29.66	116.74
91.67	114.14	82.35	95.02	30.06	117.03
91.36	114.42	83.34	94.87	30.52	117.31
91.07	114.69	84.36	94.71	31.04	117.60
90.78	114.95	85.40	94.55	31.62	117.89
90.51	115.20	86.47	94.37	32.26	118.17
90.26	115.44	87.55	94.19	32.96	118.45
90.02	115.67	88.65	94.00	33.73	118.73
89.79	115.89	89.76	93.80	34.56	119.01
89.57	116.10	90.89	93.60	35.45	119.29
89.37	116.30	92.02	93.40	36.41	119.57
89.18	116.50	93.16	93.19	37.42	119.85
89.00	116.68	94.31	92.99	38.50	120.13
88.84	116.87	95.45	92.78	39.64	120.42
88.69	117.05	96.59	92.58	40.83	120.72
88.55	117.23	97.73	92.38	42.08	121.02
88.42	117.41	98.85	92.19	43.38	121.33
88.30	117.58	99.97	92.00	44.73	121.65
88.18	117.75	101.07	91.82	46.13	121.98
88.08	117.92	102.16	91.64	47.57	122.33
87.99	118.09	103.23	91.46	49.05	122.68
87.90	118.26	104.27	91.29	50.56	123.05
87.81	118.43	105.29	91.12	52.11	123.44
87.74	118.60	106.29	90.96	53.68	123.85
87.66	118.76	107.25	90.80	55.28	124.27
87.59	118.92	108.19	90.65	56.89	124.71
87.52	119.09	109.09	90.50	58.53	125.17
87.45	119.25	109.96	90.36	60.17	125.66
87.39	119.41	110.79	90.22	61.83	126.16
87.33	119.56	111.58	90.08	63.50	126.68
87.27	119.72	112.34	89.95	65.17	127.23
87.21	119.88	113.05	89.82	66.85	127.80
87.15	120.03	113.72	89.70	68.53	128.39
87.10	120.19	114.36	89.58	70.22	128.99
87.05	120.34	114.94	89.46	71.90	129.62
87.00	120.50	115.49	89.35	73.58	130.26
86.96	120.66	115.99	89.25	75.25	130.92
86.93	120.81	116.44	89.14	76.92	131.59
[truncated: 3,093 more rows]
