# Supplementary material for: Adaptive hindlimb split-belt treadmill walking in rats by controlling basic muscle activation patterns via phase resetting
Source: Sci Rep. 2018 Nov 26;8:17341. doi: 10.1038/s41598-018-35714-8 (PMC6255885; doi:10.1038/s41598-018-35714-8)
Supplement: Supplementary file 5 — Supplementary Dataset S1 [file 41598_2018_35714_MOESM5_ESM.zip › S1_Dataset/RepresentativeData/Session35_angle_ST2.csv]

93.25	109.90	106.99	73.41	96.30	107.48
93.39	110.07	106.70	73.40	96.28	108.15
93.51	110.24	106.40	73.39	96.25	108.82
93.63	110.41	106.11	73.39	96.23	109.48
93.75	110.58	105.83	73.40	96.22	110.14
93.85	110.75	105.56	73.41	96.21	110.79
93.94	110.92	105.29	73.42	96.19	111.43
94.03	111.09	105.02	73.44	96.19	112.06
94.10	111.25	104.76	73.46	96.18	112.67
94.16	111.42	104.50	73.48	96.17	113.27
94.21	111.59	104.25	73.51	96.16	113.85
94.25	111.75	104.01	73.54	96.15	114.41
94.28	111.92	103.77	73.56	96.13	114.95
94.30	112.08	103.54	73.60	96.11	115.47
94.31	112.24	103.31	73.63	96.09	115.96
94.30	112.40	103.09	73.66	96.07	116.44
94.29	112.56	102.87	73.69	96.04	116.89
94.26	112.72	102.66	73.72	96.00	117.31
94.22	112.88	102.46	73.75	95.96	117.71
94.17	113.03	102.26	73.78	95.91	118.09
94.11	113.18	102.06	73.80	95.85	118.44
94.03	113.33	101.88	73.83	95.79	118.77
93.95	113.47	101.69	73.85	95.71	119.08
93.86	113.61	101.52	73.88	95.63	119.37
93.76	113.74	101.34	73.90	95.55	119.64
93.65	113.87	101.17	73.91	95.45	119.88
93.54	113.99	101.01	73.93	95.35	120.11
93.43	114.11	100.85	73.95	95.24	120.32
93.32	114.22	100.69	73.96	95.13	120.51
93.21	114.32	100.53	73.97	95.01	120.69
93.10	114.41	100.37	73.98	94.88	120.85
93.00	114.50	100.21	73.99	94.75	120.99
92.91	114.58	100.06	74.00	94.62	121.12
92.82	114.65	99.90	74.00	94.49	121.23
92.75	114.72	99.74	74.01	94.35	121.33
92.68	114.78	99.59	74.01	94.21	121.42
92.62	114.83	99.43	74.01	94.07	121.49
92.57	114.88	99.27	74.01	93.93	121.54
92.53	114.93	99.11	74.01	93.79	121.59
92.50	114.97	98.96	74.02	93.65	121.62
92.48	115.01	98.80	74.02	93.51	121.65
92.47	115.04	98.64	74.02	93.37	121.66
92.47	115.08	98.48	74.02	93.24	121.66
92.48	115.11	98.33	74.03	93.11	121.65
92.49	115.14	98.17	74.03	92.98	121.63
92.51	115.17	98.01	74.04	92.86	121.61
92.54	115.20	97.86	74.05	92.74	121.57
92.57	115.23	97.71	74.06	92.62	121.52
92.61	115.26	97.55	74.07	92.51	121.47
92.65	115.29	97.40	74.09	92.40	121.41
92.70	115.32	97.25	74.10	92.30	121.33
92.75	115.35	97.10	74.12	92.20	121.25
92.80	115.38	96.95	74.15	92.10	121.16
92.86	115.41	96.80	74.17	92.01	121.05
92.91	115.44	96.65	74.20	91.93	120.94
92.97	115.47	96.51	74.23	91.85	120.81
93.03	115.50	96.36	74.26	91.77	120.67
93.09	115.52	96.22	74.30	91.70	120.52
93.15	115.55	96.07	74.34	91.63	120.35
93.21	115.57	95.93	74.38	91.56	120.17
93.26	115.58	95.79	74.42	91.50	119.97
93.32	115.60	95.65	74.47	91.44	119.76
93.38	115.61	95.51	74.52	91.38	119.53
93.44	115.62	95.37	74.57	91.33	119.28
93.49	115.62	95.23	74.62	91.28	119.02
93.55	115.62	95.09	74.67	91.23	118.73
93.60	115.62	94.95	74.73	91.18	118.43
93.66	115.61	94.81	74.78	91.13	118.10
93.71	115.59	94.66	74.84	91.09	117.75
93.76	115.58	94.52	74.90	91.04	117.37
93.82	115.56	94.38	74.96	91.00	116.97
93.87	115.54	94.23	75.02	90.96	116.55
93.92	115.51	94.08	75.08	90.92	116.10
93.98	115.48	93.93	75.14	90.87	115.62
94.03	115.45	93.78	75.19	90.83	115.11
94.08	115.42	93.62	75.25	90.78	114.58
94.14	115.39	93.46	75.30	90.73	114.01
94.20	115.35	93.29	75.34	90.68	113.41
94.25	115.31	93.13	75.38	90.62	112.78
94.31	115.28	92.96	75.41	90.56	112.12
94.37	115.24	92.78	75.43	90.50	111.42
94.43	115.20	92.60	75.45	90.43	110.70
94.49	115.16	92.42	75.45	90.36	109.93
94.54	115.12	92.24	75.44	90.28	109.14
94.60	115.08	92.05	75.42	90.20	108.31
94.66	115.04	91.86	75.38	90.11	107.45
94.72	114.99	91.67	75.32	90.02	106.55
94.78	114.94	91.47	75.25	89.92	105.62
94.84	114.89	91.27	75.16	89.82	104.67
94.90	114.84	91.07	75.04	89.71	103.67
94.96	114.78	90.87	74.91	89.60	102.65
95.02	114.72	90.67	74.75	89.48	101.60
95.08	114.65	90.46	74.57	89.36	100.52
95.13	114.58	90.26	74.37	89.24	99.41
95.19	114.51	90.05	74.14	89.13	98.28
95.24	114.43	89.84	73.90	89.01	97.11
95.30	114.35	89.63	73.63	88.89	95.92
95.35	114.27	89.42	73.34	88.77	94.71
95.40	114.18	89.22	73.04	88.66	93.47
95.45	114.09	89.01	72.71	88.55	92.20
95.50	114.00	88.80	72.37	88.44	90.92
95.55	113.91	88.59	72.01	88.34	89.61
95.60	113.81	88.38	71.64	88.23	88.28
95.65	113.72	88.17	71.26	88.14	86.94
95.69	113.63	87.96	70.87	88.04	85.58
95.74	113.53	87.75	70.47	87.95	84.20
95.80	113.44	87.54	70.06	87.87	82.81
95.85	113.35	87.33	69.65	87.78	81.41
95.90	113.26	87.12	69.23	87.71	80.00
95.96	113.17	86.91	68.81	87.63	78.58
96.02	113.09	86.71	68.39	87.57	77.16
96.08	113.00	86.50	67.96	87.50	75.73
96.15	112.92	86.29	67.54	87.44	74.31
96.22	112.83	86.08	67.11	87.39	72.88
96.29	112.75	85.88	66.69	87.34	71.46
96.38	112.66	85.67	66.27	87.29	70.04
96.46	112.57	85.46	65.85	87.25	68.62
96.56	112.49	85.26	65.44	87.21	67.21
96.66	112.40	85.05	65.03	87.18	65.81
96.77	112.31	84.85	64.63	87.14	64.41
96.88	112.22	84.64	64.23	87.11	63.03
97.01	112.13	84.44	63.85	87.09	61.65
97.15	112.05	84.23	63.47	87.06	60.28
97.30	111.96	84.03	63.11	87.04	58.91
97.46	111.88	83.82	62.76	87.02	57.56
97.64	111.80	83.62	62.43	87.00	56.21
97.82	111.72	83.41	62.10	86.98	54.87
98.03	111.64	83.20	61.80	86.96	53.54
98.24	111.56	82.99	61.51	86.95	52.21
98.48	111.49	82.78	61.23	86.93	50.89
98.72	111.42	82.57	60.97	86.92	49.58
98.99	111.35	82.35	60.73	86.90	48.28
99.27	111.28	82.14	60.50	86.89	46.98
99.56	111.21	81.92	60.29	86.88	45.69
99.87	111.13	81.70	60.09	86.87	44.41
100.19	111.06	81.48	59.91	86.86	43.14
100.52	110.99	81.26	59.74	86.85	41.88
100.86	110.92	81.04	59.59	86.85	40.63
101.20	110.84	80.81	59.45	86.84	39.39
101.55	110.76	80.59	59.33	86.84	38.17
101.90	110.68	80.36	59.22	86.84	36.96
102.24	110.59	80.14	59.12	86.84	35.77
102.58	110.50	79.91	59.04	86.85	34.59
102.91	110.41	79.69	58.98	86.86	33.44
103.22	110.31	79.47	58.93	86.87	32.30
103.53	110.20	79.25	58.89	86.88	31.19
103.82	110.09	79.03	58.86	86.90	30.10
104.10	109.97	78.82	58.85	86.91	29.04
104.37	109.84	78.61	58.86	86.94	28.00
104.62	109.71	78.40	58.87	86.96	26.99
104.86	109.57	78.20	58.90	86.99	26.01
105.08	109.42	78.00	58.95	87.03	25.06
105.29	109.26	77.80	59.00	87.06	24.14
105.49	109.09	77.61	59.08	87.11	23.24
105.67	108.92	77.42	59.16	87.15	22.38
105.84	108.73	77.24	59.26	87.20	21.54
106.00	108.52	77.06	59.38	87.26	20.74
106.15	108.31	76.88	59.51	87.32	19.96
106.29	108.08	76.71	59.66	87.38	19.21
106.42	107.85	76.54	59.82	87.45	18.49
106.54	107.59	76.37	60.00	87.53	17.80
106.66	107.33	76.21	60.20	87.61	17.13
106.76	107.05	76.06	60.42	87.69	16.49
106.86	106.76	75.90	60.66	87.78	15.87
106.96	106.45	75.75	60.92	87.88	15.28
107.05	106.13	75.60	61.20	87.98	14.72
107.13	105.80	75.45	61.50	88.09	14.18
107.21	105.45	75.31	61.83	88.20	13.67
107.29	105.09	75.17	62.17	88.32	13.18
107.37	104.72	75.03	62.55	88.44	12.72
107.44	104.33	74.89	62.94	88.56	12.29
107.51	103.94	74.75	63.36	88.69	11.88
107.57	103.53	74.62	63.81	88.83	11.50
107.64	103.11	74.49	64.29	88.97	11.15
107.70	102.68	74.36	64.79	89.11	10.83
107.75	102.25	74.23	65.32	89.25	10.54
107.81	101.81	74.10	65.89	89.39	10.29
107.86	101.36	73.97	66.48	89.54	10.07
107.91	100.90	73.85	67.10	89.69	9.89
107.96	100.44	73.73	67.76	89.84	9.76
108.01	99.98	73.61	68.45	89.99	9.67
108.05	99.52	73.49	69.18	90.15	9.62
108.10	99.06	73.37	69.94	90.30	9.61
108.14	98.61	73.25	70.73	90.46	9.66
108.18	98.15	73.14	71.57	90.61	9.76
108.22	97.71	73.03	72.44	90.77	9.91
108.27	97.27	72.91	73.35	90.93	10.12
108.32	96.85	72.80	74.30	91.09	10.40
108.37	96.43	72.68	75.29	91.24	10.74
108.42	96.03	72.57	76.31	91.41	11.15
108.48	95.64	72.45	77.37	91.57	11.64
108.54	95.26	72.34	78.48	91.73	12.21
108.61	94.90	72.22	79.61	91.89	12.86
108.68	94.55	72.10	80.78	92.06	13.61
108.75	94.22	71.99	81.99	92.22	14.47
108.83	93.90	71.87	83.22	92.39	15.42
108.91	93.60	71.76	84.49	92.55	16.49
108.99	93.32	71.65	85.77	92.72	17.68
109.07	93.05	71.54	87.08	92.89	18.99
109.15	92.79	71.43	88.40	93.07	20.42
109.23	92.55	71.33	89.73	93.24	21.98
109.31	92.33	71.23	91.06	93.42	23.66
109.39	92.11	71.14	92.39	93.59	25.46
109.46	91.91	71.05	93.71	93.77	27.37
109.54	91.73	70.96	95.02	93.95	29.39
109.62	91.55	70.89	96.31	94.13	31.51
109.69	91.39	70.81	97.58	94.32	33.72
109.76	91.24	70.74	98.83	94.50	36.01
109.84	91.09	70.67	100.04	94.69	38.36
109.91	90.96	70.61	101.23	94.88	40.76
109.98	90.84	70.55	102.38	95.06	43.20
110.06	90.72	70.49	103.49	95.26	45.66
110.13	90.61	70.44	104.56	95.45	48.13
110.20	90.51	70.39	105.58	95.64	50.60
110.28	90.42	70.34	106.56	95.84	53.05
110.36	90.33	70.29	107.50	96.04	55.47
110.44	90.25	70.25	108.38	96.25	57.85
110.51	90.18	70.20	109.22	96.46	60.18
110.59	90.12	70.16	110.01	96.67	62.46
110.67	90.07	70.12	110.74	96.90	64.67
110.75	90.03	70.08	111.43	97.12	66.82
110.83	90.00	70.04	112.07	97.36	68.89
110.91	89.97	70.00	112.65	97.60	70.88
110.99	89.96	69.96	113.19	97.85	72.79
111.07	89.95	69.92	113.67	98.11	74.62
111.15	89.96	69.89	114.11	98.38	76.36
111.22	89.97	69.85	114.51	98.67	78.02
111.30	90.00	69.81	114.85	98.96	79.59
111.38	90.03	69.77	115.15	99.26	81.07
111.45	90.07	69.74	115.42	99.57	82.46
111.52	90.12	69.70	115.64	99.90	83.77
111.59	90.18	69.66	115.82	100.24	84.99
111.66	90.25	69.62	115.96	100.60	86.12
111.72	90.32	69.59	116.07	100.97	87.17
111.78	90.40	69.55	116.14	101.36	88.13
111.84	90.49	69.51	116.18	101.76	89.00
111.89	90.58	69.48	116.19	102.19	89.80
111.94	90.67	69.45	116.17	102.63	90.51
111.99	90.77	69.41	116.12	103.09	91.13
112.03	90.87	69.38	116.04	103.58	91.68
112.08	90.97	69.36	115.93	104.09	92.15
112.11	91.08	69.34	115.80	104.62	92.53
112.15	91.19	69.32	115.64	105.17	92.85
112.18	91.29	69.30	115.46	105.76	93.10
112.22	91.40	69.29	115.25	106.36	93.27
112.25	91.51	69.29	115.02	106.99	93.39
112.27	91.62	69.29	114.77	107.65	93.45
112.30	91.73	69.30	114.50	108.34	93.47
112.33	91.84	69.31	114.21	109.05	93.43
112.36	91.94	69.33	113.91	109.79	93.36
112.39	92.05	69.36	113.60	110.55	93.26
112.42	92.15	69.39	113.27	111.34	93.13
112.45	92.26	69.43	112.94	112.15	92.97
112.48	92.36	69.48	112.60	112.98	92.79
112.52	92.47	69.54	112.25	113.83	92.60
112.55	92.58	69.60	111.90	114.70	92.40
112.59	92.68	69.67	111.56	115.59	92.19
112.63	92.79	69.75	111.21	116.48	91.97
112.67	92.90	69.84	110.86	117.39	91.75
112.71	93.01	69.93	110.51	118.30	91.52
112.76	93.12	70.02	110.17	119.22	91.29
112.81	93.23	70.12	109.83	120.14	91.06
112.86	93.34	70.23	109.50	121.06	90.83
112.91	93.46	70.34	109.17	121.98	90.59
112.97	93.57	70.45	108.84	122.88	90.36
113.02	93.68	70.56	108.52	123.78	90.14
113.08	93.80	70.67	108.20	124.67	89.91
113.14	93.92	70.78	107.88	125.55	89.68
113.20	94.03	70.89	107.57	126.41	89.46
113.26	94.15	70.99	107.26	127.25	89.24
113.32	94.26	71.09	106.96	128.07	89.02
113.38	94.38	71.18	106.66	128.86	88.80
113.43	94.49	71.26	106.36	129.63	88.58
113.49	94.61	71.33	106.06	130.36	88.37
113.54	94.72	71.39	105.78	131.06	88.15
113.59	94.83	71.43	105.49	131.73	87.94
113.64	94.94	71.47	105.21	132.35	87.74
113.68	95.05	71.48	104.93	132.93	87.53
113.72	95.15	71.48	104.65	133.46	87.33
113.75	95.26	71.46	104.38	133.94	87.12
113.78	95.36	71.43	104.11	134.37	86.92
113.80	95.46	71.37	103.85	134.74	86.73
113.82	95.56	71.30	103.59	135.06	86.53
113.84	95.66	71.20	103.33	135.31	86.34
113.85	95.76	71.09	103.07	135.50	86.15
113.85	95.85	70.96	102.82	135.62	85.97
113.85	95.95	70.80	102.58	135.67	85.78
113.85	96.04	70.63	102.33	135.65	85.61
113.85	96.13	70.44	102.09	135.55	85.43
113.84	96.23	70.22	101.85	135.38	85.26
113.83	96.32	69.99	101.62	135.12	85.09
113.81	96.41	69.74	101.39	134.77	84.93
113.79	96.50	69.46	101.15	134.33	84.77
113.77	96.59	69.17	100.93	133.80	84.62
113.75	96.68	68.85	100.70	133.17	84.47
113.72	96.77	68.52	100.47	132.44	84.33
113.69	96.86	68.17	100.25	131.61	84.19
113.66	96.95	67.79	100.02	130.67	84.06
113.63	97.04	67.41	99.80	129.63	83.93
113.59	97.13	67.00	99.57	128.47	83.81
113.55	97.22	66.58	99.35	127.20	83.70
113.51	97.31	66.14	99.13	125.82	83.59
113.46	97.41	65.69	98.90	124.33	83.49
113.41	97.50	65.23	98.68	122.72	83.39
113.36	97.59	64.77	98.45	121.00	83.30
113.31	97.69	64.29	98.23	119.18	83.22
113.26	97.79	63.81	98.00	117.26	83.14
113.20	97.88	63.32	97.77	115.24	83.06
113.15	97.98	62.83	97.55	113.12	82.99
113.09	98.08	62.35	97.32	110.93	82.93
113.03	98.18	61.86	97.09	108.66	82.87
112.97	98.28	61.38	96.86	106.33	82.82
112.91	98.38	60.91	96.63	103.94	82.77
112.85	98.49	60.44	96.40	101.52	82.72
112.79	98.59	59.98	96.17	99.06	82.68
112.73	98.70	59.54	95.94	96.59	82.64
112.67	98.81	59.11	95.71	94.11	82.61
112.61	98.92	58.69	95.48	91.64	82.59
112.55	99.03	58.28	95.25	89.19	82.56
112.48	99.14	57.89	95.02	86.76	82.54
112.42	99.25	57.52	94.79	84.38	82.53
112.36	99.37	57.17	94.56	82.03	82.52
112.30	99.49	56.84	94.34	79.75	82.51
112.23	99.61	56.52	94.11	77.52	82.51
112.17	99.73	56.23	93.89	75.36	82.51
112.11	99.85	55.95	93.67	73.26	82.51
112.05	99.98	55.69	93.45	71.24	82.52
111.98	100.10	55.46	93.24	69.29	82.53
111.92	100.23	55.25	93.03	67.41	82.55
111.85	100.37	55.05	92.83	65.60	82.57
111.79	100.50	54.88	92.63	63.87	82.59
111.72	100.64	54.74	92.43	62.21	82.62
111.64	100.78	54.61	92.24	60.62	82.66
111.57	100.93	54.51	92.05	59.11	82.70
111.49	101.08	54.43	91.87	57.66	82.74
111.40	101.23	54.37	91.69	56.29	82.80
111.31	101.38	54.34	91.52	54.97	82.85
111.21	101.53	54.33	91.35	53.73	82.92
111.11	101.69	54.35	91.19	52.54	82.99
110.99	101.85	54.39	91.03	51.41	83.06
110.87	102.01	54.45	90.87	50.34	83.13
110.74	102.17	54.54	90.71	49.33	83.21
110.60	102.32	54.65	90.54	48.36	83.29
110.45	102.48	54.78	90.38	47.44	83.37
110.29	102.64	54.94	90.21	46.57	83.45
110.12	102.79	55.13	90.04	45.73	83.52
109.94	102.93	55.33	89.86	44.94	83.59
109.75	103.08	55.56	89.68	44.17	83.66
109.54	103.22	55.82	89.49	43.44	83.72
109.32	103.35	56.09	89.29	42.75	83.78
109.09	103.48	56.38	89.09	42.07	83.83
108.85	103.60	56.70	88.88	41.43	83.87
108.60	103.72	57.04	88.66	40.80	83.90
108.33	103.83	57.39	88.43	40.20	83.93
108.06	103.94	57.76	88.19	39.62	83.95
107.77	104.04	58.15	87.94	39.05	83.95
107.48	104.14	58.56	87.69	38.50	83.95
107.17	104.23	58.98	87.43	37.97	83.95
106.86	104.32	59.42	87.16	37.46	83.93
106.54	104.40	59.87	86.89	36.97	83.91
106.20	104.47	60.34	86.60	36.50	83.89
105.87	104.55	60.82	86.32	36.05	83.86
105.52	104.62	61.32	86.03	35.63	83.83
105.17	104.69	61.83	85.73	35.23	83.80
104.81	104.76	62.36	85.43	34.87	83.78
104.45	104.82	62.91	85.13	34.53	83.76
104.09	104.89	63.48	84.83	34.24	83.75
103.72	104.96	64.07	84.53	33.98	83.74
103.34	105.03	64.69	84.23	33.76	83.75
102.97	105.10	65.32	83.93	33.59	83.76
102.59	105.17	65.99	83.63	33.46	83.79
102.21	105.25	66.68	83.33	33.37	83.83
101.83	105.32	67.40	83.03	33.34	83.88
101.45	105.40	68.16	82.74	33.36	83.95
101.07	105.47	68.95	82.45	33.42	84.03
100.69	105.55	69.77	82.16	33.55	84.13
100.32	105.62	70.63	81.87	33.73	84.25
99.94	105.69	71.53	81.59	33.96	84.38
99.57	105.76	72.46	81.30	34.26	84.52
99.20	105.82	73.43	81.01	34.61	84.68
98.83	105.88	74.43	80.73	35.02	84.84
98.47	105.94	75.47	80.44	35.50	85.02
98.11	105.99	76.54	80.15	36.03	85.21
97.76	106.04	77.65	79.86	36.62	85.41
97.41	106.08	78.78	79.56	37.27	85.61
97.07	106.11	79.94	79.27	37.98	85.83
96.73	106.15	81.13	78.98	38.75	86.04
96.40	106.17	82.34	78.68	39.57	86.26
96.07	106.20	83.56	78.38	40.44	86.48
95.75	106.21	84.81	78.09	41.36	86.69
95.43	106.23	86.06	77.79	42.34	86.91
95.11	106.24	87.33	77.50	43.36	87.12
94.80	106.25	88.60	77.20	44.42	87.34
94.50	106.26	89.87	76.91	45.53	87.54
94.19	106.26	91.14	76.63	46.68	87.75
93.90	106.27	92.40	76.35	47.86	87.95
93.60	106.27	93.66	76.08	49.08	88.14
93.31	106.28	94.90	75.81	50.34	88.33
93.02	106.28	96.13	75.55	51.62	88.52
92.73	106.28	97.34	75.30	52.93	88.70
92.44	106.29	98.53	75.05	54.27	88.89
92.16	106.30	99.70	74.82	55.63	89.06
91.88	106.30	100.84	74.59	57.01	89.24
91.59	106.31	101.95	74.38	58.41	89.41
91.31	106.32	103.04	74.17	59.83	89.59
91.03	106.34	104.09	73.97	61.26	89.76
90.75	106.36	105.10	73.78	62.69	89.93
90.47	106.37	106.08	73.59	64.14	90.09
90.20	106.40	107.02	73.42	65.58	90.26
89.93	106.42	107.92	73.25	67.03	90.43
89.67	106.45	108.78	73.08	68.48	90.59
89.41	106.48	109.59	72.92	69.93	90.76
89.16	106.51	110.35	72.77	71.36	90.93
88.93	106.54	111.07	72.62	72.79	91.09
88.70	106.58	111.74	72.48	74.21	91.26
88.49	106.62	112.36	72.34	75.61	91.43
88.29	106.67	112.93	72.21	76.99	91.60
88.10	106.72	113.45	72.08	78.36	91.77
87.93	106.77	113.92	71.96	79.70	91.94
87.77	106.83	114.35	71.84	81.02	92.12
87.63	106.89	114.72	71.72	82.31	92.29
87.50	106.96	115.05	71.60	83.57	92.47
87.39	107.03	115.33	71.49	84.79	92.64
87.29	107.10	115.57	71.39	85.98	92.82
87.21	107.18	115.77	71.28	87.12	92.99
87.14	107.26	115.92	71.18	88.21	93.17
87.09	107.34	116.03	71.08	89.25	93.34
87.05	107.43	116.10	70.98	90.24	93.51
87.03	107.53	116.13	70.88	91.17	93.68
87.03	107.62	116.13	70.78	92.04	93.85
87.03	107.72	116.09	70.69	92.84	94.01
87.05	107.82	116.02	70.60	93.57	94.18
87.08	107.93	115.91	70.50	94.24	94.34
87.13	108.04	115.78	70.41	94.83	94.50
87.18	108.15	115.62	70.32	95.35	94.65
87.25	108.27	115.43	70.24	95.80	94.81
87.33	108.39	115.21	70.15	96.17	94.97
87.41	108.51	114.97	70.06	96.48	95.13
87.50	108.64	114.72	69.98	96.73	95.30
87.60	108.77	114.44	69.90	96.91	95.47
87.71	108.90	114.15	69.82	97.04	95.64
87.82	109.04	113.84	69.74	97.12	95.83
87.94	109.19	113.52	69.67	97.15	96.02
88.06	109.34	113.18	69.59	97.15	96.23
88.18	109.49	112.84	69.53	97.12	96.45
88.30	109.65	112.50	69.46	97.06	96.69
88.43	109.81	112.15	69.40	96.99	96.94
88.56	109.97	111.80	69.34	96.91	97.21
88.69	110.13	111.45	69.28	96.81	97.50
88.82	110.30	111.10	69.23	96.72	97.80
88.95	110.47	110.75	69.18	96.62	98.13
89.08	110.64	110.41	69.14	96.53	98.47
89.21	110.80	110.08	69.10	96.44	98.83
89.34	110.97	109.75	69.07	96.36	99.21
89.47	111.14	109.43	69.04	96.29	99.60
89.60	111.30	109.12	69.02	96.22	100.01
89.72	111.46	108.82	69.00	96.16	100.44
89.85	111.61	108.53	68.99	96.11	100.89
89.97	111.76	108.24	68.99	96.07	101.35
90.10	111.91	107.96	68.99	96.03	101.83
90.21	112.05	107.70	69.00	95.99	102.33
90.33	112.19	107.44	69.01	95.95	102.83
90.44	112.32	107.18	69.03	95.92	103.36
90.55	112.45	106.94	69.05	95.89	103.90
90.66	112.56	106.70	69.09	95.86	104.45
90.76	112.68	106.47	69.12	95.83	105.01
90.86	112.78	106.24	69.16	95.79	105.59
90.95	112.89	106.02	69.21	95.76	106.18
91.04	112.98	105.81	69.26	95.72	106.78
91.13	113.07	105.60	69.32	95.68	107.39
91.21	113.16	105.39	69.38	95.63	108.00
91.30	113.24	105.19	69.44	95.58	108.63
91.37	113.32	104.99	69.50	95.53	109.26
91.45	113.40	104.79	69.57	95.47	109.89
91.52	113.47	104.60	69.64	95.40	110.53
91.58	113.54	104.41	69.72	95.34	111.18
91.65	113.62	104.22	69.79	95.26	111.82
91.71	113.69	104.03	69.87	95.19	112.47
91.77	113.76	103.84	69.95	95.11	113.11
91.82	113.82	103.66	70.03	95.03	113.75
91.88	113.89	103.47	70.12	94.94	114.39
91.93	113.96	103.29	70.20	94.85	115.03
91.97	114.04	103.11	70.29	94.76	115.66
92.02	114.11	102.93	70.37	94.66	116.28
92.06	114.18	102.75	70.46	94.56	116.89
92.11	114.25	102.57	70.55	94.46	117.49
92.15	114.33	102.39	70.64	94.36	118.08
92.19	114.41	102.21	70.72	94.25	118.65
92.22	114.49	102.03	70.81	94.15	119.21
92.26	114.56	101.86	70.90	94.04	119.76
92.29	114.64	101.68	70.99	93.93	120.29
92.33	114.73	101.51	71.07	93.82	120.80
92.36	114.81	101.34	71.16	93.71	121.29
92.40	114.89	101.17	71.25	93.60	121.77
92.43	114.97	101.00	71.33	93.49	122.22
92.46	115.05	100.84	71.42	93.38	122.66
92.49	115.14	100.67	71.50	93.28	123.07
92.52	115.22	100.51	71.59	93.17	123.47
92.55	115.30	100.35	71.68	93.07	123.84
92.59	115.39	100.20	71.77	92.96	124.20
92.62	115.47	100.05	71.86	92.87	124.53
92.65	115.56	99.90	71.95	92.77	124.84
92.69	115.64	99.75	72.04	92.68	125.13
92.72	115.73	99.60	72.13	92.59	125.39
92.76	115.82	99.46	72.22	92.50	125.64
92.80	115.90	99.32	72.32	92.41	125.87
92.84	115.99	99.19	72.41	92.33	126.07
92.88	116.07	99.05	72.51	92.26	126.26
92.93	116.16	98.92	72.60	92.18	126.42
92.98	116.24	98.79	72.70	92.11	126.56
93.03	116.32	98.66	72.79	92.04	126.69
93.09	116.40	98.54	72.89	91.98	126.79
93.16	116.48	98.42	72.98	91.92	126.88
93.23	116.55	98.30	73.07	91.86	126.95
93.30	116.62	98.18	73.16	91.80	127.01
93.38	116.69	98.06	73.25	91.75	127.05
93.46	116.75	97.94	73.33	91.70	127.08
93.55	116.81	97.83	73.41	91.65	127.09
93.65	116.86	97.72	73.49	91.60	127.09
93.75	116.90	97.61	73.56	91.56	127.08
93.86	116.95	97.50	73.63	91.51	127.06
93.98	116.98	97.39	73.70	91.47	127.03
94.10	117.01	97.28	73.76	91.43	126.99
94.22	117.03	97.18	73.82	91.39	126.94
94.35	117.05	97.07	73.88	91.35	126.89
94.48	117.07	96.96	73.93	91.32	126.83
94.61	117.08	96.86	73.98	91.28	126.76
94.74	117.09	96.76	74.03	91.24	126.69
94.87	117.09	96.65	74.07	91.20	126.61
95.00	117.09	96.55	74.11	91.16	126.53
95.13	117.08	96.44	74.15	91.13	126.45
95.25	117.07	96.34	74.19	91.09	126.35
95.37	117.06	96.23	74.22	91.05	126.26
95.49	117.05	96.12	74.25	91.00	126.16
95.60	117.03	96.01	74.28	90.96	126.05
95.70	117.01	95.90	74.31	90.92	125.94
95.80	117.00	95.79	74.34	90.88	125.82
95.90	116.98	95.67	74.37	90.83	125.69
96.00	116.96	95.56	74.40	90.79	125.55
96.09	116.94	95.44	74.42	90.74	125.41
96.18	116.92	95.31	74.45	90.69	125.25
96.26	116.91	95.19	74.48	90.64	125.08
96.35	116.89	95.06	74.51	90.59	124.90
96.43	116.87	94.93	74.54	90.54	124.71
96.51	116.86	94.79	74.58	90.49	124.50
96.59	116.85	94.65	74.61	90.44	124.27
96.68	116.83	94.51	74.65	90.39	124.02
96.76	116.82	94.36	74.70	90.34	123.75
96.85	116.81	94.21	74.74	90.29	123.46
96.93	116.80	94.05	74.79	90.24	123.15
97.02	116.80	93.89	74.84	90.19	122.82
97.11	116.79	93.73	74.90	90.13	122.45
97.20	116.79	93.56	74.96	90.08	122.06
97.30	116.79	93.39	75.03	90.03	121.65
97.40	116.79	93.22	75.10	89.97	121.20
97.50	116.79	93.04	75.17	89.92	120.72
97.61	116.80	92.85	75.25	89.86	120.21
97.72	116.81	92.67	75.34	89.80	119.67
97.83	116.83	92.48	75.43	89.75	119.10
97.94	116.85	92.28	75.52	89.69	118.49
98.05	116.88	92.08	75.61	89.63	117.86
98.17	116.90	91.88	75.71	89.57	117.19
98.28	116.94	91.67	75.81	89.51	116.49
98.40	116.97	91.46	75.90	89.44	115.77
98.51	117.01	91.25	76.00	89.38	115.02
98.63	117.05	91.03	76.09	89.31	114.25
98.74	117.09	90.82	76.17	89.25	113.45
98.84	117.13	90.60	76.25	89.18	112.64
98.95	117.17	90.37	76.32	89.11	111.80
99.05	117.21	90.15	76.38	89.05	110.95
99.15	117.25	89.92	76.43	88.98	110.09
99.25	117.29	89.69	76.46	88.91	109.21
99.35	117.32	89.45	76.47	88.84	108.33
99.44	117.35	89.22	76.47	88.77	107.43
99.53	117.37	88.99	76.44	88.69	106.53
99.63	117.38	88.75	76.40	88.62	105.62
99.71	117.39	88.51	76.33	88.55	104.70
99.80	117.40	88.27	76.24	88.48	103.78
99.89	117.39	88.03	76.13	88.41	102.86
99.98	117.38	87.79	75.99	88.33	101.93
100.06	117.36	87.55	75.83	88.26	101.00
100.15	117.33	87.31	75.65	88.19	100.07
100.23	117.29	87.06	75.44	88.12	99.13
100.32	117.24	86.82	75.21	88.05	98.19
100.40	117.18	86.58	74.96	87.99	97.25
100.48	117.11	86.34	74.70	87.92	96.29
100.56	117.04	86.10	74.41	87.85	95.34
100.64	116.96	85.86	74.10	87.79	94.37
100.72	116.87	85.62	73.78	87.73	93.40
100.80	116.77	85.38	73.45	87.67	92.42
100.88	116.67	85.15	73.10	87.61	91.42
100.96	116.56	84.92	72.74	87.55	90.42
101.04	116.45	84.68	72.37	87.50	89.39
101.11	116.33	84.46	71.98	87.45	88.35
101.19	116.21	84.23	71.59	87.40	87.29
101.26	116.08	84.00	71.20	87.35	86.21
101.34	115.95	83.78	70.79	87.30	85.11
101.41	115.81	83.56	70.38	87.26	83.98
101.48	115.67	83.34	69.97	87.22	82.82
101.56	115.53	83.12	69.55	87.19	81.64
101.63	115.39	82.91	69.13	87.15	80.42
101.71	115.25	82.70	68.71	87.12	79.18
101.78	115.11	82.49	68.29	87.10	77.91
101.85	114.96	82.28	67.87	87.07	76.60
101.93	114.81	82.07	67.45	87.05	75.27
102.01	114.67	81.87	67.03	87.03	73.91
102.09	114.52	81.66	66.61	87.02	72.52
102.16	114.37	81.46	66.20	87.01	71.10
102.25	114.23	81.26	65.80	87.01	69.66
102.33	114.08	81.07	65.40	87.01	68.20
102.41	113.93	80.87	65.01	87.01	66.72
102.50	113.78	80.68	64.63	87.02	65.21
102.59	113.63	80.49	64.26	87.04	63.70
102.69	113.48	80.30	63.90	87.06	62.17
102.78	113.33	80.11	63.56	87.08	60.63
102.88	113.18	79.93	63.22	87.11	59.08
102.99	113.03	79.74	62.91	87.15	57.53
103.09	112.87	79.56	62.60	87.19	55.98
103.21	112.71	79.38	62.32	87.24	54.42
103.32	112.55	79.20	62.05	87.30	52.88
103.44	112.39	79.03	61.80	87.36	51.33
103.56	112.22	78.85	61.57	87.43	49.80
103.69	112.05	78.68	61.36	87.51	48.29
103.82	111.87	78.51	61.17	87.59	46.79
103.95	111.68	78.34	61.01	87.68	45.31
104.08	111.49	78.17	60.87	87.77	43.85
104.21	111.29	78.01	60.75	87.87	42.41
104.35	111.08	77.84	60.65	87.98	41.01
104.48	110.86	77.68	60.59	88.10	39.63
104.62	110.63	77.51	60.55	88.22	38.29
104.75	110.39	77.35	60.53	88.34	36.98
104.88	110.14	77.19	60.55	88.47	35.71
105.00	109.87	77.03	60.60	88.60	34.48
105.12	109.59	76.87	60.68	88.74	33.28
105.24	109.29	76.71	60.79	88.88	32.13
105.35	108.98	76.55	60.93	89.02	31.02
105.46	108.65	76.39	61.11	89.16	29.95
105.57	108.30	76.23	61.32	89.31	28.93
105.67	107.93	76.07	61.58	89.45	27.95
105.76	107.55	75.92	61.87	89.60	27.03
105.86	107.15	75.77	62.20	89.74	26.14
105.94	106.74	75.62	62.57	89.89	25.31
106.03	106.30	75.47	62.98	90.04	24.53
106.11	105.85	75.32	63.44	90.18	23.79
106.19	105.38	75.18	63.94	90.33	23.11
106.27	104.90	75.04	64.48	90.48	22.48
106.34	104.40	74.91	65.07	90.63	21.90
106.42	103.89	74.78	65.70	90.78	21.37
106.49	103.37	74.65	66.38	90.93	20.90
106.56	102.84	74.52	67.10	91.08	20.48
106.62	102.30	74.40	67.87	91.23	20.13
106.69	101.75	74.27	68.68	91.39	19.84
106.75	101.20	74.16	69.53	91.55	19.62
106.82	100.64	74.04	70.43	91.71	19.47
106.88	100.09	73.92	71.37	91.88	19.39
106.94	99.54	73.81	72.34	92.05	19.39
107.00	98.99	73.70	73.36	92.22	19.47
107.06	98.44	73.58	74.42	92.40	19.64
107.13	97.91	73.47	75.51	92.58	19.90
107.19	97.38	73.36	76.65	92.77	20.26
107.25	96.87	73.25	77.82	92.96	20.72
107.31	96.38	73.14	79.03	93.16	21.29
107.37	95.89	73.03	80.27	93.36	21.96
107.44	95.43	72.92	81.54	93.57	22.75
107.51	94.99	72.80	82.84	93.78	23.66
107.58	94.56	72.69	84.18	94.00	24.69
107.65	94.16	72.58	85.53	94.22	25.84
107.73	93.78	72.47	86.90	94.45	27.11
107.80	93.42	72.36	88.28	94.68	28.50
107.88	93.08	72.26	89.67	94.91	30.00
107.96	92.76	72.15	91.07	95.15	31.61
108.05	92.47	72.04	92.45	95.39	33.33
108.13	92.20	71.94	93.83	95.64	35.14
108.22	91.95	71.83	95.18	95.89	37.04
108.30	91.72	71.73	96.52	96.15	39.01
108.39	91.52	71.63	97.82	96.41	41.04
108.48	91.33	71.54	99.09	96.68	43.13
108.57	91.17	71.44	100.33	96.95	45.25
108.65	91.02	71.35	101.53	97.22	47.40
108.74	90.89	71.26	102.68	97.50	49.57
108.83	90.78	71.18	103.79	97.79	51.74
108.91	90.68	71.09	104.85	98.08	53.90
109.00	90.59	71.01	105.87	98.37	56.04
109.09	90.52	70.93	106.83	98.66	58.15
109.17	90.45	70.85	107.75	98.96	60.23
109.26	90.40	70.77	108.61	99.27	62.27
109.34	90.36	70.69	109.43	99.57	64.26
109.43	90.32	70.62	110.19	99.89	66.20
109.52	90.30	70.54	110.91	100.20	68.08
109.60	90.28	70.47	111.58	100.52	69.90
109.69	90.27	70.39	112.19	100.85	71.65
109.78	90.26	70.32	112.76	101.18	73.34
109.87	90.27	70.25	113.29	101.52	74.96
109.96	90.27	70.17	113.77	101.86	76.50
110.05	90.28	70.10	114.20	102.22	77.97
110.14	90.30	70.03	114.60	102.58	79.37
110.23	90.32	69.96	114.95	102.95	80.69
110.33	90.35	69.89	115.26	103.32	81.94
110.42	90.38	69.81	115.53	103.71	83.11
110.52	90.42	69.74	115.76	104.11	84.20
110.61	90.46	69.67	115.96	104.52	85.22
110.71	90.51	69.60	116.12	104.94	86.16
110.80	90.57	69.54	116.24	105.37	87.03
110.89	90.63	69.47	116.33	105.82	87.82
110.98	90.70	69.40	116.38	106.28	88.54
111.08	90.78	69.34	116.40	106.76	89.18
111.17	90.86	69.28	116.39	107.25	89.75
111.26	90.95	69.23	116.35	107.75	90.25
111.35	91.05	69.17	116.28	108.27	90.68
111.43	91.15	69.12	116.18	108.81	91.04
111.52	91.25	69.07	116.05	109.35	91.34
111.61	91.36	69.03	115.89	109.92	91.58
111.70	91.48	68.99	115.70	110.49	91.76
111.78	91.60	68.96	115.49	111.07	91.89
111.87	91.72	68.93	115.26	111.66	91.98
111.95	91.84	68.90	115.01	112.26	92.03
112.04	91.96	68.88	114.74	112.86	92.04
112.12	92.09	68.86	114.46	113.47	92.02
112.20	92.22	68.85	114.16	114.07	91.98
112.28	92.34	68.85	113.84	114.67	91.92
112.37	92.47	68.85	113.52	115.26	91.84
112.45	92.60	68.85	113.19	115.85	91.74
112.52	92.73	68.86	112.85	116.42	91.64
112.60	92.86	68.88	112.51	116.98	91.52
112.68	92.99	68.91	112.17	117.52	91.40
112.76	93.12	68.94	111.82	118.04	91.27
112.83	93.25	68.98	111.47	118.54	91.14
112.90	93.38	69.02	111.13	119.01	91.00
112.97	93.50	69.07	110.79	119.47	90.87
113.04	93.63	69.13	110.45	119.89	90.72
113.11	93.75	69.20	110.11	120.30	90.58
113.18	93.88	69.27	109.78	120.67	90.43
113.24	94.00	69.35	109.45	121.03	90.28
113.30	94.12	69.43	109.12	121.36	90.13
113.36	94.24	69.52	108.80	121.66	89.98
113.41	94.36	69.62	108.48	121.95	89.82
113.47	94.48	69.72	108.17	122.22	89.66
113.52	94.60	69.82	107.86	122.47	89.50
113.57	94.71	69.92	107.56	122.70	89.34
113.62	94.83	70.03	107.25	122.93	89.17
113.66	94.94	70.13	106.96	123.14	89.00
113.71	95.05	70.24	106.66	123.35	88.83
113.75	95.16	70.35	106.37	123.55	88.65
113.80	95.27	70.46	106.08	123.74	88.47
113.84	95.38	70.56	105.80	123.94	88.29
113.88	95.48	70.67	105.52	124.13	88.10
113.92	95.59	70.77	105.24	124.32	87.92
113.96	95.70	70.87	104.96	124.51	87.73
114.00	95.80	70.97	104.69	124.70	87.53
114.03	95.91	71.07	104.41	124.89	87.34
114.07	96.01	71.16	104.14	125.08	87.14
114.10	96.12	71.25	103.87	125.28	86.94
114.13	96.22	71.34	103.61	125.48	86.74
114.16	96.32	71.42	103.34	125.68	86.53
114.18	96.43	71.49	103.07	125.88	86.33
114.21	96.53	71.56	102.81	126.08	86.12
114.23	96.64	71.62	102.55	126.28	85.92
114.25	96.74	71.67	102.29	126.47	85.71
114.26	96.84	71.72	102.02	126.66	85.51
114.27	96.95	71.76	101.76	126.84	85.31
114.29	97.05	71.78	101.50	127.01	85.10
114.29	97.15	71.80	101.25	127.17	84.90
114.30	97.26	71.80	100.99	127.32	84.71
114.31	97.36	71.79	100.73	127.44	84.51
114.31	97.46	71.76	100.47	127.54	84.32
114.31	97.56	71.73	100.22	127.62	84.14
114.31	97.67	71.67	99.96	127.68	83.95
114.31	97.77	71.60	99.71	127.70	83.78
114.31	97.87	71.51	99.45	127.68	83.61
114.30	97.96	71.41	99.20	127.64	83.44
114.29	98.06	71.28	98.95	127.55	83.28
114.29	98.16	71.14	98.70	127.41	83.13
114.27	98.26	70.97	98.45	127.23	82.99
114.26	98.35	70.78	98.20	127.01	82.85
114.25	98.45	70.58	97.95	126.73	82.72
114.23	98.54	70.35	97.71	126.39	82.60
114.21	98.63	70.09	97.46	125.99	82.50
114.19	98.73	69.82	97.22	125.54	82.40
114.17	98.82	69.52	96.98	125.01	82.31
114.15	98.91	69.20	96.74	124.41	82.23
114.13	99.00	68.86	96.50	123.74	82.16
114.10	99.10	68.50	96.27	123.00	82.11
114.07	99.19	68.11	96.03	122.17	82.06
114.05	99.28	67.71	95.80	121.26	82.03
114.02	99.37	67.28	95.56	120.27	82.00
113.98	99.46	66.84	95.33	119.19	81.99
113.95	99.55	66.38	95.10	118.03	81.98
113.92	99.64	65.90	94.88	116.77	81.99
113.89	99.74	65.41	94.65	115.43	82.00
113.85	99.83	64.91	94.43	114.00	82.03
113.81	99.92	64.40	94.21	112.47	82.06
113.77	100.02	63.87	93.99	110.86	82.09
113.74	100.11	63.35	93.77	109.16	82.14
113.70	100.20	62.81	93.56	107.38	82.19
113.65	100.30	62.28	93.35	105.52	82.25
113.61	100.40	61.74	93.15	103.59	82.31
113.57	100.49	61.21	92.95	101.59	82.38
113.53	100.59	60.68	92.75	99.52	82.46
113.48	100.69	60.17	92.56	97.41	82.53
113.44	100.79	59.66	92.37	95.24	82.61
113.39	100.89	59.16	92.18	93.05	82.70
113.34	100.99	58.68	92.00	90.82	82.78
113.29	101.10	58.22	91.82	88.57	82.88
113.24	101.20	57.78	91.65	86.32	82.97
113.19	101.31	57.35	91.49	84.06	83.07
113.13	101.41	56.95	91.32	81.82	83.17
113.07	101.52	56.57	91.16	79.59	83.28
113.01	101.63	56.22	91.01	77.39	83.39
112.94	101.73	55.89	90.86	75.22	83.50
112.87	101.84	55.59	90.71	73.09	83.61
112.79	101.95	55.32	90.57	71.01	83.73
112.72	102.05	55.07	90.43	68.97	83.85
112.64	102.16	54.85	90.30	67.00	83.97
112.55	102.26	54.66	90.17	65.08	84.09
112.47	102.36	54.50	90.04	63.23	84.21
112.38	102.46	54.36	89.91	61.44	84.33
112.29	102.56	54.25	89.79	59.73	84.46
112.19	102.65	54.17	89.67	58.08	84.58
112.09	102.74	54.12	89.55	56.50	84.70
111.98	102.84	54.09	89.43	54.99	84.82
111.87	102.92	54.09	89.31	53.54	84.93
111.75	103.01	54.11	89.18	52.17	85.04
111.62	103.10	54.16	89.06	50.87	85.15
111.49	103.18	54.23	88.93	49.63	85.26
111.34	103.26	54.32	88.80	48.45	85.36
111.19	103.33	54.44	88.67	47.33	85.45
111.03	103.41	54.59	88.53	46.28	85.54
110.85	103.48	54.75	88.39	45.28	85.62
110.67	103.56	54.94	88.24	44.33	85.70
110.47	103.63	55.16	88.08	43.44	85.77
110.26	103.70	55.39	87.92	42.59	85.84
110.04	103.77	55.65	87.75	41.80	85.90
109.80	103.84	55.92	87.58	41.04	85.96
109.54	103.91	56.22	87.39	40.33	86.01
109.27	103.98	56.54	87.21	39.67	86.06
108.99	104.05	56.88	87.01	39.04	86.10
108.69	104.12	57.23	86.81	38.45	86.13
108.38	104.19	57.61	86.61	37.89	86.17
108.05	104.26	58.00	86.40	37.37	86.20
107.71	104.34	58.41	86.18	36.87	86.23
107.36	104.41	58.84	85.96	36.41	86.26
106.99	104.48	59.29	85.73	35.98	86.29
106.61	104.56	59.76	85.51	35.57	86.32
106.22	104.63	60.25	85.28	35.19	86.35
105.81	104.70	60.76	85.04	34.84	86.39
105.40	104.78	61.29	84.81	34.51	86.44
104.98	104.85	61.85	84.57	34.21	86.50
104.55	104.92	62.43	84.33	33.94	86.57
104.12	105.00	63.03	84.09	33.69	86.65
103.67	105.07	63.66	83.85	33.48	86.74
103.23	105.14	64.32	83.61	33.29	86.84
102.77	105.20	65.01	83.37	33.14	86.96
102.31	105.27	65.72	83.13	33.02	87.09
101.85	105.34	66.47	82.89	32.93	87.23
101.38	105.40	67.25	82.65	32.88	87.39
100.91	105.46	68.06	82.42	32.88	87.56
100.44	105.52	68.90	82.18	32.91	87.75
99.97	105.58	69.77	81.95	32.98	87.95
99.49	105.63	70.68	81.72	33.10	88.15
99.02	105.68	71.62	81.48	33.27	88.37
98.54	105.73	72.59	81.25	33.48	88.60
98.07	105.78	73.60	81.02	33.74	88.83
97.59	105.82	74.64	80.79	34.05	89.07
97.12	105.86	75.71	80.56	34.41	89.31
96.65	105.90	76.81	80.33	34.83	89.55
96.18	105.94	77.94	80.10	35.29	89.80
95.72	105.98	79.10	79.86	35.80	90.05
95.25	106.02	80.28	79.63	36.37	90.29
94.80	106.05	81.49	79.40	36.98	90.54
94.34	106.09	82.72	79.16	37.65	90.78
93.89	106.12	83.98	78.93	38.36	91.03
93.45	106.15	85.25	78.69	39.12	91.27
93.02	106.19	86.53	78.46	39.93	91.51
92.59	106.22	87.82	78.23	40.78	91.75
92.17	106.26	89.12	77.99	41.67	92.00
91.77	106.29	90.42	77.76	42.60	92.24
91.37	106.33	91.72	77.54	43.58	92.49
90.99	106.38	93.02	77.31	44.59	92.73
90.62	106.42	94.30	77.09	45.64	92.98
90.27	106.47	95.57	76.88	46.72	93.23
89.94	106.52	96.82	76.67	47.83	93.48
89.63	106.57	98.05	76.46	48.97	93.74
89.33	106.62	99.25	76.26	50.14	93.99
89.05	106.68	100.43	76.06	51.33	94.25
88.79	106.74	101.57	75.86	52.55	94.51
88.55	106.80	102.68	75.67	53.78	94.78
88.32	106.87	103.75	75.48	55.03	95.04
88.11	106.93	104.78	75.30	56.30	95.31
87.92	107.00	105.78	75.12	57.58	95.58
87.73	107.07	106.73	74.95	58.87	95.86
87.57	107.14	107.63	74.78	60.17	96.14
87.41	107.21	108.50	74.61	61.49	96.42
87.26	107.28	109.32	74.45	62.81	96.71
87.13	107.35	110.09	74.29	64.14	97.00
87.01	107.43	110.82	74.14	65.48	97.29
86.89	107.50	111.51	73.99	66.82	97.59
86.78	107.57	112.15	73.84	68.17	97.89
86.69	107.65	112.75	73.70	69.53	98.19
86.60	107.72	113.31	73.56	70.89	98.49
86.51	107.80	113.82	73.42	72.25	98.80
86.44	107.88	114.29	73.28	73.62	99.10
86.36	107.96	114.72	73.15	74.98	99.40
86.30	108.04	115.11	73.02	76.34	99.70
86.24	108.12	115.45	72.88	77.70	100.00
86.19	108.20	115.76	72.75	79.05	100.29
86.15	108.28	116.04	72.62	80.39	100.57
86.11	108.37	116.27	72.49	81.71	100.85
86.08	108.46	116.47	72.35	83.02	101.11
86.05	108.55	116.63	72.22	84.31	101.37
86.04	108.64	116.76	72.08	85.57	101.62
86.03	108.74	116.85	71.95	86.80	101.86
86.04	108.84	116.91	71.81	88.01	102.10
86.05	108.94	116.94	71.68	89.17	102.32
86.07	109.05	116.94	71.54	90.29	102.54
86.10	109.16	116.91	71.41	91.36	102.75
86.14	109.27	116.85	71.27	92.38	102.95
86.19	109.39	116.76	71.14	93.34	103.15
86.25	109.51	116.65	71.00	94.25	103.35
86.33	109.63	116.51	70.87	95.08	103.55
86.41	109.76	116.35	70.74	95.85	103.75
86.50	109.90	116.16	70.60	96.54	103.96
86.59	110.03	115.96	70.47	97.16	104.18
86.70	110.17	115.73	70.34	97.71	104.41
86.81	110.31	115.48	70.22	98.18	104.65
86.93	110.45	115.21	70.09	98.58	104.91
87.05	110.60	114.93	69.97	98.91	105.20
87.18	110.74	114.63	69.86	99.18	105.51
87.31	110.89	114.32	69.74	99.39	105.85
87.45	111.04	114.00	69.63	99.55	106.22
87.59	111.19	113.67	69.53	99.66	106.62
87.73	111.34	113.33	69.43	99.74	107.06
87.87	111.49	112.99	69.34	99.78	107.54
88.01	111.65	112.64	69.26	99.81	108.05
88.16	111.80	112.29	69.18	99.81	108.60
88.30	111.95	111.94	69.11	99.79	109.20
88.45	112.11	111.59	69.05	99.77	109.83
88.59	112.26	111.24	69.00	99.74	110.49
88.74	112.41	110.90	68.96	99.70	111.19
88.89	112.56	110.56	68.93	99.66	111.92
89.03	112.71	110.23	68.91	99.62	112.67
89.18	112.86	109.90	68.90	99.58	113.44
89.32	113.01	109.57	68.90	99.55	114.23
89.46	113.16	109.26	68.92	99.51	115.04
89.60	113.30	108.94	68.94	99.47	115.85
89.74	113.45	108.64	68.98	99.44	116.67
89.87	113.60	108.34	69.02	99.40	117.49
90.00	113.75	108.04	69.08	99.37	118.30
90.13	113.90	107.76	69.14	99.34	119.11
90.25	114.05	107.47	69.21	99.30	119.90
90.37	114.19	107.20	69.30	99.26	120.68
90.49	114.34	106.92	69.38	99.22	121.44
90.60	114.49	106.66	69.48	99.18	122.18
90.71	114.63	106.40	69.58	99.14	122.90
90.81	114.78	106.14	69.68	99.09	123.58
90.91	114.93	105.89	69.79	99.04	124.24
91.00	115.07	105.65	69.90	98.99	124.87
91.09	115.21	105.41	70.01	98.93	125.47
91.18	115.35	105.18	70.13	98.87	126.03
91.26	115.49	104.96	70.24	98.80	126.56
91.33	115.63	104.74	70.36	98.73	127.05
91.41	115.76	104.53	70.47	98.65	127.51
91.47	115.90	104.32	70.58	98.57	127.94
91.54	116.02	104.12	70.69	98.49	128.33
91.60	116.15	103.92	70.80	98.41	128.69
91.66	116.27	103.74	70.90	98.32	129.02
91.71	116.39	103.55	71.00	98.23	129.31
91.76	116.51	103.37	71.10	98.13	129.58
91.81	116.62	103.20	71.19	98.04	129.81
91.85	116.72	103.03	71.28	97.94	130.02
91.89	116.82	102.87	71.37	97.84	130.20
91.93	116.92	102.71	71.45	97.74	130.36
91.96	117.01	102.55	71.53	97.64	130.49
91.99	117.10	102.40	71.60	97.54	130.60
92.02	117.18	102.26	71.67	97.44	130.70
92.05	117.25	102.11	71.74	97.35	130.77
92.08	117.33	101.98	71.80	97.25	130.83
92.11	117.39	101.84	71.87	97.15	130.87
92.13	117.46	101.71	71.92	97.06	130.90
92.16	117.51	101.58	71.98	96.96	130.91
92.18	117.57	101.46	72.03	96.87	130.91
92.21	117.61	101.33	72.08	96.78	130.90
92.23	117.66	101.21	72.13	96.69	130.89
92.26	117.70	101.10	72.18	96.61	130.86
92.28	117.73	100.98	72.22	96.52	130.82
92.31	117.76	100.87	72.27	96.44	130.78
92.33	117.79	100.76	72.31	96.36	130.73
92.36	117.81	100.66	72.36	96.28	130.67
92.38	117.83	100.55	72.40	96.20	130.61
92.41	117.84	100.45	72.44	96.13	130.54
92.44	117.85	100.35	72.48	96.05	130.46
92.46	117.85	100.25	72.52	95.98	130.38
92.49	117.85	100.15	72.56	95.90	130.28
92.52	117.85	100.05	72.60	95.83	130.19
92.55	117.85	99.95	72.65	95.76	130.08
92.57	117.84	99.85	72.69	95.69	129.96
92.60	117.83	99.75	72.73	95.61	129.84
92.63	117.81	99.66	72.77	95.54	129.70
92.66	117.79	99.56	72.80	95.47	129.55
92.69	117.77	99.46	72.84	95.39	129.39
92.72	117.75	99.36	72.88	95.32	129.22
92.75	117.73	99.25	72.92	95.24	129.03
92.78	117.70	99.15	72.95	95.17	128.82
92.82	117.68	99.04	72.99	95.09	128.59
92.85	117.65	98.93	73.02	95.01	128.34
92.88	117.63	98.82	73.05	94.93	128.06
92.91	117.60	98.70	73.07	94.85	127.76
92.95	117.57	98.58	73.09	94.77	127.43
92.98	117.55	98.46	73.11	94.69	127.07
93.02	117.52	98.33	73.13	94.60	126.68
93.05	117.49	98.19	73.14	94.51	126.25
93.09	117.46	98.06	73.14	94.43	125.78
93.13	117.43	97.92	73.14	94.34	125.27
93.16	117.40	97.77	73.12	94.25	124.72
93.20	117.37	97.62	73.11	94.16	124.12
93.24	117.34	97.46	73.08	94.06	123.47
93.28	117.30	97.31	73.04	93.97	122.77
93.32	117.27	97.14	72.99	93.87	122.02
93.36	117.23	96.97	72.93	93.77	121.21
93.40	117.19	96.80	72.85	93.68	120.35
93.44	117.14	96.63	72.76	93.58	119.44
93.48	117.09	96.45	72.66	93.48	118.46
93.52	117.04	96.27	72.54	93.38	117.43
93.56	116.99	96.08	72.40	93.28	116.33
93.61	116.93	95.89	72.24	93.18	115.18
93.65	116.86	95.70	72.05	93.08	113.97
93.70	116.79	95.50	71.85	92.97	112.70
93.74	116.72	95.31	71.63	92.87	111.37
93.79	116.64	95.11	71.38	92.77	109.99
93.84	116.55	94.91	71.11	92.67	108.55
93.90	116.46	94.71	70.82	92.57	107.07
93.95	116.36	94.50	70.51	92.47	105.53
94.01	116.26	94.30	70.17	92.37	103.95
94.07	116.15	94.09	69.81	92.27	102.33
94.13	116.04	93.88	69.44	92.18	100.67
94.20	115.91	93.67	69.04	92.08	98.98
94.27	115.79	93.46	68.63	91.99	97.26
94.34	115.66	93.26	68.20	91.89	95.52
94.41	115.52	93.05	67.76	91.80	93.75
94.49	115.38	92.84	67.31	91.71	91.97
94.57	115.24	92.63	66.85	91.62	90.19
94.66	115.09	92.42	66.39	91.53	88.39
94.74	114.95	92.21	65.92	91.44	86.60
94.83	114.80	92.00	65.45	91.36	84.81
94.93	114.66	91.79	64.98	91.27	83.02
95.03	114.51	91.58	64.51	91.19	81.25
95.13	114.37	91.37	64.04	91.10	79.50
95.24	114.23	91.17	63.59	91.02	77.76
95.35	114.09	90.96	63.14	90.94	76.05
95.47	113.96	90.75	62.70	90.86	74.36
95.60	113.83	90.55	62.27	90.78	72.69
95.73	113.70	90.34	61.86	90.70	71.05
95.88	113.59	90.13	61.47	90.62	69.44
96.03	113.48	89.92	61.09	90.55	67.86
96.18	113.38	89.71	60.73	90.47	66.31
96.35	113.29	89.49	60.39	90.39	64.78
96.53	113.20	89.28	60.07	90.31	63.28
96.72	113.13	89.06	59.77	90.24	61.81
96.92	113.06	88.84	59.49	90.16	60.36
97.14	113.00	88.62	59.23	90.09	58.94
97.36	112.96	88.39	59.00	90.01	57.54
97.60	112.92	88.16	58.79	89.94	56.16
97.85	112.88	87.93	58.60	89.86	54.81
98.10	112.86	87.69	58.43	89.79	53.48
98.37	112.85	87.44	58.28	89.71	52.17
98.64	112.83	87.20	58.15	89.64	50.87
98.93	112.83	86.94	58.04	89.57	49.60
99.21	112.83	86.69	57.95	89.49	48.35
99.49	112.83	86.42	57.88	89.42	47.12
99.78	112.83	86.16	57.81	89.35	45.91
100.06	112.83	85.89	57.77	89.28	44.72
100.34	112.83	85.62	57.73	89.22	43.55
100.61	112.82	85.34	57.71	89.15	42.40
100.87	112.81	85.06	57.70	89.08	41.28
101.12	112.79	84.78	57.70	89.02	40.18
101.37	112.77	84.50	57.71	88.96	39.10
101.60	112.73	84.22	57.73	88.90	38.04
101.82	112.69	83.94	57.76	88.84	37.01
102.02	112.64	83.66	57.79	88.79	36.01
102.22	112.58	83.39	57.84	88.74	35.03
102.40	112.51	83.12	57.89	88.69	34.08
102.57	112.43	82.85	57.95	88.64	33.16
102.73	112.33	82.58	58.02	88.59	32.26
102.87	112.22	82.32	58.10	88.55	31.39
103.01	112.10	82.06	58.18	88.51	30.55
103.14	111.96	81.80	58.27	88.48	29.73
103.26	111.81	81.55	58.38	88.45	28.95
103.37	111.65	81.31	58.49	88.42	28.19
103.48	111.47	81.06	58.61	88.39	27.45
103.58	111.28	80.83	58.74	88.37	26.75
103.68	111.07	80.59	58.88	88.36	26.07
103.77	110.85	80.36	59.03	88.34	25.42
103.86	110.62	80.14	59.19	88.34	24.79
103.94	110.37	79.92	59.37	88.34	24.19
104.02	110.10	79.70	59.56	88.34	23.62
104.10	109.82	79.49	59.77	88.35	23.07
104.18	109.53	79.28	59.99	88.36	22.55
104.26	109.23	79.08	60.23	88.38	22.05
104.33	108.91	78.87	60.50	88.41	21.57
104.41	108.57	78.68	60.78	88.44	21.13
104.48	108.23	78.48	61.08	88.47	20.70
104.55	107.87	78.29	61.41	88.52	20.31
104.62	107.50	78.10	61.77	88.57	19.94
104.70	107.12	77.91	62.15	88.62	19.59
104.77	106.73	77.73	62.55	88.68	19.27
104.84	106.33	77.55	62.99	88.75	18.97
104.91	105.91	77.37	63.45	88.82	18.71
104.99	105.49	77.19	63.95	88.90	18.46
105.06	105.07	77.02	64.48	88.99	18.25
105.13	104.63	76.85	65.03	89.07	18.07
105.20	104.19	76.68	65.62	89.17	17.91
105.27	103.74	76.51	66.24	89.26	17.78
105.34	103.29	76.35	66.89	89.36	17.68
105.40	102.83	76.18	67.56	89.46	17.62
105.47	102.37	76.02	68.27	89.57	17.59
105.54	101.91	75.86	69.00	89.67	17.59
105.60	101.45	75.71	69.77	89.78	17.62
105.66	100.99	75.55	70.55	89.89	17.70
105.72	100.52	75.39	71.37	90.00	17.81
105.78	100.06	75.23	72.20	90.11	17.96
105.84	99.60	75.08	73.06	90.23	18.16
105.90	99.15	74.92	73.95	90.34	18.40
105.96	98.70	74.76	74.85	90.46	18.68
106.01	98.25	74.60	75.78	90.57	19.01
106.06	97.81	74.43	76.72	90.69	19.38
106.12	97.38	74.27	77.69	90.81	19.81
106.17	96.95	74.10	78.68	90.94	20.28
106.23	96.53	73.93	79.68	91.06	20.80
106.28	96.12	73.75	80.71	91.19	21.38
106.34	95.71	73.58	81.75	91.32	22.01
106.39	95.32	73.40	82.82	91.45	22.69
106.45	94.94	73.21	83.90	91.59	23.43
106.51	94.57	73.03	85.00	91.72	24.23
106.57	94.21	72.85	86.11	91.86	25.10
106.63	93.87	72.66	87.24	92.01	26.02
106.69	93.54	72.48	88.39	92.15	27.01
106.75	93.22	72.30	89.54	92.30	28.08
106.81	92.92	72.11	90.71	92.46	29.21
106.87	92.64	71.94	91.88	92.61	30.41
106.93	92.36	71.76	93.06	92.78	31.69
106.99	92.11	71.59	94.23	92.94	33.04
107.05	91.86	71.42	95.41	93.11	34.45
107.11	91.64	71.26	96.57	93.29	35.94
107.18	91.42	71.10	97.72	93.47	37.49
107.24	91.22	70.95	98.86	93.66	39.09
107.31	91.02	70.80	99.97	93.85	40.76
107.38	90.84	70.66	101.07	94.05	42.47
107.45	90.67	70.53	102.14	94.25	44.22
107.53	90.51	70.40	103.18	94.46	46.01
107.61	90.36	70.28	104.19	94.67	47.83
107.69	90.22	70.16	105.16	94.89	49.67
107.77	90.09	70.05	106.11	95.11	51.53
107.86	89.96	69.95	107.01	95.33	53.40
107.95	89.84	69.85	107.88	95.56	55.27
108.04	89.73	69.76	108.71	95.80	57.14
108.14	89.62	69.67	109.51	96.03	59.00
108.24	89.51	69.59	110.26	96.27	60.85
108.34	89.41	69.52	110.98	96.51	62.69
108.44	89.32	69.45	111.65	96.76	64.50
108.54	89.23	69.38	112.29	97.00	66.29
108.65	89.14	69.32	112.89	97.25	68.06
108.75	89.06	69.27	113.45	97.50	69.79
108.86	88.98	69.22	113.98	97.75	71.50
108.97	88.91	69.17	114.47	98.01	73.17
109.07	88.83	69.13	114.92	98.26	74.80
109.18	88.77	69.09	115.35	98.52	76.39
109.29	88.71	69.05	115.73	98.77	77.94
109.40	88.65	69.02	116.09	99.03	79.46
109.50	88.60	68.99	116.42	99.29	80.92
109.61	88.55	68.96	116.72	99.55	82.35
109.71	88.51	68.93	116.99	99.81	83.73
109.81	88.48	68.90	117.24	100.08	85.06
109.92	88.46	68.88	117.46	100.34	86.35
110.02	88.44	68.86	117.66	100.61	87.59
110.12	88.44	68.84	117.83	100.89	88.78
110.22	88.44	68.82	117.99	101.17	89.92
110.31	88.45	68.81	118.12	101.45	91.00
110.41	88.47	68.79	118.24	101.75	92.04
110.50	88.51	68.78	118.34	102.05	93.01
110.59	88.55	68.77	118.42	102.36	93.94
110.68	88.61	68.76	118.48	102.68	94.80
110.77	88.68	68.75	118.53	103.01	95.60
110.85	88.76	68.74	118.56	103.35	96.35
110.94	88.85	68.74	118.58	103.71	97.03
111.02	88.95	68.73	118.58	104.08	97.64
111.09	89.05	68.73	118.56	104.46	98.19
111.17	89.17	68.73	118.53	104.87	98.68
111.25	89.30	68.74	118.48	105.29	99.10
111.32	89.43	68.74	118.42	105.74	99.46
111.39	89.57	68.75	118.33	106.21	99.76
111.46	89.71	68.77	118.24	106.69	99.99
111.53	89.85	68.79	118.12	107.21	100.17
111.60	90.00	68.81	117.99	107.74	100.29
111.66	90.15	68.83	117.84	108.31	100.36
111.73	90.29	68.86	117.67	108.90	100.38
111.79	90.44	68.89	117.49	109.52	100.37
111.85	90.58	68.93	117.30	110.16	100.31
111.91	90.72	68.98	117.09	110.83	100.23
111.97	90.85	69.02	116.87	111.54	100.11
112.03	90.98	69.08	116.64	112.26	99.98
112.09	91.11	69.14	116.40	113.01	99.82
112.15	91.23	69.20	116.15	113.79	99.65
112.21	91.36	69.27	115.89	114.59	99.47
112.27	91.48	69.35	115.62	115.41	99.27
112.33	91.59	69.43	115.35	116.24	99.07
112.39	91.71	69.52	115.07	117.10	98.86
112.45	91.82	69.61	114.79	117.96	98.64
112.51	91.94	69.71	114.51	118.84	98.42
112.57	92.05	69.81	114.22	119.72	98.20
112.63	92.17	69.92	113.92	120.60	97.97
112.70	92.28	70.03	113.63	121.49	97.74
112.76	92.40	70.14	113.33	122.38	97.51
112.83	92.51	70.26	113.03	123.26	97.28
112.89	92.63	70.38	112.73	124.14	97.05
112.96	92.74	70.49	112.42	125.00	96.81
113.03	92.86	70.61	112.11	125.85	96.58
113.10	92.97	70.72	111.81	126.69	96.34
113.17	93.09	70.83	111.49	127.50	96.10
113.25	93.20	70.94	111.18	128.29	95.87
113.32	93.32	71.03	110.87	129.06	95.63
113.39	93.43	71.12	110.56	129.80	95.39
113.46	93.54	71.20	110.25	130.51	95.15
113.54	93.66	71.26	109.93	131.18	94.91
113.61	93.76	71.31	109.62	131.81	94.67
113.67	93.87	71.35	109.31	132.40	94.43
113.74	93.98	71.36	109.01	132.94	94.19
113.80	94.08	71.36	108.70	133.44	93.95
113.87	94.18	71.34	108.40	133.88	93.72
113.92	94.28	71.30	108.10	134.27	93.49
113.98	94.38	71.23	107.80	134.60	93.26
114.03	94.47	71.15	107.51	134.87	93.04
114.07	94.57	71.04	107.22	135.08	92.82
114.11	94.66	70.90	106.93	135.22	92.60
114.14	94.75	70.74	106.65	135.29	92.39
114.17	94.84	70.56	106.38	135.28	92.19
114.19	94.93	70.35	106.10	135.20	91.99
114.21	95.01	70.11	105.84	135.04	91.79
114.22	95.10	69.86	105.57	134.81	91.61
114.22	95.19	69.57	105.31	134.48	91.43
114.22	95.27	69.27	105.05	134.07	91.25
114.21	95.36	68.94	104.80	133.57	91.08
114.20	95.44	68.59	104.55	132.98	90.92
114.18	95.53	68.23	104.30	132.29	90.77
114.15	95.61	67.84	104.05	131.51	90.62
114.12	95.70	67.44	103.81	130.63	90.48
114.09	95.79	67.02	103.56	129.65	90.34
114.06	95.87	66.59	103.32	128.57	90.22
114.02	95.96	66.15	103.08	127.38	90.10
113.98	96.05	65.69	102.84	126.10	89.99
113.94	96.13	65.23	102.60	124.71	89.88
113.90	96.22	64.77	102.36	123.22	89.78
113.86	96.31	64.30	102.12	121.63	89.69
113.82	96.40	63.83	101.88	119.95	89.61
113.78	96.49	63.37	101.64	118.17	89.54
113.75	96.58	62.90	101.40	116.31	89.47
113.71	96.66	62.44	101.16	114.36	89.41
113.68	96.75	61.99	100.92	112.33	89.35
113.65	96.84	61.55	100.69	110.24	89.31
113.62	96.93	61.11	100.45	108.08	89.27
113.59	97.01	60.69	100.22	105.87	89.24
113.56	97.10	60.28	99.98	103.62	89.21
113.53	97.18	59.88	99.75	101.33	89.19
113.51	97.26	59.49	99.52	99.02	89.18
113.48	97.34	59.12	99.29	96.69	89.17
113.46	97.42	58.76	99.06	94.36	89.17
113.43	97.50	58.42	98.84	92.03	89.17
113.41	97.58	58.09	98.61	89.71	89.17
113.38	97.66	57.78	98.39	87.41	89.18
113.35	97.73	57.48	98.17	85.13	89.19
113.32	97.81	57.20	97.96	82.89	89.20
113.29	97.88	56.93	97.74	80.69	89.22
113.26	97.95	56.68	97.53	78.54	89.23
113.22	98.02	56.44	97.32	76.43	89.25
113.18	98.09	56.22	97.10	74.38	89.27
113.14	98.16	56.01	96.90	72.39	89.28
113.10	98.24	55.82	96.69	70.45	89.30
113.05	98.31	55.65	96.49	68.57	89.31
113.00	98.38	55.49	96.28	66.75	89.33
112.95	98.45	55.35	96.08	64.99	89.34
112.89	98.52	55.23	95.88	63.30	89.35
112.83	98.59	55.12	95.69	61.66	89.36
112.76	98.67	55.04	95.49	60.09	89.38
112.69	98.74	54.97	95.30	58.58	89.39
112.61	98.81	54.93	95.11	57.13	89.40
112.52	98.89	54.90	94.93	55.74	89.42
112.43	98.97	54.89	94.74	54.41	89.44
112.33	99.05	54.91	94.56	53.15	89.46
112.22	99.13	54.94	94.39	51.94	89.48
112.10	99.21	54.99	94.21	50.79	89.51
111.97	99.29	55.06	94.04	49.69	89.54
111.84	99.37	55.15	93.87	48.65	89.57
111.69	99.46	55.26	93.70	47.66	89.61
111.54	99.54	55.39	93.53	46.73	89.66
111.37	99.63	55.53	93.37	45.84	89.70
111.20	99.72	55.69	93.20	45.00	89.75
111.01	99.81	55.87	93.04	44.21	89.81
110.82	99.91	56.06	92.88	43.45	89.87
110.62	100.01	56.27	92.72	42.74	89.94
110.40	100.11	56.50	92.55	42.07	90.00
110.18	100.21	56.74	92.39	41.43	90.08
109.95	100.32	57.00	92.22	40.82	90.15
109.71	100.42	57.27	92.05	40.25	90.23
109.46	100.53	57.56	91.87	39.70	90.31
109.21	100.65	57.87	91.69	39.18	90.39
108.94	100.76	58.20	91.50	38.69	90.48
108.67	100.87	58.54	91.31	38.21	90.56
108.39	100.99	58.90	91.11	37.76	90.65
108.10	101.11	59.27	90.90	37.34	90.73
107.81	101.22	59.66	90.68	36.93	90.82
107.51	101.34	60.07	90.46	36.53	90.91
107.20	101.45	60.50	90.22	36.16	90.99
106.89	101.57	60.94	89.98	35.81	91.07
106.57	101.68	61.39	89.73	35.47	91.15
106.24	101.79	61.86	89.47	35.16	91.23
105.91	101.90	62.34	89.20	34.87	91.32
105.58	102.01	62.84	88.93	34.60	91.40
105.24	102.11	63.35	88.65	34.35	91.48
104.91	102.22	63.87	88.37	34.13	91.56
104.57	102.33	64.40	88.09	33.94	91.64
104.23	102.43	64.94	87.81	33.77	91.72
103.89	102.54	65.49	87.52	33.63	91.81
103.55	102.65	66.05	87.23	33.51	91.89
103.21	102.75	66.62	86.94	33.43	91.98
102.87	102.86	67.20	86.65	33.37	92.06
102.53	102.97	67.78	86.36	33.34	92.15
102.20	103.07	68.38	86.08	33.34	92.23
101.86	103.18	68.99	85.79	33.37	92.32
101.53	103.29	69.60	85.50	33.43	92.40
101.20	103.40	70.23	85.21	33.52	92.49
100.88	103.51	70.87	84.93	33.64	92.57
100.56	103.62	71.52	84.64	33.79	92.66
100.24	103.73	72.18	84.36	33.96	92.75
99.92	103.84	72.86	84.08	34.17	92.83
99.61	103.95	73.56	83.79	34.41	92.92
99.30	104.06	74.27	83.51	34.68	93.00
99.00	104.16	75.00	83.23	34.98	93.09
98.69	104.27	75.76	82.95	35.32	93.17
98.39	104.38	76.53	82.66	35.69	93.25
98.10	104.48	77.33	82.37	36.11	93.33
97.80	104.58	78.15	82.07	36.56	93.40
97.51	104.67	79.00	81.77	37.05	93.48
97.22	104.76	79.88	81.46	37.58	93.55
96.93	104.85	80.78	81.15	38.15	93.62
96.65	104.93	81.70	80.84	38.77	93.69
96.36	105.01	82.66	80.52	39.43	93.75
96.08	105.08	83.64	80.19	40.13	93.82
95.80	105.15	84.64	79.86	40.88	93.90
95.52	105.21	85.67	79.53	41.66	93.97
95.24	105.28	86.73	79.20	42.49	94.05
94.96	105.34	87.80	78.87	43.37	94.13
94.68	105.39	88.90	78.54	44.27	94.22
94.40	105.45	90.01	78.21	45.22	94.31
94.12	105.51	91.13	77.89	46.20	94.41
93.84	105.56	92.26	77.56	47.21	94.51
93.57	105.62	93.40	77.24	48.25	94.62
93.29	105.67	94.53	76.93	49.32	94.72
93.01	105.73	95.66	76.62	50.41	94.83
92.74	105.78	96.79	76.31	51.53	94.94
92.47	105.84	97.90	76.01	52.67	95.06
92.20	105.89	99.01	75.71	53.82	95.18
91.93	105.95	100.09	75.42	55.00	95.29
91.66	106.01	101.15	75.14	56.20	95.42
91.39	106.07	102.19	74.86	57.41	95.54
91.12	106.12	103.21	74.59	58.63	95.66
90.86	106.18	104.20	74.32	59.87	95.79
90.59	106.24	105.16	74.07	61.12	95.93
90.33	106.30	106.09	73.81	62.38	96.06
90.07	106.36	106.99	73.56	63.65	96.20
89.82	106.42	107.85	73.32	64.92	96.34
89.57	106.48	108.68	73.09	66.21	96.48
89.33	106.55	109.47	72.85	67.50	96.62
89.09	106.61	110.23	72.62	68.80	96.77
88.87	106.68	110.95	72.40	70.10	96.91
88.65	106.75	111.62	72.18	71.41	97.06
88.45	106.82	112.26	71.96	72.72	97.20
88.26	106.90	112.85	71.75	74.02	97.35
88.09	106.97	113.40	71.54	75.33	97.49
87.93	107.05	113.90	71.32	76.64	97.63
87.78	107.13	114.37	71.11	77.93	97.77
87.65	107.21	114.78	70.91	79.22	97.91
87.53	107.29	115.15	70.70	80.50	98.04
87.42	107.38	115.48	70.50	81.76	98.16
87.33	107.47	115.77	70.30	83.01	98.28
87.25	107.56	116.01	70.10	84.23	98.40
87.18	107.65	116.21	69.90	85.43	98.50
87.13	107.75	116.37	69.70	86.60	98.61
87.08	107.85	116.49	69.51	87.74	98.70
87.05	107.95	116.57	69.32	88.83	98.79
87.03	108.05	116.61	69.14	89.89	98.88
87.02	108.16	116.62	68.95	90.90	98.96
87.02	108.27	116.59	68.77	91.85	99.03
87.03	108.39	116.52	68.60	92.75	99.10
87.05	108.50	116.43	68.42	93.59	99.16
87.08	108.62	116.30	68.25	94.36	99.22
87.12	108.74	116.15	68.09	95.06	99.28
87.17	108.87	115.97	67.92	95.70	99.34
87.23	108.99	115.76	67.77	96.25	99.41
87.30	109.12	115.53	67.61	96.74	99.48
87.37	109.26	115.28	67.47	97.15	99.56
87.45	109.39	115.01	67.32	97.49	99.65
87.53	109.53	114.71	67.19	97.76	99.76
87.63	109.68	114.41	67.06	97.97	99.89
87.73	109.82	114.08	66.93	98.12	100.03
87.83	109.97	113.74	66.82	98.21	100.20
87.94	110.12	113.40	66.70	98.26	100.39
88.05	110.28	113.04	66.60	98.28	100.62
88.17	110.44	112.68	66.50	98.25	100.87
88.29	110.60	112.31	66.41	98.21	101.15
88.42	110.76	111.94	66.33	98.14	101.47
88.54	110.93	111.57	66.25	98.05	101.82
88.67	111.09	111.20	66.18	97.96	102.20
88.81	111.26	110.84	66.12	97.85	102.61
88.94	111.43	110.47	66.07	97.74	103.05
89.07	111.59	110.12	66.03	97.63	103.53
89.21	111.76	109.77	65.99	97.51	104.03
89.35	111.92	109.42	65.97	97.40	104.55
89.48	112.08	109.08	65.96	97.29	105.11
89.62	112.24	108.75	65.95	97.18	105.69
89.75	112.40	108.43	65.96	97.08	106.29
89.88	112.55	108.11	65.97	96.97	106.91
90.01	112.70	107.80	66.00	96.87	107.55
90.13	112.84	107.50	66.03	96.78	108.21
90.26	112.98	107.20	66.08	96.69	108.89
90.37	113.12	106.91	66.13	96.60	109.58
90.49	113.25	106.62	66.20	96.51	110.29
90.60	113.37	106.34	66.27	96.42	111.01
90.71	113.49	106.07	66.35	96.34	111.74
90.82	113.61	105.80	66.44	96.26	112.48
90.92	113.72	105.54	66.53	96.18	113.22
91.02	113.83	105.28	66.64	96.10	113.98
91.12	113.93	105.02	66.75	96.02	114.74
91.21	114.04	104.77	66.86	95.94	115.50
91.30	114.14	104.52	66.98	95.86	116.26
91.39	114.24	104.28	67.11	95.78	117.02
91.48	114.33	104.04	67.24	95.70	117.78
91.56	114.43	103.81	67.38	95.62	118.53
91.64	114.53	103.58	67.52	95.54	119.28
91.72	114.63	103.35	67.66	95.46	120.01
91.80	114.74	103.13	67.81	95.38	120.74
91.88	114.85	102.91	67.95	95.30	121.45
91.95	114.96	102.70	68.10	95.22	122.15
92.03	115.07	102.49	68.25	95.13	122.82
92.10	115.19	102.29	68.40	95.05	123.48
92.17	115.31	102.09	68.55	94.97	124.12
92.25	115.43	101.89	68.70	94.89	124.74
92.32	115.56	101.70	68.85	94.81	125.33
92.39	115.69	101.51	68.99	94.73	125.90
92.46	115.82	101.33	69.14	94.65	126.45
92.53	115.96	101.15	69.28	94.56	126.97
92.60	116.09	100.98	69.42	94.48	127.47
92.67	116.23	100.81	69.56	94.40	127.94
92.74	116.37	100.65	69.69	94.32	128.38
92.81	116.50	100.49	69.83	94.24	128.81
92.88	116.64	100.33	69.95	94.17	129.20
92.96	116.77	100.18	70.08	94.09	129.57
93.03	116.90	100.03	70.20	94.01	129.92
93.11	117.03	99.89	70.31	93.94	130.24
93.19	117.15	99.75	70.42	93.86	130.54
93.28	117.27	99.61	70.53	93.79	130.81
93.37	117.38	99.47	70.63	93.72	131.06
93.46	117.49	99.34	70.72	93.65	131.29
93.55	117.59	99.21	70.81	93.59	131.50
93.65	117.68	99.08	70.90	93.52	131.68
93.75	117.77	98.96	70.98	93.46	131.84
93.86	117.86	98.83	71.06	93.40	131.98
93.97	117.94	98.71	71.13	93.34	132.10
94.08	118.01	98.59	71.20	93.28	132.20
94.19	118.07	98.48	71.27	93.22	132.29
94.31	118.13	98.36	71.33	93.17	132.35
94.42	118.19	98.25	71.39	93.12	132.40
94.53	118.23	98.14	71.44	93.07	132.43
94.64	118.27	98.04	71.49	93.02	132.45
94.75	118.31	97.93	71.54	92.98	132.46
94.85	118.34	97.83	71.59	92.93	132.45
94.95	118.37	97.73	71.63	92.89	132.43
95.05	118.39	97.64	71.68	92.85	132.39
95.14	118.40	97.54	71.72	92.81	132.35
95.22	118.41	97.45	71.75	92.77	132.29
95.30	118.42	97.36	71.79	92.73	132.23
95.38	118.42	97.27	71.82	92.69	132.16
95.45	118.41	97.18	71.85	92.65	132.08
95.51	118.41	97.09	71.87	92.60	131.98
95.57	118.40	97.00	71.89	92.56	131.89
95.62	118.38	96.91	71.91	92.52	131.78
95.67	118.37	96.82	71.93	92.48	131.66
95.72	118.35	96.73	71.94	92.43	131.53
95.76	118.32	96.63	71.95	92.38	131.39
95.79	118.30	96.54	71.96	92.33	131.24
95.83	118.27	96.44	71.96	92.28	131.08
95.86	118.24	96.35	71.96	92.23	130.91
95.88	118.21	96.25	71.95	92.18	130.72
95.90	118.18	96.14	71.94	92.12	130.52
95.92	118.15	96.04	71.93	92.06	130.30
95.94	118.12	95.93	71.91	92.00	130.06
95.95	118.08	95.81	71.89	91.93	129.80
95.96	118.05	95.70	71.86	91.87	129.51
95.97	118.02	95.58	71.83	91.80	129.21
95.98	117.99	95.45	71.80	91.73	128.87
95.98	117.95	95.32	71.76	91.66	128.51
95.99	117.92	95.19	71.72	91.58	128.11
95.99	117.90	95.05	71.67	91.51	127.68
96.00	117.87	94.91	71.62	91.43	127.20
96.00	117.84	94.76	71.57	91.35	126.69
96.01	117.82	94.61	71.51	91.27	126.13
96.02	117.79	94.45	71.44	91.19	125.52
96.03	117.77	94.28	71.37	91.11	124.86
96.05	117.75	94.11	71.29	91.02	124.15
96.07	117.73	93.93	71.20	90.94	123.39
96.10	117.71	93.75	71.10	90.85	122.56
96.13	117.69	93.57	71.00	90.76	121.67
96.17	117.66	93.37	70.89	90.68	120.73
96.23	117.64	93.17	70.77	90.59	119.72
96.29	117.62	92.97	70.64	90.50	118.65
96.37	117.59	92.76	70.49	90.41	117.52
96.45	117.57	92.55	70.34	90.32	116.33
96.55	117.54	92.33	70.18	90.23	115.08
96.66	117.50	92.11	70.01	90.14	113.77
96.79	117.47	91.88	69.83	90.05	112.40
96.92	117.43	91.66	69.63	89.96	110.98
97.06	117.39	91.43	69.43	89.86	109.51
97.21	117.35	91.19	69.21	89.77	107.99
97.36	117.31	90.96	68.99	89.68	106.43
97.52	117.26	90.72	68.75	89.59	104.83
97.68	117.21	90.49	68.50	89.50	103.19
97.83	117.16	90.26	68.24	89.41	101.53
97.98	117.10	90.02	67.97	89.32	99.83
98.13	117.05	89.79	67.69	89.23	98.12
98.28	116.99	89.55	67.39	89.14	96.39
98.42	116.93	89.32	67.09	89.06	94.64
98.56	116.87	89.09	66.78	88.97	92.89
98.69	116.81	88.86	66.46	88.89	91.14
98.82	116.75	88.63	66.14	88.80	89.39
98.94	116.69	88.39	65.81	88.72	87.65
99.06	116.63	88.16	65.47	88.64	85.92
99.18	116.56	87.94	65.13	88.56	84.20
99.29	116.50	87.71	64.79	88.48	82.50
99.39	116.44	87.48	64.44	88.40	80.81
99.50	116.38	87.25	64.10	88.33	79.15
99.60	116.32	87.02	63.75	88.26	77.51
99.69	116.26	86.79	63.41	88.19	75.90
99.79	116.20	86.57	63.06	88.12	74.31
99.88	116.14	86.34	62.72	88.05	72.75
99.97	116.07	86.11	62.39	87.98	71.22
100.06	116.01	85.89	62.06	87.92	69.71
100.15	115.94	85.66	61.74	87.85	68.23
100.23	115.87	85.43	61.42	87.79	66.77
100.32	115.80	85.21	61.11	87.73	65.33
100.41	115.73	84.98	60.82	87.68	63.92
100.50	115.66	84.75	60.53	87.62	62.54
100.60	115.58	84.52	60.26	87.57	61.17
100.69	115.50	84.29	59.99	87.52	59.82
100.79	115.42	84.06	59.75	87.47	58.49
100.89	115.34	83.83	59.51	87.42	57.18
101.00	115.25	83.59	59.29	87.37	55.88
101.11	115.15	83.36	59.08	87.33	54.60
101.22	115.06	83.12	58.89	87.29	53.33
101.33	114.95	82.89	58.72	87.25	52.08
101.45	114.85	82.65	58.56	87.22	50.84
101.58	114.73	82.41	58.42	87.19	49.62
101.70	114.61	82.17	58.29	87.16	48.42
101.83	114.48	81.92	58.18	87.13	47.22
101.96	114.35	81.68	58.10	87.11	46.05
102.09	114.20	81.44	58.03	87.10	44.89
102.22	114.05	81.20	57.98	87.08	43.75
102.35	113.89	80.96	57.95	87.07	42.62
102.48	113.72	80.72	57.94	87.06	41.52
102.60	113.53	80.48	57.95	87.06	40.43
102.72	113.34	80.25	57.98	87.06	39.37
102.84	113.14	80.01	58.04	87.07	38.33
102.95	112.92	79.79	58.12	87.08	37.31
103.06	112.69	79.56	58.23	87.09	36.32
103.17	112.44	79.34	58.36	87.11	35.36
103.27	112.19	79.12	58.51	87.13	34.43
103.37	111.91	78.91	58.70	87.16	33.52
103.46	111.63	78.70	58.91	87.19	32.65
103.55	111.32	78.50	59.15	87.23	31.82
103.63	111.01	78.30	59.42	87.27	31.02
103.71	110.67	78.11	59.73	87.31	30.25
103.79	110.33	77.93	60.07	87.36	29.52
103.86	109.96	77.74	60.44	87.41	28.83
103.93	109.58	77.57	60.85	87.47	28.18
103.99	109.19	77.40	61.29	87.53	27.58
104.06	108.78	77.23	61.77	87.60	27.01
104.12	108.36	77.06	62.30	87.66	26.48
104.18	107.93	76.91	62.86	87.73	26.00
104.24	107.48	76.75	63.45	87.81	25.57
104.29	107.02	76.60	64.09	87.88	25.17
104.35	106.56	76.45	64.77	87.96	24.83
104.40	106.08	76.30	65.49	88.04	24.53
104.45	105.59	76.16	66.25	88.12	24.28
104.50	105.10	76.01	67.05	88.21	24.09
104.55	104.60	75.87	67.88	88.30	23.94
104.60	104.09	75.73	68.75	88.39	23.85
104.64	103.58	75.59	69.66	88.48	23.82
104.69	103.07	75.45	70.61	88.58	23.84
104.73	102.55	75.31	71.58	88.68	23.93
104.78	102.03	75.17	72.59	88.78	24.08
104.82	101.51	75.03	73.63	88.89	24.29
104.86	100.99	74.88	74.70	89.00	24.57
104.91	100.48	74.73	75.80	89.12	24.92
104.95	99.96	74.58	76.93	89.25	25.34
104.99	99.45	74.43	78.08	89.38	25.83
105.03	98.95	74.27	79.26	89.51	26.39
105.07	98.45	74.11	80.45	89.66	27.03
105.10	97.96	73.95	81.67	89.81	27.73
105.14	97.48	73.78	82.90	89.96	28.50
105.18	97.01	73.61	84.16	90.13	29.35
105.21	96.55	73.44	85.42	90.30	30.26
105.25	96.10	73.27	86.70	90.47	31.24
105.29	95.67	73.10	87.98	90.65	32.28
105.32	95.25	72.93	89.27	90.84	33.40
105.35	94.85	72.76	90.56	91.03	34.57
105.39	94.47	72.60	91.85	91.23	35.80
105.42	94.11	72.43	93.14	91.43	37.10
105.45	93.77	72.27	94.41	91.64	38.45
105.49	93.44	72.10	95.68	91.85	39.85
105.52	93.13	71.95	96.92	92.07	41.30
105.55	92.84	71.79	98.15	92.29	42.80
105.58	92.57	71.64	99.36	92.52	44.33
105.62	92.32	71.50	100.54	92.76	45.91
105.65	92.08	71.36	101.69	93.00	47.52
105.68	91.85	71.22	102.81	93.25	49.15
105.71	91.65	71.09	103.89	93.50	50.82
105.75	91.45	70.96	104.94	93.76	52.50
105.78	91.27	70.84	105.95	94.02	54.20
105.82	91.10	70.73	106.92	94.29	55.90
105.86	90.94	70.61	107.86	94.57	57.62
105.90	90.80	70.51	108.74	94.85	59.34
105.94	90.66	70.41	109.59	95.13	61.06
105.98	90.53	70.31	110.39	95.42	62.77
106.03	90.42	70.22	111.15	95.70	64.48
106.08	90.31	70.14	111.87	96.00	66.17
106.13	90.21	70.05	112.55	96.29	67.85
106.18	90.12	69.98	113.18	96.58	69.50
106.24	90.04	69.90	113.77	96.87	71.14
106.30	89.97	69.83	114.32	97.16	72.75
106.37	89.90	69.76	114.83	97.46	74.33
106.43	89.85	69.70	115.30	97.75	75.87
106.50	89.81	69.64	115.74	98.04	77.38
106.57	89.77	69.58	116.13	98.32	78.86
106.65	89.75	69.53	116.49	98.61	80.29
106.73	89.73	69.48	116.82	98.90	81.67
106.81	89.73	69.44	117.11	99.19	83.01
106.89	89.73	69.40	117.37	99.47	84.29
106.97	89.75	69.36	117.59	99.76	85.52
107.06	89.78	69.32	117.79	100.05	86.70
107.15	89.82	69.29	117.95	100.34	87.81
107.24	89.86	69.26	118.09	100.63	88.85
107.33	89.92	69.23	118.19	100.93	89.84
107.42	89.99	69.21	118.26	101.23	90.75
107.52	90.07	69.19	118.31	101.54	91.59
107.62	90.16	69.17	118.33	101.85	92.37
107.71	90.26	69.16	118.32	102.17	93.07
107.81	90.36	69.14	118.28	102.51	93.70
107.91	90.47	69.13	118.22	102.85	94.25
108.01	90.59	69.12	118.13	103.20	94.73
108.12	90.71	69.12	118.02	103.57	95.14
108.22	90.83	69.11	117.88	103.96	95.47
108.32	90.96	69.11	117.71	104.36	95.74
108.42	91.08	69.11	117.52	104.78	95.95
108.52	91.21	69.11	117.31	105.22	96.09
108.63	91.33	69.12	117.08	105.68	96.18
108.73	91.46	69.13	116.83	106.16	96.22
108.83	91.58	69.14	116.56	106.67	96.21
108.93	91.69	69.15	116.28	107.20	96.16
109.04	91.81	69.17	115.98	107.75	96.09
109.14	91.92	69.19	115.67	108.33	95.98
109.24	92.02	69.22	115.36	108.93	95.85
109.34	92.13	69.25	115.03	109.56	95.70
109.44	92.23	69.29	114.70	110.21	95.54
109.53	92.33	69.33	114.37	110.89	95.37
109.63	92.43	69.37	114.04	111.59	95.19
109.73	92.52	69.43	113.71	112.31	95.00
109.82	92.62	69.49	113.38	113.06	94.81
109.91	92.71	69.55	113.06	113.82	94.62
110.01	92.80	69.62	112.74	114.60	94.42
110.10	92.89	69.70	112.43	115.40	94.23
110.19	92.98	69.79	112.12	116.21	94.04
110.28	93.07	69.89	111.82	117.03	93.85
110.37	93.16	69.99	111.52	117.87	93.67
110.46	93.25	70.10	111.24	118.71	93.49
110.55	93.34	70.22	110.96	119.56	93.31
110.64	93.43	70.34	110.69	120.41	93.14
110.73	93.53	70.47	110.42	121.26	92.97
110.82	93.62	70.60	110.17	122.11	92.82
110.90	93.71	70.74	109.91	122.97	92.66
110.99	93.80	70.88	109.67	123.81	92.52
111.08	93.89	71.02	109.43	124.65	92.37
111.17	93.98	71.17	109.20	125.48	92.24
111.26	94.08	71.31	108.97	126.30	92.11
111.35	94.17	71.46	108.75	127.11	91.98
111.44	94.26	71.60	108.54	127.90	91.86
111.53	94.35	71.74	108.32	128.67	91.74
111.61	94.44	71.87	108.12	129.41	91.62
111.70	94.53	72.00	107.91	130.14	91.51
111.79	94.61	72.12	107.71	130.83	91.39
111.88	94.70	72.23	107.52	131.50	91.28
111.97	94.78	72.33	107.32	132.13	91.17
112.05	94.87	72.41	107.13	132.73	91.06
112.14	94.95	72.49	106.94	133.29	90.95
112.22	95.03	72.55	106.76	133.81	90.84
112.30	95.10	72.59	106.57	134.28	90.73
112.38	95.18	72.62	106.39	134.71	90.62
112.46	95.26	72.63	106.21	135.08	90.51
112.54	95.33	72.62	106.03	135.40	90.39
112.61	95.40	72.58	105.84	135.67	90.27
112.68	95.47	72.53	105.66	135.87	90.16
112.74	95.54	72.45	105.48	136.01	90.03
112.80	95.61	72.34	105.29	136.09	89.91
112.86	95.68	72.21	105.11	136.09	89.79
112.92	95.75	72.05	104.92	136.03	89.67
112.97	95.82	71.87	104.73	135.89	89.54
113.02	95.89	71.66	104.54	135.67	89.42
113.07	95.96	71.42	104.35	135.38	89.30
113.11	96.02	71.15	104.15	135.00	89.17
113.15	96.09	70.86	103.95	134.54	89.05
113.19	96.16	70.54	103.74	133.99	88.93
113.22	96.23	70.20	103.54	133.36	88.82
113.25	96.30	69.83	103.33	132.63	88.70
113.27	96.37	69.44	103.12	131.81	88.59
113.30	96.44	69.02	102.90	130.90	88.49
113.32	96.51	68.58	102.68	129.89	88.38
113.33	96.58	68.13	102.46	128.78	88.29
113.35	96.66	67.65	102.24	127.58	88.20
113.36	96.74	67.16	102.02	126.28	88.12
113.37	96.81	66.66	101.80	124.88	88.04
113.37	96.89	66.14	101.57	123.39	87.98
113.37	96.97	65.61	101.35	121.80	87.92
113.37	97.05	65.07	101.13	120.12	87.86
113.37	97.13	64.52	100.91	118.34	87.82
113.37	97.21	63.97	100.69	116.48	87.79
113.36	97.30	63.42	100.47	114.53	87.76
113.35	97.38	62.87	100.26	112.50	87.74
113.34	97.47	62.32	100.04	110.40	87.73
113.33	97.56	61.77	99.84	108.23	87.73
113.31	97.65	61.23	99.63	105.99	87.74
113.29	97.74	60.70	99.43	103.71	87.75
113.27	97.83	60.18	99.23	101.38	87.77
113.25	97.93	59.67	99.04	99.02	87.80
113.22	98.02	59.17	98.85	96.62	87.83
113.19	98.12	58.68	98.66	94.21	87.87
113.16	98.22	58.22	98.48	91.79	87.91
113.12	98.32	57.77	98.30	89.37	87.96
113.09	98.42	57.34	98.12	86.97	88.01
113.05	98.52	56.94	97.94	84.58	88.07
113.00	98.62	56.55	97.77	82.21	88.13
112.95	98.73	56.19	97.60	79.89	88.19
112.90	98.83	55.86	97.43	77.60	88.25
112.84	98.94	55.55	97.27	75.36	88.32
112.78	99.05	55.27	97.11	73.18	88.39
112.72	99.15	55.01	96.94	71.05	88.46
112.65	99.26	54.79	96.78	68.99	88.53
112.58	99.37	54.59	96.62	66.99	88.60
112.51	99.48	54.43	96.46	65.06	88.67
112.43	99.59	54.29	96.31	63.20	88.74
112.34	99.70	54.19	96.15	61.42	88.81
112.25	99.81	54.12	95.99	59.70	88.88
112.15	99.93	54.07	95.83	58.05	88.95
112.04	100.04	54.06	95.67	56.48	89.02
111.92	100.16	54.08	95.50	54.98	89.09
111.80	100.27	54.14	95.34	53.54	89.16
111.66	100.39	54.22	95.17	52.18	89.22
111.51	100.51	54.33	94.99	50.88	89.28
111.36	100.63	54.47	94.82	49.65	89.34
111.19	100.75	54.64	94.63	48.48	89.40
111.00	100.87	54.84	94.44	47.37	89.46
110.80	101.00	55.07	94.24	46.31	89.51
110.59	101.13	55.33	94.04	45.31	89.57
110.36	101.25	55.62	93.82	44.36	89.62
110.11	101.38	55.93	93.60	43.45	89.66
109.85	101.51	56.27	93.37	42.60	89.71
109.57	101.65	56.64	93.13	41.78	89.75
109.28	101.78	57.03	92.88	41.01	89.80
108.96	101.91	57.45	92.62	40.27	89.84
108.64	102.04	57.90	92.36	39.57	89.88
108.29	102.17	58.38	92.08	38.91	89.92
107.93	102.30	58.88	91.80	38.28	89.96
107.56	102.42	59.41	91.52	37.68	90.00
107.18	102.54	59.96	91.22	37.12	90.04
106.78	102.67	60.54	90.92	36.59	90.08
106.38	102.78	61.15	90.62	36.09	90.12
105.96	102.90	61.78	90.31	35.62	90.16
105.54	103.01	62.43	89.99	35.18	90.20
105.12	103.11	63.10	89.67	34.77	90.24
104.69	103.22	63.80	89.35	34.39	90.29
104.25	103.32	64.52	89.02	34.04	90.33
103.82	103.41	65.26	88.69	33.72	90.37
103.38	103.50	66.02	88.36	33.43	90.41
102.94	103.59	66.80	88.02	33.18	90.46
102.51	103.67	67.59	87.69	32.96	90.50
102.08	103.75	68.41	87.35	32.77	90.55
101.66	103.83	69.24	87.01	32.62	90.59
101.24	103.90	70.09	86.67	32.51	90.63
100.82	103.98	70.96	86.33	32.45	90.68
100.42	104.05	71.84	85.99	32.43	90.72
100.03	104.12	72.74	85.65	32.46	90.76
99.65	104.20	73.66	85.31	32.54	90.80
99.28	104.27	74.60	84.96	32.66	90.84
98.93	104.35	75.55	84.62	32.84	90.87
98.59	104.43	76.52	84.27	33.07	90.91
98.26	104.50	77.51	83.93	33.36	90.94
97.94	104.58	78.52	83.58	33.70	90.98
97.64	104.66	79.55	83.23	34.08	91.01
97.36	104.74	80.59	82.88	34.53	91.05
97.09	104.82	81.66	82.54	35.02	91.08
96.82	104.90	82.74	82.19	35.56	91.12
96.57	104.98	83.83	81.85	36.15	91.15
96.33	105.06	84.95	81.51	36.80	91.19
96.10	105.15	86.07	81.17	37.49	91.24
95.88	105.23	87.22	80.84	38.22	91.28
95.66	105.32	88.37	80.51	39.00	91.33
95.45	105.40	89.53	80.19	39.82	91.38
95.25	105.48	90.71	79.87	40.68	91.44
95.05	105.57	91.88	79.55	41.58	91.50
94.85	105.65	93.06	79.24	42.52	91.57
94.66	105.74	94.24	78.93	43.49	91.64
94.47	105.82	95.42	78.63	44.50	91.72
94.28	105.90	96.59	78.34	45.55	91.80
94.10	105.98	97.76	78.04	46.63	91.89
93.91	106.06	98.90	77.75	47.74	91.99
93.73	106.14	100.04	77.46	48.88	92.09
93.55	106.22	101.15	77.18	50.05	92.20
93.37	106.29	102.24	76.90	51.25	92.31
93.19	106.37	103.30	76.61	52.48	92.43
93.02	106.44	104.34	76.33	53.73	92.56
92.84	106.51	105.34	76.05	55.01	92.69
92.67	106.58	106.31	75.77	56.30	92.83
92.50	106.64	107.24	75.48	57.62	92.97
92.33	106.71	108.14	75.20	58.95	93.12
92.17	106.78	109.00	74.92	60.30	93.27
92.01	106.84	109.81	74.63	61.66	93.43
91.85	106.91	110.58	74.35	63.02	93.60
91.70	106.98	111.31	74.06	64.40	93.77
91.55	107.04	111.99	73.78	65.78	93.95
91.41	107.11	112.63	73.50	67.16	94.13
91.27	107.18	113.23	73.21	68.55	94.33
91.14	107.25	113.78	72.93	69.93	94.52
91.02	107.32	114.28	72.65	71.32	94.72
90.90	107.40	114.74	72.38	72.70	94.93
90.79	107.47	115.15	72.10	74.08	95.14
90.68	107.54	115.53	71.83	75.46	95.35
90.59	107.62	115.86	71.57	76.83	95.57
90.50	107.70	116.14	71.31	78.20	95.78
90.41	107.77	116.39	71.06	79.56	96.00
90.34	107.85	116.60	70.81	80.91	96.22
90.28	107.93	116.77	70.57	82.26	96.44
90.22	108.01	116.91	70.34	83.59	96.65
90.18	108.09	117.01	70.12	84.90	96.86
90.15	108.17	117.07	69.91	86.19	97.07
90.13	108.25	117.11	69.70	87.46	97.27
90.12	108.34	117.11	69.51	88.70	97.46
90.12	108.42	117.09	69.32	89.91	97.65
90.14	108.51	117.03	69.14	91.08	97.83
90.17	108.60	116.96	68.98	92.20	98.00
90.21	108.69	116.86	68.82	93.28	98.16
90.26	108.79	116.73	68.67	94.30	98.31
90.32	108.88	116.59	68.53	95.26	98.45
90.40	108.98	116.43	68.39	96.15	98.58
90.49	109.08	116.25	68.27	96.98	98.71
90.58	109.18	116.05	68.15	97.73	98.84
90.68	109.29	115.84	68.05	98.41	98.95
90.79	109.40	115.61	67.95	99.01	99.07
90.90	109.51	115.37	67.85	99.53	99.19
91.02	109.62	115.11	67.76	99.97	99.31
91.14	109.74	114.85	67.68	100.33	99.44
91.26	109.86	114.57	67.60	100.62	99.58
91.38	109.99	114.28	67.53	100.85	99.73
91.50	110.13	113.98	67.47	101.02	99.90
91.62	110.27	113.67	67.41	101.14	100.08
91.73	110.41	113.36	67.35	101.21	100.28
91.84	110.57	113.04	67.30	101.24	100.50
91.95	110.73	112.72	67.25	101.24	100.75
92.06	110.90	112.39	67.21	101.22	101.02
92.16	111.07	112.06	67.17	101.17	101.31
92.26	111.25	111.73	67.14	101.11	101.63
92.35	111.44	111.40	67.11	101.04	101.97
92.44	111.63	111.07	67.09	100.96	102.34
92.52	111.83	110.75	67.08	100.87	102.73
92.61	112.02	110.42	67.07	100.79	103.15
92.68	112.23	110.10	67.06	100.70	103.58
92.76	112.43	109.78	67.07	100.61	104.04
92.82	112.63	109.47	67.08	100.53	104.53
92.89	112.84	109.16	67.09	100.45	105.03
92.94	113.04	108.85	67.12	100.37	105.55
93.00	113.24	108.55	67.15	100.30	106.09
93.05	113.44	108.26	67.19	100.22	106.65
93.09	113.63	107.97	67.23	100.15	107.23
93.12	113.82	107.68	67.29	100.08	107.82
93.16	114.01	107.40	67.34	100.02	108.44
93.18	114.18	107.13	67.41	99.95	109.06
93.20	114.36	106.86	67.48	99.89	109.71
93.21	114.52	106.59	67.56	99.83	110.37
93.22	114.68	106.33	67.65	99.76	111.04
93.22	114.83	106.08	67.74	99.70	111.72
93.22	114.97	105.83	67.84	99.63	112.42
93.21	115.11	105.59	67.94	99.56	113.12
93.20	115.24	105.35	68.04	99.49	113.84
93.18	115.36	105.11	68.15	99.41	114.57
93.16	115.48	104.88	68.27	99.33	115.30
93.14	115.60	104.66	68.39	99.24	116.04
93.11	115.70	104.44	68.51	99.15	116.79
93.08	115.81	104.22	68.63	99.06	117.53
93.05	115.91	104.00	68.75	98.95	118.28
93.02	116.01	103.79	68.88	98.85	119.03
92.99	116.11	103.58	69.00	98.73	119.78
92.96	116.21	103.38	69.13	98.61	120.53
92.94	116.31	103.17	69.26	98.49	121.26
92.91	116.40	102.97	69.38	98.35	122.00
92.89	116.50	102.77	69.51	98.22	122.72
92.87	116.60	102.57	69.63	98.07	123.43
92.85	116.70	102.37	69.76	97.93	124.12
92.84	116.80	102.18	69.88	97.77	124.80
92.83	116.91	101.98	70.00	97.62	125.46
92.82	117.01	101.79	70.11	97.46	126.10
92.82	117.12	101.59	70.22	97.29	126.72
92.82	117.22	101.40	70.33	97.13	127.32
92.83	117.33	101.21	70.44	96.96	127.89
92.84	117.44	101.03	70.54	96.80	128.43
92.85	117.55	100.84	70.64	96.63	128.95
92.86	117.67	100.66	70.73	96.46	129.44
92.88	117.78	100.48	70.81	96.29	129.90
92.90	117.89	100.31	70.89	96.12	130.34
92.92	117.99	100.13	70.97	95.96	130.74
92.94	118.10	99.97	71.03	95.80	131.11
92.96	118.21	99.80	71.10	95.64	131.45
92.98	118.31	99.64	71.15	95.48	131.76
93.01	118.41	99.49	71.19	95.32	132.04
93.03	118.50	99.33	71.23	95.17	132.29
93.06	118.60	99.18	71.26	95.02	132.51
93.08	118.69	99.04	71.29	94.88	132.70
93.11	118.77	98.89	71.30	94.74	132.86
93.13	118.85	98.76	71.31	94.60	132.99
93.16	118.93	98.62	71.31	94.47	133.10
93.19	119.00	98.49	71.30	94.35	133.18
93.21	119.06	98.36	71.29	94.23	133.23
93.24	119.12	98.23	71.26	94.11	133.26
93.27	119.18	98.11	71.23	94.00	133.26
93.30	119.22	97.99	71.19	93.89	133.24
93.32	119.26	97.87	71.14	93.78	133.20
93.35	119.29	97.76	71.08	93.69	133.12
93.38	119.32	97.65	71.02	93.59	133.03
93.41	119.34	97.54	70.94	93.50	132.90
93.44	119.35	97.43	70.86	93.41	132.75
93.47	119.36	97.33	70.78	93.32	132.57
93.50	119.35	97.23	70.68	93.24	132.36
93.53	119.35	97.13	70.58	93.16	132.12
93.56	119.33	97.03	70.47	93.09	131.85
93.58	119.31	96.93	70.35	93.01	131.54
93.61	119.29	96.84	70.22	92.94	131.18
93.64	119.26	96.74	70.09	92.87	130.79
93.66	119.23	96.65	69.94	92.80	130.35
93.69	119.19	96.56	69.79	92.73	129.86
93.71	119.15	96.46	69.63	92.67	129.32
93.74	119.11	96.37	69.46	92.60	128.72
93.77	119.06	96.28	69.28	92.54	128.05
93.79	119.01	96.18	69.09	92.48	127.32
93.82	118.96	96.09	68.88	92.42	126.52
93.84	118.91	96.00	68.67	92.36	125.63
93.87	118.85	95.90	68.44	92.30	124.67
93.90	118.80	95.81	68.19	92.25	123.62
93.93	118.74	95.71	67.94	92.19	122.49
93.95	118.68	95.61	67.67	92.14	121.26
93.98	118.63	95.51	67.39	92.08	119.93
94.01	118.56	95.41	67.09	92.03	118.51
94.04	118.50	95.31	66.78	91.98	116.98
94.08	118.44	95.20	66.46	91.93	115.36
94.11	118.37	95.10	66.13	91.88	113.64
94.14	118.30	94.99	65.79	91.83	111.83
94.17	118.23	94.88	65.43	91.79	109.92
94.21	118.16	94.77	65.07	91.74	107.93
94.24	118.08	94.66	64.70	91.69	105.85
94.28	117.99	94.55	64.33	91.65	103.69
94.31	117.90	94.43	63.95	91.60	101.47
94.35	117.81	94.31	63.58	91.55	99.18
94.39	117.71	94.20	63.19	91.51	96.84
94.42	117.60	94.08	62.81	91.46	94.46
94.46	117.49	93.96	62.44	91.41	92.04
94.49	117.37	93.84	62.06	91.37	89.60
94.53	117.24	93.72	61.69	91.32	87.15
94.57	117.11	93.59	61.32	91.27	84.69
94.60	116.97	93.47	60.97	91.22	82.24
94.64	116.83	93.34	60.61	91.17	79.81
94.68	116.68	93.22	60.27	91.12	77.40
94.72	116.52	93.09	59.94	91.07	75.02
94.76	116.36	92.96	59.61	91.01	72.68
94.81	116.20	92.83	59.30	90.96	70.38
94.85	116.03	92.70	59.00	90.90	68.14
94.90	115.86	92.57	58.72	90.84	65.94
94.95	115.68	92.44	58.45	90.79	63.81
95.01	115.50	92.30	58.19	90.73	61.74
95.07	115.32	92.16	57.95	90.66	59.73
95.14	115.14	92.02	57.73	90.60	57.78
95.21	114.96	91.88	57.53	90.54	55.89
95.29	114.78	91.74	57.35	90.48	54.07
95.38	114.60	91.59	57.19	90.41	52.30
95.47	114.42	91.44	57.05	90.35	50.60
95.58	114.23	91.29	56.94	90.28	48.95
95.69	114.05	91.14	56.86	90.22	47.37
95.81	113.86	90.98	56.80	90.15	45.83
95.94	113.67	90.81	56.77	90.08	44.36
96.08	113.48	90.65	56.76	90.02	42.93
[truncated: 2,709 more rows]
