# Supplementary material for: Adaptive hindlimb split-belt treadmill walking in rats by controlling basic muscle activation patterns via phase resetting
Source: Sci Rep. 2018 Nov 26;8:17341. doi: 10.1038/s41598-018-35714-8 (PMC6255885; doi:10.1038/s41598-018-35714-8)
Supplement: Supplementary file 5 — Supplementary Dataset S1 [file 41598_2018_35714_MOESM5_ESM.zip › S1_Dataset/StepLength/Session7_step.csv]

5.257	3.590	5.203	3.039	4.965	4.643	5.608	4.040
5.754	4.065	5.331	4.797	5.257	4.972	5.860	4.095
4.792	2.219	1.367	3.670	5.392	4.835	5.790	1.199
5.049	2.613	5.963	3.182	5.554	5.181	5.779	4.088
5.270	1.621	5.480	3.587	5.576	4.836	5.658	2.876
5.506	1.772	4.985	3.775	5.359	4.861	2.747	2.947
5.153	2.782	5.511	4.345	5.677	4.425	5.640	1.787
5.377	2.427	4.775	4.155	5.941	4.137	5.638	3.894
5.477	3.601	4.408	4.504	5.651	4.554	5.752	4.121
6.200	3.815	5.557	4.018	6.081	4.097	5.651	2.941
