# Supplementary material for: Adaptive hindlimb split-belt treadmill walking in rats by controlling basic muscle activation patterns via phase resetting
Source: Sci Rep. 2018 Nov 26;8:17341. doi: 10.1038/s41598-018-35714-8 (PMC6255885; doi:10.1038/s41598-018-35714-8)
Supplement: Supplementary file 6 — Supplementary Dataset S2 [file 41598_2018_35714_MOESM6_ESM.zip]

Archive with 78 entries (78 files):
- S2_Dataset/Simulation_without_phasereset_condition1_5x/angle.csv
- S2_Dataset/Simulation_without_phasereset_condition1_5x/duty_fast.csv
- S2_Dataset/Simulation_without_phasereset_condition1_5x/duty_slow.csv
- S2_Dataset/Simulation_without_phasereset_condition1_5x/muscle.csv
- S2_Dataset/Simulation_without_phasereset_condition1_5x/oscillator.csv
- S2_Dataset/Simulation_without_phasereset_condition1_5x/README.txt
- S2_Dataset/Simulation_without_phasereset_condition1_5x/relative_phasae.csv
- S2_Dataset/Simulation_without_phasereset_condition1_5x/step_fast.csv
- S2_Dataset/Simulation_without_phasereset_condition1_5x/step_slow.csv
- S2_Dataset/Simulation_without_phasereset_condition1_5x/stride_fast.csv
- S2_Dataset/Simulation_without_phasereset_condition1_5x/stride_slow.csv
- S2_Dataset/Simulation_without_phasereset_condition1_5x/touchdown_liftoff.csv
- S2_Dataset/Simulation_without_phasereset_condition1_7x/angle.csv
- S2_Dataset/Simulation_without_phasereset_condition1_7x/duty_fast.csv
- S2_Dataset/Simulation_without_phasereset_condition1_7x/duty_slow.csv
- S2_Dataset/Simulation_without_phasereset_condition1_7x/muscle.csv
- S2_Dataset/Simulation_without_phasereset_condition1_7x/oscillator.csv
- S2_Dataset/Simulation_without_phasereset_condition1_7x/README.txt
- S2_Dataset/Simulation_without_phasereset_condition1_7x/relative_phase.csv
- S2_Dataset/Simulation_without_phasereset_condition1_7x/step_fast.csv
- S2_Dataset/Simulation_without_phasereset_condition1_7x/step_slow.csv
- S2_Dataset/Simulation_without_phasereset_condition1_7x/stride_fast.csv
- S2_Dataset/Simulation_without_phasereset_condition1_7x/stride_slow.csv
- S2_Dataset/Simulation_without_phasereset_condition1_7x/touchdown_liftoff.csv
- S2_Dataset/Simulation_without_phasereset_condition2_0x/angle.csv
- S2_Dataset/Simulation_without_phasereset_condition2_0x/duty_fast.csv
- S2_Dataset/Simulation_without_phasereset_condition2_0x/duty_slow.csv
- S2_Dataset/Simulation_without_phasereset_condition2_0x/muscle.csv
- S2_Dataset/Simulation_without_phasereset_condition2_0x/oscillator.csv
- S2_Dataset/Simulation_without_phasereset_condition2_0x/README.txt
- S2_Dataset/Simulation_without_phasereset_condition2_0x/relative_phase.csv
- S2_Dataset/Simulation_without_phasereset_condition2_0x/step_fast.csv
- S2_Dataset/Simulation_without_phasereset_condition2_0x/step_slow.csv
- S2_Dataset/Simulation_without_phasereset_condition2_0x/stride_fast.csv
- S2_Dataset/Simulation_without_phasereset_condition2_0x/stride_slow.csv
- S2_Dataset/Simulation_without_phasereset_condition2_0x/touchdown_liftoff.csv
- S2_Dataset/Simulation_with_phasereset_condition1_5x/angle.csv
- S2_Dataset/Simulation_with_phasereset_condition1_5x/duty_fast.csv
- S2_Dataset/Simulation_with_phasereset_condition1_5x/duty_slow.csv
- S2_Dataset/Simulation_with_phasereset_condition1_5x/muscle.csv
- S2_Dataset/Simulation_with_phasereset_condition1_5x/oscillator.csv
- S2_Dataset/Simulation_with_phasereset_condition1_5x/README.txt
- S2_Dataset/Simulation_with_phasereset_condition1_5x/relative_phase.csv
- S2_Dataset/Simulation_with_phasereset_condition1_5x/resetvalue_fast.csv
- S2_Dataset/Simulation_with_phasereset_condition1_5x/resetvalue_slow.csv
- S2_Dataset/Simulation_with_phasereset_condition1_5x/step_fast.csv
- S2_Dataset/Simulation_with_phasereset_condition1_5x/step_slow.csv
- S2_Dataset/Simulation_with_phasereset_condition1_5x/stride_fast.csv
- S2_Dataset/Simulation_with_phasereset_condition1_5x/stride_slow.csv
- S2_Dataset/Simulation_with_phasereset_condition1_5x/touchdown_liftoff.csv
- S2_Dataset/Simulation_with_phasereset_condition1_7x/angle.csv
- S2_Dataset/Simulation_with_phasereset_condition1_7x/duty_fast.csv
- S2_Dataset/Simulation_with_phasereset_condition1_7x/duty_slow.csv
- S2_Dataset/Simulation_with_phasereset_condition1_7x/muscle.csv
- S2_Dataset/Simulation_with_phasereset_condition1_7x/oscillator.csv
- S2_Dataset/Simulation_with_phasereset_condition1_7x/README.txt
- S2_Dataset/Simulation_with_phasereset_condition1_7x/relative_phase.csv
- S2_Dataset/Simulation_with_phasereset_condition1_7x/resetvalue_fst.csv
- S2_Dataset/Simulation_with_phasereset_condition1_7x/resetvalue_slow.csv
- S2_Dataset/Simulation_with_phasereset_condition1_7x/step_fast.csv
- S2_Dataset/Simulation_with_phasereset_condition1_7x/step_slow.csv
- S2_Dataset/Simulation_with_phasereset_condition1_7x/stride_fast.csv
- S2_Dataset/Simulation_with_phasereset_condition1_7x/stride_slow.csv
- S2_Dataset/Simulation_with_phasereset_condition1_7x/touchdown_liftoff.csv
- S2_Dataset/Simulation_with_phasereset_condition2_0x/angle.csv
- S2_Dataset/Simulation_with_phasereset_condition2_0x/duty_fast.csv
- S2_Dataset/Simulation_with_phasereset_condition2_0x/duty_slow.csv
- S2_Dataset/Simulation_with_phasereset_condition2_0x/muscle.csv
- S2_Dataset/Simulation_with_phasereset_condition2_0x/oscillator.csv
- S2_Dataset/Simulation_with_phasereset_condition2_0x/README.txt
- S2_Dataset/Simulation_with_phasereset_condition2_0x/relative_phase.csv
- S2_Dataset/Simulation_with_phasereset_condition2_0x/resetvalue_fast.csv
- S2_Dataset/Simulation_with_phasereset_condition2_0x/resetvalue_slow.csv
- S2_Dataset/Simulation_with_phasereset_condition2_0x/step_fast.csv
- S2_Dataset/Simulation_with_phasereset_condition2_0x/step_slow.csv
- S2_Dataset/Simulation_with_phasereset_condition2_0x/stride_fast.csv
- S2_Dataset/Simulation_with_phasereset_condition2_0x/stride_slow.csv
- S2_Dataset/Simulation_with_phasereset_condition2_0x/touchdown_liftoff.csv
