# Supplementary material for: Adaptive hindlimb split-belt treadmill walking in rats by controlling basic muscle activation patterns via phase resetting
Source: Sci Rep. 2018 Nov 26;8:17341. doi: 10.1038/s41598-018-35714-8 (PMC6255885; doi:10.1038/s41598-018-35714-8)
Supplement: Supplementary file 6 — Supplementary Dataset S2 [file 41598_2018_35714_MOESM6_ESM.zip › S2_Dataset/Simulation_without_phasereset_condition1_5x/angle.csv]

0	169.93	150.55	146.56	125.58	170.04	121.54
0.01	167.68	153.31	144.56	126.90	169.68	120.96
0.02	165.69	155.82	142.89	128.46	169.26	120.75
0.03	163.94	158.05	141.58	130.08	168.80	120.74
0.04	162.41	159.94	140.63	134.04	163.71	124.30
0.05	160.99	161.45	140.15	143.01	151.05	129.95
0.06	159.64	162.55	140.18	152.22	139.53	135.70
0.07	158.32	163.24	140.79	161.16	129.38	141.08
0.08	156.98	163.56	142.04	169.32	121.01	145.92
0.09	155.39	164.16	143.09	176.26	115.04	150.21
0.1	153.57	165.14	143.68	181.95	111.44	154.05
0.11	151.63	166.32	143.93	186.62	109.61	157.54
0.12	149.59	167.60	143.96	190.53	108.79	160.75
0.13	147.68	168.58	143.91	193.79	108.49	163.67
0.14	146.26	168.72	143.85	196.38	108.50	166.29
0.15	144.78	168.87	143.67	198.22	108.83	168.53
0.16	143.25	169.02	143.34	199.32	109.53	170.34
0.17	141.67	169.17	142.88	199.76	110.60	171.70
0.18	140.07	169.32	142.27	199.65	112.02	172.64
0.19	138.43	169.48	141.52	199.05	113.87	173.22
0.2	136.78	169.63	140.63	197.87	116.31	173.53
0.21	135.11	169.77	139.59	196.10	119.41	173.61
0.22	133.43	169.92	138.40	193.79	123.09	173.47
0.23	131.74	170.05	137.09	191.14	127.06	172.94
0.24	130.04	170.19	135.66	188.41	130.84	172.01
0.25	128.38	170.31	133.97	185.83	134.04	170.84
0.26	126.80	170.43	131.89	183.11	137.49	163.74
0.27	125.29	170.53	129.38	178.79	142.15	151.88
0.28	124.45	170.50	126.04	175.05	145.23	149.80
0.29	124.67	170.33	122.84	172.39	147.78	148.43
0.3	125.56	170.04	121.46	169.94	150.54	146.59
0.31	126.88	169.68	120.88	167.70	153.30	144.59
0.32	128.44	169.26	120.68	165.71	155.81	142.92
0.33	130.07	168.80	120.68	163.95	158.04	141.60
0.34	134.03	163.69	124.24	162.43	159.93	140.66
0.35	142.99	151.05	129.91	161.01	161.45	140.18
0.36	152.21	139.52	135.66	159.65	162.54	140.21
0.37	161.15	129.37	141.05	158.33	163.23	140.81
0.38	169.31	121.00	145.90	157.00	163.56	142.06
0.39	176.24	115.04	150.19	155.41	164.15	143.12
0.4	181.94	111.44	154.03	153.59	165.13	143.70
0.41	186.61	109.61	157.53	151.65	166.31	143.96
0.42	190.53	108.80	160.74	149.62	167.59	143.99
0.43	193.79	108.50	163.66	147.70	168.58	143.93
0.44	196.37	108.51	166.28	146.28	168.72	143.88
0.45	198.22	108.84	168.52	144.80	168.87	143.69
0.46	199.32	109.53	170.33	143.27	169.02	143.37
0.47	199.76	110.60	171.70	141.69	169.17	142.91
0.48	199.65	112.03	172.63	140.09	169.32	142.30
0.49	199.05	113.88	173.22	138.46	169.48	141.56
0.5	197.87	116.31	173.53	136.81	169.63	140.66
0.51	196.10	119.41	173.61	135.14	169.77	139.62
0.52	193.79	123.10	173.46	133.46	169.92	138.44
0.53	191.14	127.06	172.94	131.76	170.05	137.13
0.54	188.41	130.84	172.01	130.06	170.19	135.70
0.55	185.83	134.04	170.84	128.40	170.31	134.02
0.56	183.11	137.49	163.74	126.82	170.42	131.95
0.57	178.79	142.15	151.88	125.31	170.53	129.45
0.58	175.04	145.24	149.78	124.47	170.50	126.12
0.59	172.38	147.79	148.41	124.69	170.33	122.91
0.6	169.93	150.55	146.57	125.57	170.04	121.52
0.61	167.69	153.31	144.57	126.90	169.68	120.94
0.62	165.70	155.82	142.89	128.45	169.26	120.73
0.63	163.94	158.04	141.58	130.08	168.80	120.73
0.64	162.42	159.93	140.64	134.04	163.70	124.26
0.65	161.00	161.45	140.16	142.99	151.06	129.92
0.66	159.64	162.55	140.18	152.20	139.54	135.67
0.67	158.32	163.24	140.79	161.13	129.39	141.06
0.68	156.98	163.56	142.04	169.29	121.02	145.90
0.69	155.39	164.16	143.10	176.23	115.06	150.19
0.7	153.58	165.14	143.68	181.93	111.45	154.03
0.71	151.64	166.32	143.93	186.60	109.62	157.53
0.72	149.60	167.60	143.96	190.52	108.81	160.74
0.73	147.69	168.58	143.91	193.78	108.50	163.66
0.74	146.27	168.72	143.85	196.36	108.51	166.28
0.75	144.79	168.87	143.67	198.21	108.84	168.52
0.76	143.25	169.02	143.34	199.32	109.54	170.33
0.77	141.68	169.17	142.88	199.76	110.61	171.70
0.78	140.07	169.32	142.28	199.65	112.03	172.63
0.79	138.44	169.48	141.53	199.05	113.88	173.22
0.8	136.79	169.63	140.63	197.87	116.32	173.53
0.81	135.12	169.77	139.59	196.10	119.42	173.61
0.82	133.44	169.92	138.41	193.79	123.10	173.46
0.83	131.75	170.05	137.10	191.14	127.06	172.94
0.84	130.05	170.19	135.66	188.41	130.84	172.01
0.85	128.38	170.31	133.98	185.84	134.04	170.84
0.86	126.81	170.42	131.90	183.11	137.50	163.74
0.87	125.30	170.53	129.40	178.79	142.15	151.88
0.88	124.46	170.50	126.06	175.05	145.23	149.80
0.89	124.68	170.33	122.86	172.39	147.79	148.43
0.9	125.56	170.04	121.47	169.94	150.54	146.59
0.91	126.89	169.68	120.89	167.70	153.30	144.59
0.92	128.44	169.26	120.69	165.71	155.81	142.91
0.93	130.07	168.80	120.69	163.95	158.04	141.60
0.94	134.03	163.69	124.24	162.43	159.93	140.65
0.95	142.99	151.05	129.91	161.01	161.45	140.18
0.96	152.20	139.52	135.66	159.65	162.54	140.20
0.97	161.14	129.37	141.05	158.33	163.24	140.81
0.98	169.30	121.01	145.90	157.00	163.56	142.05
0.99	176.24	115.04	150.19	155.41	164.15	143.11
1	181.93	111.44	154.03	153.59	165.13	143.70
1.01	186.61	109.61	157.53	151.65	166.31	143.95
1.02	190.52	108.80	160.74	149.61	167.59	143.98
1.03	193.79	108.50	163.66	147.70	168.58	143.93
1.04	196.37	108.51	166.28	146.28	168.72	143.87
1.05	198.22	108.84	168.52	144.80	168.87	143.69
1.06	199.32	109.53	170.33	143.27	169.02	143.37
1.07	199.76	110.60	171.70	141.69	169.17	142.90
1.08	199.65	112.03	172.63	140.09	169.32	142.30
1.09	199.05	113.88	173.22	138.46	169.48	141.55
1.1	197.87	116.32	173.53	136.80	169.63	140.66
1.11	196.10	119.41	173.61	135.14	169.77	139.62
1.12	193.79	123.10	173.46	133.46	169.92	138.44
1.13	191.14	127.06	172.94	131.76	170.05	137.13
1.14	188.41	130.84	172.01	130.06	170.19	135.69
1.15	185.83	134.04	170.84	128.40	170.31	134.01
1.16	183.11	137.49	163.74	126.82	170.42	131.94
1.17	178.79	142.15	151.88	125.31	170.53	129.44
1.18	175.04	145.24	149.78	124.47	170.50	126.11
1.19	172.38	147.79	148.41	124.69	170.33	122.90
1.2	169.93	150.55	146.57	125.57	170.04	121.51
1.21	167.69	153.31	144.57	126.90	169.68	120.93
1.22	165.70	155.82	142.90	128.45	169.26	120.73
1.23	163.94	158.04	141.58	130.08	168.80	120.72
1.24	162.42	159.93	140.64	134.04	163.71	124.28
1.25	161.00	161.45	140.16	143.01	151.05	129.94
1.26	159.64	162.55	140.19	152.22	139.52	135.69
1.27	158.32	163.24	140.79	161.16	129.37	141.07
1.28	156.98	163.56	142.04	169.32	121.01	145.91
1.29	155.39	164.16	143.10	176.26	115.04	150.21
1.3	153.58	165.14	143.69	181.95	111.44	154.05
1.31	151.63	166.32	143.94	186.62	109.61	157.54
1.32	149.60	167.59	143.97	190.53	108.79	160.75
1.33	147.69	168.58	143.91	193.79	108.49	163.67
1.34	146.27	168.72	143.86	196.38	108.50	166.29
1.35	144.79	168.87	143.67	198.22	108.83	168.53
1.36	143.25	169.02	143.35	199.32	109.53	170.34
1.37	141.68	169.17	142.88	199.76	110.60	171.70
1.38	140.07	169.32	142.28	199.65	112.02	172.64
1.39	138.44	169.48	141.53	199.05	113.87	173.22
1.4	136.79	169.63	140.64	197.87	116.31	173.53
1.41	135.12	169.77	139.59	196.10	119.41	173.61
1.42	133.44	169.92	138.41	193.79	123.09	173.47
1.43	131.75	170.05	137.10	191.14	127.06	172.94
1.44	130.05	170.19	135.67	188.41	130.84	172.01
1.45	128.38	170.31	133.98	185.83	134.04	170.84
1.46	126.81	170.42	131.91	183.11	137.49	163.74
1.47	125.30	170.53	129.40	178.79	142.15	151.88
1.48	124.46	170.50	126.06	175.05	145.23	149.80
1.49	124.68	170.33	122.86	172.38	147.78	148.43
1.5	125.56	170.04	121.48	169.94	150.54	146.59
1.51	126.89	169.68	120.90	167.69	153.30	144.59
1.52	128.44	169.26	120.69	165.70	155.81	142.91
1.53	130.07	168.80	120.69	163.95	158.04	141.60
1.54	134.04	163.69	124.26	162.43	159.93	140.65
1.55	143.00	151.04	129.93	161.01	161.45	140.18
1.56	152.22	139.51	135.68	159.65	162.54	140.20
1.57	161.16	129.36	141.07	158.33	163.24	140.81
1.58	169.32	121.00	145.91	156.99	163.56	142.06
1.59	176.26	115.03	150.20	155.40	164.15	143.11
1.6	181.95	111.43	154.04	153.59	165.13	143.70
1.61	186.63	109.61	157.53	151.65	166.31	143.95
1.62	190.54	108.79	160.74	149.61	167.59	143.98
1.63	193.80	108.49	163.67	147.70	168.58	143.93
1.64	196.38	108.50	166.29	146.28	168.72	143.88
1.65	198.22	108.83	168.53	144.80	168.87	143.69
1.66	199.33	109.53	170.34	143.26	169.02	143.37
1.67	199.76	110.60	171.70	141.69	169.17	142.90
1.68	199.66	112.02	172.64	140.08	169.32	142.30
1.69	199.05	113.87	173.22	138.45	169.48	141.55
1.7	197.87	116.31	173.53	136.80	169.63	140.66
1.71	196.10	119.41	173.61	135.13	169.77	139.62
1.72	193.79	123.09	173.47	133.45	169.92	138.44
1.73	191.14	127.06	172.94	131.76	170.05	137.12
1.74	188.41	130.84	172.01	130.06	170.19	135.69
1.75	185.83	134.04	170.84	128.39	170.31	134.01
1.76	183.11	137.49	163.74	126.82	170.42	131.94
1.77	178.79	142.15	151.88	125.31	170.53	129.44
1.78	175.04	145.23	149.80	124.47	170.50	126.10
1.79	172.38	147.79	148.43	124.68	170.33	122.90
1.8	169.93	150.54	146.58	125.57	170.04	121.51
1.81	167.69	153.30	144.58	126.89	169.68	120.93
1.82	165.70	155.82	142.91	128.45	169.26	120.72
1.83	163.94	158.04	141.60	130.07	168.80	120.72
1.84	162.42	159.93	140.65	134.04	163.69	124.28
1.85	161.00	161.45	140.17	143.01	151.04	129.95
1.86	159.64	162.55	140.20	152.23	139.51	135.69
1.87	158.32	163.24	140.80	161.17	129.36	141.08
1.88	156.99	163.56	142.05	169.33	120.99	145.92
1.89	155.40	164.16	143.11	176.27	115.03	150.21
1.9	153.58	165.13	143.70	181.96	111.43	154.05
1.91	151.64	166.31	143.95	186.63	109.60	157.54
1.92	149.60	167.59	143.98	190.54	108.79	160.75
1.93	147.69	168.58	143.92	193.80	108.49	163.68
1.94	146.27	168.72	143.87	196.38	108.50	166.29
1.95	144.79	168.87	143.68	198.22	108.83	168.53
1.96	143.26	169.02	143.36	199.33	109.52	170.34
1.97	141.68	169.17	142.89	199.76	110.59	171.71
1.98	140.08	169.32	142.29	199.66	112.02	172.64
1.99	138.44	169.48	141.54	199.05	113.87	173.22
2	136.79	169.63	140.65	197.87	116.31	173.53
2.01	135.13	169.77	139.61	196.10	119.41	173.61
2.02	133.44	169.92	138.42	193.79	123.09	173.47
2.03	131.75	170.05	137.11	191.14	127.06	172.94
2.04	130.05	170.19	135.68	188.41	130.84	172.01
2.05	128.39	170.31	134.00	185.83	134.04	170.84
2.06	126.81	170.42	131.92	183.11	137.49	163.74
2.07	125.30	170.53	129.42	178.79	142.15	151.88
2.08	124.46	170.50	126.08	175.05	145.23	149.80
2.09	124.68	170.33	122.88	172.38	147.79	148.43
2.1	125.56	170.04	121.49	169.93	150.54	146.58
2.11	126.89	169.68	120.91	167.69	153.30	144.58
2.12	128.45	169.26	120.71	165.70	155.81	142.91
2.13	130.07	168.80	120.70	163.95	158.04	141.60
2.14	134.04	163.69	124.25	162.42	159.93	140.65
2.15	142.99	151.05	129.92	161.00	161.45	140.17
2.16	152.21	139.52	135.67	159.65	162.55	140.20
2.17	161.15	129.38	141.06	158.33	163.24	140.80
2.18	169.30	121.01	145.90	156.99	163.56	142.05
2.19	176.24	115.04	150.19	155.40	164.15	143.11
2.2	181.94	111.44	154.04	153.59	165.13	143.70
2.21	186.61	109.61	157.53	151.64	166.31	143.95
2.22	190.52	108.80	160.74	149.61	167.59	143.98
2.23	193.79	108.50	163.67	147.70	168.58	143.92
2.24	196.37	108.51	166.28	146.28	168.72	143.87
2.25	198.22	108.84	168.52	144.79	168.87	143.69
2.26	199.32	109.53	170.34	143.26	169.02	143.36
2.27	199.76	110.60	171.70	141.69	169.17	142.90
2.28	199.65	112.03	172.63	140.08	169.32	142.29
2.29	199.05	113.88	173.22	138.45	169.48	141.55
2.3	197.87	116.31	173.53	136.80	169.63	140.65
2.31	196.10	119.41	173.61	135.13	169.77	139.61
2.32	193.79	123.10	173.46	133.45	169.92	138.43
2.33	191.14	127.06	172.94	131.76	170.05	137.12
2.34	188.41	130.84	172.01	130.06	170.19	135.69
2.35	185.83	134.04	170.84	128.39	170.31	134.00
2.36	183.11	137.50	163.74	126.82	170.42	131.93
2.37	178.79	142.15	151.88	125.30	170.53	129.43
2.38	175.05	145.23	149.80	124.47	170.50	126.09
2.39	172.38	147.79	148.43	124.68	170.33	122.89
2.4	169.93	150.54	146.58	125.57	170.04	121.50
2.41	167.69	153.30	144.58	126.89	169.68	120.92
2.42	165.70	155.82	142.91	128.45	169.26	120.71
2.43	163.95	158.04	141.60	130.07	168.80	120.71
2.44	162.42	159.93	140.65	134.04	163.69	124.27
2.45	161.00	161.45	140.17	143.00	151.04	129.93
2.46	159.65	162.55	140.20	152.22	139.52	135.68
2.47	158.33	163.24	140.80	161.16	129.37	141.07
2.48	156.99	163.56	142.05	169.32	121.00	145.91
2.49	155.40	164.16	143.11	176.25	115.04	150.20
2.5	153.59	165.13	143.70	181.95	111.44	154.04
2.51	151.64	166.31	143.95	186.62	109.61	157.54
2.52	149.61	167.59	143.98	190.53	108.79	160.74
2.53	147.70	168.58	143.92	193.79	108.49	163.67
2.54	146.28	168.72	143.87	196.38	108.50	166.29
2.55	144.79	168.87	143.68	198.22	108.83	168.53
2.56	143.26	169.02	143.36	199.32	109.53	170.34
2.57	141.69	169.17	142.90	199.76	110.60	171.70
2.58	140.08	169.32	142.29	199.66	112.02	172.64
2.59	138.45	169.48	141.55	199.05	113.87	173.22
2.6	136.80	169.63	140.65	197.87	116.31	173.53
2.61	135.13	169.77	139.61	196.10	119.41	173.61
2.62	133.45	169.92	138.43	193.79	123.09	173.47
2.63	131.76	170.05	137.12	191.14	127.06	172.94
2.64	130.05	170.19	135.68	188.41	130.84	172.01
2.65	128.39	170.31	134.00	185.83	134.04	170.84
2.66	126.82	170.42	131.93	183.11	137.49	163.74
2.67	125.30	170.53	129.42	178.79	142.15	151.88
2.68	124.46	170.50	126.09	175.05	145.23	149.80
2.69	124.68	170.33	122.88	172.38	147.79	148.43
2.7	125.57	170.04	121.50	169.93	150.54	146.58
2.71	126.89	169.68	120.92	167.69	153.30	144.58
2.72	128.45	169.26	120.71	165.70	155.82	142.91
2.73	130.07	168.80	120.71	163.95	158.04	141.60
2.74	134.04	163.69	124.27	162.42	159.93	140.65
2.75	143.01	151.04	129.94	161.00	161.45	140.17
2.76	152.22	139.51	135.69	159.65	162.55	140.20
2.77	161.17	129.36	141.07	158.33	163.24	140.80
2.78	169.32	121.00	145.91	156.99	163.56	142.05
2.79	176.26	115.03	150.21	155.40	164.15	143.11
2.8	181.95	111.43	154.05	153.59	165.13	143.70
2.81	186.63	109.60	157.54	151.64	166.31	143.95
2.82	190.54	108.79	160.75	149.61	167.59	143.98
2.83	193.80	108.49	163.67	147.69	168.58	143.92
2.84	196.38	108.50	166.29	146.28	168.72	143.87
2.85	198.22	108.83	168.53	144.79	168.87	143.68
2.86	199.33	109.52	170.34	143.26	169.02	143.36
2.87	199.76	110.59	171.70	141.69	169.17	142.90
2.88	199.66	112.02	172.64	140.08	169.32	142.29
2.89	199.05	113.87	173.22	138.45	169.48	141.55
2.9	197.87	116.31	173.53	136.80	169.63	140.65
2.91	196.10	119.41	173.61	135.13	169.77	139.61
2.92	193.79	123.09	173.47	133.45	169.92	138.43
2.93	191.14	127.06	172.94	131.76	170.05	137.12
2.94	188.41	130.84	172.01	130.05	170.19	135.68
2.95	185.83	134.04	170.84	128.39	170.31	134.00
2.96	183.11	137.49	163.74	126.82	170.42	131.93
2.97	178.79	142.15	151.88	125.30	170.53	129.43
2.98	175.05	145.23	149.80	124.46	170.50	126.09
2.99	172.38	147.79	148.43	124.68	170.33	122.88
3	169.93	150.54	146.58	125.57	170.04	121.50
3.01	167.69	153.30	144.58	126.89	169.68	120.92
3.02	165.70	155.82	142.91	128.45	169.26	120.71
3.03	163.95	158.04	141.60	130.07	168.80	120.71
3.04	162.42	159.93	140.65	134.04	163.69	124.27
3.05	161.00	161.45	140.17	143.01	151.04	129.94
3.06	159.65	162.55	140.20	152.22	139.51	135.69
3.07	158.33	163.24	140.80	161.16	129.36	141.07
3.08	156.99	163.56	142.05	169.32	121.00	145.91
3.09	155.40	164.15	143.11	176.26	115.03	150.20
3.1	153.58	165.13	143.70	181.95	111.44	154.05
3.11	151.64	166.31	143.95	186.62	109.61	157.54
3.12	149.61	167.59	143.98	190.54	108.79	160.74
3.13	147.69	168.58	143.92	193.79	108.49	163.67
3.14	146.27	168.72	143.87	196.38	108.50	166.29
3.15	144.79	168.87	143.68	198.22	108.83	168.53
3.16	143.26	169.02	143.36	199.33	109.53	170.34
3.17	141.69	169.17	142.90	199.76	110.60	171.70
3.18	140.08	169.32	142.29	199.66	112.02	172.64
3.19	138.45	169.48	141.55	199.05	113.87	173.22
3.2	136.80	169.63	140.65	197.87	116.31	173.53
3.21	135.13	169.77	139.61	196.10	119.41	173.61
3.22	133.45	169.92	138.43	193.79	123.09	173.47
3.23	131.76	170.05	137.12	191.14	127.06	172.94
3.24	130.05	170.19	135.68	188.41	130.84	172.01
3.25	128.39	170.31	134.00	185.83	134.04	170.84
3.26	126.82	170.42	131.93	183.11	137.49	163.74
3.27	125.30	170.53	129.42	178.79	142.15	151.88
3.28	124.46	170.50	126.09	175.05	145.23	149.80
3.29	124.68	170.33	122.88	172.38	147.79	148.43
3.3	125.57	170.04	121.50	169.93	150.54	146.58
3.31	126.89	169.68	120.92	167.69	153.30	144.58
3.32	128.45	169.26	120.71	165.70	155.82	142.91
3.33	130.07	168.80	120.71	163.95	158.04	141.60
3.34	134.04	163.69	124.27	162.42	159.93	140.65
3.35	143.01	151.04	129.94	161.00	161.45	140.17
3.36	152.22	139.51	135.69	159.65	162.55	140.20
3.37	161.16	129.36	141.07	158.33	163.24	140.80
3.38	169.32	121.00	145.91	156.99	163.56	142.05
3.39	176.26	115.03	150.20	155.40	164.15	143.11
3.4	181.95	111.44	154.05	153.59	165.13	143.70
3.41	186.62	109.61	157.54	151.64	166.31	143.95
3.42	190.54	108.79	160.74	149.61	167.59	143.98
3.43	193.79	108.49	163.67	147.69	168.58	143.92
3.44	196.38	108.50	166.29	146.28	168.72	143.87
3.45	198.22	108.83	168.53	144.79	168.87	143.68
3.46	199.33	109.53	170.34	143.26	169.02	143.36
3.47	199.76	110.60	171.70	141.69	169.17	142.90
3.48	199.66	112.02	172.64	140.08	169.32	142.29
3.49	199.05	113.87	173.22	138.45	169.48	141.55
3.5	197.87	116.31	173.53	136.80	169.63	140.65
3.51	196.10	119.41	173.61	135.13	169.77	139.61
3.52	193.79	123.09	173.47	133.45	169.92	138.43
3.53	191.14	127.06	172.94	131.76	170.05	137.12
3.54	188.41	130.84	172.01	130.05	170.19	135.68
3.55	185.83	134.04	170.84	128.39	170.31	134.00
3.56	183.11	137.49	163.74	126.82	170.42	131.93
3.57	178.79	142.15	151.88	125.30	170.53	129.43
3.58	175.05	145.23	149.80	124.46	170.50	126.09
3.59	172.38	147.79	148.43	124.68	170.33	122.88
3.6	169.93	150.54	146.58	125.57	170.04	121.50
3.61	167.69	153.30	144.58	126.89	169.68	120.92
3.62	165.70	155.82	142.91	128.45	169.26	120.71
3.63	163.95	158.04	141.60	130.07	168.80	120.71
3.64	162.42	159.93	140.65	134.04	163.69	124.26
3.65	161.00	161.45	140.17	142.99	151.05	129.92
3.66	159.65	162.55	140.20	152.20	139.53	135.67
3.67	158.33	163.24	140.80	161.14	129.38	141.06
3.68	156.99	163.56	142.05	169.30	121.01	145.90
3.69	155.40	164.15	143.11	176.24	115.05	150.19
3.7	153.59	165.13	143.70	181.93	111.45	154.04
3.71	151.64	166.31	143.95	186.61	109.62	157.53
3.72	149.61	167.59	143.98	190.52	108.80	160.74
3.73	147.70	168.58	143.92	193.78	108.50	163.67
3.74	146.28	168.72	143.87	196.37	108.51	166.28
3.75	144.79	168.87	143.68	198.22	108.84	168.52
3.76	143.26	169.02	143.36	199.32	109.53	170.34
3.77	141.69	169.17	142.90	199.76	110.60	171.70
3.78	140.08	169.32	142.29	199.65	112.03	172.63
3.79	138.45	169.48	141.55	199.05	113.88	173.22
3.8	136.80	169.63	140.65	197.87	116.32	173.53
3.81	135.13	169.77	139.61	196.10	119.41	173.61
3.82	133.45	169.92	138.43	193.79	123.10	173.47
3.83	131.76	170.05	137.12	191.14	127.06	172.94
3.84	130.05	170.19	135.68	188.41	130.84	172.01
3.85	128.39	170.31	134.00	185.83	134.04	170.84
3.86	126.82	170.42	131.93	183.11	137.50	163.74
3.87	125.30	170.53	129.42	178.79	142.15	151.88
3.88	124.46	170.50	126.09	175.05	145.23	149.80
3.89	124.68	170.33	122.88	172.38	147.79	148.43
3.9	125.57	170.04	121.50	169.93	150.54	146.58
3.91	126.89	169.68	120.92	167.69	153.30	144.58
3.92	128.45	169.26	120.71	165.70	155.82	142.91
3.93	130.07	168.80	120.71	163.95	158.04	141.60
3.94	134.04	163.69	124.27	162.42	159.93	140.65
3.95	143.01	151.04	129.94	161.00	161.45	140.17
3.96	152.22	139.51	135.69	159.65	162.55	140.20
3.97	161.16	129.36	141.07	158.33	163.24	140.80
3.98	169.32	121.00	145.91	156.99	163.56	142.05
3.99	176.26	115.03	150.20	155.40	164.16	143.11
4	181.95	111.44	154.05	153.59	165.13	143.70
4.01	186.62	109.61	157.54	151.62	166.31	143.94
4.02	190.54	108.80	160.74	149.48	167.60	143.95
4.03	193.80	108.49	163.67	147.42	168.59	143.86
4.04	196.38	108.50	166.29	145.78	168.73	143.73
4.05	198.23	108.83	168.53	144.01	168.88	143.42
4.06	199.34	109.51	170.35	142.14	169.03	142.91
4.07	199.78	110.55	171.73	140.16	169.19	142.16
4.08	199.68	111.94	172.67	138.11	169.35	141.15
4.09	199.08	113.74	173.26	136.00	169.51	139.87
4.1	197.92	116.12	173.59	133.88	169.67	138.34
4.11	196.15	119.16	173.67	131.76	169.82	136.55
4.12	193.83	122.81	173.53	129.72	169.97	134.29
4.13	191.12	126.81	173.01	127.81	170.10	131.45
4.14	188.32	130.68	172.06	126.05	170.22	127.97
4.15	185.66	133.95	170.89	124.46	170.33	123.81
4.16	182.89	137.40	163.79	123.04	170.42	119.04
4.17	178.73	141.60	154.60	121.68	170.51	114.24
4.18	175.92	143.54	154.55	121.22	170.46	111.34
4.19	173.50	145.90	153.45	121.66	170.28	110.38
4.2	171.25	148.57	151.71	122.71	170.00	110.19
4.21	169.19	151.29	149.71	124.14	169.63	110.39
4.22	167.36	153.82	147.96	125.73	169.21	110.90
4.23	165.74	156.09	146.52	127.34	168.75	111.62
4.24	164.34	158.04	145.43	131.80	162.50	118.25
4.25	163.01	159.64	144.81	140.78	150.27	126.18
4.26	161.72	160.84	144.72	150.47	138.54	133.06
4.27	160.45	161.64	145.21	159.91	128.13	139.08
4.28	159.13	162.09	146.34	168.33	119.96	144.27
4.29	157.55	162.79	147.37	175.37	114.50	148.81
4.3	155.72	163.87	148.01	181.16	111.44	152.85
4.31	153.75	165.15	148.35	185.99	109.95	156.54
4.32	151.68	166.53	148.49	190.12	109.28	159.94
4.33	149.55	167.94	148.45	193.58	109.02	163.03
4.34	147.80	168.63	148.44	196.32	109.04	165.79
4.35	146.34	168.78	148.37	198.28	109.36	168.15
4.36	144.83	168.93	148.19	199.44	110.03	170.07
4.37	143.27	169.09	147.87	199.90	111.06	171.50
4.38	141.68	169.24	147.42	199.79	112.44	172.48
4.39	140.07	169.40	146.83	199.16	114.23	173.09
4.4	138.43	169.55	146.09	197.96	116.61	173.43
4.41	136.77	169.70	145.20	196.14	119.66	173.52
4.42	135.11	169.84	144.15	193.77	123.30	173.39
4.43	133.43	169.98	142.95	191.06	127.23	172.88
4.44	131.75	170.11	141.59	188.27	130.99	171.95
4.45	130.08	170.24	140.08	185.64	134.16	170.80
4.46	128.43	170.36	138.39	182.88	137.60	163.69
4.47	126.75	170.48	136.53	178.53	142.26	151.82
4.48	125.69	170.46	133.91	174.29	145.41	148.95
4.49	125.84	170.30	130.31	171.04	148.05	147.56
4.5	126.84	170.02	128.47	167.97	150.94	145.66
4.51	128.37	169.67	127.62	165.08	153.87	143.57
4.52	130.17	169.26	127.25	162.42	156.54	141.81
4.53	132.02	168.80	127.11	159.99	158.89	140.40
4.54	136.09	163.91	129.79	157.79	160.86	139.34
4.55	145.12	151.08	134.28	155.70	162.40	138.75
4.56	154.07	139.69	139.17	153.69	163.47	138.61
4.57	162.61	129.82	143.90	151.74	164.10	138.88
4.58	170.44	121.53	148.29	149.83	164.34	139.55
4.59	177.15	115.38	152.26	147.64	164.90	139.90
4.6	182.67	111.42	155.83	145.13	165.92	139.82
4.61	187.15	109.24	159.08	142.43	167.19	139.38
4.62	190.83	108.22	162.03	139.64	168.55	138.63
4.63	193.86	107.81	164.73	137.57	168.68	137.85
4.64	196.25	107.78	167.12	135.48	168.83	136.76
4.65	197.96	108.09	169.18	133.38	168.98	135.31
4.66	199.00	108.78	170.83	131.35	169.13	133.31
4.67	199.41	109.88	172.08	129.43	169.28	130.69
4.68	199.31	111.35	172.92	127.66	169.42	127.40
4.69	198.73	113.24	173.45	126.06	169.55	123.44
4.7	197.62	115.69	173.73	124.59	169.68	118.94
4.71	195.95	118.76	173.79	123.17	169.80	114.44
4.72	193.71	122.48	173.61	121.73	169.91	110.78
4.73	191.02	126.67	173.03	120.25	170.01	107.84
4.74	188.16	130.82	172.00	118.70	170.11	105.70
4.75	185.41	134.35	170.75	116.64	170.23	105.57
4.76	182.57	137.92	163.61	114.69	170.36	105.47
4.77	179.61	139.85	163.42	113.28	170.45	105.38
4.78	177.27	141.85	162.99	113.10	170.42	105.33
4.79	175.13	144.31	161.66	113.78	170.23	105.35
4.8	173.16	147.01	159.75	114.99	169.95	105.42
4.81	171.33	149.78	157.62	116.51	169.59	105.51
4.82	169.73	152.36	155.75	118.18	169.19	105.61
4.83	168.35	154.69	154.18	119.87	168.73	105.70
4.84	167.16	156.71	152.95	124.41	162.17	112.77
4.85	166.07	158.36	152.18	133.28	150.17	121.44
4.86	165.01	159.61	151.95	143.05	138.59	128.36
4.87	163.94	160.50	152.30	152.53	128.67	134.66
4.88	162.81	161.04	153.30	160.84	121.34	139.24
4.89	161.39	161.82	154.35	167.54	116.48	143.10
4.9	159.67	162.97	155.16	172.58	112.74	144.74
4.91	157.85	164.30	155.66	176.52	111.20	148.79
4.92	155.94	165.72	155.97	180.35	110.82	152.72
4.93	153.95	167.17	156.17	184.14	110.83	156.43
4.94	151.94	168.55	156.31	187.68	111.12	159.80
4.95	150.62	168.71	156.61	190.75	111.72	162.80
4.96	149.25	168.86	156.81	193.18	112.65	165.40
4.97	147.81	169.02	156.93	194.90	113.94	167.57
4.98	146.32	169.18	156.96	195.91	115.57	169.28
4.99	144.79	169.34	156.91	196.27	117.48	170.52
5	143.21	169.49	156.77	196.10	119.61	171.32
5.01	141.60	169.64	156.52	195.42	121.97	171.78
5.02	139.96	169.79	156.16	194.21	124.67	171.97
5.03	138.29	169.93	155.68	192.47	127.68	171.93
5.04	136.60	170.06	155.06	190.33	130.83	171.64
5.05	134.90	170.19	154.30	188.00	133.78	170.98
5.06	133.20	170.31	153.35	185.27	137.26	164.00
5.07	131.45	170.43	152.22	180.80	142.02	152.16
5.08	130.04	170.42	150.80	175.83	146.17	146.81
5.09	129.70	170.26	148.30	172.51	149.02	145.22
5.1	129.97	169.99	145.27	169.42	152.05	143.11
5.11	130.88	169.64	142.89	166.50	155.05	140.95
5.12	132.26	169.24	141.22	163.80	157.74	139.22
5.13	134.09	168.78	139.82	161.32	160.08	137.89
5.14	138.38	163.57	141.19	159.06	162.01	136.96
5.15	146.98	151.04	144.12	156.91	163.48	136.53
5.16	155.46	140.01	147.71	154.85	164.47	136.58
5.17	163.60	130.44	151.30	152.85	165.01	137.09
5.18	171.13	122.26	154.75	150.88	165.16	138.05
5.19	177.67	115.98	157.95	148.65	165.65	138.64
5.2	183.08	111.76	160.87	146.12	166.60	138.70
5.21	187.47	109.33	163.52	143.41	167.80	138.38
5.22	191.03	108.14	165.94	140.92	168.60	137.88
5.23	193.93	107.66	168.12	138.82	168.73	137.19
5.24	196.21	107.59	170.05	136.68	168.87	136.23
5.25	197.86	107.87	171.69	134.53	169.02	134.91
5.26	198.85	108.55	172.99	132.45	169.17	133.07
5.27	199.25	109.65	173.94	130.48	169.32	130.64
5.28	199.14	111.13	174.55	128.64	169.46	127.56
5.29	198.58	113.05	174.88	126.96	169.59	123.84
5.3	197.49	115.53	175.00	125.41	169.72	119.56
5.31	195.86	118.61	174.86	123.93	169.84	115.10
5.32	193.71	122.28	174.36	122.44	169.95	111.41
5.33	191.13	126.38	173.41	120.93	170.06	108.40
5.34	188.34	130.52	172.12	119.39	170.15	105.99
5.35	185.60	134.13	170.78	117.38	170.27	105.60
5.36	182.77	137.75	163.64	115.40	170.38	105.49
5.37	179.74	139.85	162.76	113.93	170.48	105.40
5.38	177.39	141.84	162.35	113.70	170.44	105.35
5.39	175.23	144.30	161.03	114.37	170.25	105.36
5.4	173.24	147.00	159.12	115.57	169.96	105.43
5.41	171.41	149.78	156.99	117.10	169.61	105.52
5.42	169.80	152.36	155.11	118.77	169.19	105.62
5.43	168.40	154.69	153.55	120.47	168.74	105.71
5.44	167.21	156.71	152.32	124.93	162.23	112.93
5.45	166.10	158.37	151.55	133.79	150.24	121.81
5.46	165.03	159.63	151.33	143.63	138.59	128.95
5.47	163.94	160.51	151.69	153.27	128.54	135.61
5.48	162.80	161.05	152.71	161.85	121.19	140.56
5.49	161.35	161.84	153.78	168.87	116.43	144.94
5.5	159.64	162.98	154.57	174.81	114.20	149.33
5.51	157.75	164.32	155.16	180.18	113.21	153.41
5.52	155.76	165.76	155.59	185.10	112.70	157.19
5.53	153.68	167.23	155.88	189.47	112.47	160.64
5.54	151.63	168.56	156.08	193.13	112.45	163.74
5.55	150.27	168.71	156.40	195.96	112.69	166.47
5.56	148.86	168.87	156.59	197.86	113.23	168.76
5.57	147.39	169.03	156.68	198.90	114.11	170.55
5.58	145.89	169.19	156.68	199.18	115.29	171.83
5.59	144.35	169.34	156.60	198.87	116.76	172.63
5.6	142.77	169.50	156.41	197.95	118.67	173.08
5.61	141.16	169.65	156.12	196.38	121.19	173.26
5.62	139.53	169.79	155.71	194.19	124.32	173.18
5.63	137.87	169.93	155.19	191.54	127.82	172.73
5.64	136.18	170.06	154.53	188.67	131.33	171.86
5.65	134.49	170.19	153.74	185.83	134.47	170.73
5.66	132.80	170.31	152.75	182.78	138.01	163.56
5.67	131.07	170.43	151.58	178.22	142.77	151.57
5.68	129.82	170.42	149.93	173.94	146.14	148.64
5.69	129.57	170.26	147.26	170.67	148.98	146.91
5.7	129.88	169.99	144.17	167.59	152.00	144.73
5.71	130.81	169.64	141.64	164.67	154.98	142.48
5.72	132.28	169.24	140.54	161.97	157.66	140.65
5.73	133.92	168.78	139.09	159.48	160.00	139.20
5.74	138.17	163.57	140.56	157.22	161.93	138.14
5.75	147.03	150.88	143.60	155.05	163.40	137.58
5.76	155.68	139.72	147.27	152.97	164.38	137.49
5.77	163.89	130.10	150.92	150.96	164.91	137.80
5.78	171.45	121.92	154.43	149.00	165.06	138.48
5.79	177.97	115.68	157.66	146.77	165.55	138.82
5.8	183.36	111.52	160.62	144.21	166.51	138.71
5.81	187.71	109.13	163.31	141.47	167.74	138.22
5.82	191.25	107.95	165.75	138.92	168.59	137.53
5.83	194.12	107.48	167.96	136.83	168.73	136.64
5.84	196.37	107.43	169.91	134.70	168.87	135.43
5.85	197.99	107.73	171.56	132.63	169.01	133.71
5.86	198.96	108.43	172.87	130.65	169.16	131.41
5.87	199.33	109.53	173.83	128.80	169.30	128.47
5.88	199.21	111.02	174.45	127.11	169.44	124.85
5.89	198.63	112.94	174.80	125.57	169.57	120.64
5.9	197.53	115.41	174.93	124.11	169.69	116.10
5.91	195.86	118.55	174.81	122.65	169.81	112.18
5.92	193.62	122.37	174.30	121.17	169.92	109.03
5.93	190.95	126.61	173.34	119.66	170.02	106.49
5.94	188.11	130.78	172.07	117.79	170.13	105.63
5.95	185.35	134.36	170.71	115.79	170.26	105.52
5.96	182.51	137.94	163.57	113.89	170.38	105.42
5.97	179.63	139.71	164.02	112.57	170.47	105.34
5.98	177.32	141.72	163.56	112.43	170.43	105.30
5.99	175.20	144.19	162.21	113.12	170.25	105.32
6	173.24	146.89	160.30	114.32	169.97	105.39
6.01	171.43	149.67	158.17	115.84	169.62	105.49
6.02	169.85	152.26	156.29	117.49	169.21	105.59
6.03	168.47	154.59	154.73	119.18	168.76	105.68
6.04	167.30	156.61	153.48	123.49	162.76	111.83
6.05	166.23	158.27	152.69	132.35	150.62	120.70
6.06	165.19	159.53	152.45	142.04	139.05	127.42
6.07	164.14	160.42	152.78	151.32	129.20	133.38
6.08	163.03	160.97	153.75	159.36	121.89	137.64
6.09	161.64	161.77	154.77	165.76	116.98	140.81
6.1	159.96	162.91	155.53	170.76	113.96	144.27
6.11	158.14	164.25	156.06	174.61	111.36	145.31
6.12	156.27	165.67	156.35	177.71	110.57	149.24
6.13	154.33	167.12	156.51	180.96	110.58	153.15
6.14	152.34	168.55	156.60	184.24	110.98	156.79
6.15	151.06	168.70	156.90	187.29	111.75	160.05
6.16	149.71	168.86	157.11	189.91	112.89	162.90
6.17	148.30	169.02	157.25	191.97	114.40	165.32
6.18	146.84	169.17	157.31	193.40	116.25	167.31
6.19	145.32	169.33	157.30	194.22	118.40	168.84
6.2	143.75	169.49	157.20	194.47	120.75	169.94
6.21	142.14	169.64	157.00	194.27	123.19	170.65
6.22	140.50	169.78	156.70	193.63	125.69	171.04
6.23	138.83	169.92	156.28	192.52	128.32	171.18
6.24	137.14	170.06	155.72	190.99	131.00	171.11
6.25	135.43	170.19	155.02	189.13	133.60	170.79
6.26	133.72	170.31	154.14	186.66	136.95	164.04
6.27	131.97	170.42	153.07	182.28	141.69	152.40
6.28	130.47	170.42	151.81	176.90	146.29	145.67
6.29	130.04	170.26	149.48	173.54	149.16	144.15
6.3	130.28	169.99	146.54	170.43	152.21	142.09
6.31	131.05	169.65	144.22	167.51	155.21	139.97
6.32	132.52	169.23	142.08	164.81	157.91	138.29
6.33	134.22	168.79	141.35	162.33	160.25	137.03
6.34	138.54	163.56	142.51	160.08	162.18	136.18
6.35	147.44	150.82	145.38	157.95	163.64	135.83
6.36	156.09	139.66	148.88	155.89	164.62	135.98
6.37	164.28	130.05	152.37	153.88	165.16	136.64
6.38	171.79	121.89	155.73	151.89	165.30	137.80
6.39	178.27	115.66	158.84	149.65	165.78	138.55
6.4	183.61	111.49	161.68	147.14	166.71	138.71
6.41	187.93	109.09	164.26	144.45	167.89	138.49
6.42	191.42	107.90	166.60	142.01	168.60	138.09
6.43	194.25	107.42	168.71	139.92	168.73	137.50
6.44	196.46	107.36	170.57	137.78	168.88	136.64
6.45	198.05	107.64	172.14	135.61	169.03	135.50
6.46	198.99	108.32	173.38	133.48	169.18	133.89
6.47	199.35	109.41	174.28	131.45	169.33	131.72
6.48	199.21	110.91	174.84	129.53	169.47	128.95
6.49	198.61	112.86	175.14	127.77	169.61	125.52
6.5	197.48	115.39	175.21	126.16	169.74	121.48
6.51	195.82	118.52	175.02	124.65	169.86	117.04
6.52	193.68	122.18	174.47	123.15	169.97	112.94
6.53	191.14	126.24	173.48	121.63	170.08	109.65
6.54	188.37	130.35	172.17	120.10	170.17	106.98
6.55	185.64	133.99	170.80	118.31	170.27	105.65
6.56	182.84	137.63	163.66	116.28	170.39	105.54
6.57	179.73	139.89	162.15	114.72	170.49	105.44
6.58	177.35	141.86	161.76	114.44	170.44	105.38
6.59	175.18	144.32	160.45	115.10	170.25	105.39
6.6	173.18	147.02	158.55	116.31	169.96	105.45
6.61	171.33	149.79	156.41	117.84	169.60	105.55
6.62	169.70	152.38	154.54	119.52	169.19	105.64
6.63	168.28	154.71	152.98	121.23	168.73	105.73
6.64	167.07	156.73	151.76	125.80	161.94	113.48
6.65	165.95	158.39	151.00	134.68	150.01	122.37
6.66	164.85	159.64	150.79	144.59	138.32	129.82
6.67	163.74	160.53	151.17	154.40	128.12	136.45
6.68	162.57	161.07	152.21	163.11	120.77	141.94
6.69	161.11	161.85	153.28	170.46	116.42	146.69
6.7	159.36	163.00	154.10	176.75	114.24	151.00
6.71	157.43	164.34	154.72	182.34	113.14	154.98
6.72	155.40	165.78	155.15	187.32	112.53	158.65
6.73	153.30	167.25	155.43	191.59	112.21	161.99
6.74	151.24	168.56	155.62	195.03	112.14	164.98
6.75	149.86	168.72	155.90	197.56	112.33	167.58
6.76	148.44	168.87	156.05	199.15	112.82	169.72
6.77	146.96	169.03	156.11	199.87	113.64	171.34
6.78	145.45	169.19	156.08	199.90	114.76	172.45
6.79	143.90	169.34	155.95	199.35	116.23	173.12
6.8	142.32	169.50	155.71	198.17	118.26	173.49
6.81	140.71	169.65	155.36	196.33	120.97	173.60
6.82	139.07	169.79	154.90	193.89	124.28	173.41
6.83	137.40	169.93	154.31	191.07	127.91	172.81
6.84	135.72	170.06	153.60	188.11	131.48	171.82
6.85	134.03	170.19	152.73	185.23	134.61	170.62
6.86	132.35	170.31	151.67	182.19	138.12	163.45
6.87	130.64	170.43	150.43	177.67	142.84	151.47
6.88	129.43	170.42	148.65	173.50	146.07	148.97
6.89	129.21	170.26	145.88	170.24	148.91	147.23
6.9	129.55	169.99	142.72	167.15	151.92	145.04
6.91	130.52	169.64	140.55	164.22	154.90	142.79
6.92	132.03	169.23	138.72	161.50	157.58	140.94
6.93	133.74	168.78	137.49	159.01	159.92	139.46
6.94	137.75	163.54	138.82	156.74	161.86	138.37
6.95	146.04	151.28	141.94	154.57	163.34	137.77
6.96	154.43	140.34	145.73	152.50	164.33	137.62
6.97	162.56	130.78	149.51	150.51	164.88	137.86
6.98	170.17	122.55	153.14	148.56	165.03	138.46
6.99	176.81	116.24	156.49	146.33	165.53	138.74
7	182.32	112.02	159.55	143.78	166.50	138.59
7.01	186.82	109.61	162.34	141.03	167.73	138.07
7.02	190.49	108.44	164.87	138.48	168.59	137.34
7.03	193.50	107.98	167.18	136.39	168.73	136.42
7.04	195.90	107.92	169.23	134.28	168.87	135.13
7.05	197.64	108.21	170.97	132.22	169.01	133.32
7.06	198.71	108.90	172.38	130.27	169.16	130.91
7.07	199.16	109.98	173.42	128.45	169.30	127.83
7.08	199.10	111.44	174.10	126.79	169.43	124.09
7.09	198.58	113.30	174.50	125.28	169.56	119.78
7.1	197.54	115.70	174.66	123.82	169.68	115.28
7.11	195.91	118.78	174.59	122.36	169.80	111.52
7.12	193.69	122.55	174.16	120.88	169.91	108.50
7.13	191.02	126.74	173.27	119.37	170.02	106.08
7.14	188.18	130.86	172.05	117.41	170.13	105.61
7.15	185.42	134.40	170.71	115.42	170.25	105.50
7.16	182.55	137.98	163.57	113.54	170.38	105.40
7.17	179.68	139.72	164.19	112.26	170.47	105.33
7.18	177.37	141.74	163.72	112.12	170.44	105.29
7.19	175.25	144.21	162.38	112.81	170.25	105.31
7.2	173.30	146.91	160.46	114.02	169.97	105.38
7.21	171.50	149.68	158.33	115.53	169.62	105.48
7.22	169.92	152.27	156.45	117.18	169.21	105.58
7.23	168.55	154.60	154.89	118.86	168.77	105.68
7.24	167.39	156.63	153.64	123.12	162.92	111.53
7.25	166.33	158.29	152.85	131.99	150.73	120.42
7.26	165.29	159.55	152.60	141.64	139.18	127.04
7.27	164.25	160.44	152.93	150.83	129.38	132.85
7.28	163.16	160.99	153.89	158.74	122.10	136.99
7.29	161.78	161.78	154.90	165.00	117.20	140.03
7.3	160.12	162.92	155.65	169.84	114.07	143.02
7.31	158.32	164.26	156.17	173.61	111.69	144.32
7.32	156.45	165.68	156.46	176.62	110.83	148.27
7.33	154.54	167.12	156.62	179.83	110.87	152.27
7.34	152.56	168.55	156.71	183.13	111.31	156.00
7.35	151.29	168.70	157.02	186.25	112.12	159.35
7.36	149.96	168.86	157.24	188.98	113.31	162.28
7.37	148.56	169.02	157.39	191.18	114.85	164.79
7.38	147.10	169.17	157.47	192.77	116.73	166.85
7.39	145.58	169.33	157.48	193.74	118.89	168.47
7.4	144.02	169.48	157.40	194.14	121.25	169.65
7.41	142.42	169.64	157.23	194.06	123.67	170.44
7.42	140.78	169.78	156.96	193.54	126.11	170.89
7.43	139.11	169.92	156.57	192.59	128.60	171.07
7.44	137.42	170.06	156.04	191.19	131.14	171.04
7.45	135.71	170.19	155.38	189.43	133.62	170.76
7.46	134.00	170.31	154.52	186.99	136.93	164.04
7.47	132.23	170.43	153.49	182.61	141.67	152.42
7.48	130.72	170.42	152.29	177.12	146.39	145.41
7.49	130.27	170.26	150.03	173.75	149.27	143.90
7.5	130.49	170.00	147.13	170.64	152.32	141.85
7.51	131.19	169.65	144.65	167.72	155.32	139.73
7.52	132.71	169.23	142.87	165.03	158.02	138.07
7.53	134.34	168.78	141.64	162.55	160.35	136.83
7.54	138.46	163.61	142.48	160.30	162.28	135.99
7.55	146.60	151.42	145.25	158.17	163.73	135.65
7.56	154.86	140.55	148.69	156.13	164.71	135.79
7.57	162.88	131.06	152.15	154.15	165.25	136.46
7.58	170.39	122.86	155.50	152.18	165.38	137.65
7.59	176.97	116.49	158.60	149.94	165.86	138.43
7.6	182.45	112.20	161.44	147.44	166.78	138.62
7.61	186.91	109.71	164.02	144.77	167.95	138.43
7.62	190.55	108.49	166.37	142.37	168.61	138.07
7.63	193.52	107.99	168.50	140.28	168.74	137.51
7.64	195.87	107.92	170.38	138.13	168.88	136.69
7.65	197.59	108.18	171.98	135.95	169.03	135.59
7.66	198.65	108.83	173.26	133.81	169.19	134.05
7.67	199.09	109.90	174.18	131.75	169.34	131.95
7.68	199.03	111.37	174.78	129.81	169.48	129.25
7.69	198.49	113.26	175.08	128.02	169.62	125.90
7.7	197.44	115.71	175.16	126.39	169.74	121.92
7.71	195.85	118.74	174.97	124.87	169.86	117.51
7.72	193.78	122.28	174.44	123.35	169.98	113.33
7.73	191.29	126.24	173.48	121.83	170.08	109.97
7.74	188.55	130.30	172.19	120.30	170.18	107.24
7.75	185.82	133.93	170.83	118.56	170.28	105.67
7.76	183.00	137.58	163.69	116.52	170.39	105.55
7.77	179.82	139.95	161.81	114.93	170.49	105.45
7.78	177.44	141.91	161.44	114.62	170.45	105.39
7.79	175.26	144.37	160.14	115.27	170.25	105.40
7.8	173.25	147.06	158.24	116.48	169.96	105.46
7.81	171.40	149.84	156.11	118.02	169.60	105.55
7.82	169.77	152.43	154.23	119.71	169.19	105.64
7.83	168.35	154.75	152.67	121.41	168.73	105.73
7.84	167.13	156.78	151.45	125.98	161.92	113.56
7.85	166.00	158.43	150.70	134.86	150.00	122.48
7.86	164.90	159.69	150.49	144.79	138.29	129.97
7.87	163.79	160.57	150.89	154.61	128.07	136.57
7.88	162.62	161.11	151.94	163.33	120.68	142.05
7.89	161.15	161.89	153.01	170.67	116.31	146.79
7.9	159.40	163.03	153.84	176.95	114.10	151.09
7.91	157.48	164.37	154.46	182.51	113.00	155.06
7.92	155.45	165.81	154.90	187.46	112.39	158.71
7.93	153.35	167.28	155.17	191.70	112.08	162.04
7.94	151.31	168.57	155.37	195.11	112.02	165.03
7.95	149.93	168.72	155.64	197.61	112.20	167.62
7.96	148.50	168.87	155.79	199.17	112.70	169.74
7.97	147.03	169.03	155.85	199.88	113.53	171.35
7.98	145.52	169.19	155.81	199.90	114.66	172.46
7.99	143.97	169.35	155.68	199.35	116.15	173.13
8	142.39	169.50	155.44	198.16	118.19	173.49
8.01	140.78	169.65	155.09	196.31	120.91	173.60
8.02	139.14	169.79	154.63	193.88	124.24	173.41
8.03	137.48	169.93	154.04	191.06	127.88	172.81
8.04	135.80	170.07	153.32	188.10	131.46	171.82
8.05	134.11	170.19	152.45	185.23	134.59	170.63
8.06	132.43	170.31	151.39	182.21	138.10	163.46
8.07	130.71	170.43	150.15	177.69	142.82	151.48
8.08	129.50	170.42	148.38	173.50	146.08	148.86
8.09	129.27	170.26	145.62	170.23	148.92	147.13
8.1	129.61	170.00	142.46	167.13	151.93	144.94
8.11	130.59	169.65	140.37	164.20	154.91	142.69
8.12	132.08	169.23	138.56	161.47	157.60	140.83
8.13	133.79	168.78	137.32	158.97	159.94	139.36
8.14	137.84	163.61	138.86	156.70	161.88	138.27
8.15	146.35	151.18	142.02	154.53	163.36	137.67
8.16	154.84	140.14	145.82	152.44	164.35	137.52
8.17	163.02	130.55	149.61	150.44	164.90	137.77
8.18	170.61	122.33	153.24	148.49	165.05	138.37
8.19	177.22	116.04	156.59	146.25	165.55	138.66
8.2	182.69	111.84	159.64	143.70	166.52	138.50
8.21	187.14	109.43	162.43	140.95	167.75	137.97
8.22	190.77	108.27	164.96	138.40	168.60	137.24
8.23	193.73	107.80	167.25	136.31	168.73	136.31
8.24	196.07	107.75	169.29	134.20	168.87	135.01
8.25	197.77	108.05	171.03	132.15	169.01	133.17
8.26	198.81	108.74	172.42	130.20	169.16	130.73
8.27	199.23	109.83	173.45	128.40	169.30	127.64
8.28	199.15	111.30	174.13	126.74	169.43	123.87
8.29	198.61	113.17	174.51	125.23	169.56	119.55
8.3	197.55	115.59	174.68	123.78	169.68	115.07
8.31	195.89	118.71	174.60	122.32	169.80	111.36
8.32	193.65	122.52	174.16	120.83	169.91	108.37
8.33	190.97	126.75	173.27	119.32	170.02	105.99
8.34	188.12	130.88	172.04	117.34	170.13	105.60
8.35	185.36	134.42	170.70	115.36	170.26	105.49
8.36	182.50	137.99	163.57	113.48	170.38	105.40
8.37	179.65	139.71	164.28	112.20	170.47	105.32
8.38	177.35	141.72	163.81	112.07	170.44	105.29
8.39	175.23	144.19	162.46	112.77	170.25	105.31
8.4	173.28	146.89	160.55	113.97	169.97	105.38
8.41	171.47	149.67	158.42	115.48	169.62	105.48
8.42	169.90	152.26	156.54	117.13	169.22	105.58
8.43	168.53	154.59	154.97	118.81	168.77	105.68
8.44	167.37	156.61	153.73	123.05	162.96	111.48
8.45	166.31	158.27	152.93	131.92	150.76	120.39
8.46	165.27	159.53	152.69	141.58	139.21	126.99
8.47	164.23	160.43	153.01	150.75	129.41	132.77
8.48	163.14	160.98	153.97	158.66	122.13	136.91
8.49	161.76	161.77	154.97	164.89	117.23	139.95
8.5	160.10	162.91	155.72	169.70	114.02	142.27
8.51	158.31	164.25	156.22	173.57	112.42	146.42
8.52	156.44	165.66	156.53	177.44	112.09	150.62
8.53	154.48	167.12	156.74	181.40	112.16	154.59
8.54	152.47	168.55	156.89	185.21	112.50	158.19
8.55	151.17	168.70	157.23	188.63	113.12	161.40
8.56	149.81	168.86	157.48	191.46	114.06	164.20
8.57	148.39	169.02	157.65	193.60	115.33	166.56
8.58	146.91	169.18	157.73	194.99	116.93	168.48
8.59	145.39	169.33	157.73	195.68	118.80	169.92
8.6	143.82	169.49	157.65	195.76	120.86	170.90
8.61	142.21	169.64	157.47	195.34	123.05	171.49
8.62	140.57	169.78	157.19	194.38	125.46	171.76
8.63	138.91	169.92	156.78	192.89	128.14	171.80
8.64	137.22	170.06	156.25	190.92	131.00	171.58
8.65	135.51	170.19	155.58	188.66	133.79	170.98
8.66	133.80	170.31	154.72	185.88	137.26	164.02
8.67	132.05	170.43	153.70	181.33	142.07	152.18
8.68	130.60	170.42	152.42	176.20	146.38	146.48
8.69	130.21	170.26	150.06	172.89	149.23	144.90
8.7	130.45	169.99	147.13	169.81	152.27	142.80
8.71	131.17	169.65	144.67	166.91	155.26	140.64
8.72	132.69	169.23	142.81	164.22	157.94	138.92
8.73	134.31	168.78	141.67	161.75	160.27	137.63
8.74	138.44	163.58	142.56	159.51	162.19	136.73
8.75	146.70	151.33	145.34	157.38	163.64	136.33
8.76	155.01	140.42	148.79	155.34	164.61	136.40
8.77	163.05	130.91	152.24	153.37	165.14	136.96
8.78	170.57	122.72	155.58	151.40	165.28	138.00
8.79	177.13	116.37	158.68	149.18	165.75	138.66
8.8	182.60	112.10	161.51	146.66	166.69	138.77
8.81	187.04	109.62	164.09	143.97	167.87	138.50
8.82	190.65	108.40	166.44	141.52	168.60	138.06
8.83	193.60	107.90	168.56	139.42	168.73	137.42
8.84	195.94	107.83	170.43	137.28	168.88	136.51
8.85	197.64	108.10	172.02	135.11	169.03	135.29
8.86	198.68	108.76	173.29	133.00	169.18	133.58
8.87	199.12	109.84	174.21	130.99	169.33	131.29
8.88	199.04	111.31	174.80	129.10	169.47	128.37
8.89	198.50	113.20	175.10	127.38	169.60	124.80
8.9	197.45	115.66	175.18	125.80	169.73	120.63
8.91	195.86	118.69	174.99	124.30	169.85	116.12
8.92	193.77	122.27	174.44	122.80	169.96	112.22
8.93	191.24	126.29	173.46	121.29	170.07	109.06
8.94	188.47	130.39	172.16	119.76	170.17	106.50
8.95	185.73	134.02	170.81	117.86	170.27	105.63
8.96	182.90	137.67	163.66	115.86	170.39	105.51
8.97	179.80	139.89	162.35	114.33	170.48	105.42
8.98	177.43	141.87	161.95	114.07	170.44	105.37
8.99	175.26	144.33	160.64	114.73	170.25	105.38
9	173.27	147.02	158.74	115.94	169.96	105.44
9.01	171.43	149.80	156.61	117.47	169.60	105.53
9.02	169.81	152.39	154.73	119.15	169.19	105.63
9.03	168.40	154.71	153.17	120.85	168.74	105.72
9.04	167.20	156.74	151.94	125.36	162.10	113.20
9.05	166.09	158.39	151.18	134.22	150.14	122.08
9.06	165.00	159.65	150.97	144.10	138.47	129.36
9.07	163.90	160.54	151.34	153.81	128.34	135.97
9.08	162.75	161.08	152.37	162.45	121.07	141.52
9.09	161.28	161.86	153.48	169.40	115.54	143.94
9.1	159.56	163.01	154.27	174.63	112.61	148.16
9.11	157.70	164.34	154.80	179.26	111.53	152.15
9.12	155.74	165.77	155.16	183.62	111.14	155.91
9.13	153.70	167.23	155.39	187.66	111.05	159.37
9.14	151.67	168.56	155.56	191.19	111.18	162.51
9.15	150.33	168.71	155.85	194.04	111.60	165.27
9.16	148.93	168.87	156.02	196.10	112.34	167.62
9.17	147.47	169.03	156.11	197.36	113.43	169.52
9.18	145.97	169.19	156.10	197.89	114.85	170.93
9.19	144.43	169.34	156.01	197.82	116.55	171.87
9.2	142.85	169.50	155.82	197.22	118.56	172.43
9.21	141.24	169.64	155.51	196.03	121.05	172.70
9.22	139.60	169.79	155.09	194.24	124.07	172.73
9.23	137.94	169.93	154.55	191.95	127.48	172.51
9.24	136.25	170.06	153.87	189.37	130.94	171.89
9.25	134.55	170.19	153.05	186.75	134.07	170.91
9.26	132.86	170.31	152.04	183.87	137.59	163.81
9.27	131.13	170.43	150.84	179.38	142.34	151.89
9.28	129.80	170.42	149.27	174.76	146.09	147.69
9.29	129.51	170.26	146.63	171.46	148.94	146.03
9.3	129.81	170.00	143.55	168.36	151.97	143.89
9.31	130.74	169.64	141.11	165.43	154.96	141.69
9.32	132.29	169.24	139.75	162.71	157.65	139.89
9.33	133.96	168.79	138.77	160.21	159.99	138.50
9.34	138.36	163.65	140.43	157.94	161.94	137.49
9.35	147.73	150.52	143.56	155.77	163.41	137.00
9.36	156.63	139.15	147.27	153.67	164.39	136.98
9.37	164.94	129.46	150.96	151.65	164.94	137.38
9.38	172.48	121.31	154.49	149.67	165.09	138.19
9.39	178.93	115.15	157.74	147.42	165.58	138.63
9.4	184.21	111.06	160.71	144.87	166.54	138.58
9.41	188.46	108.71	163.40	142.13	167.76	138.15
9.42	191.89	107.55	165.84	139.60	168.60	137.53
9.43	194.65	107.09	168.04	137.50	168.73	136.72
9.44	196.80	107.04	169.99	135.37	168.87	135.61
9.45	198.32	107.35	171.62	133.27	169.02	134.03
9.46	199.20	108.06	172.92	131.26	169.17	131.88
9.47	199.51	109.18	173.86	129.37	169.31	129.11
9.48	199.34	110.69	174.47	127.64	169.45	125.69
9.49	198.71	112.65	174.81	126.05	169.58	121.64
