# Supplementary material for: Adaptive hindlimb split-belt treadmill walking in rats by controlling basic muscle activation patterns via phase resetting
Source: Sci Rep. 2018 Nov 26;8:17341. doi: 10.1038/s41598-018-35714-8 (PMC6255885; doi:10.1038/s41598-018-35714-8)
Supplement: Supplementary file 6 — Supplementary Dataset S2 [file 41598_2018_35714_MOESM6_ESM.zip › S2_Dataset/Simulation_without_phasereset_condition1_5x/duty_fast.csv]

0.2713	0.6084
0.8713	0.6084
1.4713	0.6084
2.0713	0.6084
2.6713	0.6084
3.2713	0.6084
3.8713	0.6084
4.4719	0.6043
5.0739	0.6993
5.6718	0.6788
6.2752	0.7147
6.8714	0.6360
7.4754	0.7168
8.0715	0.6352
8.6742	0.7064
9.2729	0.6839
9.8732	0.6948
10.4731	0.6910
11.0724	0.6878
11.6746	0.7062
12.2725	0.6812
12.8749	0.7123
13.4713	0.6401
14.0744	0.7065
14.6729	0.6841
15.2727	0.6921
15.8724	0.6886
