# Supplementary material for: Adaptive hindlimb split-belt treadmill walking in rats by controlling basic muscle activation patterns via phase resetting
Source: Sci Rep. 2018 Nov 26;8:17341. doi: 10.1038/s41598-018-35714-8 (PMC6255885; doi:10.1038/s41598-018-35714-8)
Supplement: Supplementary file 6 — Supplementary Dataset S2 [file 41598_2018_35714_MOESM6_ESM.zip › S2_Dataset/Simulation_without_phasereset_condition1_5x/duty_slow.csv]

0.5713	0.6083
1.1713	0.6083
1.7713	0.6084
2.3713	0.6084
2.9713	0.6084
3.5713	0.6084
4.1680	0.6117
4.7611	0.6215
5.3616	0.6254
5.9606	0.6252
6.5622	0.6245
7.1604	0.6251
7.7625	0.6250
8.3603	0.6248
8.9620	0.6253
9.5608	0.6248
10.1611	0.6257
10.7614	0.6250
11.3610	0.6257
11.9617	0.6246
12.5607	0.6252
13.1619	0.6247
13.7605	0.6254
14.3620	0.6251
14.9608	0.6249
15.5612	0.6261
