# Supplementary material for: Adaptive hindlimb split-belt treadmill walking in rats by controlling basic muscle activation patterns via phase resetting
Source: Sci Rep. 2018 Nov 26;8:17341. doi: 10.1038/s41598-018-35714-8 (PMC6255885; doi:10.1038/s41598-018-35714-8)
Supplement: Supplementary file 6 — Supplementary Dataset S2 [file 41598_2018_35714_MOESM6_ESM.zip › S2_Dataset/Simulation_without_phasereset_condition1_5x/muscle.csv]

0	0.007	0.257	0.236	0.005	0.412	0.279	0.272	0.128	0.095	0.185	0.096	0.163	0.312	0.077
0.01	0.006	0.237	0.218	0.005	0.379	0.256	0.250	0.157	0.082	0.160	0.117	0.141	0.312	0.067
0.02	0.005	0.206	0.189	0.004	0.329	0.222	0.217	0.182	0.071	0.139	0.136	0.123	0.312	0.058
0.03	0.005	0.178	0.164	0.003	0.285	0.193	0.188	0.203	0.062	0.121	0.152	0.106	0.312	0.051
0.04	0.004	0.155	0.142	0.003	0.247	0.167	0.163	0.221	0.054	0.105	0.166	0.092	0.312	0.044
0.05	0.003	0.134	0.123	0.003	0.215	0.145	0.142	0.236	0.047	0.091	0.178	0.080	0.312	0.038
0.06	0.003	0.117	0.107	0.002	0.186	0.126	0.123	0.213	0.040	0.079	0.160	0.070	0.277	0.033
0.07	0.003	0.101	0.093	0.002	0.162	0.109	0.107	0.185	0.035	0.068	0.139	0.060	0.241	0.029
0.08	0.002	0.093	0.091	0.002	0.149	0.106	0.096	0.160	0.030	0.059	0.120	0.052	0.209	0.025
0.09	0.002	0.101	0.121	0.001	0.165	0.138	0.100	0.139	0.026	0.051	0.104	0.045	0.181	0.022
0.1	0.002	0.108	0.148	0.001	0.179	0.166	0.103	0.121	0.023	0.045	0.091	0.039	0.157	0.019
0.11	0.001	0.114	0.170	0.001	0.191	0.189	0.106	0.105	0.020	0.039	0.079	0.034	0.136	0.016
0.12	0.001	0.119	0.189	0.001	0.201	0.209	0.108	0.091	0.017	0.034	0.068	0.030	0.118	0.014
0.13	0.001	0.123	0.205	0.001	0.209	0.226	0.110	0.079	0.015	0.029	0.059	0.026	0.103	0.012
0.14	0.001	0.127	0.219	0.001	0.217	0.241	0.112	0.068	0.013	0.025	0.051	0.022	0.089	0.011
0.15	0.001	0.131	0.231	0.001	0.223	0.253	0.113	0.059	0.011	0.022	0.045	0.019	0.077	0.009
0.16	0.001	0.133	0.241	0.001	0.228	0.264	0.114	0.051	0.010	0.019	0.039	0.017	0.067	0.008
0.17	0.001	0.136	0.249	0.000	0.233	0.273	0.115	0.045	0.008	0.017	0.034	0.015	0.058	0.007
0.18	0.001	0.138	0.256	0.000	0.237	0.280	0.116	0.039	0.007	0.014	0.029	0.013	0.050	0.006
0.19	0.000	0.140	0.263	0.000	0.240	0.287	0.117	0.034	0.006	0.012	0.025	0.011	0.044	0.005
0.2	0.000	0.141	0.268	0.000	0.243	0.292	0.118	0.029	0.006	0.011	0.022	0.010	0.038	0.005
0.21	0.000	0.143	0.272	0.000	0.246	0.297	0.118	0.025	0.005	0.009	0.019	0.008	0.033	0.004
0.22	0.000	0.144	0.276	0.000	0.248	0.301	0.119	0.022	0.004	0.008	0.016	0.007	0.029	0.003
0.23	0.000	0.145	0.280	0.000	0.249	0.304	0.119	0.019	0.004	0.007	0.014	0.006	0.025	0.003
0.24	0.000	0.146	0.282	0.000	0.251	0.307	0.120	0.017	0.003	0.006	0.012	0.005	0.022	0.003
0.25	0.000	0.146	0.285	0.000	0.252	0.309	0.120	0.014	0.011	0.013	0.011	0.019	0.028	0.011
0.26	0.000	0.147	0.287	0.000	0.253	0.312	0.120	0.012	0.078	0.074	0.009	0.130	0.096	0.083
0.27	0.007	0.145	0.283	0.005	0.250	0.313	0.118	0.011	0.135	0.125	0.008	0.221	0.154	0.143
0.28	0.054	0.126	0.246	0.040	0.217	0.313	0.103	0.009	0.183	0.169	0.007	0.297	0.203	0.193
0.29	0.094	0.109	0.213	0.070	0.188	0.312	0.089	0.008	0.223	0.205	0.006	0.360	0.244	0.236
0.3	0.128	0.095	0.185	0.096	0.163	0.312	0.077	0.007	0.257	0.236	0.005	0.412	0.279	0.272
0.31	0.157	0.082	0.160	0.117	0.141	0.312	0.067	0.006	0.237	0.218	0.005	0.379	0.256	0.250
0.32	0.182	0.071	0.139	0.136	0.123	0.312	0.058	0.005	0.206	0.189	0.004	0.329	0.222	0.217
0.33	0.203	0.062	0.121	0.152	0.106	0.312	0.051	0.005	0.178	0.164	0.003	0.285	0.193	0.188
0.34	0.221	0.054	0.105	0.166	0.092	0.312	0.044	0.004	0.155	0.142	0.003	0.247	0.167	0.163
0.35	0.236	0.047	0.091	0.178	0.080	0.312	0.038	0.003	0.134	0.123	0.003	0.215	0.145	0.142
0.36	0.213	0.040	0.079	0.160	0.070	0.277	0.033	0.003	0.117	0.107	0.002	0.186	0.126	0.123
0.37	0.185	0.035	0.068	0.139	0.060	0.241	0.029	0.003	0.101	0.093	0.002	0.162	0.109	0.107
0.38	0.160	0.030	0.059	0.120	0.052	0.209	0.025	0.002	0.093	0.091	0.002	0.149	0.106	0.096
0.39	0.139	0.026	0.051	0.104	0.045	0.181	0.022	0.002	0.101	0.121	0.001	0.165	0.138	0.100
0.4	0.121	0.023	0.045	0.091	0.039	0.157	0.019	0.002	0.108	0.148	0.001	0.179	0.166	0.103
0.41	0.105	0.020	0.039	0.079	0.034	0.136	0.016	0.001	0.114	0.170	0.001	0.191	0.189	0.106
0.42	0.091	0.017	0.034	0.068	0.030	0.118	0.014	0.001	0.119	0.189	0.001	0.201	0.209	0.108
0.43	0.079	0.015	0.029	0.059	0.026	0.103	0.012	0.001	0.123	0.205	0.001	0.209	0.226	0.110
0.44	0.068	0.013	0.025	0.051	0.022	0.089	0.011	0.001	0.127	0.219	0.001	0.217	0.241	0.112
0.45	0.059	0.011	0.022	0.045	0.019	0.077	0.009	0.001	0.131	0.231	0.001	0.223	0.253	0.113
0.46	0.051	0.010	0.019	0.039	0.017	0.067	0.008	0.001	0.133	0.241	0.001	0.228	0.264	0.114
0.47	0.045	0.008	0.017	0.034	0.015	0.058	0.007	0.001	0.136	0.249	0.000	0.233	0.273	0.115
0.48	0.039	0.007	0.014	0.029	0.013	0.050	0.006	0.001	0.138	0.256	0.000	0.237	0.280	0.116
0.49	0.034	0.006	0.012	0.025	0.011	0.044	0.005	0.000	0.140	0.263	0.000	0.240	0.287	0.117
0.5	0.029	0.006	0.011	0.022	0.010	0.038	0.005	0.000	0.141	0.268	0.000	0.243	0.292	0.118
0.51	0.025	0.005	0.009	0.019	0.008	0.033	0.004	0.000	0.143	0.272	0.000	0.246	0.297	0.118
0.52	0.022	0.004	0.008	0.016	0.007	0.029	0.003	0.000	0.144	0.276	0.000	0.248	0.301	0.119
0.53	0.019	0.004	0.007	0.014	0.006	0.025	0.003	0.000	0.145	0.280	0.000	0.249	0.304	0.119
0.54	0.017	0.003	0.006	0.012	0.005	0.022	0.003	0.000	0.146	0.282	0.000	0.251	0.307	0.120
0.55	0.014	0.011	0.013	0.011	0.019	0.028	0.011	0.000	0.146	0.285	0.000	0.252	0.309	0.120
0.56	0.012	0.078	0.074	0.009	0.130	0.096	0.083	0.000	0.147	0.287	0.000	0.253	0.312	0.120
0.57	0.011	0.135	0.125	0.008	0.221	0.154	0.143	0.007	0.145	0.283	0.005	0.250	0.313	0.118
0.58	0.009	0.183	0.169	0.007	0.297	0.203	0.193	0.054	0.126	0.246	0.040	0.217	0.313	0.103
0.59	0.008	0.223	0.205	0.006	0.360	0.244	0.236	0.094	0.109	0.213	0.070	0.188	0.312	0.089
0.6	0.007	0.257	0.236	0.005	0.412	0.279	0.272	0.128	0.095	0.185	0.096	0.163	0.312	0.077
0.61	0.006	0.237	0.218	0.005	0.379	0.256	0.250	0.157	0.082	0.160	0.117	0.141	0.312	0.067
0.62	0.005	0.206	0.189	0.004	0.329	0.222	0.217	0.182	0.071	0.139	0.136	0.123	0.312	0.058
0.63	0.005	0.178	0.164	0.003	0.285	0.193	0.188	0.203	0.062	0.121	0.152	0.106	0.312	0.051
0.64	0.004	0.155	0.142	0.003	0.247	0.167	0.163	0.221	0.054	0.105	0.166	0.092	0.312	0.044
0.65	0.003	0.134	0.123	0.003	0.215	0.145	0.142	0.236	0.047	0.091	0.178	0.080	0.312	0.038
0.66	0.003	0.117	0.107	0.002	0.186	0.126	0.123	0.213	0.040	0.079	0.160	0.070	0.277	0.033
0.67	0.003	0.101	0.093	0.002	0.162	0.109	0.107	0.185	0.035	0.068	0.139	0.060	0.241	0.029
0.68	0.002	0.093	0.091	0.002	0.149	0.106	0.096	0.160	0.030	0.059	0.120	0.052	0.209	0.025
0.69	0.002	0.101	0.121	0.001	0.165	0.138	0.100	0.139	0.026	0.051	0.104	0.045	0.181	0.022
0.7	0.002	0.108	0.148	0.001	0.179	0.166	0.103	0.121	0.023	0.045	0.091	0.039	0.157	0.019
0.71	0.001	0.114	0.170	0.001	0.191	0.189	0.106	0.105	0.020	0.039	0.079	0.034	0.136	0.016
0.72	0.001	0.119	0.189	0.001	0.201	0.209	0.108	0.091	0.017	0.034	0.068	0.030	0.118	0.014
0.73	0.001	0.123	0.205	0.001	0.209	0.226	0.110	0.079	0.015	0.029	0.059	0.026	0.103	0.012
0.74	0.001	0.127	0.219	0.001	0.217	0.241	0.112	0.068	0.013	0.025	0.051	0.022	0.089	0.011
0.75	0.001	0.131	0.231	0.001	0.223	0.253	0.113	0.059	0.011	0.022	0.045	0.019	0.077	0.009
0.76	0.001	0.133	0.241	0.001	0.228	0.264	0.114	0.051	0.010	0.019	0.039	0.017	0.067	0.008
0.77	0.001	0.136	0.249	0.000	0.233	0.273	0.115	0.045	0.008	0.017	0.034	0.015	0.058	0.007
0.78	0.001	0.138	0.256	0.000	0.237	0.280	0.116	0.039	0.007	0.014	0.029	0.013	0.050	0.006
0.79	0.000	0.140	0.263	0.000	0.240	0.287	0.117	0.034	0.006	0.012	0.025	0.011	0.044	0.005
0.8	0.000	0.141	0.268	0.000	0.243	0.292	0.118	0.029	0.006	0.011	0.022	0.010	0.038	0.005
0.81	0.000	0.143	0.272	0.000	0.246	0.297	0.118	0.025	0.005	0.009	0.019	0.008	0.033	0.004
0.82	0.000	0.144	0.276	0.000	0.248	0.301	0.119	0.022	0.004	0.008	0.016	0.007	0.029	0.003
0.83	0.000	0.145	0.280	0.000	0.249	0.304	0.119	0.019	0.004	0.007	0.014	0.006	0.025	0.003
0.84	0.000	0.146	0.282	0.000	0.251	0.307	0.120	0.017	0.003	0.006	0.012	0.005	0.022	0.003
0.85	0.000	0.146	0.285	0.000	0.252	0.309	0.120	0.014	0.011	0.013	0.011	0.019	0.028	0.011
0.86	0.000	0.147	0.287	0.000	0.253	0.312	0.120	0.012	0.078	0.074	0.009	0.130	0.096	0.083
0.87	0.007	0.145	0.283	0.005	0.250	0.313	0.118	0.011	0.135	0.125	0.008	0.221	0.154	0.143
0.88	0.054	0.126	0.246	0.040	0.217	0.313	0.103	0.009	0.183	0.169	0.007	0.297	0.203	0.193
0.89	0.094	0.109	0.213	0.070	0.188	0.312	0.089	0.008	0.223	0.205	0.006	0.360	0.244	0.236
0.9	0.128	0.095	0.185	0.096	0.163	0.312	0.077	0.007	0.257	0.236	0.005	0.412	0.279	0.272
0.91	0.157	0.082	0.160	0.117	0.141	0.312	0.067	0.006	0.237	0.218	0.005	0.379	0.256	0.250
0.92	0.182	0.071	0.139	0.136	0.123	0.312	0.058	0.005	0.206	0.189	0.004	0.329	0.222	0.217
0.93	0.203	0.062	0.121	0.152	0.106	0.312	0.051	0.005	0.178	0.164	0.003	0.285	0.193	0.188
0.94	0.221	0.054	0.105	0.166	0.092	0.312	0.044	0.004	0.155	0.142	0.003	0.247	0.167	0.163
0.95	0.236	0.047	0.091	0.178	0.080	0.312	0.038	0.003	0.134	0.123	0.003	0.215	0.145	0.142
0.96	0.213	0.040	0.079	0.160	0.070	0.277	0.033	0.003	0.117	0.107	0.002	0.186	0.126	0.123
0.97	0.185	0.035	0.068	0.139	0.060	0.241	0.029	0.003	0.101	0.093	0.002	0.162	0.109	0.107
0.98	0.160	0.030	0.059	0.120	0.052	0.209	0.025	0.002	0.093	0.091	0.002	0.149	0.106	0.096
0.99	0.139	0.026	0.051	0.104	0.045	0.181	0.022	0.002	0.101	0.121	0.001	0.165	0.138	0.100
1	0.121	0.023	0.045	0.091	0.039	0.157	0.019	0.002	0.108	0.148	0.001	0.179	0.166	0.103
1.01	0.105	0.020	0.039	0.079	0.034	0.136	0.016	0.001	0.114	0.170	0.001	0.191	0.189	0.106
1.02	0.091	0.017	0.034	0.068	0.030	0.118	0.014	0.001	0.119	0.189	0.001	0.201	0.209	0.108
1.03	0.079	0.015	0.029	0.059	0.026	0.103	0.012	0.001	0.123	0.205	0.001	0.209	0.226	0.110
1.04	0.068	0.013	0.025	0.051	0.022	0.089	0.011	0.001	0.127	0.219	0.001	0.217	0.241	0.112
1.05	0.059	0.011	0.022	0.045	0.019	0.077	0.009	0.001	0.131	0.231	0.001	0.223	0.253	0.113
1.06	0.051	0.010	0.019	0.039	0.017	0.067	0.008	0.001	0.133	0.241	0.001	0.228	0.264	0.114
1.07	0.045	0.008	0.017	0.034	0.015	0.058	0.007	0.001	0.136	0.249	0.000	0.233	0.273	0.115
1.08	0.039	0.007	0.014	0.029	0.013	0.050	0.006	0.001	0.138	0.256	0.000	0.237	0.280	0.116
1.09	0.034	0.006	0.012	0.025	0.011	0.044	0.005	0.000	0.140	0.263	0.000	0.240	0.287	0.117
1.1	0.029	0.006	0.011	0.022	0.010	0.038	0.005	0.000	0.141	0.268	0.000	0.243	0.292	0.118
1.11	0.025	0.005	0.009	0.019	0.008	0.033	0.004	0.000	0.143	0.272	0.000	0.246	0.297	0.118
1.12	0.022	0.004	0.008	0.016	0.007	0.029	0.003	0.000	0.144	0.276	0.000	0.248	0.301	0.119
1.13	0.019	0.004	0.007	0.014	0.006	0.025	0.003	0.000	0.145	0.280	0.000	0.249	0.304	0.119
1.14	0.017	0.003	0.006	0.012	0.005	0.022	0.003	0.000	0.146	0.282	0.000	0.251	0.307	0.120
1.15	0.014	0.011	0.013	0.011	0.019	0.028	0.011	0.000	0.146	0.285	0.000	0.252	0.309	0.120
1.16	0.012	0.078	0.074	0.009	0.130	0.096	0.083	0.000	0.147	0.287	0.000	0.253	0.312	0.120
1.17	0.011	0.135	0.125	0.008	0.221	0.154	0.143	0.007	0.145	0.283	0.005	0.250	0.313	0.118
1.18	0.009	0.183	0.169	0.007	0.297	0.203	0.193	0.054	0.126	0.246	0.040	0.217	0.313	0.103
1.19	0.008	0.223	0.205	0.006	0.360	0.244	0.236	0.094	0.109	0.213	0.070	0.188	0.312	0.089
1.2	0.007	0.257	0.236	0.005	0.412	0.279	0.272	0.128	0.095	0.185	0.096	0.163	0.312	0.077
1.21	0.006	0.237	0.218	0.005	0.379	0.256	0.250	0.157	0.082	0.160	0.117	0.141	0.312	0.067
1.22	0.005	0.206	0.189	0.004	0.329	0.222	0.217	0.182	0.071	0.139	0.136	0.123	0.312	0.058
1.23	0.005	0.178	0.164	0.003	0.285	0.193	0.188	0.203	0.062	0.121	0.152	0.106	0.312	0.051
1.24	0.004	0.155	0.142	0.003	0.247	0.167	0.163	0.221	0.054	0.105	0.166	0.092	0.312	0.044
1.25	0.003	0.134	0.123	0.003	0.215	0.145	0.142	0.236	0.047	0.091	0.178	0.080	0.312	0.038
1.26	0.003	0.117	0.107	0.002	0.186	0.126	0.123	0.213	0.040	0.079	0.160	0.070	0.277	0.033
1.27	0.003	0.101	0.093	0.002	0.162	0.109	0.107	0.185	0.035	0.068	0.139	0.060	0.241	0.029
1.28	0.002	0.093	0.091	0.002	0.149	0.106	0.096	0.160	0.030	0.059	0.120	0.052	0.209	0.025
1.29	0.002	0.101	0.121	0.001	0.165	0.138	0.100	0.139	0.026	0.051	0.104	0.045	0.181	0.022
1.3	0.002	0.108	0.148	0.001	0.179	0.166	0.103	0.121	0.023	0.045	0.091	0.039	0.157	0.019
1.31	0.001	0.114	0.170	0.001	0.191	0.189	0.106	0.105	0.020	0.039	0.079	0.034	0.136	0.016
1.32	0.001	0.119	0.189	0.001	0.201	0.209	0.108	0.091	0.017	0.034	0.068	0.030	0.118	0.014
1.33	0.001	0.123	0.205	0.001	0.209	0.226	0.110	0.079	0.015	0.029	0.059	0.026	0.103	0.012
1.34	0.001	0.127	0.219	0.001	0.217	0.241	0.112	0.068	0.013	0.025	0.051	0.022	0.089	0.011
1.35	0.001	0.131	0.231	0.001	0.223	0.253	0.113	0.059	0.011	0.022	0.045	0.019	0.077	0.009
1.36	0.001	0.133	0.241	0.001	0.228	0.264	0.114	0.051	0.010	0.019	0.039	0.017	0.067	0.008
1.37	0.001	0.136	0.249	0.000	0.233	0.273	0.115	0.045	0.008	0.017	0.034	0.015	0.058	0.007
1.38	0.001	0.138	0.256	0.000	0.237	0.280	0.116	0.039	0.007	0.014	0.029	0.013	0.050	0.006
1.39	0.000	0.140	0.263	0.000	0.240	0.287	0.117	0.034	0.006	0.012	0.025	0.011	0.044	0.005
1.4	0.000	0.141	0.268	0.000	0.243	0.292	0.118	0.029	0.006	0.011	0.022	0.010	0.038	0.005
1.41	0.000	0.143	0.272	0.000	0.246	0.297	0.118	0.025	0.005	0.009	0.019	0.008	0.033	0.004
1.42	0.000	0.144	0.276	0.000	0.248	0.301	0.119	0.022	0.004	0.008	0.016	0.007	0.029	0.003
1.43	0.000	0.145	0.280	0.000	0.249	0.304	0.119	0.019	0.004	0.007	0.014	0.006	0.025	0.003
1.44	0.000	0.146	0.282	0.000	0.251	0.307	0.120	0.017	0.003	0.006	0.012	0.005	0.022	0.003
1.45	0.000	0.146	0.285	0.000	0.252	0.309	0.120	0.014	0.011	0.013	0.011	0.019	0.028	0.011
1.46	0.000	0.147	0.287	0.000	0.253	0.312	0.120	0.012	0.078	0.074	0.009	0.130	0.096	0.083
1.47	0.007	0.145	0.283	0.005	0.250	0.313	0.118	0.011	0.135	0.125	0.008	0.221	0.154	0.143
1.48	0.054	0.126	0.246	0.040	0.217	0.313	0.103	0.009	0.183	0.169	0.007	0.297	0.203	0.193
1.49	0.094	0.109	0.213	0.070	0.188	0.312	0.089	0.008	0.223	0.205	0.006	0.360	0.244	0.236
1.5	0.128	0.095	0.185	0.096	0.163	0.312	0.077	0.007	0.257	0.236	0.005	0.412	0.279	0.272
1.51	0.157	0.082	0.160	0.117	0.141	0.312	0.067	0.006	0.237	0.218	0.005	0.379	0.256	0.250
1.52	0.182	0.071	0.139	0.136	0.123	0.312	0.058	0.005	0.206	0.189	0.004	0.329	0.222	0.217
1.53	0.203	0.062	0.121	0.152	0.106	0.312	0.051	0.005	0.178	0.164	0.003	0.285	0.193	0.188
1.54	0.221	0.054	0.105	0.166	0.092	0.312	0.044	0.004	0.155	0.142	0.003	0.247	0.167	0.163
1.55	0.236	0.047	0.091	0.178	0.080	0.312	0.038	0.003	0.134	0.123	0.003	0.215	0.145	0.142
1.56	0.213	0.040	0.079	0.160	0.070	0.277	0.033	0.003	0.117	0.107	0.002	0.186	0.126	0.123
1.57	0.185	0.035	0.068	0.139	0.060	0.241	0.029	0.003	0.101	0.093	0.002	0.162	0.109	0.107
1.58	0.160	0.030	0.059	0.120	0.052	0.209	0.025	0.002	0.093	0.091	0.002	0.149	0.106	0.096
1.59	0.139	0.026	0.051	0.104	0.045	0.181	0.022	0.002	0.101	0.121	0.001	0.165	0.138	0.100
1.6	0.121	0.023	0.045	0.091	0.039	0.157	0.019	0.002	0.108	0.148	0.001	0.179	0.166	0.103
1.61	0.105	0.020	0.039	0.079	0.034	0.136	0.016	0.001	0.114	0.170	0.001	0.191	0.189	0.106
1.62	0.091	0.017	0.034	0.068	0.030	0.118	0.014	0.001	0.119	0.189	0.001	0.201	0.209	0.108
1.63	0.079	0.015	0.029	0.059	0.026	0.103	0.012	0.001	0.123	0.205	0.001	0.209	0.226	0.110
1.64	0.068	0.013	0.025	0.051	0.022	0.089	0.011	0.001	0.127	0.219	0.001	0.217	0.241	0.112
1.65	0.059	0.011	0.022	0.045	0.019	0.077	0.009	0.001	0.131	0.231	0.001	0.223	0.253	0.113
1.66	0.051	0.010	0.019	0.039	0.017	0.067	0.008	0.001	0.133	0.241	0.001	0.228	0.264	0.114
1.67	0.045	0.008	0.017	0.034	0.015	0.058	0.007	0.001	0.136	0.249	0.000	0.233	0.273	0.115
1.68	0.039	0.007	0.014	0.029	0.013	0.050	0.006	0.001	0.138	0.256	0.000	0.237	0.280	0.116
1.69	0.034	0.006	0.012	0.025	0.011	0.044	0.005	0.000	0.140	0.263	0.000	0.240	0.287	0.117
1.7	0.029	0.006	0.011	0.022	0.010	0.038	0.005	0.000	0.141	0.268	0.000	0.243	0.292	0.118
1.71	0.025	0.005	0.009	0.019	0.008	0.033	0.004	0.000	0.143	0.272	0.000	0.246	0.297	0.118
1.72	0.022	0.004	0.008	0.016	0.007	0.029	0.003	0.000	0.144	0.276	0.000	0.248	0.301	0.119
1.73	0.019	0.004	0.007	0.014	0.006	0.025	0.003	0.000	0.145	0.280	0.000	0.249	0.304	0.119
1.74	0.017	0.003	0.006	0.012	0.005	0.022	0.003	0.000	0.146	0.282	0.000	0.251	0.307	0.120
1.75	0.014	0.011	0.013	0.011	0.019	0.028	0.011	0.000	0.146	0.285	0.000	0.252	0.309	0.120
1.76	0.012	0.078	0.074	0.009	0.130	0.096	0.083	0.000	0.147	0.287	0.000	0.253	0.312	0.120
1.77	0.011	0.135	0.125	0.008	0.221	0.154	0.143	0.007	0.145	0.283	0.005	0.250	0.313	0.118
1.78	0.009	0.183	0.169	0.007	0.297	0.203	0.193	0.054	0.126	0.246	0.040	0.217	0.313	0.103
1.79	0.008	0.223	0.205	0.006	0.360	0.244	0.236	0.094	0.109	0.213	0.070	0.188	0.312	0.089
1.8	0.007	0.257	0.236	0.005	0.412	0.279	0.272	0.128	0.095	0.185	0.096	0.163	0.312	0.077
1.81	0.006	0.237	0.218	0.005	0.379	0.256	0.250	0.157	0.082	0.160	0.117	0.141	0.312	0.067
1.82	0.005	0.206	0.189	0.004	0.329	0.222	0.217	0.182	0.071	0.139	0.136	0.123	0.312	0.058
1.83	0.005	0.178	0.164	0.003	0.285	0.193	0.188	0.203	0.062	0.121	0.152	0.106	0.312	0.051
1.84	0.004	0.155	0.142	0.003	0.247	0.167	0.163	0.221	0.054	0.105	0.166	0.092	0.312	0.044
1.85	0.003	0.134	0.123	0.003	0.215	0.145	0.142	0.236	0.047	0.091	0.178	0.080	0.312	0.038
1.86	0.003	0.117	0.107	0.002	0.186	0.126	0.123	0.213	0.040	0.079	0.160	0.070	0.277	0.033
1.87	0.003	0.101	0.093	0.002	0.162	0.109	0.107	0.185	0.035	0.068	0.139	0.060	0.241	0.029
1.88	0.002	0.093	0.091	0.002	0.149	0.106	0.096	0.160	0.030	0.059	0.120	0.052	0.209	0.025
1.89	0.002	0.101	0.121	0.001	0.165	0.138	0.100	0.139	0.026	0.051	0.104	0.045	0.181	0.022
1.9	0.002	0.108	0.148	0.001	0.179	0.166	0.103	0.121	0.023	0.045	0.091	0.039	0.157	0.019
1.91	0.001	0.114	0.170	0.001	0.191	0.189	0.106	0.105	0.020	0.039	0.079	0.034	0.136	0.016
1.92	0.001	0.119	0.189	0.001	0.201	0.209	0.108	0.091	0.017	0.034	0.068	0.030	0.118	0.014
1.93	0.001	0.123	0.205	0.001	0.209	0.226	0.110	0.079	0.015	0.029	0.059	0.026	0.103	0.012
1.94	0.001	0.127	0.219	0.001	0.217	0.241	0.112	0.068	0.013	0.025	0.051	0.022	0.089	0.011
1.95	0.001	0.131	0.231	0.001	0.223	0.253	0.113	0.059	0.011	0.022	0.045	0.019	0.077	0.009
1.96	0.001	0.133	0.241	0.001	0.228	0.264	0.114	0.051	0.010	0.019	0.039	0.017	0.067	0.008
1.97	0.001	0.136	0.249	0.000	0.233	0.273	0.115	0.045	0.008	0.017	0.034	0.015	0.058	0.007
1.98	0.001	0.138	0.256	0.000	0.237	0.280	0.116	0.039	0.007	0.014	0.029	0.013	0.050	0.006
1.99	0.000	0.140	0.263	0.000	0.240	0.287	0.117	0.034	0.006	0.012	0.025	0.011	0.044	0.005
2	0.000	0.141	0.268	0.000	0.243	0.292	0.118	0.029	0.006	0.011	0.022	0.010	0.038	0.005
2.01	0.000	0.143	0.272	0.000	0.246	0.297	0.118	0.025	0.005	0.009	0.019	0.008	0.033	0.004
2.02	0.000	0.144	0.276	0.000	0.248	0.301	0.119	0.022	0.004	0.008	0.016	0.007	0.029	0.003
2.03	0.000	0.145	0.280	0.000	0.249	0.304	0.119	0.019	0.004	0.007	0.014	0.006	0.025	0.003
2.04	0.000	0.146	0.282	0.000	0.251	0.307	0.120	0.017	0.003	0.006	0.012	0.005	0.022	0.003
2.05	0.000	0.146	0.285	0.000	0.252	0.309	0.120	0.014	0.011	0.013	0.011	0.019	0.028	0.011
2.06	0.000	0.147	0.287	0.000	0.253	0.312	0.120	0.012	0.078	0.074	0.009	0.130	0.096	0.083
2.07	0.007	0.145	0.283	0.005	0.250	0.313	0.118	0.011	0.135	0.125	0.008	0.221	0.154	0.143
2.08	0.054	0.126	0.246	0.040	0.217	0.313	0.103	0.009	0.183	0.169	0.007	0.297	0.203	0.193
2.09	0.094	0.109	0.213	0.070	0.188	0.312	0.089	0.008	0.223	0.205	0.006	0.360	0.244	0.236
2.1	0.128	0.095	0.185	0.096	0.163	0.312	0.077	0.007	0.257	0.236	0.005	0.412	0.279	0.272
2.11	0.157	0.082	0.160	0.117	0.141	0.312	0.067	0.006	0.237	0.218	0.005	0.379	0.256	0.250
2.12	0.182	0.071	0.139	0.136	0.123	0.312	0.058	0.005	0.206	0.189	0.004	0.329	0.222	0.217
2.13	0.203	0.062	0.121	0.152	0.106	0.312	0.051	0.005	0.178	0.164	0.003	0.285	0.193	0.188
2.14	0.221	0.054	0.105	0.166	0.092	0.312	0.044	0.004	0.155	0.142	0.003	0.247	0.167	0.163
2.15	0.236	0.047	0.091	0.178	0.080	0.312	0.038	0.003	0.134	0.123	0.003	0.215	0.145	0.142
2.16	0.213	0.040	0.079	0.160	0.070	0.277	0.033	0.003	0.117	0.107	0.002	0.186	0.126	0.123
2.17	0.185	0.035	0.068	0.139	0.060	0.241	0.029	0.003	0.101	0.093	0.002	0.162	0.109	0.107
2.18	0.160	0.030	0.059	0.120	0.052	0.209	0.025	0.002	0.093	0.091	0.002	0.149	0.106	0.096
2.19	0.139	0.026	0.051	0.104	0.045	0.181	0.022	0.002	0.101	0.121	0.001	0.165	0.138	0.100
2.2	0.121	0.023	0.045	0.091	0.039	0.157	0.019	0.002	0.108	0.148	0.001	0.179	0.166	0.103
2.21	0.105	0.020	0.039	0.079	0.034	0.136	0.016	0.001	0.114	0.170	0.001	0.191	0.189	0.106
2.22	0.091	0.017	0.034	0.068	0.030	0.118	0.014	0.001	0.119	0.189	0.001	0.201	0.209	0.108
2.23	0.079	0.015	0.029	0.059	0.026	0.103	0.012	0.001	0.123	0.205	0.001	0.209	0.226	0.110
2.24	0.068	0.013	0.025	0.051	0.022	0.089	0.011	0.001	0.127	0.219	0.001	0.217	0.241	0.112
2.25	0.059	0.011	0.022	0.045	0.019	0.077	0.009	0.001	0.131	0.231	0.001	0.223	0.253	0.113
2.26	0.051	0.010	0.019	0.039	0.017	0.067	0.008	0.001	0.133	0.241	0.001	0.228	0.264	0.114
2.27	0.045	0.008	0.017	0.034	0.015	0.058	0.007	0.001	0.136	0.249	0.000	0.233	0.273	0.115
2.28	0.039	0.007	0.014	0.029	0.013	0.050	0.006	0.001	0.138	0.256	0.000	0.237	0.280	0.116
2.29	0.034	0.006	0.012	0.025	0.011	0.044	0.005	0.000	0.140	0.263	0.000	0.240	0.287	0.117
2.3	0.029	0.006	0.011	0.022	0.010	0.038	0.005	0.000	0.141	0.268	0.000	0.243	0.292	0.118
2.31	0.025	0.005	0.009	0.019	0.008	0.033	0.004	0.000	0.143	0.272	0.000	0.246	0.297	0.118
2.32	0.022	0.004	0.008	0.016	0.007	0.029	0.003	0.000	0.144	0.276	0.000	0.248	0.301	0.119
2.33	0.019	0.004	0.007	0.014	0.006	0.025	0.003	0.000	0.145	0.280	0.000	0.249	0.304	0.119
2.34	0.017	0.003	0.006	0.012	0.005	0.022	0.003	0.000	0.146	0.282	0.000	0.251	0.307	0.120
2.35	0.014	0.011	0.013	0.011	0.019	0.028	0.011	0.000	0.146	0.285	0.000	0.252	0.309	0.120
2.36	0.012	0.078	0.074	0.009	0.130	0.096	0.083	0.000	0.147	0.287	0.000	0.253	0.312	0.120
2.37	0.011	0.135	0.125	0.008	0.221	0.154	0.143	0.007	0.145	0.283	0.005	0.250	0.313	0.118
2.38	0.009	0.183	0.169	0.007	0.297	0.203	0.193	0.054	0.126	0.246	0.040	0.217	0.313	0.103
2.39	0.008	0.223	0.205	0.006	0.360	0.244	0.236	0.094	0.109	0.213	0.070	0.188	0.312	0.089
2.4	0.007	0.257	0.236	0.005	0.412	0.279	0.272	0.128	0.095	0.185	0.096	0.163	0.312	0.077
2.41	0.006	0.237	0.218	0.005	0.379	0.256	0.250	0.157	0.082	0.160	0.117	0.141	0.312	0.067
2.42	0.005	0.206	0.189	0.004	0.329	0.222	0.217	0.182	0.071	0.139	0.136	0.123	0.312	0.058
2.43	0.005	0.178	0.164	0.003	0.285	0.193	0.188	0.203	0.062	0.121	0.152	0.106	0.312	0.051
2.44	0.004	0.155	0.142	0.003	0.247	0.167	0.163	0.221	0.054	0.105	0.166	0.092	0.312	0.044
2.45	0.003	0.134	0.123	0.003	0.215	0.145	0.142	0.236	0.047	0.091	0.178	0.080	0.312	0.038
2.46	0.003	0.117	0.107	0.002	0.186	0.126	0.123	0.213	0.040	0.079	0.160	0.070	0.277	0.033
2.47	0.003	0.101	0.093	0.002	0.162	0.109	0.107	0.185	0.035	0.068	0.139	0.060	0.241	0.029
2.48	0.002	0.093	0.091	0.002	0.149	0.106	0.096	0.160	0.030	0.059	0.120	0.052	0.209	0.025
2.49	0.002	0.101	0.121	0.001	0.165	0.138	0.100	0.139	0.026	0.051	0.104	0.045	0.181	0.022
2.5	0.002	0.108	0.148	0.001	0.179	0.166	0.103	0.121	0.023	0.045	0.091	0.039	0.157	0.019
2.51	0.001	0.114	0.170	0.001	0.191	0.189	0.106	0.105	0.020	0.039	0.079	0.034	0.136	0.016
2.52	0.001	0.119	0.189	0.001	0.201	0.209	0.108	0.091	0.017	0.034	0.068	0.030	0.118	0.014
2.53	0.001	0.123	0.205	0.001	0.209	0.226	0.110	0.079	0.015	0.029	0.059	0.026	0.103	0.012
2.54	0.001	0.127	0.219	0.001	0.217	0.241	0.112	0.068	0.013	0.025	0.051	0.022	0.089	0.011
2.55	0.001	0.131	0.231	0.001	0.223	0.253	0.113	0.059	0.011	0.022	0.045	0.019	0.077	0.009
2.56	0.001	0.133	0.241	0.001	0.228	0.264	0.114	0.051	0.010	0.019	0.039	0.017	0.067	0.008
2.57	0.001	0.136	0.249	0.000	0.233	0.273	0.115	0.045	0.008	0.017	0.034	0.015	0.058	0.007
2.58	0.001	0.138	0.256	0.000	0.237	0.280	0.116	0.039	0.007	0.014	0.029	0.013	0.050	0.006
2.59	0.000	0.140	0.263	0.000	0.240	0.287	0.117	0.034	0.006	0.012	0.025	0.011	0.044	0.005
2.6	0.000	0.141	0.268	0.000	0.243	0.292	0.118	0.029	0.006	0.011	0.022	0.010	0.038	0.005
2.61	0.000	0.143	0.272	0.000	0.246	0.297	0.118	0.025	0.005	0.009	0.019	0.008	0.033	0.004
2.62	0.000	0.144	0.276	0.000	0.248	0.301	0.119	0.022	0.004	0.008	0.016	0.007	0.029	0.003
2.63	0.000	0.145	0.280	0.000	0.249	0.304	0.119	0.019	0.004	0.007	0.014	0.006	0.025	0.003
2.64	0.000	0.146	0.282	0.000	0.251	0.307	0.120	0.017	0.003	0.006	0.012	0.005	0.022	0.003
2.65	0.000	0.146	0.285	0.000	0.252	0.309	0.120	0.014	0.011	0.013	0.011	0.019	0.028	0.011
2.66	0.000	0.147	0.287	0.000	0.253	0.312	0.120	0.012	0.078	0.074	0.009	0.130	0.096	0.083
2.67	0.007	0.145	0.283	0.005	0.250	0.313	0.118	0.011	0.135	0.125	0.008	0.221	0.154	0.143
2.68	0.054	0.126	0.246	0.040	0.217	0.313	0.103	0.009	0.183	0.169	0.007	0.297	0.203	0.193
2.69	0.094	0.109	0.213	0.070	0.188	0.312	0.089	0.008	0.223	0.205	0.006	0.360	0.244	0.236
2.7	0.128	0.095	0.185	0.096	0.163	0.312	0.077	0.007	0.257	0.236	0.005	0.412	0.279	0.272
2.71	0.157	0.082	0.160	0.117	0.141	0.312	0.067	0.006	0.237	0.218	0.005	0.379	0.256	0.250
2.72	0.182	0.071	0.139	0.136	0.123	0.312	0.058	0.005	0.206	0.189	0.004	0.329	0.222	0.217
2.73	0.203	0.062	0.121	0.152	0.106	0.312	0.051	0.005	0.178	0.164	0.003	0.285	0.193	0.188
2.74	0.221	0.054	0.105	0.166	0.092	0.312	0.044	0.004	0.155	0.142	0.003	0.247	0.167	0.163
2.75	0.236	0.047	0.091	0.178	0.080	0.312	0.038	0.003	0.134	0.123	0.003	0.215	0.145	0.142
2.76	0.213	0.040	0.079	0.160	0.070	0.277	0.033	0.003	0.117	0.107	0.002	0.186	0.126	0.123
2.77	0.185	0.035	0.068	0.139	0.060	0.241	0.029	0.003	0.101	0.093	0.002	0.162	0.109	0.107
2.78	0.160	0.030	0.059	0.120	0.052	0.209	0.025	0.002	0.093	0.091	0.002	0.149	0.106	0.096
2.79	0.139	0.026	0.051	0.104	0.045	0.181	0.022	0.002	0.101	0.121	0.001	0.165	0.138	0.100
2.8	0.121	0.023	0.045	0.091	0.039	0.157	0.019	0.002	0.108	0.148	0.001	0.179	0.166	0.103
2.81	0.105	0.020	0.039	0.079	0.034	0.136	0.016	0.001	0.114	0.170	0.001	0.191	0.189	0.106
2.82	0.091	0.017	0.034	0.068	0.030	0.118	0.014	0.001	0.119	0.189	0.001	0.201	0.209	0.108
2.83	0.079	0.015	0.029	0.059	0.026	0.103	0.012	0.001	0.123	0.205	0.001	0.209	0.226	0.110
2.84	0.068	0.013	0.025	0.051	0.022	0.089	0.011	0.001	0.127	0.219	0.001	0.217	0.241	0.112
2.85	0.059	0.011	0.022	0.045	0.019	0.077	0.009	0.001	0.131	0.231	0.001	0.223	0.253	0.113
2.86	0.051	0.010	0.019	0.039	0.017	0.067	0.008	0.001	0.133	0.241	0.001	0.228	0.264	0.114
2.87	0.045	0.008	0.017	0.034	0.015	0.058	0.007	0.001	0.136	0.249	0.000	0.233	0.273	0.115
2.88	0.039	0.007	0.014	0.029	0.013	0.050	0.006	0.001	0.138	0.256	0.000	0.237	0.280	0.116
2.89	0.034	0.006	0.012	0.025	0.011	0.044	0.005	0.000	0.140	0.263	0.000	0.240	0.287	0.117
2.9	0.029	0.006	0.011	0.022	0.010	0.038	0.005	0.000	0.141	0.268	0.000	0.243	0.292	0.118
2.91	0.025	0.005	0.009	0.019	0.008	0.033	0.004	0.000	0.143	0.272	0.000	0.246	0.297	0.118
2.92	0.022	0.004	0.008	0.016	0.007	0.029	0.003	0.000	0.144	0.276	0.000	0.248	0.301	0.119
2.93	0.019	0.004	0.007	0.014	0.006	0.025	0.003	0.000	0.145	0.280	0.000	0.249	0.304	0.119
2.94	0.017	0.003	0.006	0.012	0.005	0.022	0.003	0.000	0.146	0.282	0.000	0.251	0.307	0.120
2.95	0.014	0.011	0.013	0.011	0.019	0.028	0.011	0.000	0.146	0.285	0.000	0.252	0.309	0.120
2.96	0.012	0.078	0.074	0.009	0.130	0.096	0.083	0.000	0.147	0.287	0.000	0.253	0.312	0.120
2.97	0.011	0.135	0.125	0.008	0.221	0.154	0.143	0.007	0.145	0.283	0.005	0.250	0.313	0.118
2.98	0.009	0.183	0.169	0.007	0.297	0.203	0.193	0.054	0.126	0.246	0.040	0.217	0.313	0.103
2.99	0.008	0.223	0.205	0.006	0.360	0.244	0.236	0.094	0.109	0.213	0.070	0.188	0.312	0.089
3	0.007	0.257	0.236	0.005	0.412	0.279	0.272	0.128	0.095	0.185	0.096	0.163	0.312	0.077
3.01	0.006	0.237	0.218	0.005	0.379	0.256	0.250	0.157	0.082	0.160	0.117	0.141	0.312	0.067
3.02	0.005	0.206	0.189	0.004	0.329	0.222	0.217	0.182	0.071	0.139	0.136	0.123	0.312	0.058
3.03	0.005	0.178	0.164	0.003	0.285	0.193	0.188	0.203	0.062	0.121	0.152	0.106	0.312	0.051
3.04	0.004	0.155	0.142	0.003	0.247	0.167	0.163	0.221	0.054	0.105	0.166	0.092	0.312	0.044
3.05	0.003	0.134	0.123	0.003	0.215	0.145	0.142	0.236	0.047	0.091	0.178	0.080	0.312	0.038
3.06	0.003	0.117	0.107	0.002	0.186	0.126	0.123	0.213	0.040	0.079	0.160	0.070	0.277	0.033
3.07	0.003	0.101	0.093	0.002	0.162	0.109	0.107	0.185	0.035	0.068	0.139	0.060	0.241	0.029
3.08	0.002	0.093	0.091	0.002	0.149	0.106	0.096	0.160	0.030	0.059	0.120	0.052	0.209	0.025
3.09	0.002	0.101	0.121	0.001	0.165	0.138	0.100	0.139	0.026	0.051	0.104	0.045	0.181	0.022
3.1	0.002	0.108	0.148	0.001	0.179	0.166	0.103	0.121	0.023	0.045	0.091	0.039	0.157	0.019
3.11	0.001	0.114	0.170	0.001	0.191	0.189	0.106	0.105	0.020	0.039	0.079	0.034	0.136	0.016
3.12	0.001	0.119	0.189	0.001	0.201	0.209	0.108	0.091	0.017	0.034	0.068	0.030	0.118	0.014
3.13	0.001	0.123	0.205	0.001	0.209	0.226	0.110	0.079	0.015	0.029	0.059	0.026	0.103	0.012
3.14	0.001	0.127	0.219	0.001	0.217	0.241	0.112	0.068	0.013	0.025	0.051	0.022	0.089	0.011
3.15	0.001	0.131	0.231	0.001	0.223	0.253	0.113	0.059	0.011	0.022	0.045	0.019	0.077	0.009
3.16	0.001	0.133	0.241	0.001	0.228	0.264	0.114	0.051	0.010	0.019	0.039	0.017	0.067	0.008
3.17	0.001	0.136	0.249	0.000	0.233	0.273	0.115	0.045	0.008	0.017	0.034	0.015	0.058	0.007
3.18	0.001	0.138	0.256	0.000	0.237	0.280	0.116	0.039	0.007	0.014	0.029	0.013	0.050	0.006
3.19	0.000	0.140	0.263	0.000	0.240	0.287	0.117	0.034	0.006	0.012	0.025	0.011	0.044	0.005
3.2	0.000	0.141	0.268	0.000	0.243	0.292	0.118	0.029	0.006	0.011	0.022	0.010	0.038	0.005
3.21	0.000	0.143	0.272	0.000	0.246	0.297	0.118	0.025	0.005	0.009	0.019	0.008	0.033	0.004
3.22	0.000	0.144	0.276	0.000	0.248	0.301	0.119	0.022	0.004	0.008	0.016	0.007	0.029	0.003
3.23	0.000	0.145	0.280	0.000	0.249	0.304	0.119	0.019	0.004	0.007	0.014	0.006	0.025	0.003
3.24	0.000	0.146	0.282	0.000	0.251	0.307	0.120	0.017	0.003	0.006	0.012	0.005	0.022	0.003
3.25	0.000	0.146	0.285	0.000	0.252	0.309	0.120	0.014	0.011	0.013	0.011	0.019	0.028	0.011
3.26	0.000	0.147	0.287	0.000	0.253	0.312	0.120	0.012	0.078	0.074	0.009	0.130	0.096	0.083
3.27	0.007	0.145	0.283	0.005	0.250	0.313	0.118	0.011	0.135	0.125	0.008	0.221	0.154	0.143
3.28	0.054	0.126	0.246	0.040	0.217	0.313	0.103	0.009	0.183	0.169	0.007	0.297	0.203	0.193
3.29	0.094	0.109	0.213	0.070	0.188	0.312	0.089	0.008	0.223	0.205	0.006	0.360	0.244	0.236
3.3	0.128	0.095	0.185	0.096	0.163	0.312	0.077	0.007	0.257	0.236	0.005	0.412	0.279	0.272
3.31	0.157	0.082	0.160	0.117	0.141	0.312	0.067	0.006	0.237	0.218	0.005	0.379	0.256	0.250
3.32	0.182	0.071	0.139	0.136	0.123	0.312	0.058	0.005	0.206	0.189	0.004	0.329	0.222	0.217
3.33	0.203	0.062	0.121	0.152	0.106	0.312	0.051	0.005	0.178	0.164	0.003	0.285	0.193	0.188
3.34	0.221	0.054	0.105	0.166	0.092	0.312	0.044	0.004	0.155	0.142	0.003	0.247	0.167	0.163
3.35	0.236	0.047	0.091	0.178	0.080	0.312	0.038	0.003	0.134	0.123	0.003	0.215	0.145	0.142
3.36	0.213	0.040	0.079	0.160	0.070	0.277	0.033	0.003	0.117	0.107	0.002	0.186	0.126	0.123
3.37	0.185	0.035	0.068	0.139	0.060	0.241	0.029	0.003	0.101	0.093	0.002	0.162	0.109	0.107
3.38	0.160	0.030	0.059	0.120	0.052	0.209	0.025	0.002	0.093	0.091	0.002	0.149	0.106	0.096
3.39	0.139	0.026	0.051	0.104	0.045	0.181	0.022	0.002	0.101	0.121	0.001	0.165	0.138	0.100
3.4	0.121	0.023	0.045	0.091	0.039	0.157	0.019	0.002	0.108	0.148	0.001	0.179	0.166	0.103
3.41	0.105	0.020	0.039	0.079	0.034	0.136	0.016	0.001	0.114	0.170	0.001	0.191	0.189	0.106
3.42	0.091	0.017	0.034	0.068	0.030	0.118	0.014	0.001	0.119	0.189	0.001	0.201	0.209	0.108
3.43	0.079	0.015	0.029	0.059	0.026	0.103	0.012	0.001	0.123	0.205	0.001	0.209	0.226	0.110
3.44	0.068	0.013	0.025	0.051	0.022	0.089	0.011	0.001	0.127	0.219	0.001	0.217	0.241	0.112
3.45	0.059	0.011	0.022	0.045	0.019	0.077	0.009	0.001	0.131	0.231	0.001	0.223	0.253	0.113
3.46	0.051	0.010	0.019	0.039	0.017	0.067	0.008	0.001	0.133	0.241	0.001	0.228	0.264	0.114
3.47	0.045	0.008	0.017	0.034	0.015	0.058	0.007	0.001	0.136	0.249	0.000	0.233	0.273	0.115
3.48	0.039	0.007	0.014	0.029	0.013	0.050	0.006	0.001	0.138	0.256	0.000	0.237	0.280	0.116
3.49	0.034	0.006	0.012	0.025	0.011	0.044	0.005	0.000	0.140	0.263	0.000	0.240	0.287	0.117
3.5	0.029	0.006	0.011	0.022	0.010	0.038	0.005	0.000	0.141	0.268	0.000	0.243	0.292	0.118
3.51	0.025	0.005	0.009	0.019	0.008	0.033	0.004	0.000	0.143	0.272	0.000	0.246	0.297	0.118
3.52	0.022	0.004	0.008	0.016	0.007	0.029	0.003	0.000	0.144	0.276	0.000	0.248	0.301	0.119
3.53	0.019	0.004	0.007	0.014	0.006	0.025	0.003	0.000	0.145	0.280	0.000	0.249	0.304	0.119
3.54	0.017	0.003	0.006	0.012	0.005	0.022	0.003	0.000	0.146	0.282	0.000	0.251	0.307	0.120
3.55	0.014	0.011	0.013	0.011	0.019	0.028	0.011	0.000	0.146	0.285	0.000	0.252	0.309	0.120
3.56	0.012	0.078	0.074	0.009	0.130	0.096	0.083	0.000	0.147	0.287	0.000	0.253	0.312	0.120
3.57	0.011	0.135	0.125	0.008	0.221	0.154	0.143	0.007	0.145	0.283	0.005	0.250	0.313	0.118
3.58	0.009	0.183	0.169	0.007	0.297	0.203	0.193	0.054	0.126	0.246	0.040	0.217	0.313	0.103
3.59	0.008	0.223	0.205	0.006	0.360	0.244	0.236	0.094	0.109	0.213	0.070	0.188	0.312	0.089
3.6	0.007	0.257	0.236	0.005	0.412	0.279	0.272	0.128	0.095	0.185	0.096	0.163	0.312	0.077
3.61	0.006	0.237	0.218	0.005	0.379	0.256	0.250	0.157	0.082	0.160	0.117	0.141	0.312	0.067
3.62	0.005	0.206	0.189	0.004	0.329	0.222	0.217	0.182	0.071	0.139	0.136	0.123	0.312	0.058
3.63	0.005	0.178	0.164	0.003	0.285	0.193	0.188	0.203	0.062	0.121	0.152	0.106	0.312	0.051
3.64	0.004	0.155	0.142	0.003	0.247	0.167	0.163	0.221	0.054	0.105	0.166	0.092	0.312	0.044
3.65	0.003	0.134	0.123	0.003	0.215	0.145	0.142	0.236	0.047	0.091	0.178	0.080	0.312	0.038
3.66	0.003	0.117	0.107	0.002	0.186	0.126	0.123	0.213	0.040	0.079	0.160	0.070	0.277	0.033
3.67	0.003	0.101	0.093	0.002	0.162	0.109	0.107	0.185	0.035	0.068	0.139	0.060	0.241	0.029
3.68	0.002	0.093	0.091	0.002	0.149	0.106	0.096	0.160	0.030	0.059	0.120	0.052	0.209	0.025
3.69	0.002	0.101	0.121	0.001	0.165	0.138	0.100	0.139	0.026	0.051	0.104	0.045	0.181	0.022
3.7	0.002	0.108	0.148	0.001	0.179	0.166	0.103	0.121	0.023	0.045	0.091	0.039	0.157	0.019
3.71	0.001	0.114	0.170	0.001	0.191	0.189	0.106	0.105	0.020	0.039	0.079	0.034	0.136	0.016
3.72	0.001	0.119	0.189	0.001	0.201	0.209	0.108	0.091	0.017	0.034	0.068	0.030	0.118	0.014
3.73	0.001	0.123	0.205	0.001	0.209	0.226	0.110	0.079	0.015	0.029	0.059	0.026	0.103	0.012
3.74	0.001	0.127	0.219	0.001	0.217	0.241	0.112	0.068	0.013	0.025	0.051	0.022	0.089	0.011
3.75	0.001	0.131	0.231	0.001	0.223	0.253	0.113	0.059	0.011	0.022	0.045	0.019	0.077	0.009
3.76	0.001	0.133	0.241	0.001	0.228	0.264	0.114	0.051	0.010	0.019	0.039	0.017	0.067	0.008
3.77	0.001	0.136	0.249	0.000	0.233	0.273	0.115	0.045	0.008	0.017	0.034	0.015	0.058	0.007
3.78	0.001	0.138	0.256	0.000	0.237	0.280	0.116	0.039	0.007	0.014	0.029	0.013	0.050	0.006
3.79	0.000	0.140	0.263	0.000	0.240	0.287	0.117	0.034	0.006	0.012	0.025	0.011	0.044	0.005
3.8	0.000	0.141	0.268	0.000	0.243	0.292	0.118	0.029	0.006	0.011	0.022	0.010	0.038	0.005
3.81	0.000	0.143	0.272	0.000	0.246	0.297	0.118	0.025	0.005	0.009	0.019	0.008	0.033	0.004
3.82	0.000	0.144	0.276	0.000	0.248	0.301	0.119	0.022	0.004	0.008	0.016	0.007	0.029	0.003
3.83	0.000	0.145	0.280	0.000	0.249	0.304	0.119	0.019	0.004	0.007	0.014	0.006	0.025	0.003
3.84	0.000	0.146	0.282	0.000	0.251	0.307	0.120	0.017	0.003	0.006	0.012	0.005	0.022	0.003
3.85	0.000	0.146	0.285	0.000	0.252	0.309	0.120	0.014	0.011	0.013	0.011	0.019	0.028	0.011
3.86	0.000	0.147	0.287	0.000	0.253	0.312	0.120	0.012	0.078	0.074	0.009	0.130	0.096	0.083
3.87	0.007	0.145	0.283	0.005	0.250	0.313	0.118	0.011	0.135	0.125	0.008	0.221	0.154	0.143
3.88	0.054	0.126	0.246	0.040	0.217	0.313	0.103	0.009	0.183	0.169	0.007	0.297	0.203	0.193
3.89	0.094	0.109	0.213	0.070	0.188	0.312	0.089	0.008	0.223	0.205	0.006	0.360	0.244	0.236
3.9	0.128	0.095	0.185	0.096	0.163	0.312	0.077	0.007	0.257	0.236	0.005	0.412	0.279	0.272
3.91	0.157	0.082	0.160	0.117	0.141	0.312	0.067	0.006	0.237	0.218	0.005	0.379	0.256	0.250
3.92	0.182	0.071	0.139	0.136	0.123	0.312	0.058	0.005	0.206	0.189	0.004	0.329	0.222	0.217
3.93	0.203	0.062	0.121	0.152	0.106	0.312	0.051	0.005	0.178	0.164	0.003	0.285	0.193	0.188
3.94	0.221	0.054	0.105	0.166	0.092	0.312	0.044	0.004	0.155	0.142	0.003	0.247	0.167	0.163
3.95	0.236	0.047	0.091	0.178	0.080	0.312	0.038	0.003	0.134	0.123	0.003	0.215	0.145	0.142
3.96	0.213	0.040	0.079	0.160	0.070	0.277	0.033	0.003	0.117	0.107	0.002	0.186	0.126	0.123
3.97	0.185	0.035	0.068	0.139	0.060	0.241	0.029	0.003	0.101	0.093	0.002	0.162	0.109	0.107
3.98	0.160	0.030	0.059	0.120	0.052	0.209	0.025	0.002	0.093	0.091	0.002	0.149	0.106	0.096
3.99	0.139	0.026	0.051	0.104	0.045	0.181	0.022	0.002	0.101	0.121	0.001	0.165	0.138	0.100
4	0.121	0.023	0.045	0.091	0.039	0.157	0.019	0.002	0.108	0.148	0.001	0.179	0.166	0.103
4.01	0.105	0.020	0.039	0.079	0.034	0.136	0.016	0.001	0.114	0.170	0.001	0.191	0.189	0.106
4.02	0.091	0.017	0.034	0.068	0.030	0.118	0.014	0.001	0.119	0.189	0.001	0.201	0.209	0.108
4.03	0.079	0.015	0.029	0.059	0.026	0.103	0.012	0.001	0.123	0.205	0.001	0.209	0.226	0.110
4.04	0.068	0.013	0.025	0.051	0.022	0.089	0.011	0.001	0.127	0.219	0.001	0.217	0.241	0.112
4.05	0.059	0.011	0.022	0.045	0.019	0.077	0.009	0.001	0.131	0.231	0.001	0.223	0.253	0.113
4.06	0.051	0.010	0.019	0.039	0.017	0.067	0.008	0.001	0.133	0.241	0.001	0.228	0.264	0.114
4.07	0.045	0.008	0.017	0.034	0.015	0.058	0.007	0.001	0.136	0.249	0.000	0.233	0.273	0.115
4.08	0.039	0.007	0.014	0.029	0.013	0.050	0.006	0.001	0.138	0.256	0.000	0.237	0.280	0.116
4.09	0.034	0.006	0.012	0.025	0.011	0.044	0.005	0.000	0.140	0.263	0.000	0.240	0.287	0.117
4.1	0.029	0.006	0.011	0.022	0.010	0.038	0.005	0.000	0.141	0.268	0.000	0.243	0.292	0.118
4.11	0.025	0.005	0.009	0.019	0.008	0.033	0.004	0.000	0.143	0.272	0.000	0.246	0.297	0.118
4.12	0.022	0.004	0.008	0.016	0.007	0.029	0.003	0.000	0.144	0.276	0.000	0.248	0.301	0.119
4.13	0.019	0.004	0.007	0.014	0.006	0.025	0.003	0.000	0.145	0.280	0.000	0.249	0.304	0.119
4.14	0.017	0.003	0.006	0.012	0.005	0.022	0.003	0.000	0.146	0.282	0.000	0.251	0.307	0.120
4.15	0.014	0.011	0.013	0.011	0.019	0.028	0.011	0.000	0.146	0.285	0.000	0.252	0.309	0.120
4.16	0.012	0.078	0.074	0.009	0.130	0.096	0.083	0.000	0.147	0.287	0.000	0.253	0.312	0.120
4.17	0.011	0.135	0.125	0.008	0.221	0.154	0.143	0.007	0.145	0.283	0.005	0.250	0.313	0.118
4.18	0.009	0.183	0.169	0.007	0.297	0.203	0.193	0.054	0.126	0.246	0.040	0.217	0.313	0.103
4.19	0.008	0.223	0.205	0.006	0.360	0.244	0.236	0.094	0.109	0.213	0.070	0.188	0.312	0.089
4.2	0.007	0.257	0.236	0.005	0.412	0.279	0.272	0.128	0.095	0.185	0.096	0.163	0.312	0.077
4.21	0.006	0.237	0.218	0.005	0.379	0.256	0.250	0.157	0.082	0.160	0.117	0.141	0.312	0.067
4.22	0.005	0.206	0.189	0.004	0.329	0.222	0.217	0.182	0.071	0.139	0.136	0.123	0.312	0.058
4.23	0.005	0.178	0.164	0.003	0.285	0.193	0.188	0.203	0.062	0.121	0.152	0.106	0.312	0.051
4.24	0.004	0.155	0.142	0.003	0.247	0.167	0.163	0.221	0.054	0.105	0.166	0.092	0.312	0.044
4.25	0.003	0.134	0.123	0.003	0.215	0.145	0.142	0.236	0.047	0.091	0.178	0.080	0.312	0.038
4.26	0.003	0.117	0.107	0.002	0.186	0.126	0.123	0.213	0.040	0.079	0.160	0.070	0.277	0.033
4.27	0.003	0.101	0.093	0.002	0.162	0.109	0.107	0.185	0.035	0.068	0.139	0.060	0.241	0.029
4.28	0.002	0.093	0.091	0.002	0.149	0.106	0.096	0.160	0.030	0.059	0.120	0.052	0.209	0.025
4.29	0.002	0.101	0.121	0.001	0.165	0.138	0.100	0.139	0.026	0.051	0.104	0.045	0.181	0.022
4.3	0.002	0.108	0.148	0.001	0.179	0.166	0.103	0.121	0.023	0.045	0.091	0.039	0.157	0.019
4.31	0.001	0.114	0.170	0.001	0.191	0.189	0.106	0.105	0.020	0.039	0.079	0.034	0.136	0.016
4.32	0.001	0.119	0.189	0.001	0.201	0.209	0.108	0.091	0.017	0.034	0.068	0.030	0.118	0.014
4.33	0.001	0.123	0.205	0.001	0.209	0.226	0.110	0.079	0.015	0.029	0.059	0.026	0.103	0.012
4.34	0.001	0.127	0.219	0.001	0.217	0.241	0.112	0.068	0.013	0.025	0.051	0.022	0.089	0.011
4.35	0.001	0.131	0.231	0.001	0.223	0.253	0.113	0.059	0.011	0.022	0.045	0.019	0.077	0.009
4.36	0.001	0.133	0.241	0.001	0.228	0.264	0.114	0.051	0.010	0.019	0.039	0.017	0.067	0.008
4.37	0.001	0.136	0.249	0.000	0.233	0.273	0.115	0.045	0.008	0.017	0.034	0.015	0.058	0.007
4.38	0.001	0.138	0.256	0.000	0.237	0.280	0.116	0.039	0.007	0.014	0.029	0.013	0.050	0.006
4.39	0.000	0.140	0.263	0.000	0.240	0.287	0.117	0.034	0.006	0.012	0.025	0.011	0.044	0.005
4.4	0.000	0.141	0.268	0.000	0.243	0.292	0.118	0.029	0.006	0.011	0.022	0.010	0.038	0.005
4.41	0.000	0.143	0.272	0.000	0.246	0.297	0.118	0.025	0.005	0.009	0.019	0.008	0.033	0.004
4.42	0.000	0.144	0.276	0.000	0.248	0.301	0.119	0.022	0.004	0.008	0.016	0.007	0.029	0.003
4.43	0.000	0.145	0.280	0.000	0.249	0.304	0.119	0.019	0.004	0.007	0.014	0.006	0.025	0.003
4.44	0.000	0.146	0.282	0.000	0.251	0.307	0.120	0.017	0.003	0.006	0.012	0.005	0.022	0.003
4.45	0.000	0.146	0.285	0.000	0.252	0.309	0.120	0.014	0.011	0.013	0.011	0.019	0.028	0.011
4.46	0.000	0.147	0.287	0.000	0.253	0.312	0.120	0.012	0.078	0.074	0.009	0.130	0.096	0.083
4.47	0.007	0.145	0.283	0.005	0.250	0.313	0.118	0.011	0.135	0.125	0.008	0.221	0.154	0.143
4.48	0.054	0.126	0.246	0.040	0.217	0.313	0.103	0.009	0.183	0.169	0.007	0.297	0.203	0.193
4.49	0.094	0.109	0.213	0.070	0.188	0.312	0.089	0.008	0.223	0.205	0.006	0.360	0.244	0.236
4.5	0.128	0.095	0.185	0.096	0.163	0.312	0.077	0.007	0.257	0.236	0.005	0.412	0.279	0.272
4.51	0.157	0.082	0.160	0.117	0.141	0.312	0.067	0.006	0.237	0.218	0.005	0.379	0.256	0.250
4.52	0.182	0.071	0.139	0.136	0.123	0.312	0.058	0.005	0.206	0.189	0.004	0.329	0.222	0.217
4.53	0.203	0.062	0.121	0.152	0.106	0.312	0.051	0.005	0.178	0.164	0.003	0.285	0.193	0.188
4.54	0.221	0.054	0.105	0.166	0.092	0.312	0.044	0.004	0.155	0.142	0.003	0.247	0.167	0.163
4.55	0.236	0.047	0.091	0.178	0.080	0.312	0.038	0.003	0.134	0.123	0.003	0.215	0.145	0.142
4.56	0.213	0.040	0.079	0.160	0.070	0.277	0.033	0.003	0.117	0.107	0.002	0.186	0.126	0.123
4.57	0.185	0.035	0.068	0.139	0.060	0.241	0.029	0.003	0.101	0.093	0.002	0.162	0.109	0.107
4.58	0.160	0.030	0.059	0.120	0.052	0.209	0.025	0.002	0.093	0.091	0.002	0.149	0.106	0.096
4.59	0.139	0.026	0.051	0.104	0.045	0.181	0.022	0.002	0.101	0.121	0.001	0.165	0.138	0.100
4.6	0.121	0.023	0.045	0.091	0.039	0.157	0.019	0.002	0.108	0.148	0.001	0.179	0.166	0.103
4.61	0.105	0.020	0.039	0.079	0.034	0.136	0.016	0.001	0.114	0.170	0.001	0.191	0.189	0.106
4.62	0.091	0.017	0.034	0.068	0.030	0.118	0.014	0.001	0.119	0.189	0.001	0.201	0.209	0.108
4.63	0.079	0.015	0.029	0.059	0.026	0.103	0.012	0.001	0.123	0.205	0.001	0.209	0.226	0.110
4.64	0.068	0.013	0.025	0.051	0.022	0.089	0.011	0.001	0.127	0.219	0.001	0.217	0.241	0.112
4.65	0.059	0.011	0.022	0.045	0.019	0.077	0.009	0.001	0.131	0.231	0.001	0.223	0.253	0.113
4.66	0.051	0.010	0.019	0.039	0.017	0.067	0.008	0.001	0.133	0.241	0.001	0.228	0.264	0.114
4.67	0.045	0.008	0.017	0.034	0.015	0.058	0.007	0.001	0.136	0.249	0.000	0.233	0.273	0.115
4.68	0.039	0.007	0.014	0.029	0.013	0.050	0.006	0.001	0.138	0.256	0.000	0.237	0.280	0.116
4.69	0.034	0.006	0.012	0.025	0.011	0.044	0.005	0.000	0.140	0.263	0.000	0.240	0.287	0.117
4.7	0.029	0.006	0.011	0.022	0.010	0.038	0.005	0.000	0.141	0.268	0.000	0.243	0.292	0.118
4.71	0.025	0.005	0.009	0.019	0.008	0.033	0.004	0.000	0.143	0.272	0.000	0.246	0.297	0.118
4.72	0.022	0.004	0.008	0.016	0.007	0.029	0.003	0.000	0.144	0.276	0.000	0.248	0.301	0.119
4.73	0.019	0.004	0.007	0.014	0.006	0.025	0.003	0.000	0.145	0.280	0.000	0.249	0.304	0.119
4.74	0.017	0.003	0.006	0.012	0.005	0.022	0.003	0.000	0.146	0.282	0.000	0.251	0.307	0.120
4.75	0.014	0.011	0.013	0.011	0.019	0.028	0.011	0.000	0.146	0.285	0.000	0.252	0.309	0.120
4.76	0.012	0.078	0.074	0.009	0.130	0.096	0.083	0.000	0.147	0.287	0.000	0.253	0.312	0.120
4.77	0.011	0.135	0.125	0.008	0.221	0.154	0.143	0.007	0.145	0.283	0.005	0.250	0.313	0.118
4.78	0.009	0.183	0.169	0.007	0.297	0.203	0.193	0.054	0.126	0.246	0.040	0.217	0.313	0.103
4.79	0.008	0.223	0.205	0.006	0.360	0.244	0.236	0.094	0.109	0.213	0.070	0.188	0.312	0.089
4.8	0.007	0.257	0.236	0.005	0.412	0.279	0.272	0.128	0.095	0.185	0.096	0.163	0.312	0.077
4.81	0.006	0.237	0.218	0.005	0.379	0.256	0.250	0.157	0.082	0.160	0.117	0.141	0.312	0.067
4.82	0.005	0.206	0.189	0.004	0.329	0.222	0.217	0.182	0.071	0.139	0.136	0.123	0.312	0.058
4.83	0.005	0.178	0.164	0.003	0.285	0.193	0.188	0.203	0.062	0.121	0.152	0.106	0.312	0.051
4.84	0.004	0.155	0.142	0.003	0.247	0.167	0.163	0.221	0.054	0.105	0.166	0.092	0.312	0.044
4.85	0.003	0.134	0.123	0.003	0.215	0.145	0.142	0.236	0.047	0.091	0.178	0.080	0.312	0.038
4.86	0.003	0.117	0.107	0.002	0.186	0.126	0.123	0.213	0.040	0.079	0.160	0.070	0.277	0.033
4.87	0.003	0.101	0.093	0.002	0.162	0.109	0.107	0.185	0.035	0.068	0.139	0.060	0.241	0.029
4.88	0.002	0.093	0.091	0.002	0.149	0.106	0.096	0.160	0.030	0.059	0.120	0.052	0.209	0.025
4.89	0.002	0.101	0.121	0.001	0.165	0.138	0.100	0.139	0.026	0.051	0.104	0.045	0.181	0.022
4.9	0.002	0.108	0.148	0.001	0.179	0.166	0.103	0.121	0.023	0.045	0.091	0.039	0.157	0.019
4.91	0.001	0.114	0.170	0.001	0.191	0.189	0.106	0.105	0.020	0.039	0.079	0.034	0.136	0.016
4.92	0.001	0.119	0.189	0.001	0.201	0.209	0.108	0.091	0.017	0.034	0.068	0.030	0.118	0.014
4.93	0.001	0.123	0.205	0.001	0.209	0.226	0.110	0.079	0.015	0.029	0.059	0.026	0.103	0.012
4.94	0.001	0.127	0.219	0.001	0.217	0.241	0.112	0.068	0.013	0.025	0.051	0.022	0.089	0.011
4.95	0.001	0.131	0.231	0.001	0.223	0.253	0.113	0.059	0.011	0.022	0.045	0.019	0.077	0.009
4.96	0.001	0.133	0.241	0.001	0.228	0.264	0.114	0.051	0.010	0.019	0.039	0.017	0.067	0.008
4.97	0.001	0.136	0.249	0.000	0.233	0.273	0.115	0.045	0.008	0.017	0.034	0.015	0.058	0.007
4.98	0.001	0.138	0.256	0.000	0.237	0.280	0.116	0.039	0.007	0.014	0.029	0.013	0.050	0.006
4.99	0.000	0.140	0.263	0.000	0.240	0.287	0.117	0.034	0.006	0.012	0.025	0.011	0.044	0.005
5	0.000	0.141	0.268	0.000	0.243	0.292	0.118	0.029	0.006	0.011	0.022	0.010	0.038	0.005
5.01	0.000	0.143	0.272	0.000	0.246	0.297	0.118	0.025	0.005	0.009	0.019	0.008	0.033	0.004
5.02	0.000	0.144	0.276	0.000	0.248	0.301	0.119	0.022	0.004	0.008	0.016	0.007	0.029	0.003
5.03	0.000	0.145	0.280	0.000	0.249	0.304	0.119	0.019	0.004	0.007	0.014	0.006	0.025	0.003
5.04	0.000	0.146	0.282	0.000	0.251	0.307	0.120	0.017	0.003	0.006	0.012	0.005	0.022	0.003
5.05	0.000	0.146	0.285	0.000	0.252	0.309	0.120	0.014	0.011	0.013	0.011	0.019	0.028	0.011
5.06	0.000	0.147	0.287	0.000	0.253	0.312	0.120	0.012	0.078	0.074	0.009	0.130	0.096	0.083
5.07	0.007	0.145	0.283	0.005	0.250	0.313	0.118	0.011	0.135	0.125	0.008	0.221	0.154	0.143
5.08	0.054	0.126	0.246	0.040	0.217	0.313	0.103	0.009	0.183	0.169	0.007	0.297	0.203	0.193
5.09	0.094	0.109	0.213	0.070	0.188	0.312	0.089	0.008	0.223	0.205	0.006	0.360	0.244	0.236
5.1	0.128	0.095	0.185	0.096	0.163	0.312	0.077	0.007	0.257	0.236	0.005	0.412	0.279	0.272
5.11	0.157	0.082	0.160	0.117	0.141	0.312	0.067	0.006	0.237	0.218	0.005	0.379	0.256	0.250
5.12	0.182	0.071	0.139	0.136	0.123	0.312	0.058	0.005	0.206	0.189	0.004	0.329	0.222	0.217
5.13	0.203	0.062	0.121	0.152	0.106	0.312	0.051	0.005	0.178	0.164	0.003	0.285	0.193	0.188
5.14	0.221	0.054	0.105	0.166	0.092	0.312	0.044	0.004	0.155	0.142	0.003	0.247	0.167	0.163
5.15	0.236	0.047	0.091	0.178	0.080	0.312	0.038	0.003	0.134	0.123	0.003	0.215	0.145	0.142
5.16	0.213	0.040	0.079	0.160	0.070	0.277	0.033	0.003	0.117	0.107	0.002	0.186	0.126	0.123
5.17	0.185	0.035	0.068	0.139	0.060	0.241	0.029	0.003	0.101	0.093	0.002	0.162	0.109	0.107
5.18	0.160	0.030	0.059	0.120	0.052	0.209	0.025	0.002	0.093	0.091	0.002	0.149	0.106	0.096
5.19	0.139	0.026	0.051	0.104	0.045	0.181	0.022	0.002	0.101	0.121	0.001	0.165	0.138	0.100
5.2	0.121	0.023	0.045	0.091	0.039	0.157	0.019	0.002	0.108	0.148	0.001	0.179	0.166	0.103
5.21	0.105	0.020	0.039	0.079	0.034	0.136	0.016	0.001	0.114	0.170	0.001	0.191	0.189	0.106
5.22	0.091	0.017	0.034	0.068	0.030	0.118	0.014	0.001	0.119	0.189	0.001	0.201	0.209	0.108
5.23	0.079	0.015	0.029	0.059	0.026	0.103	0.012	0.001	0.123	0.205	0.001	0.209	0.226	0.110
5.24	0.068	0.013	0.025	0.051	0.022	0.089	0.011	0.001	0.127	0.219	0.001	0.217	0.241	0.112
5.25	0.059	0.011	0.022	0.045	0.019	0.077	0.009	0.001	0.131	0.231	0.001	0.223	0.253	0.113
5.26	0.051	0.010	0.019	0.039	0.017	0.067	0.008	0.001	0.133	0.241	0.001	0.228	0.264	0.114
5.27	0.045	0.008	0.017	0.034	0.015	0.058	0.007	0.001	0.136	0.249	0.000	0.233	0.273	0.115
5.28	0.039	0.007	0.014	0.029	0.013	0.050	0.006	0.001	0.138	0.256	0.000	0.237	0.280	0.116
5.29	0.034	0.006	0.012	0.025	0.011	0.044	0.005	0.000	0.140	0.263	0.000	0.240	0.287	0.117
5.3	0.029	0.006	0.011	0.022	0.010	0.038	0.005	0.000	0.141	0.268	0.000	0.243	0.292	0.118
5.31	0.025	0.005	0.009	0.019	0.008	0.033	0.004	0.000	0.143	0.272	0.000	0.246	0.297	0.118
5.32	0.022	0.004	0.008	0.016	0.007	0.029	0.003	0.000	0.144	0.276	0.000	0.248	0.301	0.119
5.33	0.019	0.004	0.007	0.014	0.006	0.025	0.003	0.000	0.145	0.280	0.000	0.249	0.304	0.119
5.34	0.017	0.003	0.006	0.012	0.005	0.022	0.003	0.000	0.146	0.282	0.000	0.251	0.307	0.120
5.35	0.014	0.011	0.013	0.011	0.019	0.028	0.011	0.000	0.146	0.285	0.000	0.252	0.309	0.120
5.36	0.012	0.078	0.074	0.009	0.130	0.096	0.083	0.000	0.147	0.287	0.000	0.253	0.312	0.120
5.37	0.011	0.135	0.125	0.008	0.221	0.154	0.143	0.007	0.145	0.283	0.005	0.250	0.313	0.118
5.38	0.009	0.183	0.169	0.007	0.297	0.203	0.193	0.054	0.126	0.246	0.040	0.217	0.313	0.103
5.39	0.008	0.223	0.205	0.006	0.360	0.244	0.236	0.094	0.109	0.213	0.070	0.188	0.312	0.089
5.4	0.007	0.257	0.236	0.005	0.412	0.279	0.272	0.128	0.095	0.185	0.096	0.163	0.312	0.077
5.41	0.006	0.237	0.218	0.005	0.379	0.256	0.250	0.157	0.082	0.160	0.117	0.141	0.312	0.067
5.42	0.005	0.206	0.189	0.004	0.329	0.222	0.217	0.182	0.071	0.139	0.136	0.123	0.312	0.058
5.43	0.005	0.178	0.164	0.003	0.285	0.193	0.188	0.203	0.062	0.121	0.152	0.106	0.312	0.051
5.44	0.004	0.155	0.142	0.003	0.247	0.167	0.163	0.221	0.054	0.105	0.166	0.092	0.312	0.044
5.45	0.003	0.134	0.123	0.003	0.215	0.145	0.142	0.236	0.047	0.091	0.178	0.080	0.312	0.038
5.46	0.003	0.117	0.107	0.002	0.186	0.126	0.123	0.213	0.040	0.079	0.160	0.070	0.277	0.033
5.47	0.003	0.101	0.093	0.002	0.162	0.109	0.107	0.185	0.035	0.068	0.139	0.060	0.241	0.029
5.48	0.002	0.093	0.091	0.002	0.149	0.106	0.096	0.160	0.030	0.059	0.120	0.052	0.209	0.025
5.49	0.002	0.101	0.121	0.001	0.165	0.138	0.100	0.139	0.026	0.051	0.104	0.045	0.181	0.022
5.5	0.002	0.108	0.148	0.001	0.179	0.166	0.103	0.121	0.023	0.045	0.091	0.039	0.157	0.019
5.51	0.001	0.114	0.170	0.001	0.191	0.189	0.106	0.105	0.020	0.039	0.079	0.034	0.136	0.016
5.52	0.001	0.119	0.189	0.001	0.201	0.209	0.108	0.091	0.017	0.034	0.068	0.030	0.118	0.014
5.53	0.001	0.123	0.205	0.001	0.209	0.226	0.110	0.079	0.015	0.029	0.059	0.026	0.103	0.012
5.54	0.001	0.127	0.219	0.001	0.217	0.241	0.112	0.068	0.013	0.025	0.051	0.022	0.089	0.011
5.55	0.001	0.131	0.231	0.001	0.223	0.253	0.113	0.059	0.011	0.022	0.045	0.019	0.077	0.009
5.56	0.001	0.133	0.241	0.001	0.228	0.264	0.114	0.051	0.010	0.019	0.039	0.017	0.067	0.008
5.57	0.001	0.136	0.249	0.000	0.233	0.273	0.115	0.045	0.008	0.017	0.034	0.015	0.058	0.007
5.58	0.001	0.138	0.256	0.000	0.237	0.280	0.116	0.039	0.007	0.014	0.029	0.013	0.050	0.006
5.59	0.000	0.140	0.263	0.000	0.240	0.287	0.117	0.034	0.006	0.012	0.025	0.011	0.044	0.005
5.6	0.000	0.141	0.268	0.000	0.243	0.292	0.118	0.029	0.006	0.011	0.022	0.010	0.038	0.005
5.61	0.000	0.143	0.272	0.000	0.246	0.297	0.118	0.025	0.005	0.009	0.019	0.008	0.033	0.004
5.62	0.000	0.144	0.276	0.000	0.248	0.301	0.119	0.022	0.004	0.008	0.016	0.007	0.029	0.003
5.63	0.000	0.145	0.280	0.000	0.249	0.304	0.119	0.019	0.004	0.007	0.014	0.006	0.025	0.003
5.64	0.000	0.146	0.282	0.000	0.251	0.307	0.120	0.017	0.003	0.006	0.012	0.005	0.022	0.003
5.65	0.000	0.146	0.285	0.000	0.252	0.309	0.120	0.014	0.011	0.013	0.011	0.019	0.028	0.011
5.66	0.000	0.147	0.287	0.000	0.253	0.312	0.120	0.012	0.078	0.074	0.009	0.130	0.096	0.083
5.67	0.007	0.145	0.283	0.005	0.250	0.313	0.118	0.011	0.135	0.125	0.008	0.221	0.154	0.143
5.68	0.054	0.126	0.246	0.040	0.217	0.313	0.103	0.009	0.183	0.169	0.007	0.297	0.203	0.193
5.69	0.094	0.109	0.213	0.070	0.188	0.312	0.089	0.008	0.223	0.205	0.006	0.360	0.244	0.236
5.7	0.128	0.095	0.185	0.096	0.163	0.312	0.077	0.007	0.257	0.236	0.005	0.412	0.279	0.272
5.71	0.157	0.082	0.160	0.117	0.141	0.312	0.067	0.006	0.237	0.218	0.005	0.379	0.256	0.250
5.72	0.182	0.071	0.139	0.136	0.123	0.312	0.058	0.005	0.206	0.189	0.004	0.329	0.222	0.217
5.73	0.203	0.062	0.121	0.152	0.106	0.312	0.051	0.005	0.178	0.164	0.003	0.285	0.193	0.188
5.74	0.221	0.054	0.105	0.166	0.092	0.312	0.044	0.004	0.155	0.142	0.003	0.247	0.167	0.163
5.75	0.236	0.047	0.091	0.178	0.080	0.312	0.038	0.003	0.134	0.123	0.003	0.215	0.145	0.142
5.76	0.213	0.040	0.079	0.160	0.070	0.277	0.033	0.003	0.117	0.107	0.002	0.186	0.126	0.123
5.77	0.185	0.035	0.068	0.139	0.060	0.241	0.029	0.003	0.101	0.093	0.002	0.162	0.109	0.107
5.78	0.160	0.030	0.059	0.120	0.052	0.209	0.025	0.002	0.093	0.091	0.002	0.149	0.106	0.096
5.79	0.139	0.026	0.051	0.104	0.045	0.181	0.022	0.002	0.101	0.121	0.001	0.165	0.138	0.100
5.8	0.121	0.023	0.045	0.091	0.039	0.157	0.019	0.002	0.108	0.148	0.001	0.179	0.166	0.103
5.81	0.105	0.020	0.039	0.079	0.034	0.136	0.016	0.001	0.114	0.170	0.001	0.191	0.189	0.106
5.82	0.091	0.017	0.034	0.068	0.030	0.118	0.014	0.001	0.119	0.189	0.001	0.201	0.209	0.108
5.83	0.079	0.015	0.029	0.059	0.026	0.103	0.012	0.001	0.123	0.205	0.001	0.209	0.226	0.110
5.84	0.068	0.013	0.025	0.051	0.022	0.089	0.011	0.001	0.127	0.219	0.001	0.217	0.241	0.112
5.85	0.059	0.011	0.022	0.045	0.019	0.077	0.009	0.001	0.131	0.231	0.001	0.223	0.253	0.113
5.86	0.051	0.010	0.019	0.039	0.017	0.067	0.008	0.001	0.133	0.241	0.001	0.228	0.264	0.114
5.87	0.045	0.008	0.017	0.034	0.015	0.058	0.007	0.001	0.136	0.249	0.000	0.233	0.273	0.115
5.88	0.039	0.007	0.014	0.029	0.013	0.050	0.006	0.001	0.138	0.256	0.000	0.237	0.280	0.116
5.89	0.034	0.006	0.012	0.025	0.011	0.044	0.005	0.000	0.140	0.263	0.000	0.240	0.287	0.117
5.9	0.029	0.006	0.011	0.022	0.010	0.038	0.005	0.000	0.141	0.268	0.000	0.243	0.292	0.118
5.91	0.025	0.005	0.009	0.019	0.008	0.033	0.004	0.000	0.143	0.272	0.000	0.246	0.297	0.118
5.92	0.022	0.004	0.008	0.016	0.007	0.029	0.003	0.000	0.144	0.276	0.000	0.248	0.301	0.119
5.93	0.019	0.004	0.007	0.014	0.006	0.025	0.003	0.000	0.145	0.280	0.000	0.249	0.304	0.119
5.94	0.017	0.003	0.006	0.012	0.005	0.022	0.003	0.000	0.146	0.282	0.000	0.251	0.307	0.120
5.95	0.014	0.011	0.013	0.011	0.019	0.028	0.011	0.000	0.146	0.285	0.000	0.252	0.309	0.120
5.96	0.012	0.078	0.074	0.009	0.130	0.096	0.083	0.000	0.147	0.287	0.000	0.253	0.312	0.120
5.97	0.011	0.135	0.125	0.008	0.221	0.154	0.143	0.007	0.145	0.283	0.005	0.250	0.313	0.118
5.98	0.009	0.183	0.169	0.007	0.297	0.203	0.193	0.054	0.126	0.246	0.040	0.217	0.313	0.103
5.99	0.008	0.223	0.205	0.006	0.360	0.244	0.236	0.094	0.109	0.213	0.070	0.188	0.312	0.089
6	0.007	0.257	0.236	0.005	0.412	0.279	0.272	0.128	0.095	0.185	0.096	0.163	0.312	0.077
6.01	0.006	0.237	0.218	0.005	0.379	0.256	0.250	0.157	0.082	0.160	0.117	0.141	0.312	0.067
6.02	0.005	0.206	0.189	0.004	0.329	0.222	0.217	0.182	0.071	0.139	0.136	0.123	0.312	0.058
6.03	0.005	0.178	0.164	0.003	0.285	0.193	0.188	0.203	0.062	0.121	0.152	0.106	0.312	0.051
6.04	0.004	0.155	0.142	0.003	0.247	0.167	0.163	0.221	0.054	0.105	0.166	0.092	0.312	0.044
6.05	0.003	0.134	0.123	0.003	0.215	0.145	0.142	0.236	0.047	0.091	0.178	0.080	0.312	0.038
6.06	0.003	0.117	0.107	0.002	0.186	0.126	0.123	0.213	0.040	0.079	0.160	0.070	0.277	0.033
6.07	0.003	0.101	0.093	0.002	0.162	0.109	0.107	0.185	0.035	0.068	0.139	0.060	0.241	0.029
6.08	0.002	0.093	0.091	0.002	0.149	0.106	0.096	0.160	0.030	0.059	0.120	0.052	0.209	0.025
6.09	0.002	0.101	0.121	0.001	0.165	0.138	0.100	0.139	0.026	0.051	0.104	0.045	0.181	0.022
6.1	0.002	0.108	0.148	0.001	0.179	0.166	0.103	0.121	0.023	0.045	0.091	0.039	0.157	0.019
6.11	0.001	0.114	0.170	0.001	0.191	0.189	0.106	0.105	0.020	0.039	0.079	0.034	0.136	0.016
6.12	0.001	0.119	0.189	0.001	0.201	0.209	0.108	0.091	0.017	0.034	0.068	0.030	0.118	0.014
6.13	0.001	0.123	0.205	0.001	0.209	0.226	0.110	0.079	0.015	0.029	0.059	0.026	0.103	0.012
6.14	0.001	0.127	0.219	0.001	0.217	0.241	0.112	0.068	0.013	0.025	0.051	0.022	0.089	0.011
6.15	0.001	0.131	0.231	0.001	0.223	0.253	0.113	0.059	0.011	0.022	0.045	0.019	0.077	0.009
6.16	0.001	0.133	0.241	0.001	0.228	0.264	0.114	0.051	0.010	0.019	0.039	0.017	0.067	0.008
6.17	0.001	0.136	0.249	0.000	0.233	0.273	0.115	0.045	0.008	0.017	0.034	0.015	0.058	0.007
6.18	0.001	0.138	0.256	0.000	0.237	0.280	0.116	0.039	0.007	0.014	0.029	0.013	0.050	0.006
6.19	0.000	0.140	0.263	0.000	0.240	0.287	0.117	0.034	0.006	0.012	0.025	0.011	0.044	0.005
6.2	0.000	0.141	0.268	0.000	0.243	0.292	0.118	0.029	0.006	0.011	0.022	0.010	0.038	0.005
6.21	0.000	0.143	0.272	0.000	0.246	0.297	0.118	0.025	0.005	0.009	0.019	0.008	0.033	0.004
6.22	0.000	0.144	0.276	0.000	0.248	0.301	0.119	0.022	0.004	0.008	0.016	0.007	0.029	0.003
6.23	0.000	0.145	0.280	0.000	0.249	0.304	0.119	0.019	0.004	0.007	0.014	0.006	0.025	0.003
6.24	0.000	0.146	0.282	0.000	0.251	0.307	0.120	0.017	0.003	0.006	0.012	0.005	0.022	0.003
6.25	0.000	0.146	0.285	0.000	0.252	0.309	0.120	0.014	0.011	0.013	0.011	0.019	0.028	0.011
6.26	0.000	0.147	0.287	0.000	0.253	0.312	0.120	0.012	0.078	0.074	0.009	0.130	0.096	0.083
6.27	0.007	0.145	0.283	0.005	0.250	0.313	0.118	0.011	0.135	0.125	0.008	0.221	0.154	0.143
6.28	0.054	0.126	0.246	0.040	0.217	0.313	0.103	0.009	0.183	0.169	0.007	0.297	0.203	0.193
6.29	0.094	0.109	0.213	0.070	0.188	0.312	0.089	0.008	0.223	0.205	0.006	0.360	0.244	0.236
6.3	0.128	0.095	0.185	0.096	0.163	0.312	0.077	0.007	0.257	0.236	0.005	0.412	0.279	0.272
6.31	0.157	0.082	0.160	0.117	0.141	0.312	0.067	0.006	0.237	0.218	0.005	0.379	0.256	0.250
6.32	0.182	0.071	0.139	0.136	0.123	0.312	0.058	0.005	0.206	0.189	0.004	0.329	0.222	0.217
6.33	0.203	0.062	0.121	0.152	0.106	0.312	0.051	0.005	0.178	0.164	0.003	0.285	0.193	0.188
6.34	0.221	0.054	0.105	0.166	0.092	0.312	0.044	0.004	0.155	0.142	0.003	0.247	0.167	0.163
6.35	0.236	0.047	0.091	0.178	0.080	0.312	0.038	0.003	0.134	0.123	0.003	0.215	0.145	0.142
6.36	0.213	0.040	0.079	0.160	0.070	0.277	0.033	0.003	0.117	0.107	0.002	0.186	0.126	0.123
6.37	0.185	0.035	0.068	0.139	0.060	0.241	0.029	0.003	0.101	0.093	0.002	0.162	0.109	0.107
6.38	0.160	0.030	0.059	0.120	0.052	0.209	0.025	0.002	0.093	0.091	0.002	0.149	0.106	0.096
6.39	0.139	0.026	0.051	0.104	0.045	0.181	0.022	0.002	0.101	0.121	0.001	0.165	0.138	0.100
6.4	0.121	0.023	0.045	0.091	0.039	0.157	0.019	0.002	0.108	0.148	0.001	0.179	0.166	0.103
6.41	0.105	0.020	0.039	0.079	0.034	0.136	0.016	0.001	0.114	0.170	0.001	0.191	0.189	0.106
6.42	0.091	0.017	0.034	0.068	0.030	0.118	0.014	0.001	0.119	0.189	0.001	0.201	0.209	0.108
6.43	0.079	0.015	0.029	0.059	0.026	0.103	0.012	0.001	0.123	0.205	0.001	0.209	0.226	0.110
6.44	0.068	0.013	0.025	0.051	0.022	0.089	0.011	0.001	0.127	0.219	0.001	0.217	0.241	0.112
6.45	0.059	0.011	0.022	0.045	0.019	0.077	0.009	0.001	0.131	0.231	0.001	0.223	0.253	0.113
6.46	0.051	0.010	0.019	0.039	0.017	0.067	0.008	0.001	0.133	0.241	0.001	0.228	0.264	0.114
6.47	0.045	0.008	0.017	0.034	0.015	0.058	0.007	0.001	0.136	0.249	0.000	0.233	0.273	0.115
6.48	0.039	0.007	0.014	0.029	0.013	0.050	0.006	0.001	0.138	0.256	0.000	0.237	0.280	0.116
6.49	0.034	0.006	0.012	0.025	0.011	0.044	0.005	0.000	0.140	0.263	0.000	0.240	0.287	0.117
6.5	0.029	0.006	0.011	0.022	0.010	0.038	0.005	0.000	0.141	0.268	0.000	0.243	0.292	0.118
6.51	0.025	0.005	0.009	0.019	0.008	0.033	0.004	0.000	0.143	0.272	0.000	0.246	0.297	0.118
6.52	0.022	0.004	0.008	0.016	0.007	0.029	0.003	0.000	0.144	0.276	0.000	0.248	0.301	0.119
6.53	0.019	0.004	0.007	0.014	0.006	0.025	0.003	0.000	0.145	0.280	0.000	0.249	0.304	0.119
6.54	0.017	0.003	0.006	0.012	0.005	0.022	0.003	0.000	0.146	0.282	0.000	0.251	0.307	0.120
6.55	0.014	0.011	0.013	0.011	0.019	0.028	0.011	0.000	0.146	0.285	0.000	0.252	0.309	0.120
6.56	0.012	0.078	0.074	0.009	0.130	0.096	0.083	0.000	0.147	0.287	0.000	0.253	0.312	0.120
6.57	0.011	0.135	0.125	0.008	0.221	0.154	0.143	0.007	0.145	0.283	0.005	0.250	0.313	0.118
6.58	0.009	0.183	0.169	0.007	0.297	0.203	0.193	0.054	0.126	0.246	0.040	0.217	0.313	0.103
6.59	0.008	0.223	0.205	0.006	0.360	0.244	0.236	0.094	0.109	0.213	0.070	0.188	0.312	0.089
6.6	0.007	0.257	0.236	0.005	0.412	0.279	0.272	0.128	0.095	0.185	0.096	0.163	0.312	0.077
6.61	0.006	0.237	0.218	0.005	0.379	0.256	0.250	0.157	0.082	0.160	0.117	0.141	0.312	0.067
6.62	0.005	0.206	0.189	0.004	0.329	0.222	0.217	0.182	0.071	0.139	0.136	0.123	0.312	0.058
6.63	0.005	0.178	0.164	0.003	0.285	0.193	0.188	0.203	0.062	0.121	0.152	0.106	0.312	0.051
6.64	0.004	0.155	0.142	0.003	0.247	0.167	0.163	0.221	0.054	0.105	0.166	0.092	0.312	0.044
6.65	0.003	0.134	0.123	0.003	0.215	0.145	0.142	0.236	0.047	0.091	0.178	0.080	0.312	0.038
6.66	0.003	0.117	0.107	0.002	0.186	0.126	0.123	0.213	0.040	0.079	0.160	0.070	0.277	0.033
6.67	0.003	0.101	0.093	0.002	0.162	0.109	0.107	0.185	0.035	0.068	0.139	0.060	0.241	0.029
6.68	0.002	0.093	0.091	0.002	0.149	0.106	0.096	0.160	0.030	0.059	0.120	0.052	0.209	0.025
6.69	0.002	0.101	0.121	0.001	0.165	0.138	0.100	0.139	0.026	0.051	0.104	0.045	0.181	0.022
6.7	0.002	0.108	0.148	0.001	0.179	0.166	0.103	0.121	0.023	0.045	0.091	0.039	0.157	0.019
6.71	0.001	0.114	0.170	0.001	0.191	0.189	0.106	0.105	0.020	0.039	0.079	0.034	0.136	0.016
6.72	0.001	0.119	0.189	0.001	0.201	0.209	0.108	0.091	0.017	0.034	0.068	0.030	0.118	0.014
6.73	0.001	0.123	0.205	0.001	0.209	0.226	0.110	0.079	0.015	0.029	0.059	0.026	0.103	0.012
6.74	0.001	0.127	0.219	0.001	0.217	0.241	0.112	0.068	0.013	0.025	0.051	0.022	0.089	0.011
6.75	0.001	0.131	0.231	0.001	0.223	0.253	0.113	0.059	0.011	0.022	0.045	0.019	0.077	0.009
6.76	0.001	0.133	0.241	0.001	0.228	0.264	0.114	0.051	0.010	0.019	0.039	0.017	0.067	0.008
6.77	0.001	0.136	0.249	0.000	0.233	0.273	0.115	0.045	0.008	0.017	0.034	0.015	0.058	0.007
6.78	0.001	0.138	0.256	0.000	0.237	0.280	0.116	0.039	0.007	0.014	0.029	0.013	0.050	0.006
6.79	0.000	0.140	0.263	0.000	0.240	0.287	0.117	0.034	0.006	0.012	0.025	0.011	0.044	0.005
6.8	0.000	0.141	0.268	0.000	0.243	0.292	0.118	0.029	0.006	0.011	0.022	0.010	0.038	0.005
6.81	0.000	0.143	0.272	0.000	0.246	0.297	0.118	0.025	0.005	0.009	0.019	0.008	0.033	0.004
6.82	0.000	0.144	0.276	0.000	0.248	0.301	0.119	0.022	0.004	0.008	0.016	0.007	0.029	0.003
6.83	0.000	0.145	0.280	0.000	0.249	0.304	0.119	0.019	0.004	0.007	0.014	0.006	0.025	0.003
6.84	0.000	0.146	0.282	0.000	0.251	0.307	0.120	0.017	0.003	0.006	0.012	0.005	0.022	0.003
6.85	0.000	0.146	0.285	0.000	0.252	0.309	0.120	0.014	0.011	0.013	0.011	0.019	0.028	0.011
6.86	0.000	0.147	0.287	0.000	0.253	0.312	0.120	0.012	0.078	0.074	0.009	0.130	0.096	0.083
6.87	0.007	0.145	0.283	0.005	0.250	0.313	0.118	0.011	0.135	0.125	0.008	0.221	0.154	0.143
6.88	0.054	0.126	0.246	0.040	0.217	0.313	0.103	0.009	0.183	0.169	0.007	0.297	0.203	0.193
6.89	0.094	0.109	0.213	0.070	0.188	0.312	0.089	0.008	0.223	0.205	0.006	0.360	0.244	0.236
6.9	0.128	0.095	0.185	0.096	0.163	0.312	0.077	0.007	0.257	0.236	0.005	0.412	0.279	0.272
6.91	0.157	0.082	0.160	0.117	0.141	0.312	0.067	0.006	0.237	0.218	0.005	0.379	0.256	0.250
6.92	0.182	0.071	0.139	0.136	0.123	0.312	0.058	0.005	0.206	0.189	0.004	0.329	0.222	0.217
6.93	0.203	0.062	0.121	0.152	0.106	0.312	0.051	0.005	0.178	0.164	0.003	0.285	0.193	0.188
6.94	0.221	0.054	0.105	0.166	0.092	0.312	0.044	0.004	0.155	0.142	0.003	0.247	0.167	0.163
6.95	0.236	0.047	0.091	0.178	0.080	0.312	0.038	0.003	0.134	0.123	0.003	0.215	0.145	0.142
6.96	0.213	0.040	0.079	0.160	0.070	0.277	0.033	0.003	0.117	0.107	0.002	0.186	0.126	0.123
6.97	0.185	0.035	0.068	0.139	0.060	0.241	0.029	0.003	0.101	0.093	0.002	0.162	0.109	0.107
6.98	0.160	0.030	0.059	0.120	0.052	0.209	0.025	0.002	0.093	0.091	0.002	0.149	0.106	0.096
6.99	0.139	0.026	0.051	0.104	0.045	0.181	0.022	0.002	0.101	0.121	0.001	0.165	0.138	0.100
7	0.121	0.023	0.045	0.091	0.039	0.157	0.019	0.002	0.108	0.148	0.001	0.179	0.166	0.103
7.01	0.105	0.020	0.039	0.079	0.034	0.136	0.016	0.001	0.114	0.170	0.001	0.191	0.189	0.106
7.02	0.091	0.017	0.034	0.068	0.030	0.118	0.014	0.001	0.119	0.189	0.001	0.201	0.209	0.108
7.03	0.079	0.015	0.029	0.059	0.026	0.103	0.012	0.001	0.123	0.205	0.001	0.209	0.226	0.110
7.04	0.068	0.013	0.025	0.051	0.022	0.089	0.011	0.001	0.127	0.219	0.001	0.217	0.241	0.112
7.05	0.059	0.011	0.022	0.045	0.019	0.077	0.009	0.001	0.131	0.231	0.001	0.223	0.253	0.113
7.06	0.051	0.010	0.019	0.039	0.017	0.067	0.008	0.001	0.133	0.241	0.001	0.228	0.264	0.114
7.07	0.045	0.008	0.017	0.034	0.015	0.058	0.007	0.001	0.136	0.249	0.000	0.233	0.273	0.115
7.08	0.039	0.007	0.014	0.029	0.013	0.050	0.006	0.001	0.138	0.256	0.000	0.237	0.280	0.116
7.09	0.034	0.006	0.012	0.025	0.011	0.044	0.005	0.000	0.140	0.263	0.000	0.240	0.287	0.117
7.1	0.029	0.006	0.011	0.022	0.010	0.038	0.005	0.000	0.141	0.268	0.000	0.243	0.292	0.118
7.11	0.025	0.005	0.009	0.019	0.008	0.033	0.004	0.000	0.143	0.272	0.000	0.246	0.297	0.118
7.12	0.022	0.004	0.008	0.016	0.007	0.029	0.003	0.000	0.144	0.276	0.000	0.248	0.301	0.119
7.13	0.019	0.004	0.007	0.014	0.006	0.025	0.003	0.000	0.145	0.280	0.000	0.249	0.304	0.119
7.14	0.017	0.003	0.006	0.012	0.005	0.022	0.003	0.000	0.146	0.282	0.000	0.251	0.307	0.120
7.15	0.014	0.011	0.013	0.011	0.019	0.028	0.011	0.000	0.146	0.285	0.000	0.252	0.309	0.120
7.16	0.012	0.078	0.074	0.009	0.130	0.096	0.083	0.000	0.147	0.287	0.000	0.253	0.312	0.120
7.17	0.011	0.135	0.125	0.008	0.221	0.154	0.143	0.007	0.145	0.283	0.005	0.250	0.313	0.118
7.18	0.009	0.183	0.169	0.007	0.297	0.203	0.193	0.054	0.126	0.246	0.040	0.217	0.313	0.103
7.19	0.008	0.223	0.205	0.006	0.360	0.244	0.236	0.094	0.109	0.213	0.070	0.188	0.312	0.089
7.2	0.007	0.257	0.236	0.005	0.412	0.279	0.272	0.128	0.095	0.185	0.096	0.163	0.312	0.077
7.21	0.006	0.237	0.218	0.005	0.379	0.256	0.250	0.157	0.082	0.160	0.117	0.141	0.312	0.067
7.22	0.005	0.206	0.189	0.004	0.329	0.222	0.217	0.182	0.071	0.139	0.136	0.123	0.312	0.058
7.23	0.005	0.178	0.164	0.003	0.285	0.193	0.188	0.203	0.062	0.121	0.152	0.106	0.312	0.051
7.24	0.004	0.155	0.142	0.003	0.247	0.167	0.163	0.221	0.054	0.105	0.166	0.092	0.312	0.044
7.25	0.003	0.134	0.123	0.003	0.215	0.145	0.142	0.236	0.047	0.091	0.178	0.080	0.312	0.038
7.26	0.003	0.117	0.107	0.002	0.186	0.126	0.123	0.213	0.040	0.079	0.160	0.070	0.277	0.033
7.27	0.003	0.101	0.093	0.002	0.162	0.109	0.107	0.185	0.035	0.068	0.139	0.060	0.241	0.029
7.28	0.002	0.093	0.091	0.002	0.149	0.106	0.096	0.160	0.030	0.059	0.120	0.052	0.209	0.025
7.29	0.002	0.101	0.121	0.001	0.165	0.138	0.100	0.139	0.026	0.051	0.104	0.045	0.181	0.022
7.3	0.002	0.108	0.148	0.001	0.179	0.166	0.103	0.121	0.023	0.045	0.091	0.039	0.157	0.019
7.31	0.001	0.114	0.170	0.001	0.191	0.189	0.106	0.105	0.020	0.039	0.079	0.034	0.136	0.016
7.32	0.001	0.119	0.189	0.001	0.201	0.209	0.108	0.091	0.017	0.034	0.068	0.030	0.118	0.014
7.33	0.001	0.123	0.205	0.001	0.209	0.226	0.110	0.079	0.015	0.029	0.059	0.026	0.103	0.012
7.34	0.001	0.127	0.219	0.001	0.217	0.241	0.112	0.068	0.013	0.025	0.051	0.022	0.089	0.011
7.35	0.001	0.131	0.231	0.001	0.223	0.253	0.113	0.059	0.011	0.022	0.045	0.019	0.077	0.009
7.36	0.001	0.133	0.241	0.001	0.228	0.264	0.114	0.051	0.010	0.019	0.039	0.017	0.067	0.008
7.37	0.001	0.136	0.249	0.000	0.233	0.273	0.115	0.045	0.008	0.017	0.034	0.015	0.058	0.007
7.38	0.001	0.138	0.256	0.000	0.237	0.280	0.116	0.039	0.007	0.014	0.029	0.013	0.050	0.006
7.39	0.000	0.140	0.263	0.000	0.240	0.287	0.117	0.034	0.006	0.012	0.025	0.011	0.044	0.005
7.4	0.000	0.141	0.268	0.000	0.243	0.292	0.118	0.029	0.006	0.011	0.022	0.010	0.038	0.005
7.41	0.000	0.143	0.272	0.000	0.246	0.297	0.118	0.025	0.005	0.009	0.019	0.008	0.033	0.004
7.42	0.000	0.144	0.276	0.000	0.248	0.301	0.119	0.022	0.004	0.008	0.016	0.007	0.029	0.003
7.43	0.000	0.145	0.280	0.000	0.249	0.304	0.119	0.019	0.004	0.007	0.014	0.006	0.025	0.003
7.44	0.000	0.146	0.282	0.000	0.251	0.307	0.120	0.017	0.003	0.006	0.012	0.005	0.022	0.003
7.45	0.000	0.146	0.285	0.000	0.252	0.309	0.120	0.014	0.011	0.013	0.011	0.019	0.028	0.011
7.46	0.000	0.147	0.287	0.000	0.253	0.312	0.120	0.012	0.078	0.074	0.009	0.130	0.096	0.083
7.47	0.007	0.145	0.283	0.005	0.250	0.313	0.118	0.011	0.135	0.125	0.008	0.221	0.154	0.143
7.48	0.054	0.126	0.246	0.040	0.217	0.313	0.103	0.009	0.183	0.169	0.007	0.297	0.203	0.193
7.49	0.094	0.109	0.213	0.070	0.188	0.312	0.089	0.008	0.223	0.205	0.006	0.360	0.244	0.236
7.5	0.128	0.095	0.185	0.096	0.163	0.312	0.077	0.007	0.257	0.236	0.005	0.412	0.279	0.272
7.51	0.157	0.082	0.160	0.117	0.141	0.312	0.067	0.006	0.237	0.218	0.005	0.379	0.256	0.250
7.52	0.182	0.071	0.139	0.136	0.123	0.312	0.058	0.005	0.206	0.189	0.004	0.329	0.222	0.217
7.53	0.203	0.062	0.121	0.152	0.106	0.312	0.051	0.005	0.178	0.164	0.003	0.285	0.193	0.188
7.54	0.221	0.054	0.105	0.166	0.092	0.312	0.044	0.004	0.155	0.142	0.003	0.247	0.167	0.163
7.55	0.236	0.047	0.091	0.178	0.080	0.312	0.038	0.003	0.134	0.123	0.003	0.215	0.145	0.142
7.56	0.213	0.040	0.079	0.160	0.070	0.277	0.033	0.003	0.117	0.107	0.002	0.186	0.126	0.123
7.57	0.185	0.035	0.068	0.139	0.060	0.241	0.029	0.003	0.101	0.093	0.002	0.162	0.109	0.107
7.58	0.160	0.030	0.059	0.120	0.052	0.209	0.025	0.002	0.093	0.091	0.002	0.149	0.106	0.096
7.59	0.139	0.026	0.051	0.104	0.045	0.181	0.022	0.002	0.101	0.121	0.001	0.165	0.138	0.100
7.6	0.121	0.023	0.045	0.091	0.039	0.157	0.019	0.002	0.108	0.148	0.001	0.179	0.166	0.103
7.61	0.105	0.020	0.039	0.079	0.034	0.136	0.016	0.001	0.114	0.170	0.001	0.191	0.189	0.106
7.62	0.091	0.017	0.034	0.068	0.030	0.118	0.014	0.001	0.119	0.189	0.001	0.201	0.209	0.108
7.63	0.079	0.015	0.029	0.059	0.026	0.103	0.012	0.001	0.123	0.205	0.001	0.209	0.226	0.110
7.64	0.068	0.013	0.025	0.051	0.022	0.089	0.011	0.001	0.127	0.219	0.001	0.217	0.241	0.112
7.65	0.059	0.011	0.022	0.045	0.019	0.077	0.009	0.001	0.131	0.231	0.001	0.223	0.253	0.113
7.66	0.051	0.010	0.019	0.039	0.017	0.067	0.008	0.001	0.133	0.241	0.001	0.228	0.264	0.114
7.67	0.045	0.008	0.017	0.034	0.015	0.058	0.007	0.001	0.136	0.249	0.000	0.233	0.273	0.115
7.68	0.039	0.007	0.014	0.029	0.013	0.050	0.006	0.001	0.138	0.256	0.000	0.237	0.280	0.116
7.69	0.034	0.006	0.012	0.025	0.011	0.044	0.005	0.000	0.140	0.263	0.000	0.240	0.287	0.117
7.7	0.029	0.006	0.011	0.022	0.010	0.038	0.005	0.000	0.141	0.268	0.000	0.243	0.292	0.118
7.71	0.025	0.005	0.009	0.019	0.008	0.033	0.004	0.000	0.143	0.272	0.000	0.246	0.297	0.118
7.72	0.022	0.004	0.008	0.016	0.007	0.029	0.003	0.000	0.144	0.276	0.000	0.248	0.301	0.119
7.73	0.019	0.004	0.007	0.014	0.006	0.025	0.003	0.000	0.145	0.280	0.000	0.249	0.304	0.119
7.74	0.017	0.003	0.006	0.012	0.005	0.022	0.003	0.000	0.146	0.282	0.000	0.251	0.307	0.120
7.75	0.014	0.011	0.013	0.011	0.019	0.028	0.011	0.000	0.146	0.285	0.000	0.252	0.309	0.120
7.76	0.012	0.078	0.074	0.009	0.130	0.096	0.083	0.000	0.147	0.287	0.000	0.253	0.312	0.120
7.77	0.011	0.135	0.125	0.008	0.221	0.154	0.143	0.007	0.145	0.283	0.005	0.250	0.313	0.118
7.78	0.009	0.183	0.169	0.007	0.297	0.203	0.193	0.054	0.126	0.246	0.040	0.217	0.313	0.103
7.79	0.008	0.223	0.205	0.006	0.360	0.244	0.236	0.094	0.109	0.213	0.070	0.188	0.312	0.089
7.8	0.007	0.257	0.236	0.005	0.412	0.279	0.272	0.128	0.095	0.185	0.096	0.163	0.312	0.077
7.81	0.006	0.237	0.218	0.005	0.379	0.256	0.250	0.157	0.082	0.160	0.117	0.141	0.312	0.067
7.82	0.005	0.206	0.189	0.004	0.329	0.222	0.217	0.182	0.071	0.139	0.136	0.123	0.312	0.058
7.83	0.005	0.178	0.164	0.003	0.285	0.193	0.188	0.203	0.062	0.121	0.152	0.106	0.312	0.051
7.84	0.004	0.155	0.142	0.003	0.247	0.167	0.163	0.221	0.054	0.105	0.166	0.092	0.312	0.044
7.85	0.003	0.134	0.123	0.003	0.215	0.145	0.142	0.236	0.047	0.091	0.178	0.080	0.312	0.038
7.86	0.003	0.117	0.107	0.002	0.186	0.126	0.123	0.213	0.040	0.079	0.160	0.070	0.277	0.033
7.87	0.003	0.101	0.093	0.002	0.162	0.109	0.107	0.185	0.035	0.068	0.139	0.060	0.241	0.029
7.88	0.002	0.093	0.091	0.002	0.149	0.106	0.096	0.160	0.030	0.059	0.120	0.052	0.209	0.025
7.89	0.002	0.101	0.121	0.001	0.165	0.138	0.100	0.139	0.026	0.051	0.104	0.045	0.181	0.022
7.9	0.002	0.108	0.148	0.001	0.179	0.166	0.103	0.121	0.023	0.045	0.091	0.039	0.157	0.019
7.91	0.001	0.114	0.170	0.001	0.191	0.189	0.106	0.105	0.020	0.039	0.079	0.034	0.136	0.016
7.92	0.001	0.119	0.189	0.001	0.201	0.209	0.108	0.091	0.017	0.034	0.068	0.030	0.118	0.014
7.93	0.001	0.123	0.205	0.001	0.209	0.226	0.110	0.079	0.015	0.029	0.059	0.026	0.103	0.012
7.94	0.001	0.127	0.219	0.001	0.217	0.241	0.112	0.068	0.013	0.025	0.051	0.022	0.089	0.011
7.95	0.001	0.131	0.231	0.001	0.223	0.253	0.113	0.059	0.011	0.022	0.045	0.019	0.077	0.009
7.96	0.001	0.133	0.241	0.001	0.228	0.264	0.114	0.051	0.010	0.019	0.039	0.017	0.067	0.008
7.97	0.001	0.136	0.249	0.000	0.233	0.273	0.115	0.045	0.008	0.017	0.034	0.015	0.058	0.007
7.98	0.001	0.138	0.256	0.000	0.237	0.280	0.116	0.039	0.007	0.014	0.029	0.013	0.050	0.006
7.99	0.000	0.140	0.263	0.000	0.240	0.287	0.117	0.034	0.006	0.012	0.025	0.011	0.044	0.005
8	0.000	0.141	0.268	0.000	0.243	0.292	0.118	0.029	0.006	0.011	0.022	0.010	0.038	0.005
8.01	0.000	0.143	0.272	0.000	0.246	0.297	0.118	0.025	0.005	0.009	0.019	0.008	0.033	0.004
8.02	0.000	0.144	0.276	0.000	0.248	0.301	0.119	0.022	0.004	0.008	0.016	0.007	0.029	0.003
8.03	0.000	0.145	0.280	0.000	0.249	0.304	0.119	0.019	0.004	0.007	0.014	0.006	0.025	0.003
8.04	0.000	0.146	0.282	0.000	0.251	0.307	0.120	0.017	0.003	0.006	0.012	0.005	0.022	0.003
8.05	0.000	0.146	0.285	0.000	0.252	0.309	0.120	0.014	0.011	0.013	0.011	0.019	0.028	0.011
8.06	0.000	0.147	0.287	0.000	0.253	0.312	0.120	0.012	0.078	0.074	0.009	0.130	0.096	0.083
8.07	0.007	0.145	0.283	0.005	0.250	0.313	0.118	0.011	0.135	0.125	0.008	0.221	0.154	0.143
8.08	0.054	0.126	0.246	0.040	0.217	0.313	0.103	0.009	0.183	0.169	0.007	0.297	0.203	0.193
8.09	0.094	0.109	0.213	0.070	0.188	0.312	0.089	0.008	0.223	0.205	0.006	0.360	0.244	0.236
8.1	0.128	0.095	0.185	0.096	0.163	0.312	0.077	0.007	0.257	0.236	0.005	0.412	0.279	0.272
8.11	0.157	0.082	0.160	0.117	0.141	0.312	0.067	0.006	0.237	0.218	0.005	0.379	0.256	0.250
8.12	0.182	0.071	0.139	0.136	0.123	0.312	0.058	0.005	0.206	0.189	0.004	0.329	0.222	0.217
8.13	0.203	0.062	0.121	0.152	0.106	0.312	0.051	0.005	0.178	0.164	0.003	0.285	0.193	0.188
8.14	0.221	0.054	0.105	0.166	0.092	0.312	0.044	0.004	0.155	0.142	0.003	0.247	0.167	0.163
8.15	0.236	0.047	0.091	0.178	0.080	0.312	0.038	0.003	0.134	0.123	0.003	0.215	0.145	0.142
8.16	0.213	0.040	0.079	0.160	0.070	0.277	0.033	0.003	0.117	0.107	0.002	0.186	0.126	0.123
8.17	0.185	0.035	0.068	0.139	0.060	0.241	0.029	0.003	0.101	0.093	0.002	0.162	0.109	0.107
8.18	0.160	0.030	0.059	0.120	0.052	0.209	0.025	0.002	0.093	0.091	0.002	0.149	0.106	0.096
8.19	0.139	0.026	0.051	0.104	0.045	0.181	0.022	0.002	0.101	0.121	0.001	0.165	0.138	0.100
8.2	0.121	0.023	0.045	0.091	0.039	0.157	0.019	0.002	0.108	0.148	0.001	0.179	0.166	0.103
8.21	0.105	0.020	0.039	0.079	0.034	0.136	0.016	0.001	0.114	0.170	0.001	0.191	0.189	0.106
8.22	0.091	0.017	0.034	0.068	0.030	0.118	0.014	0.001	0.119	0.189	0.001	0.201	0.209	0.108
8.23	0.079	0.015	0.029	0.059	0.026	0.103	0.012	0.001	0.123	0.205	0.001	0.209	0.226	0.110
8.24	0.068	0.013	0.025	0.051	0.022	0.089	0.011	0.001	0.127	0.219	0.001	0.217	0.241	0.112
8.25	0.059	0.011	0.022	0.045	0.019	0.077	0.009	0.001	0.131	0.231	0.001	0.223	0.253	0.113
8.26	0.051	0.010	0.019	0.039	0.017	0.067	0.008	0.001	0.133	0.241	0.001	0.228	0.264	0.114
8.27	0.045	0.008	0.017	0.034	0.015	0.058	0.007	0.001	0.136	0.249	0.000	0.233	0.273	0.115
8.28	0.039	0.007	0.014	0.029	0.013	0.050	0.006	0.001	0.138	0.256	0.000	0.237	0.280	0.116
8.29	0.034	0.006	0.012	0.025	0.011	0.044	0.005	0.000	0.140	0.263	0.000	0.240	0.287	0.117
8.3	0.029	0.006	0.011	0.022	0.010	0.038	0.005	0.000	0.141	0.268	0.000	0.243	0.292	0.118
8.31	0.025	0.005	0.009	0.019	0.008	0.033	0.004	0.000	0.143	0.272	0.000	0.246	0.297	0.118
8.32	0.022	0.004	0.008	0.016	0.007	0.029	0.003	0.000	0.144	0.276	0.000	0.248	0.301	0.119
8.33	0.019	0.004	0.007	0.014	0.006	0.025	0.003	0.000	0.145	0.280	0.000	0.249	0.304	0.119
8.34	0.017	0.003	0.006	0.012	0.005	0.022	0.003	0.000	0.146	0.282	0.000	0.251	0.307	0.120
8.35	0.014	0.011	0.013	0.011	0.019	0.028	0.011	0.000	0.146	0.285	0.000	0.252	0.309	0.120
8.36	0.012	0.078	0.074	0.009	0.130	0.096	0.083	0.000	0.147	0.287	0.000	0.253	0.312	0.120
8.37	0.011	0.135	0.125	0.008	0.221	0.154	0.143	0.007	0.145	0.283	0.005	0.250	0.313	0.118
8.38	0.009	0.183	0.169	0.007	0.297	0.203	0.193	0.054	0.126	0.246	0.040	0.217	0.313	0.103
8.39	0.008	0.223	0.205	0.006	0.360	0.244	0.236	0.094	0.109	0.213	0.070	0.188	0.312	0.089
8.4	0.007	0.257	0.236	0.005	0.412	0.279	0.272	0.128	0.095	0.185	0.096	0.163	0.312	0.077
8.41	0.006	0.237	0.218	0.005	0.379	0.256	0.250	0.157	0.082	0.160	0.117	0.141	0.312	0.067
8.42	0.005	0.206	0.189	0.004	0.329	0.222	0.217	0.182	0.071	0.139	0.136	0.123	0.312	0.058
8.43	0.005	0.178	0.164	0.003	0.285	0.193	0.188	0.203	0.062	0.121	0.152	0.106	0.312	0.051
8.44	0.004	0.155	0.142	0.003	0.247	0.167	0.163	0.221	0.054	0.105	0.166	0.092	0.312	0.044
8.45	0.003	0.134	0.123	0.003	0.215	0.145	0.142	0.236	0.047	0.091	0.178	0.080	0.312	0.038
8.46	0.003	0.117	0.107	0.002	0.186	0.126	0.123	0.213	0.040	0.079	0.160	0.070	0.277	0.033
8.47	0.003	0.101	0.093	0.002	0.162	0.109	0.107	0.185	0.035	0.068	0.139	0.060	0.241	0.029
8.48	0.002	0.093	0.091	0.002	0.149	0.106	0.096	0.160	0.030	0.059	0.120	0.052	0.209	0.025
8.49	0.002	0.101	0.121	0.001	0.165	0.138	0.100	0.139	0.026	0.051	0.104	0.045	0.181	0.022
8.5	0.002	0.108	0.148	0.001	0.179	0.166	0.103	0.121	0.023	0.045	0.091	0.039	0.157	0.019
8.51	0.001	0.114	0.170	0.001	0.191	0.189	0.106	0.105	0.020	0.039	0.079	0.034	0.136	0.016
8.52	0.001	0.119	0.189	0.001	0.201	0.209	0.108	0.091	0.017	0.034	0.068	0.030	0.118	0.014
8.53	0.001	0.123	0.205	0.001	0.209	0.226	0.110	0.079	0.015	0.029	0.059	0.026	0.103	0.012
8.54	0.001	0.127	0.219	0.001	0.217	0.241	0.112	0.068	0.013	0.025	0.051	0.022	0.089	0.011
8.55	0.001	0.131	0.231	0.001	0.223	0.253	0.113	0.059	0.011	0.022	0.045	0.019	0.077	0.009
8.56	0.001	0.133	0.241	0.001	0.228	0.264	0.114	0.051	0.010	0.019	0.039	0.017	0.067	0.008
8.57	0.001	0.136	0.249	0.000	0.233	0.273	0.115	0.045	0.008	0.017	0.034	0.015	0.058	0.007
8.58	0.001	0.138	0.256	0.000	0.237	0.280	0.116	0.039	0.007	0.014	0.029	0.013	0.050	0.006
8.59	0.000	0.140	0.263	0.000	0.240	0.287	0.117	0.034	0.006	0.012	0.025	0.011	0.044	0.005
8.6	0.000	0.141	0.268	0.000	0.243	0.292	0.118	0.029	0.006	0.011	0.022	0.010	0.038	0.005
8.61	0.000	0.143	0.272	0.000	0.246	0.297	0.118	0.025	0.005	0.009	0.019	0.008	0.033	0.004
8.62	0.000	0.144	0.276	0.000	0.248	0.301	0.119	0.022	0.004	0.008	0.016	0.007	0.029	0.003
8.63	0.000	0.145	0.280	0.000	0.249	0.304	0.119	0.019	0.004	0.007	0.014	0.006	0.025	0.003
8.64	0.000	0.146	0.282	0.000	0.251	0.307	0.120	0.017	0.003	0.006	0.012	0.005	0.022	0.003
8.65	0.000	0.146	0.285	0.000	0.252	0.309	0.120	0.014	0.011	0.013	0.011	0.019	0.028	0.011
8.66	0.000	0.147	0.287	0.000	0.253	0.312	0.120	0.012	0.078	0.074	0.009	0.130	0.096	0.083
8.67	0.007	0.145	0.283	0.005	0.250	0.313	0.118	0.011	0.135	0.125	0.008	0.221	0.154	0.143
8.68	0.054	0.126	0.246	0.040	0.217	0.313	0.103	0.009	0.183	0.169	0.007	0.297	0.203	0.193
8.69	0.094	0.109	0.213	0.070	0.188	0.312	0.089	0.008	0.223	0.205	0.006	0.360	0.244	0.236
8.7	0.128	0.095	0.185	0.096	0.163	0.312	0.077	0.007	0.257	0.236	0.005	0.412	0.279	0.272
8.71	0.157	0.082	0.160	0.117	0.141	0.312	0.067	0.006	0.237	0.218	0.005	0.379	0.256	0.250
8.72	0.182	0.071	0.139	0.136	0.123	0.312	0.058	0.005	0.206	0.189	0.004	0.329	0.222	0.217
8.73	0.203	0.062	0.121	0.152	0.106	0.312	0.051	0.005	0.178	0.164	0.003	0.285	0.193	0.188
8.74	0.221	0.054	0.105	0.166	0.092	0.312	0.044	0.004	0.155	0.142	0.003	0.247	0.167	0.163
8.75	0.236	0.047	0.091	0.178	0.080	0.312	0.038	0.003	0.134	0.123	0.003	0.215	0.145	0.142
8.76	0.213	0.040	0.079	0.160	0.070	0.277	0.033	0.003	0.117	0.107	0.002	0.186	0.126	0.123
8.77	0.185	0.035	0.068	0.139	0.060	0.241	0.029	0.003	0.101	0.093	0.002	0.162	0.109	0.107
8.78	0.160	0.030	0.059	0.120	0.052	0.209	0.025	0.002	0.093	0.091	0.002	0.149	0.106	0.096
8.79	0.139	0.026	0.051	0.104	0.045	0.181	0.022	0.002	0.101	0.121	0.001	0.165	0.138	0.100
8.8	0.121	0.023	0.045	0.091	0.039	0.157	0.019	0.002	0.108	0.148	0.001	0.179	0.166	0.103
8.81	0.105	0.020	0.039	0.079	0.034	0.136	0.016	0.001	0.114	0.170	0.001	0.191	0.189	0.106
8.82	0.091	0.017	0.034	0.068	0.030	0.118	0.014	0.001	0.119	0.189	0.001	0.201	0.209	0.108
8.83	0.079	0.015	0.029	0.059	0.026	0.103	0.012	0.001	0.123	0.205	0.001	0.209	0.226	0.110
8.84	0.068	0.013	0.025	0.051	0.022	0.089	0.011	0.001	0.127	0.219	0.001	0.217	0.241	0.112
8.85	0.059	0.011	0.022	0.045	0.019	0.077	0.009	0.001	0.131	0.231	0.001	0.223	0.253	0.113
8.86	0.051	0.010	0.019	0.039	0.017	0.067	0.008	0.001	0.133	0.241	0.001	0.228	0.264	0.114
8.87	0.045	0.008	0.017	0.034	0.015	0.058	0.007	0.001	0.136	0.249	0.000	0.233	0.273	0.115
8.88	0.039	0.007	0.014	0.029	0.013	0.050	0.006	0.001	0.138	0.256	0.000	0.237	0.280	0.116
8.89	0.034	0.006	0.012	0.025	0.011	0.044	0.005	0.000	0.140	0.263	0.000	0.240	0.287	0.117
8.9	0.029	0.006	0.011	0.022	0.010	0.038	0.005	0.000	0.141	0.268	0.000	0.243	0.292	0.118
8.91	0.025	0.005	0.009	0.019	0.008	0.033	0.004	0.000	0.143	0.272	0.000	0.246	0.297	0.118
8.92	0.022	0.004	0.008	0.016	0.007	0.029	0.003	0.000	0.144	0.276	0.000	0.248	0.301	0.119
8.93	0.019	0.004	0.007	0.014	0.006	0.025	0.003	0.000	0.145	0.280	0.000	0.249	0.304	0.119
8.94	0.017	0.003	0.006	0.012	0.005	0.022	0.003	0.000	0.146	0.282	0.000	0.251	0.307	0.120
8.95	0.014	0.011	0.013	0.011	0.019	0.028	0.011	0.000	0.146	0.285	0.000	0.252	0.309	0.120
8.96	0.012	0.078	0.074	0.009	0.130	0.096	0.083	0.000	0.147	0.287	0.000	0.253	0.312	0.120
8.97	0.011	0.135	0.125	0.008	0.221	0.154	0.143	0.007	0.145	0.283	0.005	0.250	0.313	0.118
8.98	0.009	0.183	0.169	0.007	0.297	0.203	0.193	0.054	0.126	0.246	0.040	0.217	0.313	0.103
8.99	0.008	0.223	0.205	0.006	0.360	0.244	0.236	0.094	0.109	0.213	0.070	0.188	0.312	0.089
9	0.007	0.257	0.236	0.005	0.412	0.279	0.272	0.128	0.095	0.185	0.096	0.163	0.312	0.077
9.01	0.006	0.237	0.218	0.005	0.379	0.256	0.250	0.157	0.082	0.160	0.117	0.141	0.312	0.067
9.02	0.005	0.206	0.189	0.004	0.329	0.222	0.217	0.182	0.071	0.139	0.136	0.123	0.312	0.058
9.03	0.005	0.178	0.164	0.003	0.285	0.193	0.188	0.203	0.062	0.121	0.152	0.106	0.312	0.051
9.04	0.004	0.155	0.142	0.003	0.247	0.167	0.163	0.221	0.054	0.105	0.166	0.092	0.312	0.044
9.05	0.003	0.134	0.123	0.003	0.215	0.145	0.142	0.236	0.047	0.091	0.178	0.080	0.312	0.038
9.06	0.003	0.117	0.107	0.002	0.186	0.126	0.123	0.213	0.040	0.079	0.160	0.070	0.277	0.033
9.07	0.003	0.101	0.093	0.002	0.162	0.109	0.107	0.185	0.035	0.068	0.139	0.060	0.241	0.029
9.08	0.002	0.093	0.091	0.002	0.149	0.106	0.096	0.160	0.030	0.059	0.120	0.052	0.209	0.025
9.09	0.002	0.101	0.121	0.001	0.165	0.138	0.100	0.139	0.026	0.051	0.104	0.045	0.181	0.022
9.1	0.002	0.108	0.148	0.001	0.179	0.166	0.103	0.121	0.023	0.045	0.091	0.039	0.157	0.019
9.11	0.001	0.114	0.170	0.001	0.191	0.189	0.106	0.105	0.020	0.039	0.079	0.034	0.136	0.016
9.12	0.001	0.119	0.189	0.001	0.201	0.209	0.108	0.091	0.017	0.034	0.068	0.030	0.118	0.014
9.13	0.001	0.123	0.205	0.001	0.209	0.226	0.110	0.079	0.015	0.029	0.059	0.026	0.103	0.012
9.14	0.001	0.127	0.219	0.001	0.217	0.241	0.112	0.068	0.013	0.025	0.051	0.022	0.089	0.011
9.15	0.001	0.131	0.231	0.001	0.223	0.253	0.113	0.059	0.011	0.022	0.045	0.019	0.077	0.009
9.16	0.001	0.133	0.241	0.001	0.228	0.264	0.114	0.051	0.010	0.019	0.039	0.017	0.067	0.008
9.17	0.001	0.136	0.249	0.000	0.233	0.273	0.115	0.045	0.008	0.017	0.034	0.015	0.058	0.007
9.18	0.001	0.138	0.256	0.000	0.237	0.280	0.116	0.039	0.007	0.014	0.029	0.013	0.050	0.006
9.19	0.000	0.140	0.263	0.000	0.240	0.287	0.117	0.034	0.006	0.012	0.025	0.011	0.044	0.005
9.2	0.000	0.141	0.268	0.000	0.243	0.292	0.118	0.029	0.006	0.011	0.022	0.010	0.038	0.005
9.21	0.000	0.143	0.272	0.000	0.246	0.297	0.118	0.025	0.005	0.009	0.019	0.008	0.033	0.004
9.22	0.000	0.144	0.276	0.000	0.248	0.301	0.119	0.022	0.004	0.008	0.016	0.007	0.029	0.003
9.23	0.000	0.145	0.280	0.000	0.249	0.304	0.119	0.019	0.004	0.007	0.014	0.006	0.025	0.003
9.24	0.000	0.146	0.282	0.000	0.251	0.307	0.120	0.017	0.003	0.006	0.012	0.005	0.022	0.003
9.25	0.000	0.146	0.285	0.000	0.252	0.309	0.120	0.014	0.011	0.013	0.011	0.019	0.028	0.011
9.26	0.000	0.147	0.287	0.000	0.253	0.312	0.120	0.012	0.078	0.074	0.009	0.130	0.096	0.083
9.27	0.007	0.145	0.283	0.005	0.250	0.313	0.118	0.011	0.135	0.125	0.008	0.221	0.154	0.143
9.28	0.054	0.126	0.246	0.040	0.217	0.313	0.103	0.009	0.183	0.169	0.007	0.297	0.203	0.193
9.29	0.094	0.109	0.213	0.070	0.188	0.312	0.089	0.008	0.223	0.205	0.006	0.360	0.244	0.236
9.3	0.128	0.095	0.185	0.096	0.163	0.312	0.077	0.007	0.257	0.236	0.005	0.412	0.279	0.272
9.31	0.157	0.082	0.160	0.117	0.141	0.312	0.067	0.006	0.237	0.218	0.005	0.379	0.256	0.250
9.32	0.182	0.071	0.139	0.136	0.123	0.312	0.058	0.005	0.206	0.189	0.004	0.329	0.222	0.217
9.33	0.203	0.062	0.121	0.152	0.106	0.312	0.051	0.005	0.178	0.164	0.003	0.285	0.193	0.188
9.34	0.221	0.054	0.105	0.166	0.092	0.312	0.044	0.004	0.155	0.142	0.003	0.247	0.167	0.163
9.35	0.236	0.047	0.091	0.178	0.080	0.312	0.038	0.003	0.134	0.123	0.003	0.215	0.145	0.142
9.36	0.213	0.040	0.079	0.160	0.070	0.277	0.033	0.003	0.117	0.107	0.002	0.186	0.126	0.123
9.37	0.185	0.035	0.068	0.139	0.060	0.241	0.029	0.003	0.101	0.093	0.002	0.162	0.109	0.107
9.38	0.160	0.030	0.059	0.120	0.052	0.209	0.025	0.002	0.093	0.091	0.002	0.149	0.106	0.096
9.39	0.139	0.026	0.051	0.104	0.045	0.181	0.022	0.002	0.101	0.121	0.001	0.165	0.138	0.100
9.4	0.121	0.023	0.045	0.091	0.039	0.157	0.019	0.002	0.108	0.148	0.001	0.179	0.166	0.103
9.41	0.105	0.020	0.039	0.079	0.034	0.136	0.016	0.001	0.114	0.170	0.001	0.191	0.189	0.106
9.42	0.091	0.017	0.034	0.068	0.030	0.118	0.014	0.001	0.119	0.189	0.001	0.201	0.209	0.108
9.43	0.079	0.015	0.029	0.059	0.026	0.103	0.012	0.001	0.123	0.205	0.001	0.209	0.226	0.110
9.44	0.068	0.013	0.025	0.051	0.022	0.089	0.011	0.001	0.127	0.219	0.001	0.217	0.241	0.112
9.45	0.059	0.011	0.022	0.045	0.019	0.077	0.009	0.001	0.131	0.231	0.001	0.223	0.253	0.113
9.46	0.051	0.010	0.019	0.039	0.017	0.067	0.008	0.001	0.133	0.241	0.001	0.228	0.264	0.114
9.47	0.045	0.008	0.017	0.034	0.015	0.058	0.007	0.001	0.136	0.249	0.000	0.233	0.273	0.115
9.48	0.039	0.007	0.014	0.029	0.013	0.050	0.006	0.001	0.138	0.256	0.000	0.237	0.280	0.116
9.49	0.034	0.006	0.012	0.025	0.011	0.044	0.005	0.000	0.140	0.263	0.000	0.240	0.287	0.117
