# Supplementary material for: Adaptive hindlimb split-belt treadmill walking in rats by controlling basic muscle activation patterns via phase resetting
Source: Sci Rep. 2018 Nov 26;8:17341. doi: 10.1038/s41598-018-35714-8 (PMC6255885; doi:10.1038/s41598-018-35714-8)
Supplement: Supplementary file 6 — Supplementary Dataset S2 [file 41598_2018_35714_MOESM6_ESM.zip › S2_Dataset/Simulation_without_phasereset_condition1_5x/oscillator.csv]

0	1.036	4.177
0.01	1.140	4.282
0.02	1.245	4.387
0.03	1.350	4.491
0.04	1.455	4.596
0.05	1.559	4.701
0.06	1.664	4.806
0.07	1.769	4.910
0.08	1.873	5.015
0.09	1.978	5.120
0.1	2.083	5.225
0.11	2.188	5.329
0.12	2.292	5.434
0.13	2.397	5.539
0.14	2.502	5.643
0.15	2.607	5.748
0.16	2.711	5.853
0.17	2.816	5.958
0.18	2.921	6.062
0.19	3.025	6.167
0.2	3.130	6.272
0.21	3.235	0.093
0.22	3.340	0.198
0.23	3.444	0.303
0.24	3.549	0.407
0.25	3.654	0.512
0.26	3.758	0.617
0.27	3.863	0.722
0.28	3.968	0.826
0.29	4.073	0.931
0.3	4.177	1.036
0.31	4.282	1.140
0.32	4.387	1.245
0.33	4.491	1.350
0.34	4.596	1.455
0.35	4.701	1.559
0.36	4.806	1.664
0.37	4.910	1.769
0.38	5.015	1.873
0.39	5.120	1.978
0.4	5.225	2.083
0.41	5.329	2.188
0.42	5.434	2.292
0.43	5.539	2.397
0.44	5.643	2.502
0.45	5.748	2.607
0.46	5.853	2.711
0.47	5.958	2.816
0.48	6.062	2.921
0.49	6.167	3.025
0.5	6.272	3.130
0.51	0.093	3.235
0.52	0.198	3.340
0.53	0.303	3.444
0.54	0.407	3.549
0.55	0.512	3.654
0.56	0.617	3.758
0.57	0.722	3.863
0.58	0.826	3.968
0.59	0.931	4.073
0.6	1.036	4.177
0.61	1.140	4.282
0.62	1.245	4.387
0.63	1.350	4.491
0.64	1.455	4.596
0.65	1.559	4.701
0.66	1.664	4.806
0.67	1.769	4.910
0.68	1.873	5.015
0.69	1.978	5.120
0.7	2.083	5.225
0.71	2.188	5.329
0.72	2.292	5.434
0.73	2.397	5.539
0.74	2.502	5.643
0.75	2.607	5.748
0.76	2.711	5.853
0.77	2.816	5.958
0.78	2.921	6.062
0.79	3.025	6.167
0.8	3.130	6.272
0.81	3.235	0.093
0.82	3.340	0.198
0.83	3.444	0.303
0.84	3.549	0.407
0.85	3.654	0.512
0.86	3.758	0.617
0.87	3.863	0.722
0.88	3.968	0.826
0.89	4.073	0.931
0.9	4.177	1.036
0.91	4.282	1.140
0.92	4.387	1.245
0.93	4.491	1.350
0.94	4.596	1.455
0.95	4.701	1.559
0.96	4.806	1.664
0.97	4.910	1.769
0.98	5.015	1.873
0.99	5.120	1.978
1	5.225	2.083
1.01	5.329	2.188
1.02	5.434	2.292
1.03	5.539	2.397
1.04	5.643	2.502
1.05	5.748	2.607
1.06	5.853	2.711
1.07	5.958	2.816
1.08	6.062	2.921
1.09	6.167	3.025
1.1	6.272	3.130
1.11	0.093	3.235
1.12	0.198	3.340
1.13	0.303	3.444
1.14	0.407	3.549
1.15	0.512	3.654
1.16	0.617	3.758
1.17	0.722	3.863
1.18	0.826	3.968
1.19	0.931	4.073
1.2	1.036	4.177
1.21	1.140	4.282
1.22	1.245	4.387
1.23	1.350	4.491
1.24	1.455	4.596
1.25	1.559	4.701
1.26	1.664	4.806
1.27	1.769	4.910
1.28	1.873	5.015
1.29	1.978	5.120
1.3	2.083	5.225
1.31	2.188	5.329
1.32	2.292	5.434
1.33	2.397	5.539
1.34	2.502	5.643
1.35	2.607	5.748
1.36	2.711	5.853
1.37	2.816	5.958
1.38	2.921	6.062
1.39	3.025	6.167
1.4	3.130	6.272
1.41	3.235	0.093
1.42	3.340	0.198
1.43	3.444	0.303
1.44	3.549	0.407
1.45	3.654	0.512
1.46	3.758	0.617
1.47	3.863	0.722
1.48	3.968	0.826
1.49	4.073	0.931
1.5	4.177	1.036
1.51	4.282	1.140
1.52	4.387	1.245
1.53	4.491	1.350
1.54	4.596	1.455
1.55	4.701	1.559
1.56	4.806	1.664
1.57	4.910	1.769
1.58	5.015	1.873
1.59	5.120	1.978
1.6	5.225	2.083
1.61	5.329	2.188
1.62	5.434	2.292
1.63	5.539	2.397
1.64	5.643	2.502
1.65	5.748	2.607
1.66	5.853	2.711
1.67	5.958	2.816
1.68	6.062	2.921
1.69	6.167	3.025
1.7	6.272	3.130
1.71	0.093	3.235
1.72	0.198	3.340
1.73	0.303	3.444
1.74	0.407	3.549
1.75	0.512	3.654
1.76	0.617	3.758
1.77	0.722	3.863
1.78	0.826	3.968
1.79	0.931	4.073
1.8	1.036	4.177
1.81	1.140	4.282
1.82	1.245	4.387
1.83	1.350	4.491
1.84	1.455	4.596
1.85	1.559	4.701
1.86	1.664	4.806
1.87	1.769	4.910
1.88	1.873	5.015
1.89	1.978	5.120
1.9	2.083	5.225
1.91	2.188	5.329
1.92	2.292	5.434
1.93	2.397	5.539
1.94	2.502	5.643
1.95	2.607	5.748
1.96	2.711	5.853
1.97	2.816	5.958
1.98	2.921	6.062
1.99	3.025	6.167
2	3.130	6.272
2.01	3.235	0.093
2.02	3.340	0.198
2.03	3.444	0.303
2.04	3.549	0.407
2.05	3.654	0.512
2.06	3.758	0.617
2.07	3.863	0.722
2.08	3.968	0.826
2.09	4.073	0.931
2.1	4.177	1.036
2.11	4.282	1.140
2.12	4.387	1.245
2.13	4.491	1.350
2.14	4.596	1.455
2.15	4.701	1.559
2.16	4.806	1.664
2.17	4.910	1.769
2.18	5.015	1.873
2.19	5.120	1.978
2.2	5.225	2.083
2.21	5.329	2.188
2.22	5.434	2.292
2.23	5.539	2.397
2.24	5.643	2.502
2.25	5.748	2.607
2.26	5.853	2.711
2.27	5.958	2.816
2.28	6.062	2.921
2.29	6.167	3.025
2.3	6.272	3.130
2.31	0.093	3.235
2.32	0.198	3.340
2.33	0.303	3.444
2.34	0.407	3.549
2.35	0.512	3.654
2.36	0.617	3.758
2.37	0.722	3.863
2.38	0.826	3.968
2.39	0.931	4.073
2.4	1.036	4.177
2.41	1.140	4.282
2.42	1.245	4.387
2.43	1.350	4.491
2.44	1.455	4.596
2.45	1.559	4.701
2.46	1.664	4.806
2.47	1.769	4.910
2.48	1.873	5.015
2.49	1.978	5.120
2.5	2.083	5.225
2.51	2.188	5.329
2.52	2.292	5.434
2.53	2.397	5.539
2.54	2.502	5.643
2.55	2.607	5.748
2.56	2.711	5.853
2.57	2.816	5.958
2.58	2.921	6.062
2.59	3.025	6.167
2.6	3.130	6.272
2.61	3.235	0.093
2.62	3.340	0.198
2.63	3.444	0.303
2.64	3.549	0.407
2.65	3.654	0.512
2.66	3.758	0.617
2.67	3.863	0.722
2.68	3.968	0.826
2.69	4.073	0.931
2.7	4.177	1.036
2.71	4.282	1.140
2.72	4.387	1.245
2.73	4.491	1.350
2.74	4.596	1.455
2.75	4.701	1.559
2.76	4.806	1.664
2.77	4.910	1.769
2.78	5.015	1.873
2.79	5.120	1.978
2.8	5.225	2.083
2.81	5.329	2.188
2.82	5.434	2.292
2.83	5.539	2.397
2.84	5.643	2.502
2.85	5.748	2.607
2.86	5.853	2.711
2.87	5.958	2.816
2.88	6.062	2.921
2.89	6.167	3.025
2.9	6.272	3.130
2.91	0.093	3.235
2.92	0.198	3.340
2.93	0.303	3.444
2.94	0.407	3.549
2.95	0.512	3.654
2.96	0.617	3.758
2.97	0.722	3.863
2.98	0.826	3.968
2.99	0.931	4.073
3	1.036	4.177
3.01	1.140	4.282
3.02	1.245	4.387
3.03	1.350	4.491
3.04	1.455	4.596
3.05	1.559	4.701
3.06	1.664	4.806
3.07	1.769	4.910
3.08	1.873	5.015
3.09	1.978	5.120
3.1	2.083	5.225
3.11	2.188	5.329
3.12	2.292	5.434
3.13	2.397	5.539
3.14	2.502	5.643
3.15	2.607	5.748
3.16	2.711	5.853
3.17	2.816	5.958
3.18	2.921	6.062
3.19	3.025	6.167
3.2	3.130	6.272
3.21	3.235	0.093
3.22	3.340	0.198
3.23	3.444	0.303
3.24	3.549	0.407
3.25	3.654	0.512
3.26	3.758	0.617
3.27	3.863	0.722
3.28	3.968	0.826
3.29	4.073	0.931
3.3	4.177	1.036
3.31	4.282	1.140
3.32	4.387	1.245
3.33	4.491	1.350
3.34	4.596	1.455
3.35	4.701	1.559
3.36	4.806	1.664
3.37	4.910	1.769
3.38	5.015	1.873
3.39	5.120	1.978
3.4	5.225	2.083
3.41	5.329	2.188
3.42	5.434	2.292
3.43	5.539	2.397
3.44	5.643	2.502
3.45	5.748	2.607
3.46	5.853	2.711
3.47	5.958	2.816
3.48	6.062	2.921
3.49	6.167	3.025
3.5	6.272	3.130
3.51	0.093	3.235
3.52	0.198	3.340
3.53	0.303	3.444
3.54	0.407	3.549
3.55	0.512	3.654
3.56	0.617	3.758
3.57	0.722	3.863
3.58	0.826	3.968
3.59	0.931	4.073
3.6	1.036	4.177
3.61	1.140	4.282
3.62	1.245	4.387
3.63	1.350	4.491
3.64	1.455	4.596
3.65	1.559	4.701
3.66	1.664	4.806
3.67	1.769	4.910
3.68	1.873	5.015
3.69	1.978	5.120
3.7	2.083	5.225
3.71	2.188	5.329
3.72	2.292	5.434
3.73	2.397	5.539
3.74	2.502	5.643
3.75	2.607	5.748
3.76	2.711	5.853
3.77	2.816	5.958
3.78	2.921	6.062
3.79	3.025	6.167
3.8	3.130	6.272
3.81	3.235	0.093
3.82	3.340	0.198
3.83	3.444	0.303
3.84	3.549	0.407
3.85	3.654	0.512
3.86	3.758	0.617
3.87	3.863	0.722
3.88	3.968	0.826
3.89	4.073	0.931
3.9	4.177	1.036
3.91	4.282	1.140
3.92	4.387	1.245
3.93	4.491	1.350
3.94	4.596	1.455
3.95	4.701	1.559
3.96	4.806	1.664
3.97	4.910	1.769
3.98	5.015	1.873
3.99	5.120	1.978
4	5.225	2.083
4.01	5.329	2.188
4.02	5.434	2.292
4.03	5.539	2.397
4.04	5.643	2.502
4.05	5.748	2.607
4.06	5.853	2.711
4.07	5.958	2.816
4.08	6.062	2.921
4.09	6.167	3.025
4.1	6.272	3.130
4.11	0.093	3.235
4.12	0.198	3.340
4.13	0.303	3.444
4.14	0.407	3.549
4.15	0.512	3.654
4.16	0.617	3.758
4.17	0.722	3.863
4.18	0.826	3.968
4.19	0.931	4.073
4.2	1.036	4.177
4.21	1.140	4.282
4.22	1.245	4.387
4.23	1.350	4.491
4.24	1.455	4.596
4.25	1.559	4.701
4.26	1.664	4.806
4.27	1.769	4.910
4.28	1.873	5.015
4.29	1.978	5.120
4.3	2.083	5.225
4.31	2.188	5.329
4.32	2.292	5.434
4.33	2.397	5.539
4.34	2.502	5.643
4.35	2.607	5.748
4.36	2.711	5.853
4.37	2.816	5.958
4.38	2.921	6.062
4.39	3.025	6.167
4.4	3.130	6.272
4.41	3.235	0.093
4.42	3.340	0.198
4.43	3.444	0.303
4.44	3.549	0.407
4.45	3.654	0.512
4.46	3.758	0.617
4.47	3.863	0.722
4.48	3.968	0.826
4.49	4.073	0.931
4.5	4.177	1.036
4.51	4.282	1.140
4.52	4.387	1.245
4.53	4.491	1.350
4.54	4.596	1.455
4.55	4.701	1.559
4.56	4.806	1.664
4.57	4.910	1.769
4.58	5.015	1.873
4.59	5.120	1.978
4.6	5.225	2.083
4.61	5.329	2.188
4.62	5.434	2.292
4.63	5.539	2.397
4.64	5.643	2.502
4.65	5.748	2.607
4.66	5.853	2.711
4.67	5.958	2.816
4.68	6.062	2.921
4.69	6.167	3.025
4.7	6.272	3.130
4.71	0.093	3.235
4.72	0.198	3.340
4.73	0.303	3.444
4.74	0.407	3.549
4.75	0.512	3.654
4.76	0.617	3.758
4.77	0.722	3.863
4.78	0.826	3.968
4.79	0.931	4.073
4.8	1.036	4.177
4.81	1.140	4.282
4.82	1.245	4.387
4.83	1.350	4.491
4.84	1.455	4.596
4.85	1.559	4.701
4.86	1.664	4.806
4.87	1.769	4.910
4.88	1.873	5.015
4.89	1.978	5.120
4.9	2.083	5.225
4.91	2.188	5.329
4.92	2.292	5.434
4.93	2.397	5.539
4.94	2.502	5.643
4.95	2.607	5.748
4.96	2.711	5.853
4.97	2.816	5.958
4.98	2.921	6.062
4.99	3.025	6.167
5	3.130	6.272
5.01	3.235	0.093
5.02	3.340	0.198
5.03	3.444	0.303
5.04	3.549	0.407
5.05	3.654	0.512
5.06	3.758	0.617
5.07	3.863	0.722
5.08	3.968	0.826
5.09	4.073	0.931
5.1	4.177	1.036
5.11	4.282	1.140
5.12	4.387	1.245
5.13	4.491	1.350
5.14	4.596	1.455
5.15	4.701	1.559
5.16	4.806	1.664
5.17	4.910	1.769
5.18	5.015	1.873
5.19	5.120	1.978
5.2	5.225	2.083
5.21	5.329	2.188
5.22	5.434	2.292
5.23	5.539	2.397
5.24	5.643	2.502
5.25	5.748	2.607
5.26	5.853	2.711
5.27	5.958	2.816
5.28	6.062	2.921
5.29	6.167	3.025
5.3	6.272	3.130
5.31	0.093	3.235
5.32	0.198	3.340
5.33	0.303	3.444
5.34	0.407	3.549
5.35	0.512	3.654
5.36	0.617	3.758
5.37	0.722	3.863
5.38	0.826	3.968
5.39	0.931	4.073
5.4	1.036	4.177
5.41	1.140	4.282
5.42	1.245	4.387
5.43	1.350	4.491
5.44	1.455	4.596
5.45	1.559	4.701
5.46	1.664	4.806
5.47	1.769	4.910
5.48	1.873	5.015
5.49	1.978	5.120
5.5	2.083	5.225
5.51	2.188	5.329
5.52	2.292	5.434
5.53	2.397	5.539
5.54	2.502	5.643
5.55	2.607	5.748
5.56	2.711	5.853
5.57	2.816	5.958
5.58	2.921	6.062
5.59	3.025	6.167
5.6	3.130	6.272
5.61	3.235	0.093
5.62	3.340	0.198
5.63	3.444	0.303
5.64	3.549	0.407
5.65	3.654	0.512
5.66	3.758	0.617
5.67	3.863	0.722
5.68	3.968	0.826
5.69	4.073	0.931
5.7	4.177	1.036
5.71	4.282	1.140
5.72	4.387	1.245
5.73	4.491	1.350
5.74	4.596	1.455
5.75	4.701	1.559
5.76	4.806	1.664
5.77	4.910	1.769
5.78	5.015	1.873
5.79	5.120	1.978
5.8	5.225	2.083
5.81	5.329	2.188
5.82	5.434	2.292
5.83	5.539	2.397
5.84	5.643	2.502
5.85	5.748	2.607
5.86	5.853	2.711
5.87	5.958	2.816
5.88	6.062	2.921
5.89	6.167	3.025
5.9	6.272	3.130
5.91	0.093	3.235
5.92	0.198	3.340
5.93	0.303	3.444
5.94	0.407	3.549
5.95	0.512	3.654
5.96	0.617	3.758
5.97	0.722	3.863
5.98	0.826	3.968
5.99	0.931	4.073
6	1.036	4.177
6.01	1.140	4.282
6.02	1.245	4.387
6.03	1.350	4.491
6.04	1.455	4.596
6.05	1.559	4.701
6.06	1.664	4.806
6.07	1.769	4.910
6.08	1.873	5.015
6.09	1.978	5.120
6.1	2.083	5.225
6.11	2.188	5.329
6.12	2.292	5.434
6.13	2.397	5.539
6.14	2.502	5.643
6.15	2.607	5.748
6.16	2.711	5.853
6.17	2.816	5.958
6.18	2.921	6.062
6.19	3.025	6.167
6.2	3.130	6.272
6.21	3.235	0.093
6.22	3.340	0.198
6.23	3.444	0.303
6.24	3.549	0.407
6.25	3.654	0.512
6.26	3.758	0.617
6.27	3.863	0.722
6.28	3.968	0.826
6.29	4.073	0.931
6.3	4.177	1.036
6.31	4.282	1.140
6.32	4.387	1.245
6.33	4.491	1.350
6.34	4.596	1.455
6.35	4.701	1.559
6.36	4.806	1.664
6.37	4.910	1.769
6.38	5.015	1.873
6.39	5.120	1.978
6.4	5.225	2.083
6.41	5.329	2.188
6.42	5.434	2.292
6.43	5.539	2.397
6.44	5.643	2.502
6.45	5.748	2.607
6.46	5.853	2.711
6.47	5.958	2.816
6.48	6.062	2.921
6.49	6.167	3.025
6.5	6.272	3.130
6.51	0.093	3.235
6.52	0.198	3.340
6.53	0.303	3.444
6.54	0.407	3.549
6.55	0.512	3.654
6.56	0.617	3.758
6.57	0.722	3.863
6.58	0.826	3.968
6.59	0.931	4.073
6.6	1.036	4.177
6.61	1.140	4.282
6.62	1.245	4.387
6.63	1.350	4.491
6.64	1.455	4.596
6.65	1.559	4.701
6.66	1.664	4.806
6.67	1.769	4.910
6.68	1.873	5.015
6.69	1.978	5.120
6.7	2.083	5.225
6.71	2.188	5.329
6.72	2.292	5.434
6.73	2.397	5.539
6.74	2.502	5.643
6.75	2.607	5.748
6.76	2.711	5.853
6.77	2.816	5.958
6.78	2.921	6.062
6.79	3.025	6.167
6.8	3.130	6.272
6.81	3.235	0.093
6.82	3.340	0.198
6.83	3.444	0.303
6.84	3.549	0.407
6.85	3.654	0.512
6.86	3.758	0.617
6.87	3.863	0.722
6.88	3.968	0.826
6.89	4.073	0.931
6.9	4.177	1.036
6.91	4.282	1.140
6.92	4.387	1.245
6.93	4.491	1.350
6.94	4.596	1.455
6.95	4.701	1.559
6.96	4.806	1.664
6.97	4.910	1.769
6.98	5.015	1.873
6.99	5.120	1.978
7	5.225	2.083
7.01	5.329	2.188
7.02	5.434	2.292
7.03	5.539	2.397
7.04	5.643	2.502
7.05	5.748	2.607
7.06	5.853	2.711
7.07	5.958	2.816
7.08	6.062	2.921
7.09	6.167	3.025
7.1	6.272	3.130
7.11	0.093	3.235
7.12	0.198	3.340
7.13	0.303	3.444
7.14	0.407	3.549
7.15	0.512	3.654
7.16	0.617	3.758
7.17	0.722	3.863
7.18	0.826	3.968
7.19	0.931	4.073
7.2	1.036	4.177
7.21	1.140	4.282
7.22	1.245	4.387
7.23	1.350	4.491
7.24	1.455	4.596
7.25	1.559	4.701
7.26	1.664	4.806
7.27	1.769	4.910
7.28	1.873	5.015
7.29	1.978	5.120
7.3	2.083	5.225
7.31	2.188	5.329
7.32	2.292	5.434
7.33	2.397	5.539
7.34	2.502	5.643
7.35	2.607	5.748
7.36	2.711	5.853
7.37	2.816	5.958
7.38	2.921	6.062
7.39	3.025	6.167
7.4	3.130	6.272
7.41	3.235	0.093
7.42	3.340	0.198
7.43	3.444	0.303
7.44	3.549	0.407
7.45	3.654	0.512
7.46	3.758	0.617
7.47	3.863	0.722
7.48	3.968	0.826
7.49	4.073	0.931
7.5	4.177	1.036
7.51	4.282	1.140
7.52	4.387	1.245
7.53	4.491	1.350
7.54	4.596	1.455
7.55	4.701	1.559
7.56	4.806	1.664
7.57	4.910	1.769
7.58	5.015	1.873
7.59	5.120	1.978
7.6	5.225	2.083
7.61	5.329	2.188
7.62	5.434	2.292
7.63	5.539	2.397
7.64	5.643	2.502
7.65	5.748	2.607
7.66	5.853	2.711
7.67	5.958	2.816
7.68	6.062	2.921
7.69	6.167	3.025
7.7	6.272	3.130
7.71	0.093	3.235
7.72	0.198	3.340
7.73	0.303	3.444
7.74	0.407	3.549
7.75	0.512	3.654
7.76	0.617	3.758
7.77	0.722	3.863
7.78	0.826	3.968
7.79	0.931	4.073
7.8	1.036	4.177
7.81	1.140	4.282
7.82	1.245	4.387
7.83	1.350	4.491
7.84	1.455	4.596
7.85	1.559	4.701
7.86	1.664	4.806
7.87	1.769	4.910
7.88	1.873	5.015
7.89	1.978	5.120
7.9	2.083	5.225
7.91	2.188	5.329
7.92	2.292	5.434
7.93	2.397	5.539
7.94	2.502	5.643
7.95	2.607	5.748
7.96	2.711	5.853
7.97	2.816	5.958
7.98	2.921	6.062
7.99	3.025	6.167
8	3.130	6.272
8.01	3.235	0.093
8.02	3.340	0.198
8.03	3.444	0.303
8.04	3.549	0.407
8.05	3.654	0.512
8.06	3.758	0.617
8.07	3.863	0.722
8.08	3.968	0.826
8.09	4.073	0.931
8.1	4.177	1.036
8.11	4.282	1.140
8.12	4.387	1.245
8.13	4.491	1.350
8.14	4.596	1.455
8.15	4.701	1.559
8.16	4.806	1.664
8.17	4.910	1.769
8.18	5.015	1.873
8.19	5.120	1.978
8.2	5.225	2.083
8.21	5.329	2.188
8.22	5.434	2.292
8.23	5.539	2.397
8.24	5.643	2.502
8.25	5.748	2.607
8.26	5.853	2.711
8.27	5.958	2.816
8.28	6.062	2.921
8.29	6.167	3.025
8.3	6.272	3.130
8.31	0.093	3.235
8.32	0.198	3.340
8.33	0.303	3.444
8.34	0.407	3.549
8.35	0.512	3.654
8.36	0.617	3.758
8.37	0.722	3.863
8.38	0.826	3.968
8.39	0.931	4.073
8.4	1.036	4.177
8.41	1.140	4.282
8.42	1.245	4.387
8.43	1.350	4.491
8.44	1.455	4.596
8.45	1.559	4.701
8.46	1.664	4.806
8.47	1.769	4.910
8.48	1.873	5.015
8.49	1.978	5.120
8.5	2.083	5.225
8.51	2.188	5.329
8.52	2.292	5.434
8.53	2.397	5.539
8.54	2.502	5.643
8.55	2.607	5.748
8.56	2.711	5.853
8.57	2.816	5.958
8.58	2.921	6.062
8.59	3.025	6.167
8.6	3.130	6.272
8.61	3.235	0.093
8.62	3.340	0.198
8.63	3.444	0.303
8.64	3.549	0.407
8.65	3.654	0.512
8.66	3.758	0.617
8.67	3.863	0.722
8.68	3.968	0.826
8.69	4.073	0.931
8.7	4.177	1.036
8.71	4.282	1.140
8.72	4.387	1.245
8.73	4.491	1.350
8.74	4.596	1.455
8.75	4.701	1.559
8.76	4.806	1.664
8.77	4.910	1.769
8.78	5.015	1.873
8.79	5.120	1.978
8.8	5.225	2.083
8.81	5.329	2.188
8.82	5.434	2.292
8.83	5.539	2.397
8.84	5.643	2.502
8.85	5.748	2.607
8.86	5.853	2.711
8.87	5.958	2.816
8.88	6.062	2.921
8.89	6.167	3.025
8.9	6.272	3.130
8.91	0.093	3.235
8.92	0.198	3.340
8.93	0.303	3.444
8.94	0.407	3.549
8.95	0.512	3.654
8.96	0.617	3.758
8.97	0.722	3.863
8.98	0.826	3.968
8.99	0.931	4.073
9	1.036	4.177
9.01	1.140	4.282
9.02	1.245	4.387
9.03	1.350	4.491
9.04	1.455	4.596
9.05	1.559	4.701
9.06	1.664	4.806
9.07	1.769	4.910
9.08	1.873	5.015
9.09	1.978	5.120
9.1	2.083	5.225
9.11	2.188	5.329
9.12	2.292	5.434
9.13	2.397	5.539
9.14	2.502	5.643
9.15	2.607	5.748
9.16	2.711	5.853
9.17	2.816	5.958
9.18	2.921	6.062
9.19	3.025	6.167
9.2	3.130	6.272
9.21	3.235	0.093
9.22	3.340	0.198
9.23	3.444	0.303
9.24	3.549	0.407
9.25	3.654	0.512
9.26	3.758	0.617
9.27	3.863	0.722
9.28	3.968	0.826
9.29	4.073	0.931
9.3	4.177	1.036
9.31	4.282	1.140
9.32	4.387	1.245
9.33	4.491	1.350
9.34	4.596	1.455
9.35	4.701	1.559
9.36	4.806	1.664
9.37	4.910	1.769
9.38	5.015	1.873
9.39	5.120	1.978
9.4	5.225	2.083
9.41	5.329	2.188
9.42	5.434	2.292
9.43	5.539	2.397
9.44	5.643	2.502
9.45	5.748	2.607
9.46	5.853	2.711
9.47	5.958	2.816
9.48	6.062	2.921
9.49	6.167	3.025
