# Supplementary material for: Adaptive hindlimb split-belt treadmill walking in rats by controlling basic muscle activation patterns via phase resetting
Source: Sci Rep. 2018 Nov 26;8:17341. doi: 10.1038/s41598-018-35714-8 (PMC6255885; doi:10.1038/s41598-018-35714-8)
Supplement: Supplementary file 6 — Supplementary Dataset S2 [file 41598_2018_35714_MOESM6_ESM.zip › S2_Dataset/Simulation_without_phasereset_condition1_5x/relative_phasae.csv]

0.5713	3.142
1.1713	3.142
1.7713	3.142
2.3713	3.142
2.9713	3.142
3.5713	3.142
4.1680	3.148
4.7611	3.497
5.3616	3.431
5.9606	3.552
6.5622	3.304
7.1604	3.558
7.7625	3.299
8.3603	3.522
8.9620	3.451
9.5608	3.488
10.1611	3.474
10.7614	3.460
11.3610	3.521
11.9617	3.448
12.5607	3.546
13.1619	3.316
13.7605	3.519
14.3620	3.454
14.9608	3.477
