# Supplementary material for: Adaptive hindlimb split-belt treadmill walking in rats by controlling basic muscle activation patterns via phase resetting
Source: Sci Rep. 2018 Nov 26;8:17341. doi: 10.1038/s41598-018-35714-8 (PMC6255885; doi:10.1038/s41598-018-35714-8)
Supplement: Supplementary file 6 — Supplementary Dataset S2 [file 41598_2018_35714_MOESM6_ESM.zip › S2_Dataset/Simulation_without_phasereset_condition1_5x/step_fast.csv]

0.2713	5.437
0.8713	5.436
1.4713	5.435
2.0713	5.434
2.6713	5.433
3.2713	5.433
3.8713	5.434
4.4719	4.906
5.0739	3.853
5.6718	3.727
6.2752	3.871
6.8714	3.776
7.4754	3.848
8.0715	3.774
8.6742	3.775
9.2729	3.827
9.8732	3.789
10.4731	3.842
11.0724	3.729
11.6746	3.839
12.2725	3.830
12.8749	3.901
13.4713	3.780
14.0744	3.782
14.6729	3.834
15.2727	3.763
15.8724	3.731
