# Supplementary material for: Adaptive hindlimb split-belt treadmill walking in rats by controlling basic muscle activation patterns via phase resetting
Source: Sci Rep. 2018 Nov 26;8:17341. doi: 10.1038/s41598-018-35714-8 (PMC6255885; doi:10.1038/s41598-018-35714-8)
Supplement: Supplementary file 6 — Supplementary Dataset S2 [file 41598_2018_35714_MOESM6_ESM.zip › S2_Dataset/Simulation_without_phasereset_condition1_5x/step_slow.csv]

0.5713	5.431
1.1713	5.431
1.7713	5.432
2.3713	5.433
2.9713	5.433
3.5713	5.433
4.1680	6.559
4.7611	8.131
5.3616	8.049
5.9606	8.224
6.5622	7.936
7.1604	8.274
7.7625	7.918
8.3603	8.278
8.9620	7.998
9.5608	8.157
10.1611	8.078
10.7614	8.111
11.3610	8.178
11.9617	7.996
12.5607	8.170
13.1619	7.954
13.7605	8.267
14.3620	7.994
14.9608	8.153
15.5612	8.123
