# Supplementary material for: Adaptive hindlimb split-belt treadmill walking in rats by controlling basic muscle activation patterns via phase resetting
Source: Sci Rep. 2018 Nov 26;8:17341. doi: 10.1038/s41598-018-35714-8 (PMC6255885; doi:10.1038/s41598-018-35714-8)
Supplement: Supplementary file 6 — Supplementary Dataset S2 [file 41598_2018_35714_MOESM6_ESM.zip › S2_Dataset/Simulation_without_phasereset_condition1_5x/stride_fast.csv]

0.2713	5.424
0.8713	5.426
1.4713	5.425
2.0713	5.425
2.6713	5.426
3.2713	5.426
3.8713	5.426
4.4719	5.983
5.0739	4.377
5.6718	4.755
6.2752	4.277
6.8714	6.026
7.4754	4.377
8.0715	6.007
8.6742	4.612
9.2729	4.480
9.8732	4.572
10.4731	4.501
11.0724	4.608
11.6746	4.306
12.2725	4.592
12.8749	4.170
13.4713	5.958
14.0744	4.573
14.6729	4.463
15.2727	4.637
15.8724	4.633
