# Supplementary material for: Adaptive hindlimb split-belt treadmill walking in rats by controlling basic muscle activation patterns via phase resetting
Source: Sci Rep. 2018 Nov 26;8:17341. doi: 10.1038/s41598-018-35714-8 (PMC6255885; doi:10.1038/s41598-018-35714-8)
Supplement: Supplementary file 6 — Supplementary Dataset S2 [file 41598_2018_35714_MOESM6_ESM.zip › S2_Dataset/Simulation_without_phasereset_condition1_5x/stride_slow.csv]

0.5713	5.426
1.1713	5.426
1.7713	5.426
2.3713	5.426
2.9713	5.426
3.5713	5.426
4.1680	5.682
4.7611	5.969
5.3616	5.266
5.9606	5.417
6.5622	5.164
7.1604	5.533
7.7625	5.137
8.3603	5.530
8.9620	5.178
9.5608	5.382
10.1611	5.224
10.7614	5.365
11.3610	5.352
11.9617	5.189
12.5607	5.394
13.1619	5.179
13.7605	5.523
14.3620	5.176
14.9608	5.379
15.5612	5.288
