# Supplementary material for: Adaptive hindlimb split-belt treadmill walking in rats by controlling basic muscle activation patterns via phase resetting
Source: Sci Rep. 2018 Nov 26;8:17341. doi: 10.1038/s41598-018-35714-8 (PMC6255885; doi:10.1038/s41598-018-35714-8)
Supplement: Supplementary file 6 — Supplementary Dataset S2 [file 41598_2018_35714_MOESM6_ESM.zip › S2_Dataset/Simulation_without_phasereset_condition1_5x/touchdown_liftoff.csv]

1	0.2713	0.5713	0.6363	0.9363
2	0.8713	1.1713	1.2363	1.5363
3	1.4713	1.7713	1.8363	2.1363
4	2.0713	2.3713	2.4363	2.7363
5	2.6713	2.9713	3.0363	3.3363
6	3.2713	3.5713	3.6363	3.9363
7	3.8713	4.1680	4.2343	4.5366
8	4.4719	4.7611	4.8929	5.1367
9	5.0739	5.3616	5.4797	5.7360
10	5.6718	5.9606	6.1031	6.3363
11	6.2752	6.5622	6.6544	6.9362
12	6.8714	7.1604	7.3044	7.5367
13	7.4754	7.7625	7.8540	8.1361
14	8.0715	8.3603	8.4973	8.7365
15	8.6742	8.9620	9.0836	9.3361
16	9.2729	9.5608	9.6900	9.9364
17	9.8732	10.1611	10.2878	10.5362
18	10.4731	10.7614	10.8853	11.1366
19	11.0724	11.3610	11.4977	11.7362
20	11.6746	11.9617	12.0819	12.3362
21	12.2725	12.5607	12.7016	12.9363
22	12.8749	13.1619	13.2567	13.5362
23	13.4713	13.7605	13.8974	14.1365
24	14.0744	14.3620	14.4839	14.7362
