# Supplementary material for: Adaptive hindlimb split-belt treadmill walking in rats by controlling basic muscle activation patterns via phase resetting
Source: Sci Rep. 2018 Nov 26;8:17341. doi: 10.1038/s41598-018-35714-8 (PMC6255885; doi:10.1038/s41598-018-35714-8)
Supplement: Supplementary file 6 — Supplementary Dataset S2 [file 41598_2018_35714_MOESM6_ESM.zip › S2_Dataset/Simulation_without_phasereset_condition1_7x/angle.csv]

0	169.93	150.55	146.56	125.58	170.04	121.54
0.01	167.68	153.31	144.56	126.90	169.68	120.96
0.02	165.69	155.82	142.89	128.46	169.26	120.75
0.03	163.94	158.05	141.58	130.08	168.80	120.74
0.04	162.41	159.94	140.63	134.04	163.71	124.30
0.05	160.99	161.45	140.15	143.01	151.05	129.95
0.06	159.64	162.55	140.18	152.22	139.53	135.70
0.07	158.32	163.24	140.79	161.16	129.38	141.08
0.08	156.98	163.56	142.04	169.32	121.01	145.92
0.09	155.39	164.16	143.09	176.26	115.04	150.21
0.1	153.57	165.14	143.68	181.95	111.44	154.05
0.11	151.63	166.32	143.93	186.62	109.61	157.54
0.12	149.59	167.60	143.96	190.53	108.79	160.75
0.13	147.68	168.58	143.91	193.79	108.49	163.67
0.14	146.26	168.72	143.85	196.38	108.50	166.29
0.15	144.78	168.87	143.67	198.22	108.83	168.53
0.16	143.25	169.02	143.34	199.32	109.53	170.34
0.17	141.67	169.17	142.88	199.76	110.60	171.70
0.18	140.07	169.32	142.27	199.65	112.02	172.64
0.19	138.43	169.48	141.52	199.05	113.87	173.22
0.2	136.78	169.63	140.63	197.87	116.31	173.53
0.21	135.11	169.77	139.59	196.10	119.41	173.61
0.22	133.43	169.92	138.40	193.79	123.09	173.47
0.23	131.74	170.05	137.09	191.14	127.06	172.94
0.24	130.04	170.19	135.66	188.41	130.84	172.01
0.25	128.38	170.31	133.97	185.83	134.04	170.84
0.26	126.80	170.43	131.89	183.11	137.49	163.74
0.27	125.29	170.53	129.38	178.79	142.15	151.88
0.28	124.45	170.50	126.04	175.05	145.23	149.80
0.29	124.67	170.33	122.84	172.39	147.78	148.43
0.3	125.56	170.04	121.46	169.94	150.54	146.59
0.31	126.88	169.68	120.88	167.70	153.30	144.59
0.32	128.44	169.26	120.68	165.71	155.81	142.92
0.33	130.07	168.80	120.68	163.95	158.04	141.60
0.34	134.03	163.69	124.24	162.43	159.93	140.66
0.35	142.99	151.05	129.91	161.01	161.45	140.18
0.36	152.21	139.52	135.66	159.65	162.54	140.21
0.37	161.15	129.37	141.05	158.33	163.23	140.81
0.38	169.31	121.00	145.90	157.00	163.56	142.06
0.39	176.24	115.04	150.19	155.41	164.15	143.12
0.4	181.94	111.44	154.03	153.59	165.13	143.70
0.41	186.61	109.61	157.53	151.65	166.31	143.96
0.42	190.53	108.80	160.74	149.62	167.59	143.99
0.43	193.79	108.50	163.66	147.70	168.58	143.93
0.44	196.37	108.51	166.28	146.28	168.72	143.88
0.45	198.22	108.84	168.52	144.80	168.87	143.69
0.46	199.32	109.53	170.33	143.27	169.02	143.37
0.47	199.76	110.60	171.70	141.69	169.17	142.91
0.48	199.65	112.03	172.63	140.09	169.32	142.30
0.49	199.05	113.88	173.22	138.46	169.48	141.56
0.5	197.87	116.31	173.53	136.81	169.63	140.66
0.51	196.10	119.41	173.61	135.14	169.77	139.62
0.52	193.79	123.10	173.46	133.46	169.92	138.44
0.53	191.14	127.06	172.94	131.76	170.05	137.13
0.54	188.41	130.84	172.01	130.06	170.19	135.70
0.55	185.83	134.04	170.84	128.40	170.31	134.02
0.56	183.11	137.49	163.74	126.82	170.42	131.95
0.57	178.79	142.15	151.88	125.31	170.53	129.45
0.58	175.04	145.24	149.78	124.47	170.50	126.12
0.59	172.38	147.79	148.41	124.69	170.33	122.91
0.6	169.93	150.55	146.57	125.57	170.04	121.52
0.61	167.69	153.31	144.57	126.90	169.68	120.94
0.62	165.70	155.82	142.89	128.45	169.26	120.73
0.63	163.94	158.04	141.58	130.08	168.80	120.73
0.64	162.42	159.93	140.64	134.04	163.70	124.26
0.65	161.00	161.45	140.16	142.99	151.06	129.92
0.66	159.64	162.55	140.18	152.20	139.54	135.67
0.67	158.32	163.24	140.79	161.13	129.39	141.06
0.68	156.98	163.56	142.04	169.29	121.02	145.90
0.69	155.39	164.16	143.10	176.23	115.06	150.19
0.7	153.58	165.14	143.68	181.93	111.45	154.03
0.71	151.64	166.32	143.93	186.60	109.62	157.53
0.72	149.60	167.60	143.96	190.52	108.81	160.74
0.73	147.69	168.58	143.91	193.78	108.50	163.66
0.74	146.27	168.72	143.85	196.36	108.51	166.28
0.75	144.79	168.87	143.67	198.21	108.84	168.52
0.76	143.25	169.02	143.34	199.32	109.54	170.33
0.77	141.68	169.17	142.88	199.76	110.61	171.70
0.78	140.07	169.32	142.28	199.65	112.03	172.63
0.79	138.44	169.48	141.53	199.05	113.88	173.22
0.8	136.79	169.63	140.63	197.87	116.32	173.53
0.81	135.12	169.77	139.59	196.10	119.42	173.61
0.82	133.44	169.92	138.41	193.79	123.10	173.46
0.83	131.75	170.05	137.10	191.14	127.06	172.94
0.84	130.05	170.19	135.66	188.41	130.84	172.01
0.85	128.38	170.31	133.98	185.84	134.04	170.84
0.86	126.81	170.42	131.90	183.11	137.50	163.74
0.87	125.30	170.53	129.40	178.79	142.15	151.88
0.88	124.46	170.50	126.06	175.05	145.23	149.80
0.89	124.68	170.33	122.86	172.39	147.79	148.43
0.9	125.56	170.04	121.47	169.94	150.54	146.59
0.91	126.89	169.68	120.89	167.70	153.30	144.59
0.92	128.44	169.26	120.69	165.71	155.81	142.91
0.93	130.07	168.80	120.69	163.95	158.04	141.60
0.94	134.03	163.69	124.24	162.43	159.93	140.65
0.95	142.99	151.05	129.91	161.01	161.45	140.18
0.96	152.20	139.52	135.66	159.65	162.54	140.20
0.97	161.14	129.37	141.05	158.33	163.24	140.81
0.98	169.30	121.01	145.90	157.00	163.56	142.05
0.99	176.24	115.04	150.19	155.41	164.15	143.11
1	181.93	111.44	154.03	153.59	165.13	143.70
1.01	186.61	109.61	157.53	151.65	166.31	143.95
1.02	190.52	108.80	160.74	149.61	167.59	143.98
1.03	193.79	108.50	163.66	147.70	168.58	143.93
1.04	196.37	108.51	166.28	146.28	168.72	143.87
1.05	198.22	108.84	168.52	144.80	168.87	143.69
1.06	199.32	109.53	170.33	143.27	169.02	143.37
1.07	199.76	110.60	171.70	141.69	169.17	142.90
1.08	199.65	112.03	172.63	140.09	169.32	142.30
1.09	199.05	113.88	173.22	138.46	169.48	141.55
1.1	197.87	116.32	173.53	136.80	169.63	140.66
1.11	196.10	119.41	173.61	135.14	169.77	139.62
1.12	193.79	123.10	173.46	133.46	169.92	138.44
1.13	191.14	127.06	172.94	131.76	170.05	137.13
1.14	188.41	130.84	172.01	130.06	170.19	135.69
1.15	185.83	134.04	170.84	128.40	170.31	134.01
1.16	183.11	137.49	163.74	126.82	170.42	131.94
1.17	178.79	142.15	151.88	125.31	170.53	129.44
1.18	175.04	145.24	149.78	124.47	170.50	126.11
1.19	172.38	147.79	148.41	124.69	170.33	122.90
1.2	169.93	150.55	146.57	125.57	170.04	121.51
1.21	167.69	153.31	144.57	126.90	169.68	120.93
1.22	165.70	155.82	142.90	128.45	169.26	120.73
1.23	163.94	158.04	141.58	130.08	168.80	120.72
1.24	162.42	159.93	140.64	134.04	163.71	124.28
1.25	161.00	161.45	140.16	143.01	151.05	129.94
1.26	159.64	162.55	140.19	152.22	139.52	135.69
1.27	158.32	163.24	140.79	161.16	129.37	141.07
1.28	156.98	163.56	142.04	169.32	121.01	145.91
1.29	155.39	164.16	143.10	176.26	115.04	150.21
1.3	153.58	165.14	143.69	181.95	111.44	154.05
1.31	151.63	166.32	143.94	186.62	109.61	157.54
1.32	149.60	167.59	143.97	190.53	108.79	160.75
1.33	147.69	168.58	143.91	193.79	108.49	163.67
1.34	146.27	168.72	143.86	196.38	108.50	166.29
1.35	144.79	168.87	143.67	198.22	108.83	168.53
1.36	143.25	169.02	143.35	199.32	109.53	170.34
1.37	141.68	169.17	142.88	199.76	110.60	171.70
1.38	140.07	169.32	142.28	199.65	112.02	172.64
1.39	138.44	169.48	141.53	199.05	113.87	173.22
1.4	136.79	169.63	140.64	197.87	116.31	173.53
1.41	135.12	169.77	139.59	196.10	119.41	173.61
1.42	133.44	169.92	138.41	193.79	123.09	173.47
1.43	131.75	170.05	137.10	191.14	127.06	172.94
1.44	130.05	170.19	135.67	188.41	130.84	172.01
1.45	128.38	170.31	133.98	185.83	134.04	170.84
1.46	126.81	170.42	131.91	183.11	137.49	163.74
1.47	125.30	170.53	129.40	178.79	142.15	151.88
1.48	124.46	170.50	126.06	175.05	145.23	149.80
1.49	124.68	170.33	122.86	172.38	147.78	148.43
1.5	125.56	170.04	121.48	169.94	150.54	146.59
1.51	126.89	169.68	120.90	167.69	153.30	144.59
1.52	128.44	169.26	120.69	165.70	155.81	142.91
1.53	130.07	168.80	120.69	163.95	158.04	141.60
1.54	134.04	163.69	124.26	162.43	159.93	140.65
1.55	143.00	151.04	129.93	161.01	161.45	140.18
1.56	152.22	139.51	135.68	159.65	162.54	140.20
1.57	161.16	129.36	141.07	158.33	163.24	140.81
1.58	169.32	121.00	145.91	156.99	163.56	142.06
1.59	176.26	115.03	150.20	155.40	164.15	143.11
1.6	181.95	111.43	154.04	153.59	165.13	143.70
1.61	186.63	109.61	157.53	151.65	166.31	143.95
1.62	190.54	108.79	160.74	149.61	167.59	143.98
1.63	193.80	108.49	163.67	147.70	168.58	143.93
1.64	196.38	108.50	166.29	146.28	168.72	143.88
1.65	198.22	108.83	168.53	144.80	168.87	143.69
1.66	199.33	109.53	170.34	143.26	169.02	143.37
1.67	199.76	110.60	171.70	141.69	169.17	142.90
1.68	199.66	112.02	172.64	140.08	169.32	142.30
1.69	199.05	113.87	173.22	138.45	169.48	141.55
1.7	197.87	116.31	173.53	136.80	169.63	140.66
1.71	196.10	119.41	173.61	135.13	169.77	139.62
1.72	193.79	123.09	173.47	133.45	169.92	138.44
1.73	191.14	127.06	172.94	131.76	170.05	137.12
1.74	188.41	130.84	172.01	130.06	170.19	135.69
1.75	185.83	134.04	170.84	128.39	170.31	134.01
1.76	183.11	137.49	163.74	126.82	170.42	131.94
1.77	178.79	142.15	151.88	125.31	170.53	129.44
1.78	175.04	145.23	149.80	124.47	170.50	126.10
1.79	172.38	147.79	148.43	124.68	170.33	122.90
1.8	169.93	150.54	146.58	125.57	170.04	121.51
1.81	167.69	153.30	144.58	126.89	169.68	120.93
1.82	165.70	155.82	142.91	128.45	169.26	120.72
1.83	163.94	158.04	141.60	130.07	168.80	120.72
1.84	162.42	159.93	140.65	134.04	163.69	124.28
1.85	161.00	161.45	140.17	143.01	151.04	129.95
1.86	159.64	162.55	140.20	152.23	139.51	135.69
1.87	158.32	163.24	140.80	161.17	129.36	141.08
1.88	156.99	163.56	142.05	169.33	120.99	145.92
1.89	155.40	164.16	143.11	176.27	115.03	150.21
1.9	153.58	165.13	143.70	181.96	111.43	154.05
1.91	151.64	166.31	143.95	186.63	109.60	157.54
1.92	149.60	167.59	143.98	190.54	108.79	160.75
1.93	147.69	168.58	143.92	193.80	108.49	163.68
1.94	146.27	168.72	143.87	196.38	108.50	166.29
1.95	144.79	168.87	143.68	198.22	108.83	168.53
1.96	143.26	169.02	143.36	199.33	109.52	170.34
1.97	141.68	169.17	142.89	199.76	110.59	171.71
1.98	140.08	169.32	142.29	199.66	112.02	172.64
1.99	138.44	169.48	141.54	199.05	113.87	173.22
2	136.79	169.63	140.65	197.87	116.31	173.53
2.01	135.13	169.77	139.61	196.10	119.41	173.61
2.02	133.44	169.92	138.42	193.79	123.09	173.47
2.03	131.75	170.05	137.11	191.14	127.06	172.94
2.04	130.05	170.19	135.68	188.41	130.84	172.01
2.05	128.39	170.31	134.00	185.83	134.04	170.84
2.06	126.81	170.42	131.92	183.11	137.49	163.74
2.07	125.30	170.53	129.42	178.79	142.15	151.88
2.08	124.46	170.50	126.08	175.05	145.23	149.80
2.09	124.68	170.33	122.88	172.38	147.79	148.43
2.1	125.56	170.04	121.49	169.93	150.54	146.58
2.11	126.89	169.68	120.91	167.69	153.30	144.58
2.12	128.45	169.26	120.71	165.70	155.81	142.91
2.13	130.07	168.80	120.70	163.95	158.04	141.60
2.14	134.04	163.69	124.25	162.42	159.93	140.65
2.15	142.99	151.05	129.92	161.00	161.45	140.17
2.16	152.21	139.52	135.67	159.65	162.55	140.20
2.17	161.15	129.38	141.06	158.33	163.24	140.80
2.18	169.30	121.01	145.90	156.99	163.56	142.05
2.19	176.24	115.04	150.19	155.40	164.15	143.11
2.2	181.94	111.44	154.04	153.59	165.13	143.70
2.21	186.61	109.61	157.53	151.64	166.31	143.95
2.22	190.52	108.80	160.74	149.61	167.59	143.98
2.23	193.79	108.50	163.67	147.70	168.58	143.92
2.24	196.37	108.51	166.28	146.28	168.72	143.87
2.25	198.22	108.84	168.52	144.79	168.87	143.69
2.26	199.32	109.53	170.34	143.26	169.02	143.36
2.27	199.76	110.60	171.70	141.69	169.17	142.90
2.28	199.65	112.03	172.63	140.08	169.32	142.29
2.29	199.05	113.88	173.22	138.45	169.48	141.55
2.3	197.87	116.31	173.53	136.80	169.63	140.65
2.31	196.10	119.41	173.61	135.13	169.77	139.61
2.32	193.79	123.10	173.46	133.45	169.92	138.43
2.33	191.14	127.06	172.94	131.76	170.05	137.12
2.34	188.41	130.84	172.01	130.06	170.19	135.69
2.35	185.83	134.04	170.84	128.39	170.31	134.00
2.36	183.11	137.50	163.74	126.82	170.42	131.93
2.37	178.79	142.15	151.88	125.30	170.53	129.43
2.38	175.05	145.23	149.80	124.47	170.50	126.09
2.39	172.38	147.79	148.43	124.68	170.33	122.89
2.4	169.93	150.54	146.58	125.57	170.04	121.50
2.41	167.69	153.30	144.58	126.89	169.68	120.92
2.42	165.70	155.82	142.91	128.45	169.26	120.71
2.43	163.95	158.04	141.60	130.07	168.80	120.71
2.44	162.42	159.93	140.65	134.04	163.69	124.27
2.45	161.00	161.45	140.17	143.00	151.04	129.93
2.46	159.65	162.55	140.20	152.22	139.52	135.68
2.47	158.33	163.24	140.80	161.16	129.37	141.07
2.48	156.99	163.56	142.05	169.32	121.00	145.91
2.49	155.40	164.16	143.11	176.25	115.04	150.20
2.5	153.59	165.13	143.70	181.95	111.44	154.04
2.51	151.64	166.31	143.95	186.62	109.61	157.54
2.52	149.61	167.59	143.98	190.53	108.79	160.74
2.53	147.70	168.58	143.92	193.79	108.49	163.67
2.54	146.28	168.72	143.87	196.38	108.50	166.29
2.55	144.79	168.87	143.68	198.22	108.83	168.53
2.56	143.26	169.02	143.36	199.32	109.53	170.34
2.57	141.69	169.17	142.90	199.76	110.60	171.70
2.58	140.08	169.32	142.29	199.66	112.02	172.64
2.59	138.45	169.48	141.55	199.05	113.87	173.22
2.6	136.80	169.63	140.65	197.87	116.31	173.53
2.61	135.13	169.77	139.61	196.10	119.41	173.61
2.62	133.45	169.92	138.43	193.79	123.09	173.47
2.63	131.76	170.05	137.12	191.14	127.06	172.94
2.64	130.05	170.19	135.68	188.41	130.84	172.01
2.65	128.39	170.31	134.00	185.83	134.04	170.84
2.66	126.82	170.42	131.93	183.11	137.49	163.74
2.67	125.30	170.53	129.42	178.79	142.15	151.88
2.68	124.46	170.50	126.09	175.05	145.23	149.80
2.69	124.68	170.33	122.88	172.38	147.79	148.43
2.7	125.57	170.04	121.50	169.93	150.54	146.58
2.71	126.89	169.68	120.92	167.69	153.30	144.58
2.72	128.45	169.26	120.71	165.70	155.82	142.91
2.73	130.07	168.80	120.71	163.95	158.04	141.60
2.74	134.04	163.69	124.27	162.42	159.93	140.65
2.75	143.01	151.04	129.94	161.00	161.45	140.17
2.76	152.22	139.51	135.69	159.65	162.55	140.20
2.77	161.17	129.36	141.07	158.33	163.24	140.80
2.78	169.32	121.00	145.91	156.99	163.56	142.05
2.79	176.26	115.03	150.21	155.40	164.15	143.11
2.8	181.95	111.43	154.05	153.59	165.13	143.70
2.81	186.63	109.60	157.54	151.64	166.31	143.95
2.82	190.54	108.79	160.75	149.61	167.59	143.98
2.83	193.80	108.49	163.67	147.69	168.58	143.92
2.84	196.38	108.50	166.29	146.28	168.72	143.87
2.85	198.22	108.83	168.53	144.79	168.87	143.68
2.86	199.33	109.52	170.34	143.26	169.02	143.36
2.87	199.76	110.59	171.70	141.69	169.17	142.90
2.88	199.66	112.02	172.64	140.08	169.32	142.29
2.89	199.05	113.87	173.22	138.45	169.48	141.55
2.9	197.87	116.31	173.53	136.80	169.63	140.65
2.91	196.10	119.41	173.61	135.13	169.77	139.61
2.92	193.79	123.09	173.47	133.45	169.92	138.43
2.93	191.14	127.06	172.94	131.76	170.05	137.12
2.94	188.41	130.84	172.01	130.05	170.19	135.68
2.95	185.83	134.04	170.84	128.39	170.31	134.00
2.96	183.11	137.49	163.74	126.82	170.42	131.93
2.97	178.79	142.15	151.88	125.30	170.53	129.43
2.98	175.05	145.23	149.80	124.46	170.50	126.09
2.99	172.38	147.79	148.43	124.68	170.33	122.88
3	169.93	150.54	146.58	125.57	170.04	121.50
3.01	167.69	153.30	144.58	126.89	169.68	120.92
3.02	165.70	155.82	142.91	128.45	169.26	120.71
3.03	163.95	158.04	141.60	130.07	168.80	120.71
3.04	162.42	159.93	140.65	134.04	163.69	124.27
3.05	161.00	161.45	140.17	143.01	151.04	129.94
3.06	159.65	162.55	140.20	152.22	139.51	135.69
3.07	158.33	163.24	140.80	161.16	129.36	141.07
3.08	156.99	163.56	142.05	169.32	121.00	145.91
3.09	155.40	164.15	143.11	176.26	115.03	150.20
3.1	153.58	165.13	143.70	181.95	111.44	154.05
3.11	151.64	166.31	143.95	186.62	109.61	157.54
3.12	149.61	167.59	143.98	190.54	108.79	160.74
3.13	147.69	168.58	143.92	193.79	108.49	163.67
3.14	146.27	168.72	143.87	196.38	108.50	166.29
3.15	144.79	168.87	143.68	198.22	108.83	168.53
3.16	143.26	169.02	143.36	199.33	109.53	170.34
3.17	141.69	169.17	142.90	199.76	110.60	171.70
3.18	140.08	169.32	142.29	199.66	112.02	172.64
3.19	138.45	169.48	141.55	199.05	113.87	173.22
3.2	136.80	169.63	140.65	197.87	116.31	173.53
3.21	135.13	169.77	139.61	196.10	119.41	173.61
3.22	133.45	169.92	138.43	193.79	123.09	173.47
3.23	131.76	170.05	137.12	191.14	127.06	172.94
3.24	130.05	170.19	135.68	188.41	130.84	172.01
3.25	128.39	170.31	134.00	185.83	134.04	170.84
3.26	126.82	170.42	131.93	183.11	137.49	163.74
3.27	125.30	170.53	129.42	178.79	142.15	151.88
3.28	124.46	170.50	126.09	175.05	145.23	149.80
3.29	124.68	170.33	122.88	172.38	147.79	148.43
3.3	125.57	170.04	121.50	169.93	150.54	146.58
3.31	126.89	169.68	120.92	167.69	153.30	144.58
3.32	128.45	169.26	120.71	165.70	155.82	142.91
3.33	130.07	168.80	120.71	163.95	158.04	141.60
3.34	134.04	163.69	124.27	162.42	159.93	140.65
3.35	143.01	151.04	129.94	161.00	161.45	140.17
3.36	152.22	139.51	135.69	159.65	162.55	140.20
3.37	161.16	129.36	141.07	158.33	163.24	140.80
3.38	169.32	121.00	145.91	156.99	163.56	142.05
3.39	176.26	115.03	150.20	155.40	164.15	143.11
3.4	181.95	111.44	154.05	153.59	165.13	143.70
3.41	186.62	109.61	157.54	151.64	166.31	143.95
3.42	190.54	108.79	160.74	149.61	167.59	143.98
3.43	193.79	108.49	163.67	147.69	168.58	143.92
3.44	196.38	108.50	166.29	146.28	168.72	143.87
3.45	198.22	108.83	168.53	144.79	168.87	143.68
3.46	199.33	109.53	170.34	143.26	169.02	143.36
3.47	199.76	110.60	171.70	141.69	169.17	142.90
3.48	199.66	112.02	172.64	140.08	169.32	142.29
3.49	199.05	113.87	173.22	138.45	169.48	141.55
3.5	197.87	116.31	173.53	136.80	169.63	140.65
3.51	196.10	119.41	173.61	135.13	169.77	139.61
3.52	193.79	123.09	173.47	133.45	169.92	138.43
3.53	191.14	127.06	172.94	131.76	170.05	137.12
3.54	188.41	130.84	172.01	130.05	170.19	135.68
3.55	185.83	134.04	170.84	128.39	170.31	134.00
3.56	183.11	137.49	163.74	126.82	170.42	131.93
3.57	178.79	142.15	151.88	125.30	170.53	129.43
3.58	175.05	145.23	149.80	124.46	170.50	126.09
3.59	172.38	147.79	148.43	124.68	170.33	122.88
3.6	169.93	150.54	146.58	125.57	170.04	121.50
3.61	167.69	153.30	144.58	126.89	169.68	120.92
3.62	165.70	155.82	142.91	128.45	169.26	120.71
3.63	163.95	158.04	141.60	130.07	168.80	120.71
3.64	162.42	159.93	140.65	134.04	163.69	124.26
3.65	161.00	161.45	140.17	142.99	151.05	129.92
3.66	159.65	162.55	140.20	152.20	139.53	135.67
3.67	158.33	163.24	140.80	161.14	129.38	141.06
3.68	156.99	163.56	142.05	169.30	121.01	145.90
3.69	155.40	164.15	143.11	176.24	115.05	150.19
3.7	153.59	165.13	143.70	181.93	111.45	154.04
3.71	151.64	166.31	143.95	186.61	109.62	157.53
3.72	149.61	167.59	143.98	190.52	108.80	160.74
3.73	147.70	168.58	143.92	193.78	108.50	163.67
3.74	146.28	168.72	143.87	196.37	108.51	166.28
3.75	144.79	168.87	143.68	198.22	108.84	168.52
3.76	143.26	169.02	143.36	199.32	109.53	170.34
3.77	141.69	169.17	142.90	199.76	110.60	171.70
3.78	140.08	169.32	142.29	199.65	112.03	172.63
3.79	138.45	169.48	141.55	199.05	113.88	173.22
3.8	136.80	169.63	140.65	197.87	116.32	173.53
3.81	135.13	169.77	139.61	196.10	119.41	173.61
3.82	133.45	169.92	138.43	193.79	123.10	173.47
3.83	131.76	170.05	137.12	191.14	127.06	172.94
3.84	130.05	170.19	135.68	188.41	130.84	172.01
3.85	128.39	170.31	134.00	185.83	134.04	170.84
3.86	126.82	170.42	131.93	183.11	137.50	163.74
3.87	125.30	170.53	129.42	178.79	142.15	151.88
3.88	124.46	170.50	126.09	175.05	145.23	149.80
3.89	124.68	170.33	122.88	172.38	147.79	148.43
3.9	125.57	170.04	121.50	169.93	150.54	146.58
3.91	126.89	169.68	120.92	167.69	153.30	144.58
3.92	128.45	169.26	120.71	165.70	155.82	142.91
3.93	130.07	168.80	120.71	163.95	158.04	141.60
3.94	134.04	163.69	124.27	162.42	159.93	140.65
3.95	143.01	151.04	129.94	161.00	161.45	140.17
3.96	152.22	139.51	135.69	159.65	162.55	140.20
3.97	161.16	129.36	141.07	158.33	163.24	140.80
3.98	169.32	121.00	145.91	156.99	163.56	142.05
3.99	176.26	115.03	150.20	155.40	164.16	143.11
4	181.95	111.44	154.05	153.59	165.13	143.70
4.01	186.62	109.61	157.54	151.62	166.31	143.94
4.02	190.54	108.80	160.74	149.48	167.60	143.95
4.03	193.80	108.49	163.67	147.42	168.59	143.86
4.04	196.38	108.50	166.29	145.78	168.73	143.73
4.05	198.23	108.83	168.53	144.01	168.88	143.42
4.06	199.34	109.51	170.35	142.14	169.03	142.91
4.07	199.78	110.55	171.73	140.16	169.19	142.16
4.08	199.68	111.94	172.67	138.11	169.35	141.15
4.09	199.08	113.74	173.26	135.99	169.51	139.85
4.1	197.92	116.11	173.59	133.81	169.67	138.25
4.11	196.17	119.13	173.68	131.60	169.82	136.26
4.12	193.86	122.75	173.54	129.46	169.97	133.60
4.13	191.18	126.71	173.03	127.47	170.10	130.22
4.14	188.39	130.55	172.10	125.67	170.22	126.05
4.15	185.74	133.79	170.95	124.07	170.32	121.13
4.16	182.98	137.24	163.85	122.61	170.42	115.90
4.17	178.90	141.28	155.46	121.17	170.50	111.81
4.18	176.16	143.17	155.43	120.72	170.46	109.42
4.19	173.77	145.53	154.34	121.17	170.28	108.71
4.2	171.55	148.19	152.59	122.24	169.99	108.67
4.21	169.51	150.92	150.57	123.68	169.63	109.03
4.22	167.69	153.46	148.80	125.27	169.21	109.69
4.23	166.09	155.75	147.33	126.85	168.74	110.54
4.24	164.70	157.72	146.21	131.35	162.34	117.66
4.25	163.38	159.34	145.56	140.33	150.18	125.90
4.26	162.09	160.56	145.45	150.12	138.39	132.90
4.27	160.82	161.38	145.93	159.64	127.95	138.96
4.28	159.50	161.85	147.05	168.10	119.84	144.16
4.29	157.92	162.57	148.07	175.16	114.47	148.71
4.3	156.08	163.67	148.73	180.97	111.50	152.76
4.31	154.10	164.97	149.09	185.84	110.07	156.47
4.32	152.02	166.36	149.25	190.01	109.41	159.89
4.33	149.87	167.78	149.24	193.51	109.15	163.00
4.34	148.03	168.61	149.22	196.29	109.17	165.77
4.35	146.58	168.76	149.18	198.27	109.49	168.14
4.36	145.07	168.92	149.01	199.45	110.15	170.07
4.37	143.51	169.08	148.72	199.92	111.18	171.51
4.38	141.92	169.23	148.30	199.81	112.54	172.49
4.39	140.30	169.39	147.74	199.18	114.32	173.11
4.4	138.66	169.54	147.04	197.97	116.68	173.44
4.41	137.01	169.69	146.18	196.14	119.72	173.54
4.42	135.34	169.83	145.17	193.77	123.35	173.40
4.43	133.66	169.97	144.00	191.05	127.27	172.88
4.44	131.98	170.10	142.67	188.25	131.01	171.95
4.45	130.31	170.23	141.18	185.61	134.18	170.78
4.46	128.66	170.35	139.50	182.83	137.63	163.67
4.47	126.99	170.46	137.65	178.48	142.29	151.80
4.48	125.91	170.46	135.12	174.12	145.38	148.89
4.49	126.08	170.29	131.54	170.65	148.03	147.52
4.5	127.13	170.02	129.71	167.35	150.96	145.61
4.51	128.75	169.67	128.87	164.20	153.95	143.48
4.52	130.63	169.26	128.49	161.29	156.68	141.66
4.53	132.54	168.80	128.35	158.59	159.09	140.17
4.54	136.58	164.01	130.88	156.13	161.11	139.02
4.55	145.56	151.17	135.19	153.77	162.68	138.33
4.56	154.41	139.84	139.93	151.48	163.77	138.06
4.57	162.82	130.07	144.52	149.28	164.40	138.14
4.58	170.54	121.81	148.81	147.13	164.64	138.50
4.59	177.19	115.61	152.71	144.68	165.22	138.56
4.6	182.67	111.54	156.22	141.87	166.29	138.16
4.61	187.12	109.25	159.40	138.88	167.62	137.36
4.62	190.76	108.15	162.30	136.09	168.59	136.28
4.63	193.74	107.73	164.93	133.88	168.72	134.78
4.64	196.09	107.70	167.27	131.75	168.86	132.63
4.65	197.80	108.01	169.28	129.74	169.00	129.75
4.66	198.84	108.71	170.90	127.89	169.14	126.06
4.67	199.27	109.78	172.14	126.24	169.27	121.58
4.68	199.21	111.20	172.99	124.69	169.40	116.70
4.69	198.65	113.10	173.50	123.17	169.53	112.76
4.7	197.49	115.68	173.74	121.68	169.65	109.55
4.71	195.67	119.04	173.75	120.18	169.76	106.97
4.72	193.26	123.05	173.53	118.45	169.88	105.66
4.73	190.47	127.36	172.89	116.48	170.01	105.54
4.74	187.58	131.42	171.84	114.58	170.14	105.45
4.75	184.87	134.74	170.63	112.76	170.26	105.36
4.76	182.08	137.85	165.31	111.03	170.39	105.29
4.77	179.38	139.37	166.49	110.01	170.49	105.23
4.78	177.11	141.42	165.95	110.00	170.45	105.21
4.79	175.01	143.89	164.59	110.74	170.28	105.24
4.8	173.07	146.59	162.68	111.96	170.00	105.32
4.81	171.29	149.37	160.57	113.47	169.66	105.43
4.82	169.73	151.95	158.71	115.12	169.26	105.54
4.83	168.38	154.28	157.15	116.79	168.82	105.64
4.84	167.24	156.32	155.90	120.46	164.34	109.48
4.85	166.21	157.99	155.07	129.31	151.88	118.77
4.86	165.21	159.26	154.79	138.90	140.26	124.99
4.87	164.20	160.17	155.06	147.71	130.64	130.05
4.88	163.15	160.75	155.94	155.03	123.54	133.66
4.89	161.81	161.55	156.86	160.60	118.76	136.16
4.9	160.21	162.71	157.53	164.76	115.67	138.12
4.91	158.47	164.05	157.98	167.95	113.71	139.80
4.92	156.66	165.48	158.24	170.52	112.52	141.22
4.93	154.79	166.93	158.37	172.52	111.69	142.52
4.94	152.89	168.37	158.38	174.49	111.96	146.78
4.95	151.61	168.68	158.57	176.35	111.25	145.54
4.96	150.40	168.84	158.67	177.52	112.10	149.28
4.97	149.11	169.00	158.74	178.89	114.07	153.06
4.98	147.76	169.15	158.77	180.34	116.90	156.37
4.99	146.34	169.31	158.78	181.75	120.30	159.14
5	144.84	169.47	158.74	183.10	123.94	161.46
5.01	143.29	169.62	158.65	184.39	127.44	163.39
5.02	141.67	169.76	158.48	185.62	130.51	165.02
5.03	140.00	169.91	158.22	186.77	132.93	166.38
5.04	138.29	170.04	157.84	187.75	134.70	167.48
5.05	136.56	170.18	157.31	188.44	135.94	168.24
5.06	134.82	170.30	156.58	187.81	138.60	162.63
5.07	133.01	170.42	155.66	184.71	142.61	152.34
5.08	131.35	170.42	154.68	179.18	147.56	142.75
5.09	130.72	170.26	152.72	175.42	150.49	141.54
5.1	130.91	169.99	149.90	172.09	153.55	139.66
5.11	131.55	169.64	146.94	168.97	156.57	137.67
5.12	133.09	169.23	145.43	166.09	159.26	136.14
5.13	135.04	168.79	144.43	163.44	161.56	135.04
5.14	139.54	163.73	145.16	161.01	163.43	134.35
5.15	147.81	151.38	147.75	158.72	164.79	134.15
5.16	156.03	140.51	150.99	156.51	165.69	134.46
5.17	163.91	131.10	154.23	154.34	166.12	135.32
5.18	171.26	122.99	157.38	152.17	166.17	136.69
5.19	177.69	116.62	160.31	149.73	166.57	137.55
5.2	183.04	112.24	162.99	147.03	167.44	137.74
5.21	187.39	109.62	165.42	144.16	168.55	137.51
5.22	190.90	108.28	167.62	141.87	168.66	137.15
5.23	193.73	107.72	169.59	139.54	168.79	136.44
5.24	195.96	107.62	171.33	137.18	168.94	135.40
5.25	197.59	107.87	172.79	134.85	169.09	133.82
5.26	198.58	108.52	173.95	132.61	169.23	131.61
5.27	199.00	109.58	174.78	130.52	169.38	128.67
5.28	198.92	111.04	175.29	128.59	169.51	124.97
5.29	198.40	112.92	175.54	126.84	169.64	120.56
5.3	197.38	115.33	175.53	125.17	169.77	115.83
5.31	195.79	118.43	175.22	123.48	169.88	112.11
5.32	193.61	122.25	174.53	121.94	169.99	109.18
5.33	190.97	126.51	173.42	120.40	170.09	106.70
5.34	188.15	130.73	172.07	118.57	170.20	105.64
5.35	185.43	134.34	170.69	116.57	170.31	105.53
5.36	182.63	137.91	163.57	114.66	170.43	105.43
5.37	179.67	139.82	163.37	113.30	170.52	105.35
5.38	177.31	141.83	162.92	113.14	170.48	105.31
5.39	175.14	144.30	161.59	113.83	170.28	105.33
5.4	173.15	147.00	159.68	115.06	170.00	105.40
5.41	171.31	149.77	157.55	116.60	169.64	105.50
5.42	169.69	152.35	155.68	118.28	169.23	105.60
5.43	168.29	154.67	154.12	119.98	168.77	105.69
5.44	167.09	156.69	152.90	124.09	163.03	111.91
5.45	165.99	158.34	152.12	132.91	150.87	121.25
5.46	164.93	159.60	151.88	142.74	139.15	128.32
5.47	163.84	160.48	152.23	152.35	129.05	134.86
5.48	162.71	161.02	153.24	160.83	121.58	139.50
5.49	161.27	161.81	154.29	167.69	116.50	142.10
5.5	159.54	162.96	155.09	172.74	113.09	146.11
5.51	157.70	164.29	155.60	177.16	111.92	150.23
5.52	155.76	165.72	155.94	181.42	111.58	154.14
5.53	153.74	167.18	156.17	185.51	111.53	157.78
5.54	151.70	168.56	156.33	189.20	111.72	161.07
5.55	150.35	168.71	156.63	192.29	112.19	163.99
5.56	148.95	168.86	156.83	194.65	112.99	166.50
5.57	147.50	169.02	156.93	196.22	114.13	168.56
5.58	146.00	169.18	156.95	197.04	115.60	170.15
5.59	144.45	169.34	156.88	197.21	117.34	171.27
5.6	142.86	169.49	156.71	196.83	119.33	171.95
5.61	141.25	169.64	156.44	195.91	121.66	172.32
5.62	139.60	169.79	156.05	194.39	124.45	172.42
5.63	137.93	169.93	155.53	192.34	127.62	172.29
5.64	136.24	170.06	154.88	189.93	130.92	171.82
5.65	134.54	170.19	154.08	187.39	133.97	170.96
5.66	132.84	170.31	153.10	184.51	137.49	163.89
5.67	131.10	170.42	151.93	179.99	142.27	151.98
5.68	129.75	170.42	150.39	175.17	146.06	147.47
5.69	129.50	170.26	147.73	171.67	148.89	145.90
5.7	129.85	169.99	144.56	168.37	151.94	143.80
5.71	130.91	169.64	142.17	165.22	154.97	141.60
5.72	132.52	169.24	141.07	162.29	157.71	139.80
5.73	134.41	168.78	139.44	159.56	160.10	138.37
5.74	138.61	163.79	140.85	157.06	162.07	137.32
5.75	147.06	151.31	143.82	154.65	163.58	136.76
5.76	155.42	140.35	147.42	152.34	164.58	136.63
5.77	163.43	130.87	151.02	150.11	165.13	136.86
5.78	170.88	122.71	154.49	147.93	165.29	137.41
5.79	177.39	116.37	157.71	145.45	165.80	137.60
5.8	182.81	112.05	160.65	142.63	166.80	137.33
5.81	187.20	109.50	163.31	139.62	168.08	136.63
5.82	190.77	108.23	165.73	137.05	168.63	135.73
5.83	193.66	107.72	167.92	134.79	168.76	134.32
5.84	195.94	107.66	169.85	132.61	168.89	132.27
5.85	197.61	107.94	171.49	130.54	169.03	129.52
5.86	198.64	108.62	172.81	128.64	169.17	125.97
5.87	199.08	109.68	173.79	126.92	169.30	121.67
5.88	199.02	111.10	174.43	125.31	169.43	116.90
5.89	198.49	113.00	174.77	123.71	169.56	112.98
5.9	197.36	115.59	174.87	122.18	169.68	109.81
5.91	195.60	118.93	174.71	120.65	169.79	107.23
5.92	193.29	122.89	174.17	118.97	169.90	105.67
5.93	190.59	127.13	173.20	116.97	170.03	105.56
5.94	187.77	131.19	171.93	115.06	170.16	105.46
5.95	185.06	134.58	170.64	113.22	170.28	105.37
5.96	182.25	137.85	164.79	111.47	170.41	105.30
5.97	179.53	139.36	165.99	110.41	170.50	105.24
5.98	177.25	141.41	165.46	110.39	170.46	105.21
5.99	175.15	143.89	164.10	111.12	170.29	105.25
6	173.21	146.59	162.19	112.33	170.01	105.33
6.01	171.42	149.36	160.07	113.85	169.66	105.44
6.02	169.85	151.95	158.21	115.50	169.26	105.54
6.03	168.50	154.28	156.65	117.17	168.82	105.64
6.04	167.36	156.32	155.40	120.84	164.32	109.67
6.05	166.32	158.00	154.58	129.70	151.84	118.97
6.06	165.31	159.27	154.30	139.30	140.20	125.28
6.07	164.30	160.18	154.58	148.19	130.52	130.48
6.08	163.24	160.76	155.47	155.64	123.35	134.18
6.09	161.89	161.56	156.41	161.34	118.51	136.77
6.1	160.28	162.72	157.10	165.61	115.39	138.82
6.11	158.53	164.06	157.56	168.93	113.42	140.63
6.12	156.70	165.49	157.84	171.58	112.20	142.58
6.13	154.82	166.95	157.97	173.78	111.28	143.25
6.14	152.91	168.39	157.98	175.68	111.41	147.29
6.15	151.64	168.68	158.18	177.97	112.39	151.47
6.16	150.39	168.84	158.34	180.41	114.03	155.23
6.17	149.06	169.00	158.48	182.80	116.19	158.49
6.18	147.65	169.16	158.58	184.98	118.71	161.25
6.19	146.18	169.31	158.62	186.87	121.45	163.56
6.2	144.64	169.47	158.61	188.40	124.25	165.45
6.21	143.05	169.62	158.52	189.54	126.96	166.97
6.22	141.41	169.77	158.34	190.30	129.44	168.15
6.23	139.73	169.91	158.04	190.69	131.58	169.02
6.24	138.02	170.05	157.62	190.72	133.34	169.57
6.25	136.29	170.18	157.05	190.39	134.75	169.79
6.26	134.56	170.30	156.29	188.90	137.50	163.60
6.27	132.76	170.42	155.34	185.02	141.93	152.59
6.28	131.13	170.42	154.33	179.01	147.17	143.13
6.29	130.55	170.26	152.32	175.28	150.11	141.91
6.3	130.76	169.99	149.48	171.96	153.17	140.01
6.31	131.43	169.64	146.64	168.84	156.19	138.01
6.32	133.00	169.23	145.19	165.97	158.89	136.46
6.33	134.99	168.79	144.24	163.31	161.22	135.33
6.34	139.26	163.68	144.75	160.87	163.11	134.61
6.35	147.56	151.35	147.38	158.57	164.51	134.39
6.36	155.81	140.46	150.64	156.35	165.43	134.65
6.37	163.72	131.03	153.92	154.18	165.90	135.46
6.38	171.10	122.91	157.10	152.00	165.98	136.77
6.39	177.56	116.55	160.05	149.56	166.41	137.58
6.4	182.93	112.19	162.75	146.85	167.30	137.73
6.41	187.29	109.60	165.21	143.95	168.46	137.46
6.42	190.82	108.28	167.43	141.61	168.65	137.08
6.43	193.67	107.74	169.43	139.29	168.79	136.35
6.44	195.92	107.64	171.18	136.93	168.93	135.27
6.45	197.56	107.90	172.67	134.61	169.08	133.64
6.46	198.57	108.55	173.84	132.39	169.22	131.36
6.47	198.99	109.62	174.68	130.31	169.37	128.35
6.48	198.92	111.08	175.21	128.41	169.50	124.58
6.49	198.40	112.95	175.47	126.68	169.63	120.11
6.5	197.39	115.36	175.48	125.00	169.76	115.42
6.51	195.79	118.47	175.18	123.33	169.88	111.82
6.52	193.60	122.30	174.50	121.79	169.99	108.93
6.53	190.96	126.56	173.41	120.26	170.09	106.50
6.54	188.14	130.76	172.06	118.38	170.19	105.63
6.55	185.41	134.36	170.69	116.39	170.31	105.52
6.56	182.61	137.93	163.57	114.49	170.42	105.42
6.57	179.67	139.81	163.49	113.14	170.52	105.34
6.58	177.31	141.81	163.05	112.99	170.47	105.30
6.59	175.14	144.28	161.71	113.69	170.28	105.32
6.6	173.15	146.98	159.80	114.92	170.00	105.39
6.61	171.31	149.76	157.68	116.45	169.64	105.50
6.62	169.70	152.33	155.80	118.13	169.23	105.60
6.63	168.30	154.65	154.25	119.84	168.77	105.69
6.64	167.11	156.67	153.02	123.96	163.04	111.83
6.65	166.01	158.33	152.24	132.79	150.86	121.14
6.66	164.95	159.58	152.01	142.60	139.16	128.15
6.67	163.87	160.47	152.35	152.15	129.10	134.54
6.68	162.74	161.01	153.35	160.57	121.64	139.16
6.69	161.30	161.80	154.40	167.35	116.69	143.02
6.7	159.58	162.95	155.21	172.44	112.86	144.47
6.71	157.74	164.28	155.71	176.35	111.24	148.52
6.72	155.82	165.70	156.01	180.15	110.85	152.47
6.73	153.83	167.16	156.21	183.92	110.86	156.20
6.74	151.80	168.55	156.34	187.45	111.15	159.60
6.75	150.48	168.71	156.63	190.53	111.75	162.62
6.76	149.09	168.86	156.82	192.99	112.70	165.24
6.77	147.65	169.02	156.93	194.74	113.99	167.43
6.78	146.16	169.18	156.96	195.78	115.63	169.15
6.79	144.61	169.34	156.90	196.17	117.56	170.42
6.8	143.03	169.49	156.74	196.03	119.69	171.25
6.81	141.41	169.64	156.48	195.39	122.05	171.72
6.82	139.77	169.79	156.11	194.21	124.73	171.92
6.83	138.09	169.93	155.61	192.51	127.71	171.89
6.84	136.40	170.06	154.97	190.40	130.83	171.62
6.85	134.69	170.19	154.19	188.10	133.77	170.98
6.86	132.99	170.31	153.21	185.37	137.24	164.01
6.87	131.25	170.42	152.05	180.90	142.00	152.18
6.88	129.85	170.42	150.59	175.85	146.08	146.79
6.89	129.55	170.26	147.99	172.33	148.92	145.26
6.9	129.89	169.99	144.86	169.02	151.97	143.20
6.91	130.95	169.64	142.41	165.88	155.00	141.04
6.92	132.53	169.24	141.24	162.94	157.74	139.27
6.93	134.51	168.79	139.87	160.22	160.13	137.89
6.94	139.16	163.85	142.30	157.73	162.10	136.89
6.95	149.24	150.07	145.35	155.31	163.59	136.41
6.96	158.43	138.44	148.94	152.97	164.58	136.39
6.97	166.75	128.73	152.50	150.69	165.12	136.76
6.98	174.15	120.69	155.89	148.47	165.28	137.44
6.99	180.40	114.62	159.03	145.98	165.79	137.71
7	185.48	110.55	161.88	143.16	166.78	137.49
7.01	189.53	108.16	164.47	140.15	168.05	136.84
7.02	192.76	106.94	166.79	137.55	168.62	135.99
7.03	195.32	106.46	168.88	135.28	168.75	134.69
7.04	197.28	106.42	170.70	133.07	168.89	132.78
7.05	198.64	106.74	172.22	130.97	169.03	130.17
7.06	199.41	107.45	173.42	129.04	169.17	126.79
7.07	199.65	108.57	174.29	127.28	169.31	122.65
7.08	199.44	110.06	174.84	125.66	169.44	117.93
7.09	198.76	112.07	175.13	124.04	169.57	113.72
7.1	197.48	114.83	175.18	122.51	169.69	110.45
7.11	195.56	118.40	174.96	120.98	169.80	107.75
7.12	193.10	122.60	174.33	119.42	169.90	105.70
7.13	190.31	127.04	173.26	117.40	170.03	105.58
7.14	187.43	131.24	171.91	115.46	170.16	105.48
7.15	184.74	134.66	170.58	113.60	170.28	105.39
7.16	182.00	137.86	164.89	111.84	170.40	105.31
7.17	179.30	139.35	166.06	110.77	170.50	105.25
7.18	177.02	141.39	165.53	110.75	170.46	105.22
7.19	174.91	143.87	164.16	111.48	170.28	105.26
7.2	172.96	146.58	162.25	112.70	170.00	105.34
7.21	171.17	149.35	160.13	114.22	169.66	105.44
7.22	169.60	151.94	158.27	115.87	169.25	105.55
7.23	168.24	154.27	156.71	117.55	168.81	105.65
7.24	167.08	156.30	155.46	121.35	164.04	110.05
7.25	166.03	157.98	154.64	130.22	151.60	119.29
7.26	165.02	159.25	154.37	139.85	139.97	125.67
7.27	163.99	160.16	154.65	148.81	130.25	131.01
7.28	162.91	160.73	155.55	156.37	123.05	134.82
7.29	161.55	161.53	156.49	162.20	118.18	137.52
7.3	159.91	162.70	157.18	166.60	115.05	139.68
7.31	158.14	164.04	157.64	170.04	113.08	141.57
7.32	156.28	165.47	157.92	172.74	111.62	142.84
7.33	154.39	166.93	158.03	175.09	111.36	146.91
7.34	152.45	168.38	158.06	177.86	111.88	151.12
7.35	151.13	168.68	158.28	180.80	112.92	154.98
7.36	149.83	168.84	158.48	183.66	114.42	158.38
7.37	148.46	169.00	158.63	186.25	116.29	161.32
7.38	147.01	169.16	158.72	188.43	118.46	163.79
7.39	145.50	169.32	158.75	190.13	120.85	165.84
7.4	143.94	169.47	158.70	191.30	123.37	167.46
7.41	142.32	169.62	158.56	191.97	125.89	168.70
7.42	140.67	169.77	158.32	192.18	128.27	169.57
7.43	138.98	169.91	157.97	192.02	130.41	170.11
7.44	137.27	170.05	157.48	191.47	132.30	170.36
7.45	135.54	170.18	156.84	190.51	134.04	170.33
7.46	133.81	170.30	156.01	188.53	137.04	163.89
7.47	132.03	170.42	154.99	184.32	141.67	152.57
7.48	130.45	170.42	153.86	178.41	146.74	144.16
7.49	129.96	170.26	151.66	174.80	149.60	142.85
7.5	130.23	169.99	148.69	171.49	152.65	140.92
7.51	131.03	169.64	146.12	168.39	155.68	138.89
7.52	132.70	169.24	144.75	165.51	158.39	137.29
7.53	134.76	168.79	143.35	162.85	160.73	136.11
7.54	139.42	163.44	144.78	160.42	162.66	135.33
7.55	149.04	150.10	147.53	158.08	164.08	135.07
7.56	157.98	138.71	150.90	155.82	165.03	135.31
7.57	166.19	129.10	154.24	153.60	165.53	136.06
7.58	173.56	121.07	157.45	151.39	165.63	137.26
7.59	179.84	114.97	160.42	148.93	166.09	137.95
7.6	184.96	110.87	163.12	146.19	167.02	138.02
7.61	189.06	108.45	165.57	143.26	168.22	137.67
7.62	192.35	107.23	167.78	140.79	168.63	137.17
7.63	194.96	106.73	169.75	138.47	168.77	136.35
7.64	196.98	106.66	171.48	136.13	168.91	135.15
7.65	198.39	106.95	172.92	133.85	169.06	133.37
7.66	199.20	107.65	174.04	131.68	169.21	130.91
7.67	199.47	108.76	174.84	129.66	169.35	127.71
7.68	199.28	110.27	175.33	127.82	169.48	123.75
7.69	198.64	112.24	175.57	126.14	169.61	119.13
7.7	197.49	114.82	175.58	124.49	169.74	114.58
7.71	195.73	118.15	175.26	122.88	169.86	111.19
7.72	193.40	122.19	174.54	121.36	169.96	108.34
7.73	190.66	126.61	173.39	119.83	170.07	106.01
7.74	187.80	130.89	172.01	117.85	170.18	105.60
7.75	185.08	134.48	170.63	115.87	170.30	105.50
7.76	182.31	138.01	163.52	113.99	170.41	105.40
7.77	179.46	139.69	164.18	112.72	170.51	105.33
7.78	177.13	141.70	163.71	112.60	170.46	105.29
7.79	174.97	144.18	162.36	113.31	170.27	105.31
7.8	172.99	146.88	160.45	114.54	169.99	105.38
7.81	171.16	149.65	158.32	116.07	169.64	105.49
7.82	169.55	152.23	156.45	117.75	169.23	105.59
7.83	168.16	154.55	154.89	119.45	168.77	105.68
7.84	166.97	156.57	153.66	123.60	163.07	111.62
7.85	165.88	158.23	152.87	132.45	150.86	120.82
7.86	164.82	159.49	152.63	142.21	139.20	127.71
7.87	163.75	160.38	152.97	151.64	129.22	133.88
7.88	162.63	160.93	153.94	159.88	121.81	138.29
7.89	161.20	161.72	154.96	166.48	116.87	141.69
7.9	159.50	162.87	155.71	171.68	113.94	145.53
7.91	157.66	164.21	156.22	176.35	112.91	149.82
7.92	155.71	165.64	156.58	180.88	112.57	153.86
7.93	153.68	167.11	156.82	185.19	112.50	157.58
7.94	151.60	168.55	156.98	189.08	112.64	160.95
7.95	150.24	168.70	157.31	192.34	113.04	163.93
7.96	148.84	168.86	157.52	194.81	113.76	166.50
7.97	147.38	169.02	157.64	196.46	114.81	168.61
7.98	145.87	169.18	157.67	197.32	116.17	170.24
7.99	144.32	169.33	157.61	197.49	117.82	171.38
8	142.73	169.49	157.45	197.10	119.69	172.07
8.01	141.11	169.64	157.18	196.14	121.93	172.43
8.02	139.46	169.78	156.80	194.55	124.64	172.52
8.03	137.79	169.92	156.30	192.42	127.77	172.37
8.04	136.10	170.06	155.66	189.91	131.05	171.84
8.05	134.39	170.19	154.88	187.27	134.10	170.93
8.06	132.69	170.31	153.91	184.30	137.65	163.82
8.07	130.95	170.42	152.77	179.71	142.45	151.87
8.08	129.64	170.42	151.20	175.01	146.10	147.88
8.09	129.40	170.26	148.51	171.54	148.92	146.29
8.1	129.77	169.99	145.33	168.25	151.96	144.18
8.11	130.84	169.64	142.84	165.13	154.98	141.98
8.12	132.38	169.24	141.57	162.21	157.71	140.17
8.13	134.35	168.78	140.25	159.51	160.08	138.73
8.14	139.05	163.64	142.54	157.02	162.05	137.67
8.15	149.00	150.00	145.54	154.62	163.53	137.13
8.16	158.14	138.45	149.10	152.28	164.51	137.04
8.17	166.44	128.76	152.64	150.02	165.05	137.32
8.18	173.86	120.73	156.02	147.81	165.20	137.88
8.19	180.13	114.66	159.13	145.33	165.71	138.06
8.2	185.24	110.60	161.97	142.50	166.71	137.77
8.21	189.32	108.21	164.54	139.49	167.99	137.04
8.22	192.58	107.01	166.86	136.86	168.62	136.10
8.23	195.17	106.54	168.93	134.61	168.75	134.67
8.24	197.16	106.50	170.75	132.43	168.89	132.62
8.25	198.56	106.82	172.27	130.37	169.02	129.86
8.26	199.35	107.53	173.47	128.48	169.16	126.30
8.27	199.60	108.65	174.33	126.77	169.30	121.97
8.28	199.41	110.13	174.89	125.18	169.43	117.16
8.29	198.73	112.15	175.16	123.61	169.55	113.15
8.3	197.45	114.91	175.21	122.10	169.67	109.92
8.31	195.54	118.47	174.98	120.58	169.79	107.30
8.32	193.09	122.64	174.34	118.92	169.90	105.68
8.33	190.30	127.07	173.25	116.92	170.02	105.56
8.34	187.42	131.24	171.91	115.01	170.15	105.46
8.35	184.72	134.65	170.59	113.17	170.28	105.37
8.36	181.98	137.78	165.25	111.42	170.40	105.30
8.37	179.30	139.28	166.40	110.39	170.50	105.24
8.38	177.02	141.33	165.86	110.38	170.46	105.21
8.39	174.92	143.81	164.49	111.12	170.28	105.25
8.4	172.98	146.51	162.58	112.34	170.01	105.33
8.41	171.19	149.29	160.47	113.85	169.66	105.44
8.42	169.62	151.87	158.60	115.50	169.26	105.54
8.43	168.27	154.20	157.04	117.18	168.81	105.64
8.44	167.12	156.24	155.79	120.90	164.24	109.77
8.45	166.08	157.92	154.97	129.76	151.76	119.00
8.46	165.07	159.20	154.68	139.37	140.14	125.32
8.47	164.05	160.11	154.96	148.25	130.46	130.52
8.48	162.99	160.69	155.84	155.69	123.31	134.23
8.49	161.63	161.50	156.77	161.40	118.48	136.82
8.5	160.01	162.66	157.45	165.67	115.36	138.88
8.51	158.26	164.01	157.90	168.99	113.39	140.71
8.52	156.42	165.44	158.17	171.63	112.06	141.78
8.53	154.54	166.90	158.28	173.86	111.69	145.72
8.54	152.61	168.35	158.30	176.54	112.23	150.05
8.55	151.29	168.68	158.51	179.46	113.33	154.04
8.56	150.00	168.84	158.71	182.37	114.90	157.56
8.57	148.64	168.99	158.86	185.06	116.84	160.59
8.58	147.20	169.15	158.97	187.39	119.05	163.16
8.59	145.70	169.31	159.01	189.27	121.46	165.29
8.6	144.14	169.47	158.99	190.65	123.97	167.02
8.61	142.53	169.62	158.87	191.53	126.45	168.35
8.62	140.88	169.77	158.66	191.93	128.78	169.33
8.63	139.19	169.91	158.33	191.92	130.86	169.96
8.64	137.47	170.05	157.87	191.53	132.64	170.28
8.65	135.74	170.18	157.26	190.72	134.24	170.30
8.66	134.01	170.30	156.45	188.82	137.16	163.88
8.67	132.22	170.42	155.47	184.64	141.77	152.60
8.68	130.62	170.42	154.39	178.65	146.93	143.86
8.69	130.11	170.26	152.25	175.01	149.80	142.58
8.7	130.36	169.99	149.33	171.71	152.85	140.67
8.71	131.09	169.64	146.56	168.62	155.87	138.65
8.72	132.71	169.23	145.13	165.75	158.57	137.07
8.73	134.74	168.79	144.21	163.10	160.90	135.91
8.74	139.22	163.45	144.91	160.67	162.81	135.15
8.75	148.17	150.66	147.58	158.37	164.23	134.90
8.76	156.78	139.53	150.89	156.13	165.17	135.14
8.77	164.87	130.01	154.19	153.94	165.65	135.92
8.78	172.26	121.92	157.38	151.75	165.75	137.16
8.79	178.63	115.71	160.32	149.31	166.20	137.91
8.8	183.89	111.50	163.02	146.58	167.11	138.02
8.81	188.13	109.01	165.46	143.67	168.29	137.72
8.82	191.55	107.75	167.67	141.24	168.64	137.26
8.83	194.29	107.24	169.65	138.92	168.77	136.49
8.84	196.43	107.15	171.39	136.57	168.92	135.37
8.85	197.97	107.43	172.84	134.27	169.07	133.68
8.86	198.88	108.11	173.99	132.07	169.21	131.34
8.87	199.22	109.20	174.80	130.01	169.36	128.26
8.88	199.09	110.68	175.30	128.14	169.49	124.41
8.89	198.52	112.60	175.55	126.43	169.62	119.88
8.9	197.44	115.09	175.55	124.77	169.75	115.20
8.91	195.77	118.30	175.24	123.13	169.86	111.66
8.92	193.51	122.22	174.54	121.61	169.97	108.75
8.93	190.83	126.56	173.41	120.07	170.08	106.34
8.94	187.98	130.81	172.04	118.17	170.18	105.62
8.95	185.25	134.41	170.66	116.18	170.30	105.51
8.96	182.47	137.96	163.55	114.29	170.42	105.42
8.97	179.57	139.75	163.80	112.97	170.51	105.34
8.98	177.22	141.76	163.35	112.83	170.47	105.30
8.99	175.06	144.23	162.00	113.54	170.28	105.32
9	173.07	146.93	160.09	114.76	169.99	105.39
9.01	171.23	149.71	157.97	116.30	169.64	105.49
9.02	169.62	152.28	156.10	117.98	169.23	105.59
9.03	168.22	154.61	154.54	119.68	168.77	105.69
9.04	167.03	156.62	153.31	123.83	163.02	111.78
9.05	165.94	158.28	152.53	132.67	150.83	121.02
9.06	164.88	159.54	152.29	142.47	139.15	128.00
9.07	163.80	160.42	152.63	151.97	129.13	134.28
9.08	162.67	160.97	153.62	160.31	121.69	138.84
9.09	161.24	161.76	154.66	167.00	116.66	142.05
9.1	159.54	162.91	155.42	172.29	113.85	146.39
9.11	157.69	164.24	155.94	177.06	112.85	150.61
9.12	155.73	165.68	156.31	181.65	112.49	154.58
9.13	153.69	167.15	156.56	185.97	112.40	158.23
9.14	151.62	168.55	156.74	189.82	112.52	161.52
9.15	150.27	168.71	157.06	193.00	112.89	164.45
9.16	148.86	168.86	157.27	195.38	113.58	166.95
9.17	147.40	169.02	157.38	196.91	114.61	169.00
9.18	145.89	169.18	157.40	197.66	115.95	170.56
9.19	144.34	169.34	157.33	197.74	117.57	171.63
9.2	142.75	169.49	157.17	197.27	119.44	172.27
9.21	141.14	169.64	156.90	196.20	121.73	172.59
9.22	139.49	169.79	156.51	194.51	124.52	172.66
9.23	137.82	169.93	156.00	192.28	127.73	172.46
9.24	136.13	170.06	155.36	189.70	131.07	171.86
9.25	134.43	170.19	154.57	187.02	134.15	170.91
9.26	132.73	170.31	153.60	184.04	137.70	163.78
9.27	130.99	170.42	152.45	179.46	142.50	151.83
9.28	129.69	170.42	150.86	174.81	146.09	147.98
9.29	129.45	170.26	148.17	171.33	148.91	146.38
9.3	129.82	169.99	144.99	168.04	151.95	144.26
9.31	130.88	169.64	142.52	164.91	154.98	142.05
9.32	132.45	169.24	141.35	161.98	157.71	140.22
9.33	134.36	168.78	139.82	159.27	160.09	138.77
9.34	138.70	163.65	141.28	156.77	162.06	137.70
9.35	147.36	151.04	144.21	154.37	163.55	137.12
9.36	155.82	140.02	147.80	152.05	164.55	136.97
9.37	163.87	130.52	151.38	149.82	165.09	137.18
9.38	171.32	122.39	154.82	147.64	165.25	137.69
9.39	177.79	116.09	158.01	145.17	165.76	137.85
9.4	183.16	111.82	160.93	142.34	166.76	137.54
9.41	187.50	109.30	163.57	139.34	168.03	136.81
9.42	191.03	108.04	165.97	136.74	168.62	135.85
9.43	193.87	107.54	168.13	134.49	168.75	134.39
9.44	196.12	107.48	170.03	132.32	168.89	132.29
9.45	197.74	107.77	171.65	130.27	169.03	129.47
9.46	198.74	108.45	172.95	128.39	169.17	125.85
9.47	199.15	109.52	173.91	126.69	169.30	121.47
9.48	199.08	110.95	174.53	125.10	169.43	116.68
9.49	198.52	112.88	174.86	123.52	169.55	112.80
