# Supplementary material for: Adaptive hindlimb split-belt treadmill walking in rats by controlling basic muscle activation patterns via phase resetting
Source: Sci Rep. 2018 Nov 26;8:17341. doi: 10.1038/s41598-018-35714-8 (PMC6255885; doi:10.1038/s41598-018-35714-8)
Supplement: Supplementary file 6 — Supplementary Dataset S2 [file 41598_2018_35714_MOESM6_ESM.zip › S2_Dataset/Simulation_without_phasereset_condition1_7x/duty_fast.csv]

0.2713	0.6084
0.8713	0.6084
1.4713	0.6084
2.0713	0.6084
2.6713	0.6084
3.2713	0.6084
3.8713	0.6084
4.4720	0.6041
5.0781	0.7797
5.6732	0.6894
6.2778	0.7471
6.8740	0.6967
7.4768	0.7316
8.0728	0.6935
8.6771	0.7351
9.2726	0.6893
9.8779	0.7466
10.4735	0.6915
11.0774	0.7403
11.6733	0.6923
12.2769	0.7326
12.8738	0.6969
13.4767	0.7311
14.0744	0.7037
14.6760	0.7212
15.2756	0.7224
15.8762	0.7316
