# Supplementary material for: Adaptive hindlimb split-belt treadmill walking in rats by controlling basic muscle activation patterns via phase resetting
Source: Sci Rep. 2018 Nov 26;8:17341. doi: 10.1038/s41598-018-35714-8 (PMC6255885; doi:10.1038/s41598-018-35714-8)
Supplement: Supplementary file 6 — Supplementary Dataset S2 [file 41598_2018_35714_MOESM6_ESM.zip › S2_Dataset/Simulation_without_phasereset_condition1_7x/duty_slow.csv]

0.5713	0.6083
1.1713	0.6083
1.7713	0.6084
2.3713	0.6084
2.9713	0.6084
3.5713	0.6084
4.1674	0.6123
4.7585	0.6248
5.3611	0.6284
5.9589	0.6280
6.5610	0.6275
7.1588	0.6276
7.7604	0.6270
8.3585	0.6281
8.9607	0.6271
9.5587	0.6285
10.1611	0.6278
10.7589	0.6281
11.3608	0.6271
11.9585	0.6280
12.5606	0.6271
13.1589	0.6275
13.7603	0.6270
14.3592	0.6271
14.9598	0.6277
15.5599	0.6268
