# Supplementary material for: Adaptive hindlimb split-belt treadmill walking in rats by controlling basic muscle activation patterns via phase resetting
Source: Sci Rep. 2018 Nov 26;8:17341. doi: 10.1038/s41598-018-35714-8 (PMC6255885; doi:10.1038/s41598-018-35714-8)
Supplement: Supplementary file 6 — Supplementary Dataset S2 [file 41598_2018_35714_MOESM6_ESM.zip › S2_Dataset/Simulation_without_phasereset_condition1_7x/README.txt]

Simulated result without phase resetting in the 1.7x condition. 
Files are created by Comma-Separated Values format (csv). 
Data of each file are formatted as follows.

---
angle.csv
---
Joint angles.
The new line in the file represents the switching points of the configuration of the treadmill (from slow-tied to split-belt).
 - 1st col: time [s]
 - 2nd col: hip angle of slow leg [deg]
 - 3rd col: knee angle of slow leg [deg]
 - 4th col: ankle angle of slow leg [deg]
 - 5th col: hip angle of fast leg [deg]
 - 6th col: knee angle of fast leg [deg]
 - 7th col: ankle angle of fast leg [deg]


---
muscle.csv
---
Muscles activities.
The new line in the file represents the switching points of the configuration of the treadmill (from slow-tied to split-belt).
 - 1st col: time [s]
 - 2nd col: muscle activity of iliopsoas of slow leg
 - 3rd col: muscle activity of gluteus maximus of slow leg
 - 4th col: muscle activity of vastus lateralis of slow leg
 - 5th col: muscle activity of tibialis anterior of slow leg
 - 6th col: muscle activity of soleus of slow leg
 - 7th col: muscle activity of biceps femoris of slow leg
 - 8th col: muscle activity of gastrocnemius of slow leg
 - 9nd col: muscle activity of iliopsoas of fast leg
 - 10rd col: muscle activity of gluteus maximus of fast leg
 - 11th col: muscle activity of vastus lateralis of fast leg
 - 12th col: muscle activity of tibialis anterior of fast leg
 - 13th col: muscle activity of soleus of fast leg
 - 14th col: muscle activity of biceps femoris of fast leg
 - 15th col: muscle activity of gastrocnemius of fast leg


---
oscillator.csv
---
Oscillator phases.
The new line in the file represents the switching points of the configuration of the treadmill (from slow-tied to split-belt).
 - 1st col: time [s]
 - 2nd col: oscillator phases of slow leg
 - 3rd col: oscillator phases of fast leg


---
touchdown_liftoff.csv
---
Touch down and liftoff times for each leg.
 - 1st col: touchdown time of fast leg [s]
 - 2nd col: touchdown time of slow leg [s]
 - 3rd col: liftoff time of fast leg [s]
 - 4th col: liftoff time of slow leg [s]


---
relative_phase.csv
---
Relative phase.
The new line in the file represents the switching points of the configuration of the treadmill (from slow-tied to split-belt).
 - 1st col: touchdown time of slow leg [s]
 - 2nd col: relative phase [rad]


---
duty_{slow,fast}.csv
---
Duty factor.
{slow,fast} represent which leg is filed.
The new line in the file represents the switching points of the configuration of the treadmill (from slow-tied to split-belt).
 - 1st col: touchdown time of the leg [s]
 - 2nd col: duty factor


---
stride_{slow,fast}.csv
---
Stride length.
{slow,fast} represent which leg is filed.
The new line in the file represents the switching points of the configuration of the treadmill (from slow-tied to split-belt).
 - 1st col: touchdown time of the leg [s]
 - 2nd col: stride length [cm]


---
step_{slow,fast}.csv
---
Step length.
{slow,fast} represent which leg is filed.
The new line in the file represents the switching points of the configuration of the treadmill (from slow-tied to split-belt).
 - 1st col: touchdown time of the leg [s]
 - 2nd col: stride length [cm]


 
