# Supplementary material for: Adaptive hindlimb split-belt treadmill walking in rats by controlling basic muscle activation patterns via phase resetting
Source: Sci Rep. 2018 Nov 26;8:17341. doi: 10.1038/s41598-018-35714-8 (PMC6255885; doi:10.1038/s41598-018-35714-8)
Supplement: Supplementary file 6 — Supplementary Dataset S2 [file 41598_2018_35714_MOESM6_ESM.zip › S2_Dataset/Simulation_without_phasereset_condition1_7x/relative_phase.csv]

0.5713	3.142
1.1713	3.142
1.7713	3.142
2.3713	3.142
2.9713	3.142
3.5713	3.142
4.1674	3.151
4.7585	3.787
5.3611	3.497
5.9589	3.681
6.5610	3.524
7.1588	3.636
7.7604	3.510
8.3585	3.642
8.9607	3.495
9.5587	3.677
10.1611	3.505
10.7589	3.660
11.3608	3.508
11.9585	3.636
12.5606	3.524
13.1589	3.633
13.7603	3.547
14.3592	3.601
14.9598	3.608
