# Supplementary material for: Adaptive hindlimb split-belt treadmill walking in rats by controlling basic muscle activation patterns via phase resetting
Source: Sci Rep. 2018 Nov 26;8:17341. doi: 10.1038/s41598-018-35714-8 (PMC6255885; doi:10.1038/s41598-018-35714-8)
Supplement: Supplementary file 6 — Supplementary Dataset S2 [file 41598_2018_35714_MOESM6_ESM.zip › S2_Dataset/Simulation_without_phasereset_condition1_7x/step_fast.csv]

0.2713	5.437
0.8713	5.436
1.4713	5.435
2.0713	5.434
2.6713	5.433
3.2713	5.433
3.8713	5.434
4.4720	4.822
5.0781	3.964
5.6732	3.851
6.2778	3.964
6.8740	3.897
7.4768	3.993
8.0728	3.834
8.6771	3.987
9.2726	3.816
9.8779	3.969
10.4735	3.861
11.0774	3.961
11.6733	3.851
12.2769	3.984
12.8738	3.901
13.4767	3.986
14.0744	3.945
14.6760	3.948
15.2756	4.006
15.8762	3.970
