# Supplementary material for: Adaptive hindlimb split-belt treadmill walking in rats by controlling basic muscle activation patterns via phase resetting
Source: Sci Rep. 2018 Nov 26;8:17341. doi: 10.1038/s41598-018-35714-8 (PMC6255885; doi:10.1038/s41598-018-35714-8)
Supplement: Supplementary file 6 — Supplementary Dataset S2 [file 41598_2018_35714_MOESM6_ESM.zip › S2_Dataset/Simulation_without_phasereset_condition1_7x/step_slow.csv]

0.5713	5.431
1.1713	5.431
1.7713	5.432
2.3713	5.433
2.9713	5.433
3.5713	5.433
4.1674	6.733
4.7585	8.544
5.3611	8.136
5.9589	8.499
6.5610	8.157
7.1588	8.430
7.7604	8.192
8.3585	8.477
8.9607	8.169
9.5587	8.514
10.1611	8.147
10.7589	8.481
11.3608	8.172
11.9585	8.463
12.5606	8.182
13.1589	8.425
13.7603	8.199
14.3592	8.386
14.9598	8.250
15.5599	8.314
