# Supplementary material for: Adaptive hindlimb split-belt treadmill walking in rats by controlling basic muscle activation patterns via phase resetting
Source: Sci Rep. 2018 Nov 26;8:17341. doi: 10.1038/s41598-018-35714-8 (PMC6255885; doi:10.1038/s41598-018-35714-8)
Supplement: Supplementary file 6 — Supplementary Dataset S2 [file 41598_2018_35714_MOESM6_ESM.zip › S2_Dataset/Simulation_without_phasereset_condition1_7x/stride_fast.csv]

0.2713	5.424
0.8713	5.426
1.4713	5.425
2.0713	5.425
2.6713	5.426
3.2713	5.426
3.8713	5.426
4.4720	6.072
5.0781	4.252
5.6732	4.534
6.2778	4.614
6.8740	4.399
7.4768	4.682
8.0728	4.634
8.6771	4.797
9.2726	4.659
9.8779	4.698
10.4735	4.502
11.0774	4.659
11.6733	4.570
12.2769	4.783
12.8738	4.514
13.4767	4.659
14.0744	4.417
14.6760	4.671
15.2756	4.142
15.8762	4.089
