# Supplementary material for: Adaptive hindlimb split-belt treadmill walking in rats by controlling basic muscle activation patterns via phase resetting
Source: Sci Rep. 2018 Nov 26;8:17341. doi: 10.1038/s41598-018-35714-8 (PMC6255885; doi:10.1038/s41598-018-35714-8)
Supplement: Supplementary file 6 — Supplementary Dataset S2 [file 41598_2018_35714_MOESM6_ESM.zip › S2_Dataset/Simulation_without_phasereset_condition1_7x/stride_slow.csv]

0.5713	5.426
1.1713	5.426
1.7713	5.426
2.3713	5.426
2.9713	5.426
3.5713	5.426
4.1674	5.723
4.7585	6.030
5.3611	4.991
5.9589	5.415
6.5610	5.043
7.1588	5.322
7.7604	5.096
8.3585	5.356
8.9607	5.080
9.5587	5.406
10.1611	5.035
10.7589	5.385
11.3608	5.060
11.9585	5.339
12.5606	5.089
13.1589	5.333
13.7603	5.096
14.3592	5.324
14.9598	5.104
15.5599	5.288
