# Supplementary material for: Adaptive hindlimb split-belt treadmill walking in rats by controlling basic muscle activation patterns via phase resetting
Source: Sci Rep. 2018 Nov 26;8:17341. doi: 10.1038/s41598-018-35714-8 (PMC6255885; doi:10.1038/s41598-018-35714-8)
Supplement: Supplementary file 6 — Supplementary Dataset S2 [file 41598_2018_35714_MOESM6_ESM.zip › S2_Dataset/Simulation_without_phasereset_condition1_7x/touchdown_liftoff.csv]

1	0.2713	0.5713	0.6363	0.9363
2	0.8713	1.1713	1.2363	1.5363
3	1.4713	1.7713	1.8363	2.1363
4	2.0713	2.3713	2.4363	2.7363
5	2.6713	2.9713	3.0363	3.3363
6	3.2713	3.5713	3.6363	3.9363
7	3.8713	4.1674	4.2342	4.5367
8	4.4720	4.7585	4.9446	5.1372
9	5.0781	5.3611	5.4884	5.7365
10	5.6732	5.9589	6.1249	6.3367
11	6.2778	6.5610	6.6932	6.9362
12	6.8740	7.1588	7.3150	7.5360
13	7.4768	7.7604	7.8901	8.1361
14	8.0728	8.3585	8.5171	8.7362
15	8.6771	8.9607	9.0876	9.3365
16	9.2726	9.5587	9.7245	9.9369
17	9.8779	10.1611	10.2898	10.5366
18	10.4735	10.7589	10.9206	11.1363
19	11.0774	11.3608	11.4899	11.7362
20	11.6733	11.9585	12.1155	12.3360
21	12.2769	12.5606	12.6929	12.9360
22	12.8738	13.1589	13.3146	13.5360
23	13.4767	13.7603	13.8973	14.1358
24	14.0744	14.3592	14.5082	14.7362
