# Supplementary material for: Adaptive hindlimb split-belt treadmill walking in rats by controlling basic muscle activation patterns via phase resetting
Source: Sci Rep. 2018 Nov 26;8:17341. doi: 10.1038/s41598-018-35714-8 (PMC6255885; doi:10.1038/s41598-018-35714-8)
Supplement: Supplementary file 6 — Supplementary Dataset S2 [file 41598_2018_35714_MOESM6_ESM.zip › S2_Dataset/Simulation_without_phasereset_condition2_0x/angle.csv]

0	169.93	150.55	146.56	125.58	170.04	121.54
0.01	167.68	153.31	144.56	126.9	169.68	120.96
0.02	165.69	155.82	142.89	128.46	169.26	120.75
0.03	163.94	158.05	141.58	130.08	168.8	120.74
0.04	162.41	159.94	140.63	134.04	163.71	124.3
0.05	160.99	161.45	140.15	143.01	151.05	129.95
0.06	159.64	162.55	140.18	152.22	139.53	135.7
0.07	158.32	163.24	140.79	161.16	129.38	141.08
0.08	156.98	163.56	142.04	169.32	121.01	145.92
0.09	155.39	164.16	143.09	176.26	115.04	150.21
0.1	153.57	165.14	143.68	181.95	111.44	154.05
0.11	151.63	166.32	143.93	186.62	109.61	157.54
0.12	149.59	167.6	143.96	190.53	108.79	160.75
0.13	147.68	168.58	143.91	193.79	108.49	163.67
0.14	146.26	168.72	143.85	196.38	108.5	166.29
0.15	144.78	168.87	143.67	198.22	108.83	168.53
0.16	143.25	169.02	143.34	199.32	109.53	170.34
0.17	141.67	169.17	142.88	199.76	110.6	171.7
0.18	140.07	169.32	142.27	199.65	112.02	172.64
0.19	138.43	169.48	141.52	199.05	113.87	173.22
0.2	136.78	169.63	140.63	197.87	116.31	173.53
0.21	135.11	169.77	139.59	196.1	119.41	173.61
0.22	133.43	169.92	138.4	193.79	123.09	173.47
0.23	131.74	170.05	137.09	191.14	127.06	172.94
0.24	130.04	170.19	135.66	188.41	130.84	172.01
0.25	128.38	170.31	133.97	185.83	134.04	170.84
0.26	126.8	170.43	131.89	183.11	137.49	163.74
0.27	125.29	170.53	129.38	178.79	142.15	151.88
0.28	124.45	170.5	126.04	175.05	145.23	149.8
0.29	124.67	170.33	122.84	172.39	147.78	148.43
0.3	125.56	170.04	121.46	169.94	150.54	146.59
0.31	126.88	169.68	120.88	167.7	153.3	144.59
0.32	128.44	169.26	120.68	165.71	155.81	142.92
0.33	130.07	168.8	120.68	163.95	158.04	141.6
0.34	134.03	163.69	124.24	162.43	159.93	140.66
0.35	142.99	151.05	129.91	161.01	161.45	140.18
0.36	152.21	139.52	135.66	159.65	162.54	140.21
0.37	161.15	129.37	141.05	158.33	163.23	140.81
0.38	169.31	121	145.9	157	163.56	142.06
0.39	176.24	115.04	150.19	155.41	164.15	143.12
0.4	181.94	111.44	154.03	153.59	165.13	143.7
0.41	186.61	109.61	157.53	151.65	166.31	143.96
0.42	190.53	108.8	160.74	149.62	167.59	143.99
0.43	193.79	108.5	163.66	147.7	168.58	143.93
0.44	196.37	108.51	166.28	146.28	168.72	143.88
0.45	198.22	108.84	168.52	144.8	168.87	143.69
0.46	199.32	109.53	170.33	143.27	169.02	143.37
0.47	199.76	110.6	171.7	141.69	169.17	142.91
0.48	199.65	112.03	172.63	140.09	169.32	142.3
0.49	199.05	113.88	173.22	138.46	169.48	141.56
0.5	197.87	116.31	173.53	136.81	169.63	140.66
0.51	196.1	119.41	173.61	135.14	169.77	139.62
0.52	193.79	123.1	173.46	133.46	169.92	138.44
0.53	191.14	127.06	172.94	131.76	170.05	137.13
0.54	188.41	130.84	172.01	130.06	170.19	135.7
0.55	185.83	134.04	170.84	128.4	170.31	134.02
0.56	183.11	137.49	163.74	126.82	170.42	131.95
0.57	178.79	142.15	151.88	125.31	170.53	129.45
0.58	175.04	145.24	149.78	124.47	170.5	126.12
0.59	172.38	147.79	148.41	124.69	170.33	122.91
0.6	169.93	150.55	146.57	125.57	170.04	121.52
0.61	167.69	153.31	144.57	126.9	169.68	120.94
0.62	165.7	155.82	142.89	128.45	169.26	120.73
0.63	163.94	158.04	141.58	130.08	168.8	120.73
0.64	162.42	159.93	140.64	134.04	163.7	124.26
0.65	161	161.45	140.16	142.99	151.06	129.92
0.66	159.64	162.55	140.18	152.2	139.54	135.67
0.67	158.32	163.24	140.79	161.13	129.39	141.06
0.68	156.98	163.56	142.04	169.29	121.02	145.9
0.69	155.39	164.16	143.1	176.23	115.06	150.19
0.7	153.58	165.14	143.68	181.93	111.45	154.03
0.71	151.64	166.32	143.93	186.6	109.62	157.53
0.72	149.6	167.6	143.96	190.52	108.81	160.74
0.73	147.69	168.58	143.91	193.78	108.5	163.66
0.74	146.27	168.72	143.85	196.36	108.51	166.28
0.75	144.79	168.87	143.67	198.21	108.84	168.52
0.76	143.25	169.02	143.34	199.32	109.54	170.33
0.77	141.68	169.17	142.88	199.76	110.61	171.7
0.78	140.07	169.32	142.28	199.65	112.03	172.63
0.79	138.44	169.48	141.53	199.05	113.88	173.22
0.8	136.79	169.63	140.63	197.87	116.32	173.53
0.81	135.12	169.77	139.59	196.1	119.42	173.61
0.82	133.44	169.92	138.41	193.79	123.1	173.46
0.83	131.75	170.05	137.1	191.14	127.06	172.94
0.84	130.05	170.19	135.66	188.41	130.84	172.01
0.85	128.38	170.31	133.98	185.84	134.04	170.84
0.86	126.81	170.42	131.9	183.11	137.5	163.74
0.87	125.3	170.53	129.4	178.79	142.15	151.88
0.88	124.46	170.5	126.06	175.05	145.23	149.8
0.89	124.68	170.33	122.86	172.39	147.79	148.43
0.9	125.56	170.04	121.47	169.94	150.54	146.59
0.91	126.89	169.68	120.89	167.7	153.3	144.59
0.92	128.44	169.26	120.69	165.71	155.81	142.91
0.93	130.07	168.8	120.69	163.95	158.04	141.6
0.94	134.03	163.69	124.24	162.43	159.93	140.65
0.95	142.99	151.05	129.91	161.01	161.45	140.18
0.96	152.2	139.52	135.66	159.65	162.54	140.2
0.97	161.14	129.37	141.05	158.33	163.24	140.81
0.98	169.3	121.01	145.9	157	163.56	142.05
0.99	176.24	115.04	150.19	155.41	164.15	143.11
1	181.93	111.44	154.03	153.59	165.13	143.7
1.01	186.61	109.61	157.53	151.65	166.31	143.95
1.02	190.52	108.8	160.74	149.61	167.59	143.98
1.03	193.79	108.5	163.66	147.7	168.58	143.93
1.04	196.37	108.51	166.28	146.28	168.72	143.87
1.05	198.22	108.84	168.52	144.8	168.87	143.69
1.06	199.32	109.53	170.33	143.27	169.02	143.37
1.07	199.76	110.6	171.7	141.69	169.17	142.9
1.08	199.65	112.03	172.63	140.09	169.32	142.3
1.09	199.05	113.88	173.22	138.46	169.48	141.55
1.1	197.87	116.32	173.53	136.8	169.63	140.66
1.11	196.1	119.41	173.61	135.14	169.77	139.62
1.12	193.79	123.1	173.46	133.46	169.92	138.44
1.13	191.14	127.06	172.94	131.76	170.05	137.13
1.14	188.41	130.84	172.01	130.06	170.19	135.69
1.15	185.83	134.04	170.84	128.4	170.31	134.01
1.16	183.11	137.49	163.74	126.82	170.42	131.94
1.17	178.79	142.15	151.88	125.31	170.53	129.44
1.18	175.04	145.24	149.78	124.47	170.5	126.11
1.19	172.38	147.79	148.41	124.69	170.33	122.9
1.2	169.93	150.55	146.57	125.57	170.04	121.51
1.21	167.69	153.31	144.57	126.9	169.68	120.93
1.22	165.7	155.82	142.9	128.45	169.26	120.73
1.23	163.94	158.04	141.58	130.08	168.8	120.72
1.24	162.42	159.93	140.64	134.04	163.71	124.28
1.25	161	161.45	140.16	143.01	151.05	129.94
1.26	159.64	162.55	140.19	152.22	139.52	135.69
1.27	158.32	163.24	140.79	161.16	129.37	141.07
1.28	156.98	163.56	142.04	169.32	121.01	145.91
1.29	155.39	164.16	143.1	176.26	115.04	150.21
1.3	153.58	165.14	143.69	181.95	111.44	154.05
1.31	151.63	166.32	143.94	186.62	109.61	157.54
1.32	149.6	167.59	143.97	190.53	108.79	160.75
1.33	147.69	168.58	143.91	193.79	108.49	163.67
1.34	146.27	168.72	143.86	196.38	108.5	166.29
1.35	144.79	168.87	143.67	198.22	108.83	168.53
1.36	143.25	169.02	143.35	199.32	109.53	170.34
1.37	141.68	169.17	142.88	199.76	110.6	171.7
1.38	140.07	169.32	142.28	199.65	112.02	172.64
1.39	138.44	169.48	141.53	199.05	113.87	173.22
1.4	136.79	169.63	140.64	197.87	116.31	173.53
1.41	135.12	169.77	139.59	196.1	119.41	173.61
1.42	133.44	169.92	138.41	193.79	123.09	173.47
1.43	131.75	170.05	137.1	191.14	127.06	172.94
1.44	130.05	170.19	135.67	188.41	130.84	172.01
1.45	128.38	170.31	133.98	185.83	134.04	170.84
1.46	126.81	170.42	131.91	183.11	137.49	163.74
1.47	125.3	170.53	129.4	178.79	142.15	151.88
1.48	124.46	170.5	126.06	175.05	145.23	149.8
1.49	124.68	170.33	122.86	172.38	147.78	148.43
1.5	125.56	170.04	121.48	169.94	150.54	146.59
1.51	126.89	169.68	120.9	167.69	153.3	144.59
1.52	128.44	169.26	120.69	165.7	155.81	142.91
1.53	130.07	168.8	120.69	163.95	158.04	141.6
1.54	134.04	163.69	124.26	162.43	159.93	140.65
1.55	143	151.04	129.93	161.01	161.45	140.18
1.56	152.22	139.51	135.68	159.65	162.54	140.2
1.57	161.16	129.36	141.07	158.33	163.24	140.81
1.58	169.32	121	145.91	156.99	163.56	142.06
1.59	176.26	115.03	150.2	155.4	164.15	143.11
1.6	181.95	111.43	154.04	153.59	165.13	143.7
1.61	186.63	109.61	157.53	151.65	166.31	143.95
1.62	190.54	108.79	160.74	149.61	167.59	143.98
1.63	193.8	108.49	163.67	147.7	168.58	143.93
1.64	196.38	108.5	166.29	146.28	168.72	143.88
1.65	198.22	108.83	168.53	144.8	168.87	143.69
1.66	199.33	109.53	170.34	143.26	169.02	143.37
1.67	199.76	110.6	171.7	141.69	169.17	142.9
1.68	199.66	112.02	172.64	140.08	169.32	142.3
1.69	199.05	113.87	173.22	138.45	169.48	141.55
1.7	197.87	116.31	173.53	136.8	169.63	140.66
1.71	196.1	119.41	173.61	135.13	169.77	139.62
1.72	193.79	123.09	173.47	133.45	169.92	138.44
1.73	191.14	127.06	172.94	131.76	170.05	137.12
1.74	188.41	130.84	172.01	130.06	170.19	135.69
1.75	185.83	134.04	170.84	128.39	170.31	134.01
1.76	183.11	137.49	163.74	126.82	170.42	131.94
1.77	178.79	142.15	151.88	125.31	170.53	129.44
1.78	175.04	145.23	149.8	124.47	170.5	126.1
1.79	172.38	147.79	148.43	124.68	170.33	122.9
1.8	169.93	150.54	146.58	125.57	170.04	121.51
1.81	167.69	153.3	144.58	126.89	169.68	120.93
1.82	165.7	155.82	142.91	128.45	169.26	120.72
1.83	163.94	158.04	141.6	130.07	168.8	120.72
1.84	162.42	159.93	140.65	134.04	163.69	124.28
1.85	161	161.45	140.17	143.01	151.04	129.95
1.86	159.64	162.55	140.2	152.23	139.51	135.69
1.87	158.32	163.24	140.8	161.17	129.36	141.08
1.88	156.99	163.56	142.05	169.33	120.99	145.92
1.89	155.4	164.16	143.11	176.27	115.03	150.21
1.9	153.58	165.13	143.7	181.96	111.43	154.05
1.91	151.64	166.31	143.95	186.63	109.6	157.54
1.92	149.6	167.59	143.98	190.54	108.79	160.75
1.93	147.69	168.58	143.92	193.8	108.49	163.68
1.94	146.27	168.72	143.87	196.38	108.5	166.29
1.95	144.79	168.87	143.68	198.22	108.83	168.53
1.96	143.26	169.02	143.36	199.33	109.52	170.34
1.97	141.68	169.17	142.89	199.76	110.59	171.71
1.98	140.08	169.32	142.29	199.66	112.02	172.64
1.99	138.44	169.48	141.54	199.05	113.87	173.22
2	136.79	169.63	140.65	197.87	116.31	173.53
2.01	135.13	169.77	139.61	196.1	119.41	173.61
2.02	133.44	169.92	138.42	193.79	123.09	173.47
2.03	131.75	170.05	137.11	191.14	127.06	172.94
2.04	130.05	170.19	135.68	188.41	130.84	172.01
2.05	128.39	170.31	134	185.83	134.04	170.84
2.06	126.81	170.42	131.92	183.11	137.49	163.74
2.07	125.3	170.53	129.42	178.79	142.15	151.88
2.08	124.46	170.5	126.08	175.05	145.23	149.8
2.09	124.68	170.33	122.88	172.38	147.79	148.43
2.1	125.56	170.04	121.49	169.93	150.54	146.58
2.11	126.89	169.68	120.91	167.69	153.3	144.58
2.12	128.45	169.26	120.71	165.7	155.81	142.91
2.13	130.07	168.8	120.7	163.95	158.04	141.6
2.14	134.04	163.69	124.25	162.42	159.93	140.65
2.15	142.99	151.05	129.92	161	161.45	140.17
2.16	152.21	139.52	135.67	159.65	162.55	140.2
2.17	161.15	129.38	141.06	158.33	163.24	140.8
2.18	169.3	121.01	145.9	156.99	163.56	142.05
2.19	176.24	115.04	150.19	155.4	164.15	143.11
2.2	181.94	111.44	154.04	153.59	165.13	143.7
2.21	186.61	109.61	157.53	151.64	166.31	143.95
2.22	190.52	108.8	160.74	149.61	167.59	143.98
2.23	193.79	108.5	163.67	147.7	168.58	143.92
2.24	196.37	108.51	166.28	146.28	168.72	143.87
2.25	198.22	108.84	168.52	144.79	168.87	143.69
2.26	199.32	109.53	170.34	143.26	169.02	143.36
2.27	199.76	110.6	171.7	141.69	169.17	142.9
2.28	199.65	112.03	172.63	140.08	169.32	142.29
2.29	199.05	113.88	173.22	138.45	169.48	141.55
2.3	197.87	116.31	173.53	136.8	169.63	140.65
2.31	196.1	119.41	173.61	135.13	169.77	139.61
2.32	193.79	123.1	173.46	133.45	169.92	138.43
2.33	191.14	127.06	172.94	131.76	170.05	137.12
2.34	188.41	130.84	172.01	130.06	170.19	135.69
2.35	185.83	134.04	170.84	128.39	170.31	134
2.36	183.11	137.5	163.74	126.82	170.42	131.93
2.37	178.79	142.15	151.88	125.3	170.53	129.43
2.38	175.05	145.23	149.8	124.47	170.5	126.09
2.39	172.38	147.79	148.43	124.68	170.33	122.89
2.4	169.93	150.54	146.58	125.57	170.04	121.5
2.41	167.69	153.3	144.58	126.89	169.68	120.92
2.42	165.7	155.82	142.91	128.45	169.26	120.71
2.43	163.95	158.04	141.6	130.07	168.8	120.71
2.44	162.42	159.93	140.65	134.04	163.69	124.27
2.45	161	161.45	140.17	143	151.04	129.93
2.46	159.65	162.55	140.2	152.22	139.52	135.68
2.47	158.33	163.24	140.8	161.16	129.37	141.07
2.48	156.99	163.56	142.05	169.32	121	145.91
2.49	155.4	164.16	143.11	176.25	115.04	150.2
2.5	153.59	165.13	143.7	181.95	111.44	154.04
2.51	151.64	166.31	143.95	186.62	109.61	157.54
2.52	149.61	167.59	143.98	190.53	108.79	160.74
2.53	147.7	168.58	143.92	193.79	108.49	163.67
2.54	146.28	168.72	143.87	196.38	108.5	166.29
2.55	144.79	168.87	143.68	198.22	108.83	168.53
2.56	143.26	169.02	143.36	199.32	109.53	170.34
2.57	141.69	169.17	142.9	199.76	110.6	171.7
2.58	140.08	169.32	142.29	199.66	112.02	172.64
2.59	138.45	169.48	141.55	199.05	113.87	173.22
2.6	136.8	169.63	140.65	197.87	116.31	173.53
2.61	135.13	169.77	139.61	196.1	119.41	173.61
2.62	133.45	169.92	138.43	193.79	123.09	173.47
2.63	131.76	170.05	137.12	191.14	127.06	172.94
2.64	130.05	170.19	135.68	188.41	130.84	172.01
2.65	128.39	170.31	134	185.83	134.04	170.84
2.66	126.82	170.42	131.93	183.11	137.49	163.74
2.67	125.3	170.53	129.42	178.79	142.15	151.88
2.68	124.46	170.5	126.09	175.05	145.23	149.8
2.69	124.68	170.33	122.88	172.38	147.79	148.43
2.7	125.57	170.04	121.5	169.93	150.54	146.58
2.71	126.89	169.68	120.92	167.69	153.3	144.58
2.72	128.45	169.26	120.71	165.7	155.82	142.91
2.73	130.07	168.8	120.71	163.95	158.04	141.6
2.74	134.04	163.69	124.27	162.42	159.93	140.65
2.75	143.01	151.04	129.94	161	161.45	140.17
2.76	152.22	139.51	135.69	159.65	162.55	140.2
2.77	161.17	129.36	141.07	158.33	163.24	140.8
2.78	169.32	121	145.91	156.99	163.56	142.05
2.79	176.26	115.03	150.21	155.4	164.15	143.11
2.8	181.95	111.43	154.05	153.59	165.13	143.7
2.81	186.63	109.6	157.54	151.64	166.31	143.95
2.82	190.54	108.79	160.75	149.61	167.59	143.98
2.83	193.8	108.49	163.67	147.69	168.58	143.92
2.84	196.38	108.5	166.29	146.28	168.72	143.87
2.85	198.22	108.83	168.53	144.79	168.87	143.68
2.86	199.33	109.52	170.34	143.26	169.02	143.36
2.87	199.76	110.59	171.7	141.69	169.17	142.9
2.88	199.66	112.02	172.64	140.08	169.32	142.29
2.89	199.05	113.87	173.22	138.45	169.48	141.55
2.9	197.87	116.31	173.53	136.8	169.63	140.65
2.91	196.1	119.41	173.61	135.13	169.77	139.61
2.92	193.79	123.09	173.47	133.45	169.92	138.43
2.93	191.14	127.06	172.94	131.76	170.05	137.12
2.94	188.41	130.84	172.01	130.05	170.19	135.68
2.95	185.83	134.04	170.84	128.39	170.31	134
2.96	183.11	137.49	163.74	126.82	170.42	131.93
2.97	178.79	142.15	151.88	125.3	170.53	129.43
2.98	175.05	145.23	149.8	124.46	170.5	126.09
2.99	172.38	147.79	148.43	124.68	170.33	122.88
3	169.93	150.54	146.58	125.57	170.04	121.5
3.01	167.69	153.3	144.58	126.89	169.68	120.92
3.02	165.7	155.82	142.91	128.45	169.26	120.71
3.03	163.95	158.04	141.6	130.07	168.8	120.71
3.04	162.42	159.93	140.65	134.04	163.69	124.27
3.05	161	161.45	140.17	143.01	151.04	129.94
3.06	159.65	162.55	140.2	152.22	139.51	135.69
3.07	158.33	163.24	140.8	161.16	129.36	141.07
3.08	156.99	163.56	142.05	169.32	121	145.91
3.09	155.4	164.15	143.11	176.26	115.03	150.2
3.1	153.58	165.13	143.7	181.95	111.44	154.05
3.11	151.64	166.31	143.95	186.62	109.61	157.54
3.12	149.61	167.59	143.98	190.54	108.79	160.74
3.13	147.69	168.58	143.92	193.79	108.49	163.67
3.14	146.27	168.72	143.87	196.38	108.5	166.29
3.15	144.79	168.87	143.68	198.22	108.83	168.53
3.16	143.26	169.02	143.36	199.33	109.53	170.34
3.17	141.69	169.17	142.9	199.76	110.6	171.7
3.18	140.08	169.32	142.29	199.66	112.02	172.64
3.19	138.45	169.48	141.55	199.05	113.87	173.22
3.2	136.8	169.63	140.65	197.87	116.31	173.53
3.21	135.13	169.77	139.61	196.1	119.41	173.61
3.22	133.45	169.92	138.43	193.79	123.09	173.47
3.23	131.76	170.05	137.12	191.14	127.06	172.94
3.24	130.05	170.19	135.68	188.41	130.84	172.01
3.25	128.39	170.31	134	185.83	134.04	170.84
3.26	126.82	170.42	131.93	183.11	137.49	163.74
3.27	125.3	170.53	129.42	178.79	142.15	151.88
3.28	124.46	170.5	126.09	175.05	145.23	149.8
3.29	124.68	170.33	122.88	172.38	147.79	148.43
3.3	125.57	170.04	121.5	169.93	150.54	146.58
3.31	126.89	169.68	120.92	167.69	153.3	144.58
3.32	128.45	169.26	120.71	165.7	155.82	142.91
3.33	130.07	168.8	120.71	163.95	158.04	141.6
3.34	134.04	163.69	124.27	162.42	159.93	140.65
3.35	143.01	151.04	129.94	161	161.45	140.17
3.36	152.22	139.51	135.69	159.65	162.55	140.2
3.37	161.16	129.36	141.07	158.33	163.24	140.8
3.38	169.32	121	145.91	156.99	163.56	142.05
3.39	176.26	115.03	150.2	155.4	164.15	143.11
3.4	181.95	111.44	154.05	153.59	165.13	143.7
3.41	186.62	109.61	157.54	151.64	166.31	143.95
3.42	190.54	108.79	160.74	149.61	167.59	143.98
3.43	193.79	108.49	163.67	147.69	168.58	143.92
3.44	196.38	108.5	166.29	146.28	168.72	143.87
3.45	198.22	108.83	168.53	144.79	168.87	143.68
3.46	199.33	109.53	170.34	143.26	169.02	143.36
3.47	199.76	110.6	171.7	141.69	169.17	142.9
3.48	199.66	112.02	172.64	140.08	169.32	142.29
3.49	199.05	113.87	173.22	138.45	169.48	141.55
3.5	197.87	116.31	173.53	136.8	169.63	140.65
3.51	196.1	119.41	173.61	135.13	169.77	139.61
3.52	193.79	123.09	173.47	133.45	169.92	138.43
3.53	191.14	127.06	172.94	131.76	170.05	137.12
3.54	188.41	130.84	172.01	130.05	170.19	135.68
3.55	185.83	134.04	170.84	128.39	170.31	134
3.56	183.11	137.49	163.74	126.82	170.42	131.93
3.57	178.79	142.15	151.88	125.3	170.53	129.43
3.58	175.05	145.23	149.8	124.46	170.5	126.09
3.59	172.38	147.79	148.43	124.68	170.33	122.88
3.6	169.93	150.54	146.58	125.57	170.04	121.5
3.61	167.69	153.3	144.58	126.89	169.68	120.92
3.62	165.7	155.82	142.91	128.45	169.26	120.71
3.63	163.95	158.04	141.6	130.07	168.8	120.71
3.64	162.42	159.93	140.65	134.04	163.69	124.26
3.65	161	161.45	140.17	142.99	151.05	129.92
3.66	159.65	162.55	140.2	152.2	139.53	135.67
3.67	158.33	163.24	140.8	161.14	129.38	141.06
3.68	156.99	163.56	142.05	169.3	121.01	145.9
3.69	155.4	164.15	143.11	176.24	115.05	150.19
3.7	153.59	165.13	143.7	181.93	111.45	154.04
3.71	151.64	166.31	143.95	186.61	109.62	157.53
3.72	149.61	167.59	143.98	190.52	108.8	160.74
3.73	147.7	168.58	143.92	193.78	108.5	163.67
3.74	146.28	168.72	143.87	196.37	108.51	166.28
3.75	144.79	168.87	143.68	198.22	108.84	168.52
3.76	143.26	169.02	143.36	199.32	109.53	170.34
3.77	141.69	169.17	142.9	199.76	110.6	171.7
3.78	140.08	169.32	142.29	199.65	112.03	172.63
3.79	138.45	169.48	141.55	199.05	113.88	173.22
3.8	136.8	169.63	140.65	197.87	116.32	173.53
3.81	135.13	169.77	139.61	196.1	119.41	173.61
3.82	133.45	169.92	138.43	193.79	123.1	173.47
3.83	131.76	170.05	137.12	191.14	127.06	172.94
3.84	130.05	170.19	135.68	188.41	130.84	172.01
3.85	128.39	170.31	134	185.83	134.04	170.84
3.86	126.82	170.42	131.93	183.11	137.5	163.74
3.87	125.3	170.53	129.42	178.79	142.15	151.88
3.88	124.46	170.5	126.09	175.05	145.23	149.8
3.89	124.68	170.33	122.88	172.38	147.79	148.43
3.9	125.57	170.04	121.5	169.93	150.54	146.58
3.91	126.89	169.68	120.92	167.69	153.3	144.58
3.92	128.45	169.26	120.71	165.7	155.82	142.91
3.93	130.07	168.8	120.71	163.95	158.04	141.6
3.94	134.04	163.69	124.27	162.42	159.93	140.65
3.95	143.01	151.04	129.94	161	161.45	140.17
3.96	152.22	139.51	135.69	159.65	162.55	140.2
3.97	161.16	129.36	141.07	158.33	163.24	140.8
3.98	169.32	121	145.91	156.99	163.56	142.05
3.99	176.26	115.03	150.2	155.4	164.16	143.11
4	181.95	111.44	154.05	153.59	165.13	143.7
4.01	186.62	109.61	157.54	151.62	166.31	143.94
4.02	190.54	108.8	160.74	149.48	167.6	143.95
4.03	193.8	108.49	163.67	147.42	168.59	143.86
4.04	196.38	108.5	166.29	145.78	168.73	143.73
4.05	198.23	108.83	168.53	144.01	168.88	143.42
4.06	199.34	109.51	170.35	142.14	169.03	142.91
4.07	199.78	110.55	171.73	140.16	169.19	142.16
4.08	199.68	111.94	172.67	138.11	169.35	141.15
4.09	199.08	113.74	173.26	135.99	169.51	139.85
4.1	197.92	116.11	173.59	133.81	169.67	138.25
4.11	196.17	119.13	173.68	131.6	169.82	136.26
4.12	193.86	122.75	173.54	129.46	169.97	133.59
4.13	191.18	126.71	173.03	127.45	170.1	130.07
4.14	188.41	130.51	172.12	125.62	170.22	125.58
4.15	185.79	133.7	170.99	124	170.33	120.09
4.16	183.04	137.14	163.89	122.44	170.42	114.85
4.17	178.98	141.14	155.71	120.98	170.51	111.09
4.18	176.26	143.02	155.69	120.55	170.46	108.85
4.19	173.88	145.38	154.59	121.01	170.28	108.22
4.2	171.67	148.04	152.84	122.11	169.99	108.24
4.21	169.63	150.78	150.81	123.56	169.63	108.65
4.22	167.81	153.33	149.03	125.13	169.21	109.35
4.23	166.21	155.62	147.56	126.71	168.74	110.24
4.24	164.82	157.6	146.43	131.22	162.31	117.56
4.25	163.51	159.23	145.77	140.23	150.15	125.88
4.26	162.22	160.45	145.66	150.05	138.33	132.89
4.27	160.94	161.28	146.13	159.61	127.87	138.96
4.28	159.62	161.76	147.25	168.07	119.77	144.16
4.29	158.03	162.49	148.27	175.14	114.44	148.7
4.3	156.19	163.6	148.93	180.95	111.5	152.76
4.31	154.2	164.9	149.3	185.83	110.08	156.47
4.32	152.12	166.3	149.46	190.01	109.43	159.89
4.33	149.97	167.73	149.46	193.52	109.17	163
4.34	148.09	168.61	149.44	196.3	109.19	165.78
4.35	146.64	168.76	149.4	198.28	109.51	168.15
4.36	145.13	168.91	149.25	199.46	110.17	170.07
4.37	143.57	169.07	148.96	199.93	111.19	171.52
4.38	141.98	169.23	148.55	199.82	112.55	172.5
4.39	140.36	169.38	148	199.19	114.33	173.11
4.4	138.72	169.54	147.31	197.97	116.69	173.45
4.41	137.07	169.68	146.46	196.14	119.73	173.54
4.42	135.4	169.83	145.45	193.76	123.36	173.4
4.43	133.72	169.97	144.29	191.04	127.27	172.88
4.44	132.04	170.1	142.97	188.24	131.02	171.95
4.45	130.37	170.23	141.49	185.6	134.19	170.78
4.46	128.72	170.35	139.81	182.81	137.63	163.67
4.47	127.05	170.46	137.96	178.46	142.29	151.79
4.48	125.99	170.45	135.42	173.94	145.26	148.93
4.49	126.22	170.29	131.92	170.15	147.9	147.61
4.5	127.41	170.02	130.23	166.5	150.88	145.68
4.51	129.16	169.67	129.46	162.99	153.96	143.48
4.52	131.14	169.26	129.12	159.69	156.8	141.55
4.53	133.09	168.81	128.96	156.6	159.31	139.91
4.54	137.03	164.19	131.48	153.74	161.42	138.58
4.55	146.04	151.3	135.75	150.98	163.07	137.66
4.56	154.81	139.99	140.39	148.28	164.22	137.15
4.57	163.07	130.31	144.9	145.66	164.89	136.93
4.58	170.67	122.11	149.13	143.12	165.16	136.88
4.59	177.24	115.86	152.98	140.26	165.8	136.47
4.6	182.66	111.69	156.45	137.1	166.91	135.42
4.61	187.07	109.31	159.58	133.95	168.17	133.54
4.62	190.66	108.17	162.43	131.46	168.62	130.96
4.63	193.6	107.73	165.01	129.41	168.74	127.34
4.64	195.94	107.68	167.32	127.56	168.87	122.71
4.65	197.66	107.94	169.31	125.86	168.99	117.62
4.66	198.69	108.65	170.91	124.24	169.12	113.69
4.67	199.1	109.81	172.09	122.69	169.24	110.44
4.68	198.96	111.4	172.88	121.15	169.37	107.81
4.69	198.33	113.47	173.35	119.61	169.49	105.72
4.7	197.11	116.14	173.59	117.63	169.62	105.6
4.71	195.26	119.5	173.6	115.76	169.76	105.5
4.72	192.84	123.44	173.39	113.97	169.9	105.41
4.73	190.07	127.59	172.81	112.24	170.04	105.34
4.74	187.22	131.45	171.83	110.56	170.18	105.27
4.75	184.49	134.65	170.66	108.91	170.31	105.21
4.76	181.76	136.93	168.74	107.4	170.44	105.16
4.77	179.14	138.54	169.73	106.64	170.54	105.12
4.78	176.92	140.61	169.15	106.75	170.52	105.11
4.79	174.86	143.09	167.8	107.53	170.35	105.16
4.8	172.95	145.79	165.93	108.76	170.09	105.25
4.81	171.2	148.57	163.85	110.26	169.76	105.37
4.82	169.67	151.17	162.01	111.9	169.36	105.48
4.83	168.35	153.52	160.46	113.57	168.93	105.58
4.84	167.23	155.59	159.2	115.77	167.49	105.81
4.85	166.25	157.32	158.31	124.38	154.75	116.17
4.86	165.31	158.65	157.94	133.83	142.94	122.22
4.87	164.35	159.61	158.11	142.39	133.31	126.5
4.88	163.37	160.24	158.85	149.18	126.35	129.5
4.89	162.1	161.09	159.63	154.09	121.78	131.52
4.9	160.58	162.28	160.2	157.58	118.87	132.99
4.91	158.93	163.64	160.56	160.18	117.02	134.13
4.92	157.2	165.09	160.76	162.17	115.88	135.01
4.93	155.41	166.56	160.83	163.7	115.27	135.68
4.94	153.58	168.02	160.8	164.86	115.04	136.19
4.95	152.21	168.64	160.9	165.71	115.12	136.54
4.96	151.08	168.8	161.01	166.2	115.51	136.68
4.97	149.89	168.96	161.08	166.33	116.19	136.59
4.98	148.65	169.12	161.1	166.12	117.16	136.23
4.99	147.36	169.28	161.07	165.5	118.47	135.29
5	146.03	169.43	160.98	164.48	120.11	134.01
