# Supplementary material for: Adaptive hindlimb split-belt treadmill walking in rats by controlling basic muscle activation patterns via phase resetting
Source: Sci Rep. 2018 Nov 26;8:17341. doi: 10.1038/s41598-018-35714-8 (PMC6255885; doi:10.1038/s41598-018-35714-8)
Supplement: Supplementary file 6 — Supplementary Dataset S2 [file 41598_2018_35714_MOESM6_ESM.zip › S2_Dataset/Simulation_without_phasereset_condition2_0x/duty_fast.csv]

0.2713	0.6084
0.8713	0.6084
1.4713	0.6084
2.0713	0.6084
2.6713	0.6084
3.2713	0.6084
3.8713	0.6084
4.4720	0.6041
5.1960	0.8237
