# Supplementary material for: Adaptive hindlimb split-belt treadmill walking in rats by controlling basic muscle activation patterns via phase resetting
Source: Sci Rep. 2018 Nov 26;8:17341. doi: 10.1038/s41598-018-35714-8 (PMC6255885; doi:10.1038/s41598-018-35714-8)
Supplement: Supplementary file 6 — Supplementary Dataset S2 [file 41598_2018_35714_MOESM6_ESM.zip › S2_Dataset/Simulation_without_phasereset_condition2_0x/duty_slow.csv]

0.5713	0.6083
1.1713	0.6083
1.7713	0.6084
2.3713	0.6084
2.9713	0.6084
3.5713	0.6084
4.1673	0.6125
4.7557	0.6277
