# Supplementary material for: Adaptive hindlimb split-belt treadmill walking in rats by controlling basic muscle activation patterns via phase resetting
Source: Sci Rep. 2018 Nov 26;8:17341. doi: 10.1038/s41598-018-35714-8 (PMC6255885; doi:10.1038/s41598-018-35714-8)
Supplement: Supplementary file 6 — Supplementary Dataset S2 [file 41598_2018_35714_MOESM6_ESM.zip › S2_Dataset/Simulation_without_phasereset_condition2_0x/muscle.csv]

0	0.007	0.257	0.236	0.005	0.412	0.279	0.272	0.128	0.095	0.185	0.096	0.163	0.312	0.077
0.01	0.006	0.237	0.218	0.005	0.379	0.256	0.25	0.157	0.082	0.16	0.117	0.141	0.312	0.067
0.02	0.005	0.206	0.189	0.004	0.329	0.222	0.217	0.182	0.071	0.139	0.136	0.123	0.312	0.058
0.03	0.005	0.178	0.164	0.003	0.285	0.193	0.188	0.203	0.062	0.121	0.152	0.106	0.312	0.051
0.04	0.004	0.155	0.142	0.003	0.247	0.167	0.163	0.221	0.054	0.105	0.166	0.092	0.312	0.044
0.05	0.003	0.134	0.123	0.003	0.215	0.145	0.142	0.236	0.047	0.091	0.178	0.08	0.312	0.038
0.06	0.003	0.117	0.107	0.002	0.186	0.126	0.123	0.213	0.04	0.079	0.16	0.07	0.277	0.033
0.07	0.003	0.101	0.093	0.002	0.162	0.109	0.107	0.185	0.035	0.068	0.139	0.06	0.241	0.029
0.08	0.002	0.093	0.091	0.002	0.149	0.106	0.096	0.16	0.03	0.059	0.12	0.052	0.209	0.025
0.09	0.002	0.101	0.121	0.001	0.165	0.138	0.1	0.139	0.026	0.051	0.104	0.045	0.181	0.022
0.1	0.002	0.108	0.148	0.001	0.179	0.166	0.103	0.121	0.023	0.045	0.091	0.039	0.157	0.019
0.11	0.001	0.114	0.17	0.001	0.191	0.189	0.106	0.105	0.02	0.039	0.079	0.034	0.136	0.016
0.12	0.001	0.119	0.189	0.001	0.201	0.209	0.108	0.091	0.017	0.034	0.068	0.03	0.118	0.014
0.13	0.001	0.123	0.205	0.001	0.209	0.226	0.11	0.079	0.015	0.029	0.059	0.026	0.103	0.012
0.14	0.001	0.127	0.219	0.001	0.217	0.241	0.112	0.068	0.013	0.025	0.051	0.022	0.089	0.011
0.15	0.001	0.131	0.231	0.001	0.223	0.253	0.113	0.059	0.011	0.022	0.045	0.019	0.077	0.009
0.16	0.001	0.133	0.241	0.001	0.228	0.264	0.114	0.051	0.01	0.019	0.039	0.017	0.067	0.008
0.17	0.001	0.136	0.249	0	0.233	0.273	0.115	0.045	0.008	0.017	0.034	0.015	0.058	0.007
0.18	0.001	0.138	0.256	0	0.237	0.28	0.116	0.039	0.007	0.014	0.029	0.013	0.05	0.006
0.19	0	0.14	0.263	0	0.24	0.287	0.117	0.034	0.006	0.012	0.025	0.011	0.044	0.005
0.2	0	0.141	0.268	0	0.243	0.292	0.118	0.029	0.006	0.011	0.022	0.01	0.038	0.005
0.21	0	0.143	0.272	0	0.246	0.297	0.118	0.025	0.005	0.009	0.019	0.008	0.033	0.004
0.22	0	0.144	0.276	0	0.248	0.301	0.119	0.022	0.004	0.008	0.016	0.007	0.029	0.003
0.23	0	0.145	0.28	0	0.249	0.304	0.119	0.019	0.004	0.007	0.014	0.006	0.025	0.003
0.24	0	0.146	0.282	0	0.251	0.307	0.12	0.017	0.003	0.006	0.012	0.005	0.022	0.003
0.25	0	0.146	0.285	0	0.252	0.309	0.12	0.014	0.011	0.013	0.011	0.019	0.028	0.011
0.26	0	0.147	0.287	0	0.253	0.312	0.12	0.012	0.078	0.074	0.009	0.13	0.096	0.083
0.27	0.007	0.145	0.283	0.005	0.25	0.313	0.118	0.011	0.135	0.125	0.008	0.221	0.154	0.143
0.28	0.054	0.126	0.246	0.04	0.217	0.313	0.103	0.009	0.183	0.169	0.007	0.297	0.203	0.193
0.29	0.094	0.109	0.213	0.07	0.188	0.312	0.089	0.008	0.223	0.205	0.006	0.36	0.244	0.236
0.3	0.128	0.095	0.185	0.096	0.163	0.312	0.077	0.007	0.257	0.236	0.005	0.412	0.279	0.272
0.31	0.157	0.082	0.16	0.117	0.141	0.312	0.067	0.006	0.237	0.218	0.005	0.379	0.256	0.25
0.32	0.182	0.071	0.139	0.136	0.123	0.312	0.058	0.005	0.206	0.189	0.004	0.329	0.222	0.217
0.33	0.203	0.062	0.121	0.152	0.106	0.312	0.051	0.005	0.178	0.164	0.003	0.285	0.193	0.188
0.34	0.221	0.054	0.105	0.166	0.092	0.312	0.044	0.004	0.155	0.142	0.003	0.247	0.167	0.163
0.35	0.236	0.047	0.091	0.178	0.08	0.312	0.038	0.003	0.134	0.123	0.003	0.215	0.145	0.142
0.36	0.213	0.04	0.079	0.16	0.07	0.277	0.033	0.003	0.117	0.107	0.002	0.186	0.126	0.123
0.37	0.185	0.035	0.068	0.139	0.06	0.241	0.029	0.003	0.101	0.093	0.002	0.162	0.109	0.107
0.38	0.16	0.03	0.059	0.12	0.052	0.209	0.025	0.002	0.093	0.091	0.002	0.149	0.106	0.096
0.39	0.139	0.026	0.051	0.104	0.045	0.181	0.022	0.002	0.101	0.121	0.001	0.165	0.138	0.1
0.4	0.121	0.023	0.045	0.091	0.039	0.157	0.019	0.002	0.108	0.148	0.001	0.179	0.166	0.103
0.41	0.105	0.02	0.039	0.079	0.034	0.136	0.016	0.001	0.114	0.17	0.001	0.191	0.189	0.106
0.42	0.091	0.017	0.034	0.068	0.03	0.118	0.014	0.001	0.119	0.189	0.001	0.201	0.209	0.108
0.43	0.079	0.015	0.029	0.059	0.026	0.103	0.012	0.001	0.123	0.205	0.001	0.209	0.226	0.11
0.44	0.068	0.013	0.025	0.051	0.022	0.089	0.011	0.001	0.127	0.219	0.001	0.217	0.241	0.112
0.45	0.059	0.011	0.022	0.045	0.019	0.077	0.009	0.001	0.131	0.231	0.001	0.223	0.253	0.113
0.46	0.051	0.01	0.019	0.039	0.017	0.067	0.008	0.001	0.133	0.241	0.001	0.228	0.264	0.114
0.47	0.045	0.008	0.017	0.034	0.015	0.058	0.007	0.001	0.136	0.249	0	0.233	0.273	0.115
0.48	0.039	0.007	0.014	0.029	0.013	0.05	0.006	0.001	0.138	0.256	0	0.237	0.28	0.116
0.49	0.034	0.006	0.012	0.025	0.011	0.044	0.005	0	0.14	0.263	0	0.24	0.287	0.117
0.5	0.029	0.006	0.011	0.022	0.01	0.038	0.005	0	0.141	0.268	0	0.243	0.292	0.118
0.51	0.025	0.005	0.009	0.019	0.008	0.033	0.004	0	0.143	0.272	0	0.246	0.297	0.118
0.52	0.022	0.004	0.008	0.016	0.007	0.029	0.003	0	0.144	0.276	0	0.248	0.301	0.119
0.53	0.019	0.004	0.007	0.014	0.006	0.025	0.003	0	0.145	0.28	0	0.249	0.304	0.119
0.54	0.017	0.003	0.006	0.012	0.005	0.022	0.003	0	0.146	0.282	0	0.251	0.307	0.12
0.55	0.014	0.011	0.013	0.011	0.019	0.028	0.011	0	0.146	0.285	0	0.252	0.309	0.12
0.56	0.012	0.078	0.074	0.009	0.13	0.096	0.083	0	0.147	0.287	0	0.253	0.312	0.12
0.57	0.011	0.135	0.125	0.008	0.221	0.154	0.143	0.007	0.145	0.283	0.005	0.25	0.313	0.118
0.58	0.009	0.183	0.169	0.007	0.297	0.203	0.193	0.054	0.126	0.246	0.04	0.217	0.313	0.103
0.59	0.008	0.223	0.205	0.006	0.36	0.244	0.236	0.094	0.109	0.213	0.07	0.188	0.312	0.089
0.6	0.007	0.257	0.236	0.005	0.412	0.279	0.272	0.128	0.095	0.185	0.096	0.163	0.312	0.077
0.61	0.006	0.237	0.218	0.005	0.379	0.256	0.25	0.157	0.082	0.16	0.117	0.141	0.312	0.067
0.62	0.005	0.206	0.189	0.004	0.329	0.222	0.217	0.182	0.071	0.139	0.136	0.123	0.312	0.058
0.63	0.005	0.178	0.164	0.003	0.285	0.193	0.188	0.203	0.062	0.121	0.152	0.106	0.312	0.051
0.64	0.004	0.155	0.142	0.003	0.247	0.167	0.163	0.221	0.054	0.105	0.166	0.092	0.312	0.044
0.65	0.003	0.134	0.123	0.003	0.215	0.145	0.142	0.236	0.047	0.091	0.178	0.08	0.312	0.038
0.66	0.003	0.117	0.107	0.002	0.186	0.126	0.123	0.213	0.04	0.079	0.16	0.07	0.277	0.033
0.67	0.003	0.101	0.093	0.002	0.162	0.109	0.107	0.185	0.035	0.068	0.139	0.06	0.241	0.029
0.68	0.002	0.093	0.091	0.002	0.149	0.106	0.096	0.16	0.03	0.059	0.12	0.052	0.209	0.025
0.69	0.002	0.101	0.121	0.001	0.165	0.138	0.1	0.139	0.026	0.051	0.104	0.045	0.181	0.022
0.7	0.002	0.108	0.148	0.001	0.179	0.166	0.103	0.121	0.023	0.045	0.091	0.039	0.157	0.019
0.71	0.001	0.114	0.17	0.001	0.191	0.189	0.106	0.105	0.02	0.039	0.079	0.034	0.136	0.016
0.72	0.001	0.119	0.189	0.001	0.201	0.209	0.108	0.091	0.017	0.034	0.068	0.03	0.118	0.014
0.73	0.001	0.123	0.205	0.001	0.209	0.226	0.11	0.079	0.015	0.029	0.059	0.026	0.103	0.012
0.74	0.001	0.127	0.219	0.001	0.217	0.241	0.112	0.068	0.013	0.025	0.051	0.022	0.089	0.011
0.75	0.001	0.131	0.231	0.001	0.223	0.253	0.113	0.059	0.011	0.022	0.045	0.019	0.077	0.009
0.76	0.001	0.133	0.241	0.001	0.228	0.264	0.114	0.051	0.01	0.019	0.039	0.017	0.067	0.008
0.77	0.001	0.136	0.249	0	0.233	0.273	0.115	0.045	0.008	0.017	0.034	0.015	0.058	0.007
0.78	0.001	0.138	0.256	0	0.237	0.28	0.116	0.039	0.007	0.014	0.029	0.013	0.05	0.006
0.79	0	0.14	0.263	0	0.24	0.287	0.117	0.034	0.006	0.012	0.025	0.011	0.044	0.005
0.8	0	0.141	0.268	0	0.243	0.292	0.118	0.029	0.006	0.011	0.022	0.01	0.038	0.005
0.81	0	0.143	0.272	0	0.246	0.297	0.118	0.025	0.005	0.009	0.019	0.008	0.033	0.004
0.82	0	0.144	0.276	0	0.248	0.301	0.119	0.022	0.004	0.008	0.016	0.007	0.029	0.003
0.83	0	0.145	0.28	0	0.249	0.304	0.119	0.019	0.004	0.007	0.014	0.006	0.025	0.003
0.84	0	0.146	0.282	0	0.251	0.307	0.12	0.017	0.003	0.006	0.012	0.005	0.022	0.003
0.85	0	0.146	0.285	0	0.252	0.309	0.12	0.014	0.011	0.013	0.011	0.019	0.028	0.011
0.86	0	0.147	0.287	0	0.253	0.312	0.12	0.012	0.078	0.074	0.009	0.13	0.096	0.083
0.87	0.007	0.145	0.283	0.005	0.25	0.313	0.118	0.011	0.135	0.125	0.008	0.221	0.154	0.143
0.88	0.054	0.126	0.246	0.04	0.217	0.313	0.103	0.009	0.183	0.169	0.007	0.297	0.203	0.193
0.89	0.094	0.109	0.213	0.07	0.188	0.312	0.089	0.008	0.223	0.205	0.006	0.36	0.244	0.236
0.9	0.128	0.095	0.185	0.096	0.163	0.312	0.077	0.007	0.257	0.236	0.005	0.412	0.279	0.272
0.91	0.157	0.082	0.16	0.117	0.141	0.312	0.067	0.006	0.237	0.218	0.005	0.379	0.256	0.25
0.92	0.182	0.071	0.139	0.136	0.123	0.312	0.058	0.005	0.206	0.189	0.004	0.329	0.222	0.217
0.93	0.203	0.062	0.121	0.152	0.106	0.312	0.051	0.005	0.178	0.164	0.003	0.285	0.193	0.188
0.94	0.221	0.054	0.105	0.166	0.092	0.312	0.044	0.004	0.155	0.142	0.003	0.247	0.167	0.163
0.95	0.236	0.047	0.091	0.178	0.08	0.312	0.038	0.003	0.134	0.123	0.003	0.215	0.145	0.142
0.96	0.213	0.04	0.079	0.16	0.07	0.277	0.033	0.003	0.117	0.107	0.002	0.186	0.126	0.123
0.97	0.185	0.035	0.068	0.139	0.06	0.241	0.029	0.003	0.101	0.093	0.002	0.162	0.109	0.107
0.98	0.16	0.03	0.059	0.12	0.052	0.209	0.025	0.002	0.093	0.091	0.002	0.149	0.106	0.096
0.99	0.139	0.026	0.051	0.104	0.045	0.181	0.022	0.002	0.101	0.121	0.001	0.165	0.138	0.1
1	0.121	0.023	0.045	0.091	0.039	0.157	0.019	0.002	0.108	0.148	0.001	0.179	0.166	0.103
1.01	0.105	0.02	0.039	0.079	0.034	0.136	0.016	0.001	0.114	0.17	0.001	0.191	0.189	0.106
1.02	0.091	0.017	0.034	0.068	0.03	0.118	0.014	0.001	0.119	0.189	0.001	0.201	0.209	0.108
1.03	0.079	0.015	0.029	0.059	0.026	0.103	0.012	0.001	0.123	0.205	0.001	0.209	0.226	0.11
1.04	0.068	0.013	0.025	0.051	0.022	0.089	0.011	0.001	0.127	0.219	0.001	0.217	0.241	0.112
1.05	0.059	0.011	0.022	0.045	0.019	0.077	0.009	0.001	0.131	0.231	0.001	0.223	0.253	0.113
1.06	0.051	0.01	0.019	0.039	0.017	0.067	0.008	0.001	0.133	0.241	0.001	0.228	0.264	0.114
1.07	0.045	0.008	0.017	0.034	0.015	0.058	0.007	0.001	0.136	0.249	0	0.233	0.273	0.115
1.08	0.039	0.007	0.014	0.029	0.013	0.05	0.006	0.001	0.138	0.256	0	0.237	0.28	0.116
1.09	0.034	0.006	0.012	0.025	0.011	0.044	0.005	0	0.14	0.263	0	0.24	0.287	0.117
1.1	0.029	0.006	0.011	0.022	0.01	0.038	0.005	0	0.141	0.268	0	0.243	0.292	0.118
1.11	0.025	0.005	0.009	0.019	0.008	0.033	0.004	0	0.143	0.272	0	0.246	0.297	0.118
1.12	0.022	0.004	0.008	0.016	0.007	0.029	0.003	0	0.144	0.276	0	0.248	0.301	0.119
1.13	0.019	0.004	0.007	0.014	0.006	0.025	0.003	0	0.145	0.28	0	0.249	0.304	0.119
1.14	0.017	0.003	0.006	0.012	0.005	0.022	0.003	0	0.146	0.282	0	0.251	0.307	0.12
1.15	0.014	0.011	0.013	0.011	0.019	0.028	0.011	0	0.146	0.285	0	0.252	0.309	0.12
1.16	0.012	0.078	0.074	0.009	0.13	0.096	0.083	0	0.147	0.287	0	0.253	0.312	0.12
1.17	0.011	0.135	0.125	0.008	0.221	0.154	0.143	0.007	0.145	0.283	0.005	0.25	0.313	0.118
1.18	0.009	0.183	0.169	0.007	0.297	0.203	0.193	0.054	0.126	0.246	0.04	0.217	0.313	0.103
1.19	0.008	0.223	0.205	0.006	0.36	0.244	0.236	0.094	0.109	0.213	0.07	0.188	0.312	0.089
1.2	0.007	0.257	0.236	0.005	0.412	0.279	0.272	0.128	0.095	0.185	0.096	0.163	0.312	0.077
1.21	0.006	0.237	0.218	0.005	0.379	0.256	0.25	0.157	0.082	0.16	0.117	0.141	0.312	0.067
1.22	0.005	0.206	0.189	0.004	0.329	0.222	0.217	0.182	0.071	0.139	0.136	0.123	0.312	0.058
1.23	0.005	0.178	0.164	0.003	0.285	0.193	0.188	0.203	0.062	0.121	0.152	0.106	0.312	0.051
1.24	0.004	0.155	0.142	0.003	0.247	0.167	0.163	0.221	0.054	0.105	0.166	0.092	0.312	0.044
1.25	0.003	0.134	0.123	0.003	0.215	0.145	0.142	0.236	0.047	0.091	0.178	0.08	0.312	0.038
1.26	0.003	0.117	0.107	0.002	0.186	0.126	0.123	0.213	0.04	0.079	0.16	0.07	0.277	0.033
1.27	0.003	0.101	0.093	0.002	0.162	0.109	0.107	0.185	0.035	0.068	0.139	0.06	0.241	0.029
1.28	0.002	0.093	0.091	0.002	0.149	0.106	0.096	0.16	0.03	0.059	0.12	0.052	0.209	0.025
1.29	0.002	0.101	0.121	0.001	0.165	0.138	0.1	0.139	0.026	0.051	0.104	0.045	0.181	0.022
1.3	0.002	0.108	0.148	0.001	0.179	0.166	0.103	0.121	0.023	0.045	0.091	0.039	0.157	0.019
1.31	0.001	0.114	0.17	0.001	0.191	0.189	0.106	0.105	0.02	0.039	0.079	0.034	0.136	0.016
1.32	0.001	0.119	0.189	0.001	0.201	0.209	0.108	0.091	0.017	0.034	0.068	0.03	0.118	0.014
1.33	0.001	0.123	0.205	0.001	0.209	0.226	0.11	0.079	0.015	0.029	0.059	0.026	0.103	0.012
1.34	0.001	0.127	0.219	0.001	0.217	0.241	0.112	0.068	0.013	0.025	0.051	0.022	0.089	0.011
1.35	0.001	0.131	0.231	0.001	0.223	0.253	0.113	0.059	0.011	0.022	0.045	0.019	0.077	0.009
1.36	0.001	0.133	0.241	0.001	0.228	0.264	0.114	0.051	0.01	0.019	0.039	0.017	0.067	0.008
1.37	0.001	0.136	0.249	0	0.233	0.273	0.115	0.045	0.008	0.017	0.034	0.015	0.058	0.007
1.38	0.001	0.138	0.256	0	0.237	0.28	0.116	0.039	0.007	0.014	0.029	0.013	0.05	0.006
1.39	0	0.14	0.263	0	0.24	0.287	0.117	0.034	0.006	0.012	0.025	0.011	0.044	0.005
1.4	0	0.141	0.268	0	0.243	0.292	0.118	0.029	0.006	0.011	0.022	0.01	0.038	0.005
1.41	0	0.143	0.272	0	0.246	0.297	0.118	0.025	0.005	0.009	0.019	0.008	0.033	0.004
1.42	0	0.144	0.276	0	0.248	0.301	0.119	0.022	0.004	0.008	0.016	0.007	0.029	0.003
1.43	0	0.145	0.28	0	0.249	0.304	0.119	0.019	0.004	0.007	0.014	0.006	0.025	0.003
1.44	0	0.146	0.282	0	0.251	0.307	0.12	0.017	0.003	0.006	0.012	0.005	0.022	0.003
1.45	0	0.146	0.285	0	0.252	0.309	0.12	0.014	0.011	0.013	0.011	0.019	0.028	0.011
1.46	0	0.147	0.287	0	0.253	0.312	0.12	0.012	0.078	0.074	0.009	0.13	0.096	0.083
1.47	0.007	0.145	0.283	0.005	0.25	0.313	0.118	0.011	0.135	0.125	0.008	0.221	0.154	0.143
1.48	0.054	0.126	0.246	0.04	0.217	0.313	0.103	0.009	0.183	0.169	0.007	0.297	0.203	0.193
1.49	0.094	0.109	0.213	0.07	0.188	0.312	0.089	0.008	0.223	0.205	0.006	0.36	0.244	0.236
1.5	0.128	0.095	0.185	0.096	0.163	0.312	0.077	0.007	0.257	0.236	0.005	0.412	0.279	0.272
1.51	0.157	0.082	0.16	0.117	0.141	0.312	0.067	0.006	0.237	0.218	0.005	0.379	0.256	0.25
1.52	0.182	0.071	0.139	0.136	0.123	0.312	0.058	0.005	0.206	0.189	0.004	0.329	0.222	0.217
1.53	0.203	0.062	0.121	0.152	0.106	0.312	0.051	0.005	0.178	0.164	0.003	0.285	0.193	0.188
1.54	0.221	0.054	0.105	0.166	0.092	0.312	0.044	0.004	0.155	0.142	0.003	0.247	0.167	0.163
1.55	0.236	0.047	0.091	0.178	0.08	0.312	0.038	0.003	0.134	0.123	0.003	0.215	0.145	0.142
1.56	0.213	0.04	0.079	0.16	0.07	0.277	0.033	0.003	0.117	0.107	0.002	0.186	0.126	0.123
1.57	0.185	0.035	0.068	0.139	0.06	0.241	0.029	0.003	0.101	0.093	0.002	0.162	0.109	0.107
1.58	0.16	0.03	0.059	0.12	0.052	0.209	0.025	0.002	0.093	0.091	0.002	0.149	0.106	0.096
1.59	0.139	0.026	0.051	0.104	0.045	0.181	0.022	0.002	0.101	0.121	0.001	0.165	0.138	0.1
1.6	0.121	0.023	0.045	0.091	0.039	0.157	0.019	0.002	0.108	0.148	0.001	0.179	0.166	0.103
1.61	0.105	0.02	0.039	0.079	0.034	0.136	0.016	0.001	0.114	0.17	0.001	0.191	0.189	0.106
1.62	0.091	0.017	0.034	0.068	0.03	0.118	0.014	0.001	0.119	0.189	0.001	0.201	0.209	0.108
1.63	0.079	0.015	0.029	0.059	0.026	0.103	0.012	0.001	0.123	0.205	0.001	0.209	0.226	0.11
1.64	0.068	0.013	0.025	0.051	0.022	0.089	0.011	0.001	0.127	0.219	0.001	0.217	0.241	0.112
1.65	0.059	0.011	0.022	0.045	0.019	0.077	0.009	0.001	0.131	0.231	0.001	0.223	0.253	0.113
1.66	0.051	0.01	0.019	0.039	0.017	0.067	0.008	0.001	0.133	0.241	0.001	0.228	0.264	0.114
1.67	0.045	0.008	0.017	0.034	0.015	0.058	0.007	0.001	0.136	0.249	0	0.233	0.273	0.115
1.68	0.039	0.007	0.014	0.029	0.013	0.05	0.006	0.001	0.138	0.256	0	0.237	0.28	0.116
1.69	0.034	0.006	0.012	0.025	0.011	0.044	0.005	0	0.14	0.263	0	0.24	0.287	0.117
1.7	0.029	0.006	0.011	0.022	0.01	0.038	0.005	0	0.141	0.268	0	0.243	0.292	0.118
1.71	0.025	0.005	0.009	0.019	0.008	0.033	0.004	0	0.143	0.272	0	0.246	0.297	0.118
1.72	0.022	0.004	0.008	0.016	0.007	0.029	0.003	0	0.144	0.276	0	0.248	0.301	0.119
1.73	0.019	0.004	0.007	0.014	0.006	0.025	0.003	0	0.145	0.28	0	0.249	0.304	0.119
1.74	0.017	0.003	0.006	0.012	0.005	0.022	0.003	0	0.146	0.282	0	0.251	0.307	0.12
1.75	0.014	0.011	0.013	0.011	0.019	0.028	0.011	0	0.146	0.285	0	0.252	0.309	0.12
1.76	0.012	0.078	0.074	0.009	0.13	0.096	0.083	0	0.147	0.287	0	0.253	0.312	0.12
1.77	0.011	0.135	0.125	0.008	0.221	0.154	0.143	0.007	0.145	0.283	0.005	0.25	0.313	0.118
1.78	0.009	0.183	0.169	0.007	0.297	0.203	0.193	0.054	0.126	0.246	0.04	0.217	0.313	0.103
1.79	0.008	0.223	0.205	0.006	0.36	0.244	0.236	0.094	0.109	0.213	0.07	0.188	0.312	0.089
1.8	0.007	0.257	0.236	0.005	0.412	0.279	0.272	0.128	0.095	0.185	0.096	0.163	0.312	0.077
1.81	0.006	0.237	0.218	0.005	0.379	0.256	0.25	0.157	0.082	0.16	0.117	0.141	0.312	0.067
1.82	0.005	0.206	0.189	0.004	0.329	0.222	0.217	0.182	0.071	0.139	0.136	0.123	0.312	0.058
1.83	0.005	0.178	0.164	0.003	0.285	0.193	0.188	0.203	0.062	0.121	0.152	0.106	0.312	0.051
1.84	0.004	0.155	0.142	0.003	0.247	0.167	0.163	0.221	0.054	0.105	0.166	0.092	0.312	0.044
1.85	0.003	0.134	0.123	0.003	0.215	0.145	0.142	0.236	0.047	0.091	0.178	0.08	0.312	0.038
1.86	0.003	0.117	0.107	0.002	0.186	0.126	0.123	0.213	0.04	0.079	0.16	0.07	0.277	0.033
1.87	0.003	0.101	0.093	0.002	0.162	0.109	0.107	0.185	0.035	0.068	0.139	0.06	0.241	0.029
1.88	0.002	0.093	0.091	0.002	0.149	0.106	0.096	0.16	0.03	0.059	0.12	0.052	0.209	0.025
1.89	0.002	0.101	0.121	0.001	0.165	0.138	0.1	0.139	0.026	0.051	0.104	0.045	0.181	0.022
1.9	0.002	0.108	0.148	0.001	0.179	0.166	0.103	0.121	0.023	0.045	0.091	0.039	0.157	0.019
1.91	0.001	0.114	0.17	0.001	0.191	0.189	0.106	0.105	0.02	0.039	0.079	0.034	0.136	0.016
1.92	0.001	0.119	0.189	0.001	0.201	0.209	0.108	0.091	0.017	0.034	0.068	0.03	0.118	0.014
1.93	0.001	0.123	0.205	0.001	0.209	0.226	0.11	0.079	0.015	0.029	0.059	0.026	0.103	0.012
1.94	0.001	0.127	0.219	0.001	0.217	0.241	0.112	0.068	0.013	0.025	0.051	0.022	0.089	0.011
1.95	0.001	0.131	0.231	0.001	0.223	0.253	0.113	0.059	0.011	0.022	0.045	0.019	0.077	0.009
1.96	0.001	0.133	0.241	0.001	0.228	0.264	0.114	0.051	0.01	0.019	0.039	0.017	0.067	0.008
1.97	0.001	0.136	0.249	0	0.233	0.273	0.115	0.045	0.008	0.017	0.034	0.015	0.058	0.007
1.98	0.001	0.138	0.256	0	0.237	0.28	0.116	0.039	0.007	0.014	0.029	0.013	0.05	0.006
1.99	0	0.14	0.263	0	0.24	0.287	0.117	0.034	0.006	0.012	0.025	0.011	0.044	0.005
2	0	0.141	0.268	0	0.243	0.292	0.118	0.029	0.006	0.011	0.022	0.01	0.038	0.005
2.01	0	0.143	0.272	0	0.246	0.297	0.118	0.025	0.005	0.009	0.019	0.008	0.033	0.004
2.02	0	0.144	0.276	0	0.248	0.301	0.119	0.022	0.004	0.008	0.016	0.007	0.029	0.003
2.03	0	0.145	0.28	0	0.249	0.304	0.119	0.019	0.004	0.007	0.014	0.006	0.025	0.003
2.04	0	0.146	0.282	0	0.251	0.307	0.12	0.017	0.003	0.006	0.012	0.005	0.022	0.003
2.05	0	0.146	0.285	0	0.252	0.309	0.12	0.014	0.011	0.013	0.011	0.019	0.028	0.011
2.06	0	0.147	0.287	0	0.253	0.312	0.12	0.012	0.078	0.074	0.009	0.13	0.096	0.083
2.07	0.007	0.145	0.283	0.005	0.25	0.313	0.118	0.011	0.135	0.125	0.008	0.221	0.154	0.143
2.08	0.054	0.126	0.246	0.04	0.217	0.313	0.103	0.009	0.183	0.169	0.007	0.297	0.203	0.193
2.09	0.094	0.109	0.213	0.07	0.188	0.312	0.089	0.008	0.223	0.205	0.006	0.36	0.244	0.236
2.1	0.128	0.095	0.185	0.096	0.163	0.312	0.077	0.007	0.257	0.236	0.005	0.412	0.279	0.272
2.11	0.157	0.082	0.16	0.117	0.141	0.312	0.067	0.006	0.237	0.218	0.005	0.379	0.256	0.25
2.12	0.182	0.071	0.139	0.136	0.123	0.312	0.058	0.005	0.206	0.189	0.004	0.329	0.222	0.217
2.13	0.203	0.062	0.121	0.152	0.106	0.312	0.051	0.005	0.178	0.164	0.003	0.285	0.193	0.188
2.14	0.221	0.054	0.105	0.166	0.092	0.312	0.044	0.004	0.155	0.142	0.003	0.247	0.167	0.163
2.15	0.236	0.047	0.091	0.178	0.08	0.312	0.038	0.003	0.134	0.123	0.003	0.215	0.145	0.142
2.16	0.213	0.04	0.079	0.16	0.07	0.277	0.033	0.003	0.117	0.107	0.002	0.186	0.126	0.123
2.17	0.185	0.035	0.068	0.139	0.06	0.241	0.029	0.003	0.101	0.093	0.002	0.162	0.109	0.107
2.18	0.16	0.03	0.059	0.12	0.052	0.209	0.025	0.002	0.093	0.091	0.002	0.149	0.106	0.096
2.19	0.139	0.026	0.051	0.104	0.045	0.181	0.022	0.002	0.101	0.121	0.001	0.165	0.138	0.1
2.2	0.121	0.023	0.045	0.091	0.039	0.157	0.019	0.002	0.108	0.148	0.001	0.179	0.166	0.103
2.21	0.105	0.02	0.039	0.079	0.034	0.136	0.016	0.001	0.114	0.17	0.001	0.191	0.189	0.106
2.22	0.091	0.017	0.034	0.068	0.03	0.118	0.014	0.001	0.119	0.189	0.001	0.201	0.209	0.108
2.23	0.079	0.015	0.029	0.059	0.026	0.103	0.012	0.001	0.123	0.205	0.001	0.209	0.226	0.11
2.24	0.068	0.013	0.025	0.051	0.022	0.089	0.011	0.001	0.127	0.219	0.001	0.217	0.241	0.112
2.25	0.059	0.011	0.022	0.045	0.019	0.077	0.009	0.001	0.131	0.231	0.001	0.223	0.253	0.113
2.26	0.051	0.01	0.019	0.039	0.017	0.067	0.008	0.001	0.133	0.241	0.001	0.228	0.264	0.114
2.27	0.045	0.008	0.017	0.034	0.015	0.058	0.007	0.001	0.136	0.249	0	0.233	0.273	0.115
2.28	0.039	0.007	0.014	0.029	0.013	0.05	0.006	0.001	0.138	0.256	0	0.237	0.28	0.116
2.29	0.034	0.006	0.012	0.025	0.011	0.044	0.005	0	0.14	0.263	0	0.24	0.287	0.117
2.3	0.029	0.006	0.011	0.022	0.01	0.038	0.005	0	0.141	0.268	0	0.243	0.292	0.118
2.31	0.025	0.005	0.009	0.019	0.008	0.033	0.004	0	0.143	0.272	0	0.246	0.297	0.118
2.32	0.022	0.004	0.008	0.016	0.007	0.029	0.003	0	0.144	0.276	0	0.248	0.301	0.119
2.33	0.019	0.004	0.007	0.014	0.006	0.025	0.003	0	0.145	0.28	0	0.249	0.304	0.119
2.34	0.017	0.003	0.006	0.012	0.005	0.022	0.003	0	0.146	0.282	0	0.251	0.307	0.12
2.35	0.014	0.011	0.013	0.011	0.019	0.028	0.011	0	0.146	0.285	0	0.252	0.309	0.12
2.36	0.012	0.078	0.074	0.009	0.13	0.096	0.083	0	0.147	0.287	0	0.253	0.312	0.12
2.37	0.011	0.135	0.125	0.008	0.221	0.154	0.143	0.007	0.145	0.283	0.005	0.25	0.313	0.118
2.38	0.009	0.183	0.169	0.007	0.297	0.203	0.193	0.054	0.126	0.246	0.04	0.217	0.313	0.103
2.39	0.008	0.223	0.205	0.006	0.36	0.244	0.236	0.094	0.109	0.213	0.07	0.188	0.312	0.089
2.4	0.007	0.257	0.236	0.005	0.412	0.279	0.272	0.128	0.095	0.185	0.096	0.163	0.312	0.077
2.41	0.006	0.237	0.218	0.005	0.379	0.256	0.25	0.157	0.082	0.16	0.117	0.141	0.312	0.067
2.42	0.005	0.206	0.189	0.004	0.329	0.222	0.217	0.182	0.071	0.139	0.136	0.123	0.312	0.058
2.43	0.005	0.178	0.164	0.003	0.285	0.193	0.188	0.203	0.062	0.121	0.152	0.106	0.312	0.051
2.44	0.004	0.155	0.142	0.003	0.247	0.167	0.163	0.221	0.054	0.105	0.166	0.092	0.312	0.044
2.45	0.003	0.134	0.123	0.003	0.215	0.145	0.142	0.236	0.047	0.091	0.178	0.08	0.312	0.038
2.46	0.003	0.117	0.107	0.002	0.186	0.126	0.123	0.213	0.04	0.079	0.16	0.07	0.277	0.033
2.47	0.003	0.101	0.093	0.002	0.162	0.109	0.107	0.185	0.035	0.068	0.139	0.06	0.241	0.029
2.48	0.002	0.093	0.091	0.002	0.149	0.106	0.096	0.16	0.03	0.059	0.12	0.052	0.209	0.025
2.49	0.002	0.101	0.121	0.001	0.165	0.138	0.1	0.139	0.026	0.051	0.104	0.045	0.181	0.022
2.5	0.002	0.108	0.148	0.001	0.179	0.166	0.103	0.121	0.023	0.045	0.091	0.039	0.157	0.019
2.51	0.001	0.114	0.17	0.001	0.191	0.189	0.106	0.105	0.02	0.039	0.079	0.034	0.136	0.016
2.52	0.001	0.119	0.189	0.001	0.201	0.209	0.108	0.091	0.017	0.034	0.068	0.03	0.118	0.014
2.53	0.001	0.123	0.205	0.001	0.209	0.226	0.11	0.079	0.015	0.029	0.059	0.026	0.103	0.012
2.54	0.001	0.127	0.219	0.001	0.217	0.241	0.112	0.068	0.013	0.025	0.051	0.022	0.089	0.011
2.55	0.001	0.131	0.231	0.001	0.223	0.253	0.113	0.059	0.011	0.022	0.045	0.019	0.077	0.009
2.56	0.001	0.133	0.241	0.001	0.228	0.264	0.114	0.051	0.01	0.019	0.039	0.017	0.067	0.008
2.57	0.001	0.136	0.249	0	0.233	0.273	0.115	0.045	0.008	0.017	0.034	0.015	0.058	0.007
2.58	0.001	0.138	0.256	0	0.237	0.28	0.116	0.039	0.007	0.014	0.029	0.013	0.05	0.006
2.59	0	0.14	0.263	0	0.24	0.287	0.117	0.034	0.006	0.012	0.025	0.011	0.044	0.005
2.6	0	0.141	0.268	0	0.243	0.292	0.118	0.029	0.006	0.011	0.022	0.01	0.038	0.005
2.61	0	0.143	0.272	0	0.246	0.297	0.118	0.025	0.005	0.009	0.019	0.008	0.033	0.004
2.62	0	0.144	0.276	0	0.248	0.301	0.119	0.022	0.004	0.008	0.016	0.007	0.029	0.003
2.63	0	0.145	0.28	0	0.249	0.304	0.119	0.019	0.004	0.007	0.014	0.006	0.025	0.003
2.64	0	0.146	0.282	0	0.251	0.307	0.12	0.017	0.003	0.006	0.012	0.005	0.022	0.003
2.65	0	0.146	0.285	0	0.252	0.309	0.12	0.014	0.011	0.013	0.011	0.019	0.028	0.011
2.66	0	0.147	0.287	0	0.253	0.312	0.12	0.012	0.078	0.074	0.009	0.13	0.096	0.083
2.67	0.007	0.145	0.283	0.005	0.25	0.313	0.118	0.011	0.135	0.125	0.008	0.221	0.154	0.143
2.68	0.054	0.126	0.246	0.04	0.217	0.313	0.103	0.009	0.183	0.169	0.007	0.297	0.203	0.193
2.69	0.094	0.109	0.213	0.07	0.188	0.312	0.089	0.008	0.223	0.205	0.006	0.36	0.244	0.236
2.7	0.128	0.095	0.185	0.096	0.163	0.312	0.077	0.007	0.257	0.236	0.005	0.412	0.279	0.272
2.71	0.157	0.082	0.16	0.117	0.141	0.312	0.067	0.006	0.237	0.218	0.005	0.379	0.256	0.25
2.72	0.182	0.071	0.139	0.136	0.123	0.312	0.058	0.005	0.206	0.189	0.004	0.329	0.222	0.217
2.73	0.203	0.062	0.121	0.152	0.106	0.312	0.051	0.005	0.178	0.164	0.003	0.285	0.193	0.188
2.74	0.221	0.054	0.105	0.166	0.092	0.312	0.044	0.004	0.155	0.142	0.003	0.247	0.167	0.163
2.75	0.236	0.047	0.091	0.178	0.08	0.312	0.038	0.003	0.134	0.123	0.003	0.215	0.145	0.142
2.76	0.213	0.04	0.079	0.16	0.07	0.277	0.033	0.003	0.117	0.107	0.002	0.186	0.126	0.123
2.77	0.185	0.035	0.068	0.139	0.06	0.241	0.029	0.003	0.101	0.093	0.002	0.162	0.109	0.107
2.78	0.16	0.03	0.059	0.12	0.052	0.209	0.025	0.002	0.093	0.091	0.002	0.149	0.106	0.096
2.79	0.139	0.026	0.051	0.104	0.045	0.181	0.022	0.002	0.101	0.121	0.001	0.165	0.138	0.1
2.8	0.121	0.023	0.045	0.091	0.039	0.157	0.019	0.002	0.108	0.148	0.001	0.179	0.166	0.103
2.81	0.105	0.02	0.039	0.079	0.034	0.136	0.016	0.001	0.114	0.17	0.001	0.191	0.189	0.106
2.82	0.091	0.017	0.034	0.068	0.03	0.118	0.014	0.001	0.119	0.189	0.001	0.201	0.209	0.108
2.83	0.079	0.015	0.029	0.059	0.026	0.103	0.012	0.001	0.123	0.205	0.001	0.209	0.226	0.11
2.84	0.068	0.013	0.025	0.051	0.022	0.089	0.011	0.001	0.127	0.219	0.001	0.217	0.241	0.112
2.85	0.059	0.011	0.022	0.045	0.019	0.077	0.009	0.001	0.131	0.231	0.001	0.223	0.253	0.113
2.86	0.051	0.01	0.019	0.039	0.017	0.067	0.008	0.001	0.133	0.241	0.001	0.228	0.264	0.114
2.87	0.045	0.008	0.017	0.034	0.015	0.058	0.007	0.001	0.136	0.249	0	0.233	0.273	0.115
2.88	0.039	0.007	0.014	0.029	0.013	0.05	0.006	0.001	0.138	0.256	0	0.237	0.28	0.116
2.89	0.034	0.006	0.012	0.025	0.011	0.044	0.005	0	0.14	0.263	0	0.24	0.287	0.117
2.9	0.029	0.006	0.011	0.022	0.01	0.038	0.005	0	0.141	0.268	0	0.243	0.292	0.118
2.91	0.025	0.005	0.009	0.019	0.008	0.033	0.004	0	0.143	0.272	0	0.246	0.297	0.118
2.92	0.022	0.004	0.008	0.016	0.007	0.029	0.003	0	0.144	0.276	0	0.248	0.301	0.119
2.93	0.019	0.004	0.007	0.014	0.006	0.025	0.003	0	0.145	0.28	0	0.249	0.304	0.119
2.94	0.017	0.003	0.006	0.012	0.005	0.022	0.003	0	0.146	0.282	0	0.251	0.307	0.12
2.95	0.014	0.011	0.013	0.011	0.019	0.028	0.011	0	0.146	0.285	0	0.252	0.309	0.12
2.96	0.012	0.078	0.074	0.009	0.13	0.096	0.083	0	0.147	0.287	0	0.253	0.312	0.12
2.97	0.011	0.135	0.125	0.008	0.221	0.154	0.143	0.007	0.145	0.283	0.005	0.25	0.313	0.118
2.98	0.009	0.183	0.169	0.007	0.297	0.203	0.193	0.054	0.126	0.246	0.04	0.217	0.313	0.103
2.99	0.008	0.223	0.205	0.006	0.36	0.244	0.236	0.094	0.109	0.213	0.07	0.188	0.312	0.089
3	0.007	0.257	0.236	0.005	0.412	0.279	0.272	0.128	0.095	0.185	0.096	0.163	0.312	0.077
3.01	0.006	0.237	0.218	0.005	0.379	0.256	0.25	0.157	0.082	0.16	0.117	0.141	0.312	0.067
3.02	0.005	0.206	0.189	0.004	0.329	0.222	0.217	0.182	0.071	0.139	0.136	0.123	0.312	0.058
3.03	0.005	0.178	0.164	0.003	0.285	0.193	0.188	0.203	0.062	0.121	0.152	0.106	0.312	0.051
3.04	0.004	0.155	0.142	0.003	0.247	0.167	0.163	0.221	0.054	0.105	0.166	0.092	0.312	0.044
3.05	0.003	0.134	0.123	0.003	0.215	0.145	0.142	0.236	0.047	0.091	0.178	0.08	0.312	0.038
3.06	0.003	0.117	0.107	0.002	0.186	0.126	0.123	0.213	0.04	0.079	0.16	0.07	0.277	0.033
3.07	0.003	0.101	0.093	0.002	0.162	0.109	0.107	0.185	0.035	0.068	0.139	0.06	0.241	0.029
3.08	0.002	0.093	0.091	0.002	0.149	0.106	0.096	0.16	0.03	0.059	0.12	0.052	0.209	0.025
3.09	0.002	0.101	0.121	0.001	0.165	0.138	0.1	0.139	0.026	0.051	0.104	0.045	0.181	0.022
3.1	0.002	0.108	0.148	0.001	0.179	0.166	0.103	0.121	0.023	0.045	0.091	0.039	0.157	0.019
3.11	0.001	0.114	0.17	0.001	0.191	0.189	0.106	0.105	0.02	0.039	0.079	0.034	0.136	0.016
3.12	0.001	0.119	0.189	0.001	0.201	0.209	0.108	0.091	0.017	0.034	0.068	0.03	0.118	0.014
3.13	0.001	0.123	0.205	0.001	0.209	0.226	0.11	0.079	0.015	0.029	0.059	0.026	0.103	0.012
3.14	0.001	0.127	0.219	0.001	0.217	0.241	0.112	0.068	0.013	0.025	0.051	0.022	0.089	0.011
3.15	0.001	0.131	0.231	0.001	0.223	0.253	0.113	0.059	0.011	0.022	0.045	0.019	0.077	0.009
3.16	0.001	0.133	0.241	0.001	0.228	0.264	0.114	0.051	0.01	0.019	0.039	0.017	0.067	0.008
3.17	0.001	0.136	0.249	0	0.233	0.273	0.115	0.045	0.008	0.017	0.034	0.015	0.058	0.007
3.18	0.001	0.138	0.256	0	0.237	0.28	0.116	0.039	0.007	0.014	0.029	0.013	0.05	0.006
3.19	0	0.14	0.263	0	0.24	0.287	0.117	0.034	0.006	0.012	0.025	0.011	0.044	0.005
3.2	0	0.141	0.268	0	0.243	0.292	0.118	0.029	0.006	0.011	0.022	0.01	0.038	0.005
3.21	0	0.143	0.272	0	0.246	0.297	0.118	0.025	0.005	0.009	0.019	0.008	0.033	0.004
3.22	0	0.144	0.276	0	0.248	0.301	0.119	0.022	0.004	0.008	0.016	0.007	0.029	0.003
3.23	0	0.145	0.28	0	0.249	0.304	0.119	0.019	0.004	0.007	0.014	0.006	0.025	0.003
3.24	0	0.146	0.282	0	0.251	0.307	0.12	0.017	0.003	0.006	0.012	0.005	0.022	0.003
3.25	0	0.146	0.285	0	0.252	0.309	0.12	0.014	0.011	0.013	0.011	0.019	0.028	0.011
3.26	0	0.147	0.287	0	0.253	0.312	0.12	0.012	0.078	0.074	0.009	0.13	0.096	0.083
3.27	0.007	0.145	0.283	0.005	0.25	0.313	0.118	0.011	0.135	0.125	0.008	0.221	0.154	0.143
3.28	0.054	0.126	0.246	0.04	0.217	0.313	0.103	0.009	0.183	0.169	0.007	0.297	0.203	0.193
3.29	0.094	0.109	0.213	0.07	0.188	0.312	0.089	0.008	0.223	0.205	0.006	0.36	0.244	0.236
3.3	0.128	0.095	0.185	0.096	0.163	0.312	0.077	0.007	0.257	0.236	0.005	0.412	0.279	0.272
3.31	0.157	0.082	0.16	0.117	0.141	0.312	0.067	0.006	0.237	0.218	0.005	0.379	0.256	0.25
3.32	0.182	0.071	0.139	0.136	0.123	0.312	0.058	0.005	0.206	0.189	0.004	0.329	0.222	0.217
3.33	0.203	0.062	0.121	0.152	0.106	0.312	0.051	0.005	0.178	0.164	0.003	0.285	0.193	0.188
3.34	0.221	0.054	0.105	0.166	0.092	0.312	0.044	0.004	0.155	0.142	0.003	0.247	0.167	0.163
3.35	0.236	0.047	0.091	0.178	0.08	0.312	0.038	0.003	0.134	0.123	0.003	0.215	0.145	0.142
3.36	0.213	0.04	0.079	0.16	0.07	0.277	0.033	0.003	0.117	0.107	0.002	0.186	0.126	0.123
3.37	0.185	0.035	0.068	0.139	0.06	0.241	0.029	0.003	0.101	0.093	0.002	0.162	0.109	0.107
3.38	0.16	0.03	0.059	0.12	0.052	0.209	0.025	0.002	0.093	0.091	0.002	0.149	0.106	0.096
3.39	0.139	0.026	0.051	0.104	0.045	0.181	0.022	0.002	0.101	0.121	0.001	0.165	0.138	0.1
3.4	0.121	0.023	0.045	0.091	0.039	0.157	0.019	0.002	0.108	0.148	0.001	0.179	0.166	0.103
3.41	0.105	0.02	0.039	0.079	0.034	0.136	0.016	0.001	0.114	0.17	0.001	0.191	0.189	0.106
3.42	0.091	0.017	0.034	0.068	0.03	0.118	0.014	0.001	0.119	0.189	0.001	0.201	0.209	0.108
3.43	0.079	0.015	0.029	0.059	0.026	0.103	0.012	0.001	0.123	0.205	0.001	0.209	0.226	0.11
3.44	0.068	0.013	0.025	0.051	0.022	0.089	0.011	0.001	0.127	0.219	0.001	0.217	0.241	0.112
3.45	0.059	0.011	0.022	0.045	0.019	0.077	0.009	0.001	0.131	0.231	0.001	0.223	0.253	0.113
3.46	0.051	0.01	0.019	0.039	0.017	0.067	0.008	0.001	0.133	0.241	0.001	0.228	0.264	0.114
3.47	0.045	0.008	0.017	0.034	0.015	0.058	0.007	0.001	0.136	0.249	0	0.233	0.273	0.115
3.48	0.039	0.007	0.014	0.029	0.013	0.05	0.006	0.001	0.138	0.256	0	0.237	0.28	0.116
3.49	0.034	0.006	0.012	0.025	0.011	0.044	0.005	0	0.14	0.263	0	0.24	0.287	0.117
3.5	0.029	0.006	0.011	0.022	0.01	0.038	0.005	0	0.141	0.268	0	0.243	0.292	0.118
3.51	0.025	0.005	0.009	0.019	0.008	0.033	0.004	0	0.143	0.272	0	0.246	0.297	0.118
3.52	0.022	0.004	0.008	0.016	0.007	0.029	0.003	0	0.144	0.276	0	0.248	0.301	0.119
3.53	0.019	0.004	0.007	0.014	0.006	0.025	0.003	0	0.145	0.28	0	0.249	0.304	0.119
3.54	0.017	0.003	0.006	0.012	0.005	0.022	0.003	0	0.146	0.282	0	0.251	0.307	0.12
3.55	0.014	0.011	0.013	0.011	0.019	0.028	0.011	0	0.146	0.285	0	0.252	0.309	0.12
3.56	0.012	0.078	0.074	0.009	0.13	0.096	0.083	0	0.147	0.287	0	0.253	0.312	0.12
3.57	0.011	0.135	0.125	0.008	0.221	0.154	0.143	0.007	0.145	0.283	0.005	0.25	0.313	0.118
3.58	0.009	0.183	0.169	0.007	0.297	0.203	0.193	0.054	0.126	0.246	0.04	0.217	0.313	0.103
3.59	0.008	0.223	0.205	0.006	0.36	0.244	0.236	0.094	0.109	0.213	0.07	0.188	0.312	0.089
3.6	0.007	0.257	0.236	0.005	0.412	0.279	0.272	0.128	0.095	0.185	0.096	0.163	0.312	0.077
3.61	0.006	0.237	0.218	0.005	0.379	0.256	0.25	0.157	0.082	0.16	0.117	0.141	0.312	0.067
3.62	0.005	0.206	0.189	0.004	0.329	0.222	0.217	0.182	0.071	0.139	0.136	0.123	0.312	0.058
3.63	0.005	0.178	0.164	0.003	0.285	0.193	0.188	0.203	0.062	0.121	0.152	0.106	0.312	0.051
3.64	0.004	0.155	0.142	0.003	0.247	0.167	0.163	0.221	0.054	0.105	0.166	0.092	0.312	0.044
3.65	0.003	0.134	0.123	0.003	0.215	0.145	0.142	0.236	0.047	0.091	0.178	0.08	0.312	0.038
3.66	0.003	0.117	0.107	0.002	0.186	0.126	0.123	0.213	0.04	0.079	0.16	0.07	0.277	0.033
3.67	0.003	0.101	0.093	0.002	0.162	0.109	0.107	0.185	0.035	0.068	0.139	0.06	0.241	0.029
3.68	0.002	0.093	0.091	0.002	0.149	0.106	0.096	0.16	0.03	0.059	0.12	0.052	0.209	0.025
3.69	0.002	0.101	0.121	0.001	0.165	0.138	0.1	0.139	0.026	0.051	0.104	0.045	0.181	0.022
3.7	0.002	0.108	0.148	0.001	0.179	0.166	0.103	0.121	0.023	0.045	0.091	0.039	0.157	0.019
3.71	0.001	0.114	0.17	0.001	0.191	0.189	0.106	0.105	0.02	0.039	0.079	0.034	0.136	0.016
3.72	0.001	0.119	0.189	0.001	0.201	0.209	0.108	0.091	0.017	0.034	0.068	0.03	0.118	0.014
3.73	0.001	0.123	0.205	0.001	0.209	0.226	0.11	0.079	0.015	0.029	0.059	0.026	0.103	0.012
3.74	0.001	0.127	0.219	0.001	0.217	0.241	0.112	0.068	0.013	0.025	0.051	0.022	0.089	0.011
3.75	0.001	0.131	0.231	0.001	0.223	0.253	0.113	0.059	0.011	0.022	0.045	0.019	0.077	0.009
3.76	0.001	0.133	0.241	0.001	0.228	0.264	0.114	0.051	0.01	0.019	0.039	0.017	0.067	0.008
3.77	0.001	0.136	0.249	0	0.233	0.273	0.115	0.045	0.008	0.017	0.034	0.015	0.058	0.007
3.78	0.001	0.138	0.256	0	0.237	0.28	0.116	0.039	0.007	0.014	0.029	0.013	0.05	0.006
3.79	0	0.14	0.263	0	0.24	0.287	0.117	0.034	0.006	0.012	0.025	0.011	0.044	0.005
3.8	0	0.141	0.268	0	0.243	0.292	0.118	0.029	0.006	0.011	0.022	0.01	0.038	0.005
3.81	0	0.143	0.272	0	0.246	0.297	0.118	0.025	0.005	0.009	0.019	0.008	0.033	0.004
3.82	0	0.144	0.276	0	0.248	0.301	0.119	0.022	0.004	0.008	0.016	0.007	0.029	0.003
3.83	0	0.145	0.28	0	0.249	0.304	0.119	0.019	0.004	0.007	0.014	0.006	0.025	0.003
3.84	0	0.146	0.282	0	0.251	0.307	0.12	0.017	0.003	0.006	0.012	0.005	0.022	0.003
3.85	0	0.146	0.285	0	0.252	0.309	0.12	0.014	0.011	0.013	0.011	0.019	0.028	0.011
3.86	0	0.147	0.287	0	0.253	0.312	0.12	0.012	0.078	0.074	0.009	0.13	0.096	0.083
3.87	0.007	0.145	0.283	0.005	0.25	0.313	0.118	0.011	0.135	0.125	0.008	0.221	0.154	0.143
3.88	0.054	0.126	0.246	0.04	0.217	0.313	0.103	0.009	0.183	0.169	0.007	0.297	0.203	0.193
3.89	0.094	0.109	0.213	0.07	0.188	0.312	0.089	0.008	0.223	0.205	0.006	0.36	0.244	0.236
3.9	0.128	0.095	0.185	0.096	0.163	0.312	0.077	0.007	0.257	0.236	0.005	0.412	0.279	0.272
3.91	0.157	0.082	0.16	0.117	0.141	0.312	0.067	0.006	0.237	0.218	0.005	0.379	0.256	0.25
3.92	0.182	0.071	0.139	0.136	0.123	0.312	0.058	0.005	0.206	0.189	0.004	0.329	0.222	0.217
3.93	0.203	0.062	0.121	0.152	0.106	0.312	0.051	0.005	0.178	0.164	0.003	0.285	0.193	0.188
3.94	0.221	0.054	0.105	0.166	0.092	0.312	0.044	0.004	0.155	0.142	0.003	0.247	0.167	0.163
3.95	0.236	0.047	0.091	0.178	0.08	0.312	0.038	0.003	0.134	0.123	0.003	0.215	0.145	0.142
3.96	0.213	0.04	0.079	0.16	0.07	0.277	0.033	0.003	0.117	0.107	0.002	0.186	0.126	0.123
3.97	0.185	0.035	0.068	0.139	0.06	0.241	0.029	0.003	0.101	0.093	0.002	0.162	0.109	0.107
3.98	0.16	0.03	0.059	0.12	0.052	0.209	0.025	0.002	0.093	0.091	0.002	0.149	0.106	0.096
3.99	0.139	0.026	0.051	0.104	0.045	0.181	0.022	0.002	0.101	0.121	0.001	0.165	0.138	0.1
4	0.121	0.023	0.045	0.091	0.039	0.157	0.019	0.002	0.108	0.148	0.001	0.179	0.166	0.103
4.01	0.105	0.02	0.039	0.079	0.034	0.136	0.016	0.001	0.114	0.17	0.001	0.191	0.189	0.106
4.02	0.091	0.017	0.034	0.068	0.03	0.118	0.014	0.001	0.119	0.189	0.001	0.201	0.209	0.108
4.03	0.079	0.015	0.029	0.059	0.026	0.103	0.012	0.001	0.123	0.205	0.001	0.209	0.226	0.11
4.04	0.068	0.013	0.025	0.051	0.022	0.089	0.011	0.001	0.127	0.219	0.001	0.217	0.241	0.112
4.05	0.059	0.011	0.022	0.045	0.019	0.077	0.009	0.001	0.131	0.231	0.001	0.223	0.253	0.113
4.06	0.051	0.01	0.019	0.039	0.017	0.067	0.008	0.001	0.133	0.241	0.001	0.228	0.264	0.114
4.07	0.045	0.008	0.017	0.034	0.015	0.058	0.007	0.001	0.136	0.249	0	0.233	0.273	0.115
4.08	0.039	0.007	0.014	0.029	0.013	0.05	0.006	0.001	0.138	0.256	0	0.237	0.28	0.116
4.09	0.034	0.006	0.012	0.025	0.011	0.044	0.005	0	0.14	0.263	0	0.24	0.287	0.117
4.1	0.029	0.006	0.011	0.022	0.01	0.038	0.005	0	0.141	0.268	0	0.243	0.292	0.118
4.11	0.025	0.005	0.009	0.019	0.008	0.033	0.004	0	0.143	0.272	0	0.246	0.297	0.118
4.12	0.022	0.004	0.008	0.016	0.007	0.029	0.003	0	0.144	0.276	0	0.248	0.301	0.119
4.13	0.019	0.004	0.007	0.014	0.006	0.025	0.003	0	0.145	0.28	0	0.249	0.304	0.119
4.14	0.017	0.003	0.006	0.012	0.005	0.022	0.003	0	0.146	0.282	0	0.251	0.307	0.12
4.15	0.014	0.011	0.013	0.011	0.019	0.028	0.011	0	0.146	0.285	0	0.252	0.309	0.12
4.16	0.012	0.078	0.074	0.009	0.13	0.096	0.083	0	0.147	0.287	0	0.253	0.312	0.12
4.17	0.011	0.135	0.125	0.008	0.221	0.154	0.143	0.007	0.145	0.283	0.005	0.25	0.313	0.118
4.18	0.009	0.183	0.169	0.007	0.297	0.203	0.193	0.054	0.126	0.246	0.04	0.217	0.313	0.103
4.19	0.008	0.223	0.205	0.006	0.36	0.244	0.236	0.094	0.109	0.213	0.07	0.188	0.312	0.089
4.2	0.007	0.257	0.236	0.005	0.412	0.279	0.272	0.128	0.095	0.185	0.096	0.163	0.312	0.077
4.21	0.006	0.237	0.218	0.005	0.379	0.256	0.25	0.157	0.082	0.16	0.117	0.141	0.312	0.067
4.22	0.005	0.206	0.189	0.004	0.329	0.222	0.217	0.182	0.071	0.139	0.136	0.123	0.312	0.058
4.23	0.005	0.178	0.164	0.003	0.285	0.193	0.188	0.203	0.062	0.121	0.152	0.106	0.312	0.051
4.24	0.004	0.155	0.142	0.003	0.247	0.167	0.163	0.221	0.054	0.105	0.166	0.092	0.312	0.044
4.25	0.003	0.134	0.123	0.003	0.215	0.145	0.142	0.236	0.047	0.091	0.178	0.08	0.312	0.038
4.26	0.003	0.117	0.107	0.002	0.186	0.126	0.123	0.213	0.04	0.079	0.16	0.07	0.277	0.033
4.27	0.003	0.101	0.093	0.002	0.162	0.109	0.107	0.185	0.035	0.068	0.139	0.06	0.241	0.029
4.28	0.002	0.093	0.091	0.002	0.149	0.106	0.096	0.16	0.03	0.059	0.12	0.052	0.209	0.025
4.29	0.002	0.101	0.121	0.001	0.165	0.138	0.1	0.139	0.026	0.051	0.104	0.045	0.181	0.022
4.3	0.002	0.108	0.148	0.001	0.179	0.166	0.103	0.121	0.023	0.045	0.091	0.039	0.157	0.019
4.31	0.001	0.114	0.17	0.001	0.191	0.189	0.106	0.105	0.02	0.039	0.079	0.034	0.136	0.016
4.32	0.001	0.119	0.189	0.001	0.201	0.209	0.108	0.091	0.017	0.034	0.068	0.03	0.118	0.014
4.33	0.001	0.123	0.205	0.001	0.209	0.226	0.11	0.079	0.015	0.029	0.059	0.026	0.103	0.012
4.34	0.001	0.127	0.219	0.001	0.217	0.241	0.112	0.068	0.013	0.025	0.051	0.022	0.089	0.011
4.35	0.001	0.131	0.231	0.001	0.223	0.253	0.113	0.059	0.011	0.022	0.045	0.019	0.077	0.009
4.36	0.001	0.133	0.241	0.001	0.228	0.264	0.114	0.051	0.01	0.019	0.039	0.017	0.067	0.008
4.37	0.001	0.136	0.249	0	0.233	0.273	0.115	0.045	0.008	0.017	0.034	0.015	0.058	0.007
4.38	0.001	0.138	0.256	0	0.237	0.28	0.116	0.039	0.007	0.014	0.029	0.013	0.05	0.006
4.39	0	0.14	0.263	0	0.24	0.287	0.117	0.034	0.006	0.012	0.025	0.011	0.044	0.005
4.4	0	0.141	0.268	0	0.243	0.292	0.118	0.029	0.006	0.011	0.022	0.01	0.038	0.005
4.41	0	0.143	0.272	0	0.246	0.297	0.118	0.025	0.005	0.009	0.019	0.008	0.033	0.004
4.42	0	0.144	0.276	0	0.248	0.301	0.119	0.022	0.004	0.008	0.016	0.007	0.029	0.003
4.43	0	0.145	0.28	0	0.249	0.304	0.119	0.019	0.004	0.007	0.014	0.006	0.025	0.003
4.44	0	0.146	0.282	0	0.251	0.307	0.12	0.017	0.003	0.006	0.012	0.005	0.022	0.003
4.45	0	0.146	0.285	0	0.252	0.309	0.12	0.014	0.011	0.013	0.011	0.019	0.028	0.011
4.46	0	0.147	0.287	0	0.253	0.312	0.12	0.012	0.078	0.074	0.009	0.13	0.096	0.083
4.47	0.007	0.145	0.283	0.005	0.25	0.313	0.118	0.011	0.135	0.125	0.008	0.221	0.154	0.143
4.48	0.054	0.126	0.246	0.04	0.217	0.313	0.103	0.009	0.183	0.169	0.007	0.297	0.203	0.193
4.49	0.094	0.109	0.213	0.07	0.188	0.312	0.089	0.008	0.223	0.205	0.006	0.36	0.244	0.236
4.5	0.128	0.095	0.185	0.096	0.163	0.312	0.077	0.007	0.257	0.236	0.005	0.412	0.279	0.272
4.51	0.157	0.082	0.16	0.117	0.141	0.312	0.067	0.006	0.237	0.218	0.005	0.379	0.256	0.25
4.52	0.182	0.071	0.139	0.136	0.123	0.312	0.058	0.005	0.206	0.189	0.004	0.329	0.222	0.217
4.53	0.203	0.062	0.121	0.152	0.106	0.312	0.051	0.005	0.178	0.164	0.003	0.285	0.193	0.188
4.54	0.221	0.054	0.105	0.166	0.092	0.312	0.044	0.004	0.155	0.142	0.003	0.247	0.167	0.163
4.55	0.236	0.047	0.091	0.178	0.08	0.312	0.038	0.003	0.134	0.123	0.003	0.215	0.145	0.142
4.56	0.213	0.04	0.079	0.16	0.07	0.277	0.033	0.003	0.117	0.107	0.002	0.186	0.126	0.123
4.57	0.185	0.035	0.068	0.139	0.06	0.241	0.029	0.003	0.101	0.093	0.002	0.162	0.109	0.107
4.58	0.16	0.03	0.059	0.12	0.052	0.209	0.025	0.002	0.093	0.091	0.002	0.149	0.106	0.096
4.59	0.139	0.026	0.051	0.104	0.045	0.181	0.022	0.002	0.101	0.121	0.001	0.165	0.138	0.1
4.6	0.121	0.023	0.045	0.091	0.039	0.157	0.019	0.002	0.108	0.148	0.001	0.179	0.166	0.103
4.61	0.105	0.02	0.039	0.079	0.034	0.136	0.016	0.001	0.114	0.17	0.001	0.191	0.189	0.106
4.62	0.091	0.017	0.034	0.068	0.03	0.118	0.014	0.001	0.119	0.189	0.001	0.201	0.209	0.108
4.63	0.079	0.015	0.029	0.059	0.026	0.103	0.012	0.001	0.123	0.205	0.001	0.209	0.226	0.11
4.64	0.068	0.013	0.025	0.051	0.022	0.089	0.011	0.001	0.127	0.219	0.001	0.217	0.241	0.112
4.65	0.059	0.011	0.022	0.045	0.019	0.077	0.009	0.001	0.131	0.231	0.001	0.223	0.253	0.113
4.66	0.051	0.01	0.019	0.039	0.017	0.067	0.008	0.001	0.133	0.241	0.001	0.228	0.264	0.114
4.67	0.045	0.008	0.017	0.034	0.015	0.058	0.007	0.001	0.136	0.249	0	0.233	0.273	0.115
4.68	0.039	0.007	0.014	0.029	0.013	0.05	0.006	0.001	0.138	0.256	0	0.237	0.28	0.116
4.69	0.034	0.006	0.012	0.025	0.011	0.044	0.005	0	0.14	0.263	0	0.24	0.287	0.117
4.7	0.029	0.006	0.011	0.022	0.01	0.038	0.005	0	0.141	0.268	0	0.243	0.292	0.118
4.71	0.025	0.005	0.009	0.019	0.008	0.033	0.004	0	0.143	0.272	0	0.246	0.297	0.118
4.72	0.022	0.004	0.008	0.016	0.007	0.029	0.003	0	0.144	0.276	0	0.248	0.301	0.119
4.73	0.019	0.004	0.007	0.014	0.006	0.025	0.003	0	0.145	0.28	0	0.249	0.304	0.119
4.74	0.017	0.003	0.006	0.012	0.005	0.022	0.003	0	0.146	0.282	0	0.251	0.307	0.12
4.75	0.014	0.011	0.013	0.011	0.019	0.028	0.011	0	0.146	0.285	0	0.252	0.309	0.12
4.76	0.012	0.078	0.074	0.009	0.13	0.096	0.083	0	0.147	0.287	0	0.253	0.312	0.12
4.77	0.011	0.135	0.125	0.008	0.221	0.154	0.143	0.007	0.145	0.283	0.005	0.25	0.313	0.118
4.78	0.009	0.183	0.169	0.007	0.297	0.203	0.193	0.054	0.126	0.246	0.04	0.217	0.313	0.103
4.79	0.008	0.223	0.205	0.006	0.36	0.244	0.236	0.094	0.109	0.213	0.07	0.188	0.312	0.089
4.8	0.007	0.257	0.236	0.005	0.412	0.279	0.272	0.128	0.095	0.185	0.096	0.163	0.312	0.077
4.81	0.006	0.237	0.218	0.005	0.379	0.256	0.25	0.157	0.082	0.16	0.117	0.141	0.312	0.067
4.82	0.005	0.206	0.189	0.004	0.329	0.222	0.217	0.182	0.071	0.139	0.136	0.123	0.312	0.058
4.83	0.005	0.178	0.164	0.003	0.285	0.193	0.188	0.203	0.062	0.121	0.152	0.106	0.312	0.051
4.84	0.004	0.155	0.142	0.003	0.247	0.167	0.163	0.221	0.054	0.105	0.166	0.092	0.312	0.044
4.85	0.003	0.134	0.123	0.003	0.215	0.145	0.142	0.236	0.047	0.091	0.178	0.08	0.312	0.038
4.86	0.003	0.117	0.107	0.002	0.186	0.126	0.123	0.213	0.04	0.079	0.16	0.07	0.277	0.033
4.87	0.003	0.101	0.093	0.002	0.162	0.109	0.107	0.185	0.035	0.068	0.139	0.06	0.241	0.029
4.88	0.002	0.093	0.091	0.002	0.149	0.106	0.096	0.16	0.03	0.059	0.12	0.052	0.209	0.025
4.89	0.002	0.101	0.121	0.001	0.165	0.138	0.1	0.139	0.026	0.051	0.104	0.045	0.181	0.022
4.9	0.002	0.108	0.148	0.001	0.179	0.166	0.103	0.121	0.023	0.045	0.091	0.039	0.157	0.019
4.91	0.001	0.114	0.17	0.001	0.191	0.189	0.106	0.105	0.02	0.039	0.079	0.034	0.136	0.016
4.92	0.001	0.119	0.189	0.001	0.201	0.209	0.108	0.091	0.017	0.034	0.068	0.03	0.118	0.014
4.93	0.001	0.123	0.205	0.001	0.209	0.226	0.11	0.079	0.015	0.029	0.059	0.026	0.103	0.012
4.94	0.001	0.127	0.219	0.001	0.217	0.241	0.112	0.068	0.013	0.025	0.051	0.022	0.089	0.011
4.95	0.001	0.131	0.231	0.001	0.223	0.253	0.113	0.059	0.011	0.022	0.045	0.019	0.077	0.009
4.96	0.001	0.133	0.241	0.001	0.228	0.264	0.114	0.051	0.01	0.019	0.039	0.017	0.067	0.008
4.97	0.001	0.136	0.249	0	0.233	0.273	0.115	0.045	0.008	0.017	0.034	0.015	0.058	0.007
4.98	0.001	0.138	0.256	0	0.237	0.28	0.116	0.039	0.007	0.014	0.029	0.013	0.05	0.006
4.99	0	0.14	0.263	0	0.24	0.287	0.117	0.034	0.006	0.012	0.025	0.011	0.044	0.005
5	0	0.141	0.268	0	0.243	0.292	0.118	0.029	0.006	0.011	0.022	0.01	0.038	0.005
