# Supplementary material for: Adaptive hindlimb split-belt treadmill walking in rats by controlling basic muscle activation patterns via phase resetting
Source: Sci Rep. 2018 Nov 26;8:17341. doi: 10.1038/s41598-018-35714-8 (PMC6255885; doi:10.1038/s41598-018-35714-8)
Supplement: Supplementary file 6 — Supplementary Dataset S2 [file 41598_2018_35714_MOESM6_ESM.zip › S2_Dataset/Simulation_without_phasereset_condition2_0x/touchdown_liftoff.csv]

1	0.2713	0.5713	0.6363	0.9363
2	0.8713	1.1713	1.2363	1.5363
3	1.4713	1.7713	1.8363	2.1363
4	2.0713	2.3713	2.4363	2.7363
5	2.6713	2.9713	3.0363	3.3363
6	3.2713	3.5713	3.6363	3.9363
