# Supplementary material for: Adaptive hindlimb split-belt treadmill walking in rats by controlling basic muscle activation patterns via phase resetting
Source: Sci Rep. 2018 Nov 26;8:17341. doi: 10.1038/s41598-018-35714-8 (PMC6255885; doi:10.1038/s41598-018-35714-8)
Supplement: Supplementary file 6 — Supplementary Dataset S2 [file 41598_2018_35714_MOESM6_ESM.zip › S2_Dataset/Simulation_with_phasereset_condition1_5x/angle.csv]

0	152.59	164.75	144.74	189.25	109.96	160.96
0.01	150.43	166.18	144.76	192.75	109.64	163.71
0.02	148.22	167.65	144.61	195.57	109.62	166.19
0.03	146.28	168.60	144.44	197.63	109.88	168.34
0.04	144.82	168.75	144.27	198.91	110.47	170.12
0.05	143.32	168.91	143.99	199.48	111.42	171.48
0.06	141.77	169.07	143.58	199.47	112.70	172.41
0.07	140.20	169.23	143.05	198.94	114.37	172.99
0.08	138.60	169.38	142.40	197.86	116.59	173.31
0.09	136.98	169.54	141.61	196.17	119.46	173.41
0.1	135.34	169.69	140.69	193.92	122.93	173.28
0.11	133.68	169.83	139.64	191.28	126.75	172.83
0.12	132.01	169.97	138.47	188.50	130.50	171.97
0.13	130.33	170.10	137.19	185.82	133.76	170.87
0.14	128.91	170.09	135.90	183.32	136.72	167.29
0.15	127.92	169.93	134.37	179.94	140.83	156.40
0.16	127.38	169.64	132.59	175.76	145.03	149.69
0.17	127.46	169.27	130.58	173.10	148.00	147.65
0.18	127.91	168.84	128.61	170.71	150.96	145.29
0.19	130.02	165.84	129.06	168.60	153.64	143.35
0.2	137.81	154.68	132.46	166.63	155.99	141.98
0.21	146.67	143.56	136.89	164.75	157.92	141.20
0.22	156.06	132.65	141.77	163.00	159.39	140.98
0.23	164.97	123.22	146.32	161.36	160.44	141.32
0.24	172.75	116.15	150.46	159.78	161.09	142.31
0.25	179.22	111.57	154.22	158.14	161.61	143.63
0.26	184.52	109.09	157.64	156.26	162.60	144.42
0.27	188.95	107.94	160.79	154.22	163.86	144.81
0.28	192.67	107.45	163.70	152.10	165.26	144.95
0.29	195.70	107.32	166.34	149.92	166.72	144.92
0.3	197.99	107.48	168.65	147.71	168.18	144.72
0.31	199.50	107.97	170.58	146.06	168.66	144.61
0.32	200.27	108.81	172.08	144.60	168.81	144.42
0.33	200.40	110.03	173.15	143.09	168.97	144.11
0.34	200.01	111.61	173.83	141.55	169.13	143.68
0.35	199.08	113.73	174.22	139.98	169.28	143.13
0.36	197.54	116.53	174.37	138.38	169.44	142.45
0.37	195.39	120.01	174.28	136.76	169.59	141.65
0.38	192.79	123.99	173.82	135.12	169.74	140.72
0.39	189.95	128.08	172.92	133.46	169.89	139.66
0.4	187.15	131.81	171.71	131.79	170.02	138.48
0.41	184.57	134.84	170.48	130.12	170.14	137.20
0.42	181.98	138.07	164.06	128.76	170.11	135.90
0.43	178.08	142.49	152.27	127.80	169.93	134.36
0.44	174.52	146.01	149.29	127.43	169.62	132.46
0.45	171.95	148.99	147.05	127.62	169.25	130.39
0.46	169.63	151.89	144.77	128.14	168.81	128.51
0.47	167.58	154.47	142.97	130.77	165.01	129.43
0.48	165.67	156.69	141.75	138.74	153.71	132.91
0.49	163.85	158.49	141.12	147.66	142.57	137.43
0.5	162.16	159.84	141.02	156.88	132.02	142.11
0.51	160.55	160.76	141.50	165.48	123.15	146.47
0.52	159.00	161.29	142.66	172.91	116.72	150.44
0.53	157.29	161.93	143.82	179.07	112.72	154.05
0.54	155.36	163.01	144.45	184.17	110.63	157.35
0.55	153.30	164.32	144.74	188.49	109.66	160.41
0.56	151.15	165.74	144.82	192.16	109.25	163.24
0.57	148.95	167.20	144.72	195.14	109.15	165.80
0.58	146.78	168.56	144.50	197.39	109.34	168.05
0.59	145.33	168.71	144.39	198.86	109.85	169.93
0.6	143.84	168.86	144.14	199.58	110.71	171.39
0.61	142.31	169.02	143.78	199.69	111.93	172.42
0.62	140.75	169.18	143.29	199.29	113.50	173.08
0.63	139.16	169.34	142.68	198.34	115.59	173.45
0.64	137.55	169.49	141.94	196.78	118.33	173.60
0.65	135.92	169.64	141.07	194.65	121.71	173.52
0.66	134.26	169.79	140.06	192.06	125.52	173.14
0.67	132.59	169.93	138.93	189.28	129.38	172.33
0.68	130.91	170.07	137.68	186.55	132.84	171.24
0.69	129.35	170.12	136.42	184.04	135.72	169.44
0.7	128.22	170.01	134.97	181.09	139.46	160.09
0.71	127.48	169.75	133.31	176.70	144.04	150.16
0.72	127.40	169.41	131.32	173.82	147.06	148.39
0.73	127.75	169.00	129.30	171.36	150.06	146.03
0.74	128.39	168.54	127.81	169.15	152.85	143.93
0.75	134.93	158.62	131.21	167.17	155.30	142.36
0.76	143.46	147.53	135.23	165.26	157.37	141.40
0.77	152.77	136.43	140.08	163.47	158.99	141.00
0.78	161.91	126.40	144.73	161.81	160.17	141.15
0.79	170.09	118.52	148.99	160.22	160.94	141.91
0.8	176.97	113.16	152.86	158.63	161.40	143.26
0.81	182.63	110.07	156.37	156.81	162.26	144.20
0.82	187.32	108.57	159.59	154.82	163.45	144.69
0.83	191.28	107.91	162.58	152.72	164.82	144.90
0.84	194.56	107.68	165.30	150.55	166.26	144.92
0.85	197.13	107.73	167.73	148.34	167.73	144.77
0.86	198.92	108.09	169.79	146.46	168.61	144.61
0.87	199.94	108.81	171.45	145.00	168.76	144.45
0.88	200.28	109.89	172.67	143.51	168.92	144.18
0.89	200.08	111.33	173.48	141.97	169.08	143.78
0.9	199.36	113.22	173.96	140.41	169.24	143.27
0.91	198.04	115.75	174.19	138.82	169.39	142.63
0.92	196.11	118.98	174.20	137.21	169.55	141.86
0.93	193.65	122.79	173.91	135.57	169.70	140.96
0.94	190.88	126.85	173.18	133.92	169.84	139.93
0.95	188.05	130.71	172.08	132.24	169.98	138.78
0.96	185.39	133.98	170.85	130.56	170.12	137.52
0.97	182.91	136.91	167.04	129.08	170.13	136.25
0.98	179.50	141.03	156.03	128.03	169.98	134.76
0.99	175.41	145.11	149.82	127.44	169.71	133.00
1	172.75	148.07	147.76	127.51	169.35	130.94
1.01	170.36	151.04	145.39	127.95	168.93	128.91
1.02	168.24	153.72	143.45	129.10	167.62	128.40
1.03	166.30	156.05	142.05	136.49	156.65	131.89
1.04	164.44	157.99	141.25	145.19	145.53	136.13
1.05	162.71	159.46	141.00	154.46	134.66	140.90
1.06	161.08	160.51	141.30	163.33	125.19	145.39
1.07	159.51	161.16	142.26	171.13	118.02	149.48
1.08	157.88	161.66	143.56	177.65	113.35	153.20
1.09	156.00	162.64	144.33	183.02	110.79	156.59
1.1	153.97	163.90	144.71	187.54	109.57	159.72
1.11	151.85	165.30	144.84	191.38	109.04	162.62
1.12	149.66	166.75	144.80	194.54	108.87	165.26
1.13	147.44	168.21	144.59	196.99	108.98	167.61
1.14	145.81	168.66	144.47	198.66	109.40	169.59
1.15	144.34	168.81	144.26	199.57	110.17	171.17
1.16	142.82	168.97	143.94	199.82	111.30	172.31
1.17	141.27	169.13	143.49	199.55	112.77	173.06
1.18	139.69	169.29	142.92	198.75	114.72	173.50
1.19	138.09	169.44	142.22	197.35	117.30	173.70
1.2	136.46	169.60	141.39	195.35	120.54	173.68
1.21	134.81	169.74	140.44	192.85	124.30	173.39
1.22	133.15	169.89	139.35	190.09	128.23	172.66
1.23	131.47	170.03	138.14	187.31	131.87	171.60
1.24	129.83	170.13	136.86	184.73	134.87	170.42
1.25	128.55	170.07	135.51	182.08	138.20	163.54
1.26	127.68	169.86	133.92	178.08	142.68	151.67
1.27	127.37	169.54	132.01	174.59	146.15	149.07
1.28	127.61	169.15	129.97	172.05	149.14	146.81
1.29	128.16	168.70	128.20	169.76	152.02	144.56
1.3	132.27	162.49	130.11	167.73	154.58	142.81
1.31	140.48	151.29	133.74	165.79	156.78	141.65
1.32	149.59	140.13	138.44	163.97	158.54	141.08
1.33	158.87	129.66	143.18	162.27	159.85	141.05
1.34	167.41	121.01	147.56	160.66	160.75	141.60
1.35	174.71	114.85	151.54	159.10	161.26	142.83
1.36	180.74	111.09	155.15	157.37	161.95	143.96
1.37	185.71	109.18	158.45	155.42	163.06	144.57
1.38	189.90	108.31	161.50	153.35	164.38	144.85
1.39	193.42	107.96	164.31	151.20	165.81	144.92
1.4	196.24	107.92	166.84	149.00	167.27	144.82
1.41	198.30	108.17	169.03	146.87	168.57	144.62
1.42	199.58	108.76	170.83	145.42	168.72	144.50
1.43	200.14	109.72	172.20	143.94	168.87	144.26
1.44	200.12	111.03	173.14	142.41	169.03	143.90
1.45	199.58	112.74	173.72	140.86	169.19	143.42
1.46	198.48	115.03	174.04	139.28	169.34	142.82
1.47	196.76	118.00	174.12	137.67	169.50	142.08
1.48	194.47	121.62	173.97	136.04	169.65	141.22
1.49	191.78	125.61	173.41	134.39	169.80	140.23
1.5	188.95	129.57	172.42	132.72	169.94	139.11
1.51	186.22	133.04	171.22	131.04	170.08	137.88
1.52	183.73	135.89	169.26	129.46	170.14	136.61
1.53	180.75	139.66	159.68	128.29	170.04	135.20
1.54	176.40	144.17	150.24	127.53	169.79	133.55
1.55	173.56	147.16	148.42	127.44	169.46	131.53
1.56	171.09	150.16	146.06	127.78	169.05	129.48
1.57	168.89	152.94	143.97	128.42	168.60	127.96
1.58	166.92	155.38	142.39	134.22	159.80	130.92
1.59	165.02	157.44	141.42	142.66	148.64	134.83
1.6	163.25	159.06	141.01	151.88	137.58	139.60
1.61	161.59	160.23	141.14	160.97	127.57	144.20
1.62	160.01	161.00	141.90	169.13	119.66	148.42
1.63	158.43	161.45	143.22	176.03	114.27	152.25
1.64	156.62	162.31	144.15	181.71	111.15	155.74
1.65	154.62	163.50	144.63	186.44	109.63	158.94
1.66	152.52	164.86	144.83	190.47	108.94	161.92
1.67	150.35	166.31	144.83	193.82	108.69	164.64
1.68	148.14	167.77	144.67	196.47	108.71	167.08
1.69	146.27	168.62	144.52	198.36	109.04	169.17
1.7	144.81	168.77	144.35	199.47	109.72	170.86
1.71	143.31	168.92	144.06	199.89	110.75	172.13
1.72	141.77	169.08	143.65	199.75	112.13	172.97
1.73	140.20	169.24	143.12	199.10	113.93	173.49
1.74	138.60	169.40	142.46	197.87	116.34	173.75
1.75	136.99	169.55	141.68	196.03	119.41	173.79
1.76	135.35	169.70	140.76	193.64	123.08	173.59
1.77	133.69	169.85	139.71	190.92	127.03	172.97
1.78	132.02	169.99	138.54	188.12	130.81	171.97
1.79	130.34	170.11	137.27	185.46	134.03	170.79
1.8	128.91	170.11	135.98	182.96	137.03	166.63
1.81	127.92	169.94	134.46	179.47	141.21	155.47
1.82	127.40	169.65	132.66	175.41	145.25	149.64
1.83	127.50	169.28	130.63	172.78	148.22	147.55
1.84	127.96	168.86	128.66	170.40	151.17	145.20
1.85	129.95	166.08	129.02	168.30	153.83	143.29
1.86	137.72	154.89	132.43	166.35	156.15	141.94
1.87	146.57	143.77	136.85	164.49	158.05	141.19
1.88	155.90	132.94	141.66	162.76	159.50	140.99
1.89	164.74	123.61	146.16	161.13	160.53	141.35
1.9	172.45	116.65	150.25	159.55	161.15	142.36
1.91	178.86	112.19	153.97	157.91	161.68	143.66
1.92	184.13	109.78	157.36	156.01	162.69	144.40
1.93	188.55	108.66	160.48	153.97	163.96	144.77
1.94	192.29	108.17	163.37	151.84	165.37	144.90
1.95	195.34	108.04	165.99	149.65	166.83	144.84
1.96	197.65	108.20	168.30	147.44	168.29	144.63
1.97	199.19	108.67	170.23	145.85	168.67	144.53
1.98	199.97	109.51	171.74	144.38	168.82	144.32
1.99	200.13	110.70	172.81	142.86	168.98	143.99
2	199.76	112.26	173.50	141.31	169.14	143.55
2.01	198.86	114.34	173.90	139.74	169.30	142.98
2.02	197.34	117.07	174.06	138.14	169.45	142.29
2.03	195.23	120.49	174.00	136.51	169.60	141.46
2.04	192.65	124.39	173.59	134.87	169.75	140.51
2.05	189.84	128.39	172.74	133.21	169.90	139.43
2.06	187.06	132.04	171.59	131.53	170.03	138.23
2.07	184.49	135.02	170.35	129.89	170.14	136.95
2.08	181.83	138.38	163.12	128.58	170.08	135.61
2.09	177.77	142.89	151.19	127.69	169.88	134.03
2.1	174.38	146.26	149.05	127.40	169.56	132.11
2.11	171.84	149.25	146.78	127.64	169.17	130.05
2.12	169.55	152.13	144.53	128.19	168.73	128.27
2.13	167.53	154.67	142.79	131.96	163.07	129.97
2.14	165.61	156.86	141.64	140.13	151.83	133.56
2.15	163.79	158.61	141.07	149.19	140.68	138.22
2.16	162.11	159.91	141.04	158.42	130.25	142.92
2.17	160.50	160.80	141.60	166.93	121.62	147.26
2.18	158.95	161.30	142.83	174.21	115.48	151.21
2.19	157.21	162.00	143.93	180.23	111.74	154.80
2.2	155.26	163.11	144.53	185.22	109.83	158.09
2.21	153.18	164.44	144.80	189.43	108.96	161.13
2.22	151.03	165.86	144.86	192.99	108.60	163.93
2.23	148.83	167.33	144.75	195.84	108.55	166.46
2.24	146.72	168.57	144.55	197.95	108.79	168.66
2.25	145.28	168.72	144.42	199.28	109.36	170.48
2.26	143.79	168.88	144.17	199.88	110.29	171.86
2.27	142.26	169.03	143.80	199.89	111.57	172.83
2.28	140.70	169.19	143.31	199.39	113.24	173.43
2.29	139.11	169.35	142.69	198.33	115.46	173.76
2.3	137.50	169.50	141.95	196.66	118.36	173.86
2.31	135.87	169.65	141.07	194.41	121.89	173.73
2.32	134.21	169.80	140.07	191.76	125.81	173.23
2.33	132.54	169.94	138.94	188.95	129.70	172.32
2.34	130.86	170.08	137.68	186.22	133.13	171.16
2.35	129.32	170.13	136.42	183.73	135.99	168.99
2.36	128.19	170.01	134.97	180.69	139.83	159.15
2.37	127.48	169.75	133.29	176.33	144.32	150.13
2.38	127.43	169.41	131.28	173.53	147.30	148.27
2.39	127.79	169.00	129.25	171.08	150.29	145.90
2.4	128.46	168.54	127.81	168.89	153.05	143.84
2.41	135.10	158.46	131.28	166.93	155.48	142.30
2.42	143.64	147.35	135.32	165.03	157.52	141.37
2.43	152.93	136.29	140.15	163.26	159.10	141.00
2.44	162.01	126.38	144.76	161.60	160.26	141.18
2.45	170.11	118.64	148.97	160.02	161.00	141.98
2.46	176.91	113.42	152.80	158.43	161.46	143.32
2.47	182.51	110.45	156.28	156.60	162.34	144.22
2.48	187.18	109.01	159.48	154.59	163.55	144.69
2.49	191.13	108.37	162.44	152.49	164.93	144.88
2.5	194.40	108.15	165.15	150.32	166.37	144.88
2.51	196.96	108.21	167.56	148.11	167.84	144.71
2.52	198.75	108.58	169.62	146.28	168.62	144.57
2.53	199.76	109.30	171.27	144.82	168.78	144.39
2.54	200.10	110.38	172.48	143.31	168.93	144.10
2.55	199.90	111.81	173.28	141.78	169.09	143.70
2.56	199.18	113.69	173.76	140.21	169.25	143.17
2.57	197.86	116.21	174.00	138.61	169.40	142.51
2.58	195.93	119.40	174.01	137.00	169.56	141.72
2.59	193.48	123.18	173.73	135.36	169.71	140.81
2.6	190.72	127.18	173.03	133.70	169.85	139.76
2.61	187.91	130.98	171.95	132.03	169.99	138.60
2.62	185.26	134.18	170.75	130.35	170.12	137.32
2.63	182.76	137.20	166.26	128.92	170.11	136.04
2.64	179.21	141.41	154.98	127.92	169.95	134.52
2.65	175.23	145.36	149.62	127.41	169.66	132.72
2.66	172.60	148.33	147.51	127.53	169.29	130.67
2.67	170.24	151.28	145.16	127.99	168.86	128.69
2.68	168.14	153.93	143.26	129.88	166.28	128.97
2.69	166.20	156.23	141.93	137.62	155.08	132.39
2.7	164.35	158.12	141.19	146.44	143.95	136.79
2.71	162.62	159.56	141.00	155.74	133.17	141.57
2.72	161.00	160.57	141.36	164.55	123.89	146.04
2.73	159.43	161.18	142.39	172.22	116.99	150.10
2.74	157.78	161.72	143.67	178.60	112.57	153.80
2.75	155.88	162.74	144.40	183.87	110.19	157.17
2.76	153.84	164.02	144.75	188.29	109.08	160.28
2.77	151.70	165.42	144.87	192.04	108.60	163.16
2.78	149.52	166.88	144.81	195.11	108.47	165.78
2.79	147.30	168.34	144.59	197.44	108.62	168.08
2.8	145.73	168.67	144.49	199.00	109.09	170.02
2.81	144.26	168.83	144.27	199.80	109.91	171.53
2.82	142.74	168.99	143.94	199.97	111.09	172.62
2.83	141.19	169.14	143.48	199.62	112.64	173.31
2.84	139.61	169.30	142.91	198.73	114.68	173.72
2.85	138.01	169.46	142.20	197.23	117.38	173.88
2.86	136.38	169.61	141.37	195.14	120.74	173.83
2.87	134.73	169.76	140.40	192.58	124.60	173.45
2.88	133.07	169.90	139.31	189.79	128.55	172.64
2.89	131.39	170.04	138.10	187.02	132.16	171.52
2.9	129.76	170.13	136.82	184.46	135.11	170.26
2.91	128.50	170.06	135.46	181.75	138.55	162.64
2.92	127.64	169.85	133.86	177.61	143.10	150.63
2.93	127.39	169.52	131.92	174.32	146.39	148.93
2.94	127.65	169.13	129.88	171.80	149.39	146.64
2.95	128.22	168.69	128.15	169.52	152.25	144.42
2.96	132.63	162.02	130.25	167.51	154.77	142.71
2.97	140.88	150.82	133.93	165.58	156.94	141.60
2.98	150.01	139.67	138.65	163.77	158.67	141.06
2.99	159.25	129.30	143.35	162.09	159.95	141.06
3	167.70	120.82	147.69	160.49	160.82	141.66
3.01	174.90	114.84	151.63	158.93	161.30	142.92
3.02	180.85	111.23	155.20	157.17	162.03	144.00
3.03	185.77	109.41	158.48	155.21	163.16	144.58
3.04	189.93	108.58	161.52	153.13	164.50	144.84
3.05	193.42	108.25	164.31	150.98	165.93	144.89
3.06	196.21	108.23	166.81	148.78	167.39	144.77
3.07	198.24	108.50	168.98	146.71	168.58	144.59
3.08	199.50	109.10	170.77	145.26	168.73	144.45
3.09	200.03	110.07	172.11	143.77	168.88	144.20
3.1	199.99	111.39	173.04	142.24	169.04	143.83
3.11	199.44	113.11	173.61	140.68	169.20	143.33
3.12	198.31	115.41	173.92	139.09	169.36	142.72
3.13	196.58	118.39	173.99	137.48	169.51	141.97
3.14	194.27	122.00	173.83	135.85	169.66	141.09
3.15	191.59	125.97	173.27	134.20	169.81	140.09
3.16	188.77	129.88	172.30	132.53	169.95	138.96
3.17	186.05	133.29	171.11	130.85	170.09	137.70
3.18	183.57	136.14	168.73	129.30	170.13	136.44
3.19	180.47	140.03	158.66	128.18	170.01	134.99
3.2	176.14	144.45	150.10	127.48	169.75	133.30
3.21	173.38	147.42	148.21	127.44	169.41	131.28
3.22	170.94	150.41	145.83	127.82	169.00	129.24
3.23	168.75	153.16	143.79	128.50	168.53	127.82
3.24	166.79	155.57	142.27	135.16	158.43	131.31
3.25	164.90	157.60	141.35	143.70	147.31	135.36
3.26	163.14	159.17	141.00	152.97	136.28	140.17
3.27	161.49	160.31	141.19	162.02	126.43	144.75
3.28	159.91	161.04	142.01	170.07	118.76	148.94
3.29	158.32	161.50	143.35	176.84	113.61	152.75
3.3	156.48	162.40	144.22	182.41	110.69	156.20
3.31	154.47	163.61	144.67	187.06	109.28	159.39
3.32	152.37	164.99	144.85	191.01	108.65	162.35
3.33	150.19	166.44	144.84	194.29	108.43	165.05
3.34	147.98	167.90	144.67	196.84	108.49	167.45
3.35	146.18	168.63	144.53	198.63	108.86	169.50
3.36	144.72	168.78	144.35	199.65	109.58	171.15
3.37	143.21	168.94	144.05	199.99	110.66	172.36
3.38	141.67	169.10	143.64	199.79	112.08	173.16
3.39	140.10	169.25	143.10	199.07	113.96	173.64
3.4	138.50	169.41	142.43	197.76	116.46	173.87
3.41	136.89	169.56	141.64	195.84	119.64	173.89
3.42	135.25	169.71	140.71	193.40	123.38	173.63
3.43	133.59	169.86	139.66	190.65	127.36	172.94
3.44	131.91	170.00	138.49	187.84	131.12	171.88
3.45	130.24	170.12	137.21	185.20	134.29	170.69
3.46	128.84	170.10	135.91	182.68	137.35	165.84
3.47	127.87	169.93	134.38	179.06	141.61	154.45
3.48	127.40	169.63	132.55	175.15	145.49	149.52
3.49	127.53	169.26	130.51	172.54	148.47	147.38
3.5	128.01	168.83	128.57	170.18	151.40	145.05
3.51	130.34	165.51	129.22	168.10	154.04	143.18
3.52	138.21	154.27	132.65	166.16	156.32	141.87
3.53	147.10	143.14	137.13	164.31	158.19	141.17
3.54	156.41	132.40	141.91	162.59	159.61	141.00
3.55	165.17	123.23	146.37	160.97	160.60	141.41
3.56	172.78	116.46	150.43	159.40	161.19	142.47
3.57	179.10	112.16	154.11	157.73	161.75	143.73
3.58	184.31	109.88	157.47	155.82	162.79	144.44
3.59	188.68	108.82	160.58	153.77	164.08	144.78
3.6	192.38	108.37	163.45	151.64	165.49	144.89
3.61	195.40	108.26	166.05	149.45	166.94	144.82
3.62	197.67	108.42	168.33	147.23	168.40	144.60
3.63	199.17	108.92	170.24	145.70	168.68	144.50
3.64	199.92	109.77	171.72	144.22	168.84	144.28
3.65	200.04	110.98	172.77	142.71	168.99	143.95
3.66	199.65	112.56	173.44	141.15	169.15	143.49
3.67	198.72	114.66	173.83	139.58	169.31	142.91
3.68	197.17	117.42	173.98	137.97	169.46	142.20
3.69	195.03	120.85	173.90	136.35	169.62	141.37
3.7	192.44	124.75	173.48	134.70	169.76	140.40
3.71	189.63	128.72	172.63	133.03	169.91	139.30
3.72	186.87	132.32	171.48	131.36	170.05	138.09
3.73	184.32	135.24	170.16	129.73	170.14	136.82
3.74	181.58	138.72	162.19	128.48	170.06	135.45
3.75	177.37	143.30	150.37	127.63	169.84	133.85
3.76	174.18	146.51	148.87	127.40	169.52	131.90
3.77	171.66	149.51	146.56	127.67	169.13	129.84
3.78	169.40	152.36	144.36	128.25	168.68	128.14
3.79	167.39	154.87	142.67	132.76	161.85	130.31
3.8	165.48	157.02	141.57	141.03	150.65	134.01
3.81	163.67	158.74	141.05	150.17	139.52	138.73
3.82	161.99	160.00	141.07	159.38	129.20	143.41
3.83	160.40	160.85	141.69	167.79	120.79	147.72
3.84	158.83	161.33	142.97	174.95	114.88	151.65
3.85	157.07	162.08	144.02	180.86	111.34	155.21
3.86	155.10	163.22	144.58	185.76	109.56	158.47
3.87	153.02	164.55	144.83	189.91	108.76	161.49
3.88	150.87	165.99	144.88	193.39	108.43	164.27
3.89	148.66	167.45	144.75	196.17	108.41	166.77
3.9	146.62	168.58	144.57	198.19	108.68	168.94
3.91	145.18	168.73	144.43	199.43	109.29	170.71
3.92	143.68	168.89	144.17	199.97	110.27	172.05
3.93	142.15	169.05	143.79	199.92	111.59	172.97
3.94	140.59	169.21	143.29	199.36	113.31	173.54
3.95	139.00	169.36	142.66	198.23	115.61	173.84
3.96	137.39	169.52	141.91	196.49	118.59	173.92
3.97	135.75	169.67	141.02	194.18	122.19	173.76
3.98	134.10	169.81	140.01	191.50	126.14	173.20
3.99	132.43	169.96	138.87	188.68	130.02	172.24
4	130.75	170.09	137.61	185.97	133.40	171.06
4.01	129.23	170.13	136.35	183.50	136.27	168.45
4.02	128.13	170.00	134.88	180.34	140.21	158.17
4.03	127.46	169.73	133.18	176.01	144.53	150.02
4.04	127.47	169.38	131.12	173.05	147.49	148.15
4.05	127.92	168.97	129.08	170.31	150.52	145.81
4.06	128.83	168.33	128.17	167.78	153.32	143.80
4.07	135.99	157.69	131.74	165.41	155.76	142.31
4.08	144.69	146.49	135.85	163.05	157.79	141.41
4.09	154.00	135.47	140.66	160.77	159.36	141.05
4.1	162.97	125.72	145.21	158.60	160.47	141.20
4.11	170.90	118.18	149.37	156.50	161.16	141.87
4.12	177.54	113.12	153.16	154.39	161.61	142.90
4.13	182.99	110.24	156.59	151.98	162.56	143.40
4.14	187.52	108.82	159.75	149.34	163.87	143.47
4.15	191.34	108.18	162.67	146.55	165.36	143.24
4.16	194.48	107.95	165.33	143.67	166.94	142.75
4.17	196.93	108.00	167.69	140.74	168.53	142.01
4.18	198.62	108.36	169.70	138.67	168.70	141.32
4.19	199.57	109.08	171.30	136.59	168.86	140.33
4.2	199.86	110.16	172.47	134.48	169.02	139.09
4.21	199.64	111.59	173.25	132.37	169.18	137.58
4.22	198.90	113.49	173.71	130.29	169.35	135.72
4.23	197.58	116.04	173.93	128.32	169.50	133.29
4.24	195.64	119.30	173.92	126.49	169.64	130.20
4.25	193.17	123.15	173.64	124.90	169.73	126.47
4.26	190.44	127.36	172.84	123.83	169.65	122.16
4.27	187.82	131.39	171.55	123.20	169.43	117.77
4.28	185.33	135.26	163.98	122.78	169.10	113.94
4.29	181.48	139.67	154.25	122.48	168.70	110.78
4.3	178.90	142.37	153.02	125.22	163.63	113.25
4.31	176.56	145.19	151.10	132.02	154.09	117.38
4.32	174.32	147.91	149.33	139.44	144.72	122.27
4.33	172.23	150.36	148.01	147.79	134.91	129.42
4.34	170.29	152.47	147.19	157.72	123.67	137.66
4.35	168.47	154.19	146.88	168.33	112.06	145.24
4.36	166.75	155.57	147.09	178.12	102.37	151.73
4.37	165.08	156.61	147.87	186.38	95.42	157.41
4.38	163.39	157.42	149.16	192.94	91.19	162.44
4.39	161.45	158.62	150.11	197.90	89.17	166.86
4.4	159.34	160.11	150.72	201.61	88.49	170.75
4.41	157.13	161.75	151.08	204.34	88.39	174.11
4.42	154.88	163.45	151.24	206.13	88.67	176.87
4.43	152.61	165.16	151.26	207.07	89.40	178.96
4.44	150.34	166.83	151.14	207.30	90.60	180.41
4.45	148.10	168.43	150.91	206.99	92.30	181.33
4.46	146.65	168.70	150.87	206.13	94.69	181.83
4.47	145.23	168.87	150.73	204.60	97.96	181.92
4.48	143.77	169.04	150.50	202.33	102.26	181.60
4.49	142.27	169.20	150.17	199.39	107.57	180.70
4.5	140.74	169.37	149.74	195.95	113.72	179.06
4.51	139.17	169.52	149.22	192.25	120.29	176.81
4.52	137.56	169.68	148.60	188.66	126.57	174.40
4.53	135.92	169.82	147.87	185.62	131.62	172.38
4.54	134.27	169.96	147.02	183.46	134.75	171.05
4.55	132.62	170.10	145.99	181.82	136.87	167.71
4.56	130.97	170.23	144.75	178.84	140.67	156.94
4.57	129.49	170.27	143.31	174.58	144.48	150.60
4.58	128.91	170.15	141.21	171.08	147.46	148.73
4.59	128.93	169.91	138.74	167.82	150.62	146.29
4.6	129.33	169.57	136.13	164.79	153.71	143.82
4.61	130.08	169.17	134.10	162.03	156.44	141.87
4.62	131.11	168.71	132.61	159.53	158.78	140.39
4.63	135.56	162.21	134.41	157.29	160.68	139.35
4.64	143.59	151.05	137.49	155.15	162.13	138.83
4.65	151.35	141.86	140.72	153.10	163.09	138.76
4.66	158.74	134.08	143.91	151.12	163.60	139.13
4.67	165.23	128.38	146.89	149.05	164.00	139.64
4.68	170.76	124.82	149.66	146.63	164.93	139.70
4.69	175.52	122.84	152.29	143.97	166.16	139.44
4.7	179.76	121.76	154.79	141.17	167.56	138.89
4.71	183.53	121.15	157.15	138.54	168.59	138.19
4.72	186.80	120.86	159.36	136.45	168.73	137.36
4.73	189.49	120.80	161.39	134.31	168.88	136.27
4.74	191.57	120.98	163.20	132.19	169.04	134.78
4.75	192.98	121.43	164.74	130.15	169.19	132.73
4.76	193.77	122.17	165.99	128.23	169.34	130.05
4.77	194.00	123.19	166.92	126.52	169.43	126.73
4.78	193.79	124.54	167.49	125.34	169.36	122.82
4.79	193.24	126.24	167.82	124.63	169.14	118.71
4.8	192.37	128.27	167.97	124.17	168.82	115.07
4.81	191.11	130.84	166.39	124.59	167.03	113.45
4.82	188.30	134.90	158.17	129.05	159.05	115.51
4.83	183.63	139.60	150.96	133.60	151.26	117.52
4.84	180.95	142.29	149.70	138.96	143.49	120.92
4.85	178.51	145.09	148.00	145.79	134.92	126.70
4.86	176.27	147.68	146.65	154.70	124.65	135.39
4.87	174.18	149.95	145.79	165.50	112.47	144.27
4.88	172.23	151.87	145.44	177.14	99.43	152.91
4.89	170.37	153.47	145.58	188.11	87.76	160.58
4.9	168.56	154.78	146.27	197.22	78.88	167.36
4.91	166.77	155.79	147.56	203.88	73.26	173.26
4.92	164.86	156.91	148.83	208.14	70.60	178.11
4.93	162.78	158.40	149.64	210.69	69.92	181.90
4.94	160.61	160.06	150.17	212.22	70.06	184.82
4.95	158.39	161.81	150.48	212.95	70.82	186.92
4.96	156.16	163.58	150.63	213.07	72.24	188.27
4.97	153.94	165.32	150.66	212.70	74.34	188.94
4.98	151.74	167.01	150.57	211.77	77.32	189.16
4.99	149.59	168.56	150.41	210.10	81.40	189.00
5	148.27	168.73	150.42	207.66	86.72	188.33
5.01	146.90	168.90	150.34	204.49	93.30	186.86
5.02	145.49	169.07	150.20	200.73	101.02	184.46
5.03	144.02	169.24	149.99	196.60	109.55	181.35
5.04	142.51	169.40	149.71	192.43	118.25	178.01
5.05	140.95	169.56	149.37	188.72	126.02	175.07
5.06	139.35	169.71	148.95	186.11	131.51	173.10
5.07	137.71	169.86	148.43	184.84	134.09	172.10
5.08	136.07	170.00	147.76	184.36	134.85	171.24
5.09	134.44	170.14	146.87	182.66	137.65	162.97
5.1	132.74	170.26	145.82	178.71	142.11	151.12
5.11	131.46	170.25	144.47	174.39	145.74	147.67
5.12	131.03	170.08	142.49	170.93	148.93	145.47
5.13	131.07	169.82	140.30	167.69	152.21	142.86
5.14	131.44	169.46	138.00	164.67	155.34	140.40
5.15	132.12	169.04	136.24	161.90	158.09	138.48
5.16	133.13	168.57	134.77	159.38	160.44	137.07
5.17	139.44	158.77	137.62	157.08	162.33	136.14
5.18	147.56	147.59	141.04	154.87	163.73	135.74
5.19	155.74	137.66	144.73	152.76	164.63	135.79
5.2	163.59	128.96	148.36	150.73	165.08	136.32
5.21	170.63	122.02	151.76	148.65	165.30	137.11
5.22	176.61	117.23	154.87	146.25	166.04	137.36
5.23	181.58	114.37	157.74	143.61	167.13	137.20
5.24	185.74	112.87	160.39	140.82	168.41	136.73
5.25	189.27	112.15	162.84	138.62	168.66	136.23
5.26	192.22	111.89	165.08	136.47	168.79	135.46
5.27	194.55	111.93	167.08	134.32	168.94	134.29
5.28	196.22	112.29	168.79	132.22	169.09	132.62
5.29	197.22	113.01	170.17	130.22	169.23	130.37
5.3	197.63	114.13	171.18	128.47	169.29	127.56
5.31	197.57	115.72	171.82	127.27	169.18	124.17
5.32	197.13	117.77	172.17	126.53	168.94	120.54
5.33	196.31	120.33	172.32	126.07	168.60	117.26
5.34	195.08	123.26	172.35	128.85	162.89	118.03
5.35	193.14	126.88	167.01	133.20	155.20	119.38
5.36	189.10	131.80	156.86	137.49	147.76	121.20
5.37	184.13	136.56	151.16	142.14	140.25	123.77
5.38	181.47	139.25	149.71	148.40	132.04	129.00
5.39	179.02	141.94	148.24	157.18	121.85	137.61
5.4	176.75	144.37	147.21	168.07	109.47	146.58
5.41	174.61	146.49	146.65	179.95	95.97	155.57
5.42	172.56	148.34	146.55	191.56	82.95	164.09
5.43	170.56	149.95	146.90	201.34	72.48	171.67
5.44	168.59	151.34	147.73	208.24	65.53	178.19
5.45	166.60	152.57	148.95	212.29	62.04	183.31
5.46	164.45	154.14	149.80	214.44	61.00	187.02
5.47	162.17	155.95	150.35	215.62	61.10	189.71
5.48	159.82	157.89	150.68	216.12	61.96	191.51
5.49	157.44	159.88	150.83	216.08	63.59	192.48
5.5	155.06	161.86	150.83	215.56	66.06	192.91
5.51	152.68	163.81	150.71	214.39	69.61	192.93
5.52	150.33	165.69	150.45	212.44	74.41	192.53
5.53	148.01	167.49	150.10	209.71	80.57	191.46
5.54	146.04	168.62	149.80	206.31	88.01	189.44
5.55	144.63	168.80	149.59	202.40	96.53	186.51
5.56	143.16	168.98	149.31	198.19	105.78	183.03
5.57	141.64	169.16	148.97	193.98	115.13	179.45
5.58	140.07	169.33	148.55	190.27	123.51	176.36
5.59	138.45	169.49	148.05	187.66	129.60	174.24
5.6	136.80	169.65	147.43	186.45	132.66	173.13
5.61	135.14	169.81	146.66	186.12	133.56	172.48
5.62	133.49	169.95	145.69	185.47	134.81	168.97
5.63	131.83	170.09	144.48	182.69	138.71	158.03
5.64	130.19	170.17	143.17	177.71	143.56	147.94
5.65	129.36	170.09	141.28	173.95	146.67	146.29
5.66	129.26	169.88	138.90	170.59	149.90	143.98
5.67	129.59	169.56	136.31	167.46	153.09	141.56
5.68	130.27	169.18	134.19	164.60	155.94	139.65
5.69	131.29	168.74	132.72	162.01	158.40	138.23
5.7	135.19	163.17	134.04	159.68	160.44	137.27
5.71	143.10	152.01	137.14	157.48	162.01	136.82
5.72	150.94	142.53	140.46	155.37	163.10	136.84
5.73	158.48	134.37	143.76	153.33	163.74	137.36
5.74	165.20	128.16	146.86	151.26	164.11	138.25
5.75	170.91	124.13	149.73	148.88	164.95	138.61
5.76	175.80	121.82	152.42	146.27	166.12	138.59
5.77	180.09	120.56	154.98	143.51	167.48	138.26
5.78	183.89	119.87	157.39	140.85	168.58	137.77
5.79	187.19	119.53	159.65	138.76	168.72	137.19
5.8	189.91	119.44	161.72	136.62	168.87	136.36
5.81	192.02	119.59	163.57	134.45	169.03	135.25
5.82	193.48	120.02	165.15	132.32	169.18	133.67
5.83	194.30	120.74	166.44	130.27	169.33	131.53
5.84	194.56	121.78	167.38	128.47	169.41	128.83
5.85	194.40	123.19	167.97	127.21	169.31	125.53
5.86	193.89	124.97	168.32	126.45	169.07	121.90
5.87	193.05	127.08	168.49	125.99	168.73	118.50
5.88	191.84	129.67	167.14	127.36	165.33	118.02
5.89	189.11	133.67	159.10	131.97	157.27	119.46
5.9	184.03	138.87	149.73	136.43	149.55	121.17
5.91	181.01	141.76	148.67	141.71	141.79	124.32
5.92	178.47	144.56	147.04	148.83	132.97	130.52
5.93	176.14	147.14	145.76	158.29	122.10	138.85
5.94	173.96	149.42	144.94	169.33	109.53	147.34
5.95	171.92	151.36	144.62	180.95	96.35	155.79
5.96	169.97	153.00	144.77	191.73	84.61	163.43
5.97	168.08	154.35	145.44	200.48	75.71	170.21
5.98	166.22	155.41	146.67	206.59	70.13	176.03
5.99	164.26	156.56	147.88	210.29	67.55	180.67
6	162.14	158.06	148.63	212.40	66.92	184.19
6.01	159.93	159.75	149.09	213.61	67.12	186.84
6.02	157.68	161.53	149.35	214.12	68.00	188.71
6.03	155.41	163.32	149.44	214.10	69.59	189.79
6.04	153.14	165.09	149.41	213.59	71.93	190.30
6.05	150.89	166.82	149.25	212.47	75.26	190.39
6.06	148.67	168.46	148.97	210.58	79.77	190.09
6.07	147.26	168.71	148.92	207.92	85.56	189.18
6.08	145.86	168.89	148.76	204.57	92.61	187.39
6.09	144.42	169.06	148.53	200.68	100.76	184.69
6.1	142.92	169.23	148.23	196.49	109.63	181.37
6.11	141.38	169.39	147.85	192.33	118.52	177.96
6.12	139.79	169.55	147.40	188.75	126.27	175.08
6.13	138.16	169.70	146.87	186.35	131.53	173.23
6.14	136.50	169.85	146.21	185.30	133.86	172.31
6.15	134.85	169.99	145.40	184.94	134.49	171.52
6.16	133.20	170.13	144.35	183.33	137.23	163.47
6.17	131.50	170.25	143.13	179.45	141.68	151.66
6.18	130.19	170.25	141.65	174.95	145.49	147.39
6.19	129.76	170.09	139.53	171.45	148.65	145.30
6.2	129.87	169.82	137.05	168.19	151.91	142.78
6.21	130.34	169.47	134.72	165.17	154.97	140.49
6.22	131.20	169.04	132.95	162.42	157.66	138.74
6.23	132.29	168.58	131.78	159.93	159.94	137.46
6.24	138.77	158.84	135.05	157.68	161.77	136.66
6.25	146.99	147.83	138.49	155.51	163.12	136.36
6.26	154.92	138.54	142.05	153.43	163.99	136.52
6.27	162.36	130.69	145.49	151.41	164.42	137.18
6.28	168.86	124.91	148.67	149.26	164.85	137.86
6.29	174.35	121.25	151.61	146.79	165.79	138.00
6.3	179.01	119.20	154.36	144.11	167.00	137.80
6.31	183.06	118.11	156.95	141.30	168.36	137.31
6.32	186.61	117.55	159.37	139.10	168.66	136.82
6.33	189.60	117.33	161.60	136.97	168.80	136.06
6.34	192.00	117.36	163.62	134.81	168.95	135.02
6.35	193.76	117.68	165.38	132.68	169.11	133.50
6.36	194.86	118.30	166.83	130.64	169.26	131.43
6.37	195.37	119.26	167.95	128.78	169.35	128.80
6.38	195.39	120.61	168.69	127.44	169.28	125.56
6.39	195.05	122.35	169.14	126.61	169.07	121.94
6.4	194.36	124.46	169.39	126.10	168.74	118.50
6.41	193.34	126.91	169.45	127.23	165.70	117.73
6.42	191.43	130.34	163.91	131.68	157.82	119.10
6.43	187.27	135.18	153.98	136.06	150.20	120.76
6.44	182.84	139.35	149.84	140.76	142.65	123.25
6.45	180.22	142.10	148.31	147.10	134.38	128.34
6.46	177.80	144.78	146.86	155.80	124.25	136.62
6.47	175.55	147.20	145.86	166.54	112.03	145.32
6.48	173.44	149.29	145.33	178.23	98.73	154.05
6.49	171.44	151.07	145.28	189.65	85.99	162.27
6.5	169.50	152.59	145.70	199.33	75.76	169.58
6.51	167.59	153.85	146.66	206.35	68.89	175.93
6.52	165.68	154.94	147.97	210.65	65.34	181.04
6.53	163.58	156.40	148.85	213.02	64.21	184.86
6.54	161.37	158.09	149.41	214.36	64.24	187.69
6.55	159.10	159.90	149.75	214.99	64.97	189.71
6.56	156.80	161.76	149.90	215.05	66.44	190.88
6.57	154.50	163.61	149.92	214.64	68.68	191.44
6.58	152.21	165.42	149.81	213.63	71.89	191.57
6.59	149.94	167.16	149.58	211.87	76.29	191.32
6.6	147.84	168.58	149.33	209.32	82.00	190.48
6.61	146.47	168.75	149.21	206.07	88.99	188.78
6.62	145.05	168.93	149.02	202.26	97.13	186.13
6.63	143.58	169.10	148.76	198.08	106.09	182.81
6.64	142.06	169.27	148.42	193.85	115.28	179.28
6.65	140.49	169.44	148.02	190.05	123.65	176.15
6.66	138.88	169.60	147.54	187.29	129.87	173.96
6.67	137.23	169.75	146.95	185.93	133.06	172.81
6.68	135.57	169.90	146.22	185.53	133.99	172.17
6.69	133.93	170.04	145.27	184.77	135.42	168.06
6.7	132.26	170.17	144.12	181.84	139.38	156.96
6.71	130.64	170.24	142.84	176.93	144.05	147.86
6.72	129.87	170.14	140.97	173.24	147.15	146.10
6.73	129.78	169.92	138.63	169.89	150.39	143.73
6.74	130.10	169.60	136.11	166.76	153.59	141.26
6.75	130.78	169.20	134.13	163.89	156.45	139.29
6.76	131.79	168.76	132.64	161.29	158.92	137.83
6.77	135.52	163.40	133.95	158.95	160.96	136.83
6.78	143.46	152.00	137.20	156.74	162.53	136.34
6.79	151.39	142.23	140.70	154.63	163.61	136.32
6.8	159.07	133.75	144.21	152.59	164.23	136.78
6.81	166.01	127.05	147.49	150.54	164.54	137.64
6.82	171.93	122.53	150.52	148.19	165.30	138.00
6.83	176.93	119.89	153.33	145.59	166.42	137.96
6.84	181.26	118.47	155.98	142.83	167.74	137.61
6.85	185.06	117.73	158.47	140.29	168.60	137.14
6.86	188.32	117.38	160.78	138.19	168.74	136.52
6.87	191.02	117.31	162.90	136.03	168.89	135.65
6.88	193.08	117.49	164.77	133.87	169.04	134.41
6.89	194.49	117.98	166.35	131.77	169.19	132.65
6.9	195.25	118.79	167.62	129.78	169.34	130.32
6.91	195.47	119.95	168.53	128.12	169.36	127.42
6.92	195.27	121.51	169.08	127.01	169.22	123.96
6.93	194.72	123.46	169.41	126.35	168.96	120.34
6.94	193.82	125.79	169.55	125.92	168.60	117.14
6.95	192.51	128.59	167.71	128.93	162.60	118.17
6.96	189.57	132.76	159.19	133.46	154.70	119.64
6.97	184.33	138.08	150.17	137.86	147.13	121.54
6.98	181.39	140.89	149.05	143.26	139.35	125.05
6.99	178.86	143.67	147.43	150.65	130.34	131.86
7	176.54	146.24	146.19	160.42	119.15	140.46
7.01	174.36	148.49	145.42	171.69	106.33	149.14
7.02	172.32	150.42	145.13	183.41	93.05	157.71
7.03	170.35	152.07	145.32	194.11	81.42	165.42
7.04	168.44	153.45	146.01	202.58	72.79	172.25
7.05	166.55	154.55	147.24	208.28	67.59	178.01
7.06	164.55	155.80	148.38	211.59	65.35	182.50
7.07	162.39	157.38	149.08	213.44	64.90	185.83
7.08	160.14	159.14	149.52	214.46	65.24	188.30
7.09	157.86	160.97	149.76	214.82	66.30	189.96
7.1	155.56	162.82	149.84	214.68	68.09	190.84
7.11	153.27	164.64	149.79	214.03	70.70	191.21
7.12	151.00	166.41	149.62	212.71	74.38	191.19
7.13	148.75	168.10	149.33	210.61	79.31	190.73
7.14	147.14	168.68	149.20	207.75	85.54	189.57
7.15	145.75	168.85	149.05	204.24	93.01	187.47
7.16	144.30	169.03	148.82	200.24	101.51	184.51
7.17	142.80	169.20	148.51	196.00	110.62	181.05
7.18	141.26	169.36	148.14	191.89	119.54	177.64
7.19	139.66	169.53	147.70	188.49	127.04	174.90
7.2	138.03	169.68	147.16	186.36	131.85	173.23
7.21	136.37	169.83	146.50	185.55	133.78	172.41
7.22	134.72	169.97	145.67	185.24	134.36	171.41
7.23	133.08	170.11	144.61	183.44	137.34	162.68
7.24	131.38	170.23	143.38	179.35	141.91	150.77
7.25	130.12	170.21	141.86	174.91	145.63	147.14
7.26	129.74	170.05	139.71	171.43	148.81	145.00
7.27	129.89	169.77	137.23	168.19	152.07	142.48
7.28	130.38	169.41	134.91	165.19	155.11	140.25
7.29	131.26	168.99	133.18	162.46	157.77	138.55
7.3	132.40	168.42	132.12	159.99	160.03	137.32
7.31	139.60	157.51	135.63	157.74	161.83	136.57
7.32	147.75	146.77	139.07	155.58	163.14	136.32
7.33	155.65	137.62	142.60	153.50	163.98	136.53
7.34	163.02	129.96	146.00	151.48	164.38	137.27
7.35	169.42	124.40	149.13	149.29	164.86	137.92
7.36	174.82	120.93	152.04	146.80	165.83	138.05
7.37	179.42	119.00	154.75	144.11	167.07	137.84
7.38	183.43	117.98	157.31	141.29	168.44	137.34
7.39	186.93	117.46	159.70	139.14	168.67	136.86
7.4	189.87	117.26	161.91	137.01	168.81	136.10
7.41	192.22	117.32	163.89	134.84	168.96	135.06
7.42	193.92	117.66	165.61	132.71	169.12	133.55
7.43	194.97	118.31	167.03	130.66	169.27	131.49
7.44	195.42	119.29	168.11	128.80	169.37	128.86
7.45	195.40	120.67	168.81	127.45	169.30	125.63
7.46	195.01	122.44	169.24	126.61	169.08	122.01
7.47	194.28	124.59	169.46	126.10	168.76	118.56
7.48	193.22	127.09	169.46	127.06	165.99	117.64
7.49	191.24	130.59	163.61	131.52	158.08	119.04
7.5	187.00	135.47	153.57	135.93	150.43	120.70
7.51	182.66	139.55	149.75	140.67	142.86	123.21
7.52	180.04	142.30	148.21	147.04	134.56	128.34
7.53	177.63	144.99	146.76	155.76	124.42	136.55
7.54	175.38	147.39	145.77	166.47	112.21	145.23
7.55	173.28	149.47	145.26	178.14	98.94	153.94
7.56	171.29	151.25	145.22	189.51	86.29	162.10
7.57	169.35	152.75	145.67	199.13	76.15	169.35
7.58	167.45	153.99	146.64	206.11	69.36	175.65
7.59	165.53	155.09	147.96	210.41	65.86	180.75
7.6	163.43	156.55	148.83	212.80	64.75	184.56
7.61	161.21	158.24	149.38	214.16	64.78	187.41
7.62	158.94	160.05	149.70	214.80	65.51	189.43
7.63	156.64	161.90	149.85	214.87	66.97	190.63
7.64	154.34	163.74	149.86	214.47	69.18	191.20
7.65	152.06	165.55	149.75	213.47	72.36	191.34
7.66	149.79	167.28	149.51	211.72	76.72	191.10
7.67	147.75	168.59	149.27	209.19	82.39	190.28
7.68	146.38	168.77	149.15	205.96	89.33	188.61
7.69	144.96	168.94	148.95	202.15	97.42	186.00
7.7	143.48	169.11	148.68	197.98	106.34	182.70
7.71	141.96	169.28	148.34	193.75	115.49	179.19
7.72	140.39	169.45	147.93	189.95	123.83	176.06
7.73	138.77	169.61	147.44	187.19	130.00	173.88
7.74	137.12	169.76	146.84	185.83	133.15	172.75
7.75	135.46	169.91	146.10	185.43	134.07	172.11
7.76	133.82	170.05	145.14	184.61	135.59	167.70
7.77	132.15	170.18	143.97	181.61	139.59	156.51
7.78	130.55	170.24	142.68	176.72	144.19	147.88
7.79	129.81	170.14	140.78	173.06	147.28	146.08
7.8	129.74	169.91	138.41	169.71	150.52	143.69
7.81	130.08	169.59	135.88	166.59	153.71	141.23
7.82	130.79	169.19	133.94	163.74	156.55	139.29
7.83	131.80	168.74	132.52	161.15	159.00	137.85
7.84	135.82	163.07	134.20	158.83	161.02	136.87
7.85	144.02	151.51	137.48	156.62	162.57	136.40
7.86	152.04	141.72	140.97	154.50	163.62	136.40
7.87	159.73	133.30	144.44	152.46	164.22	136.89
7.88	166.60	126.75	147.69	150.40	164.54	137.73
7.89	172.43	122.38	150.69	148.03	165.32	138.07
7.9	177.35	119.84	153.47	145.42	166.46	138.01
7.91	181.61	118.47	156.10	142.65	167.78	137.64
7.92	185.34	117.76	158.56	140.14	168.61	137.16
7.93	188.55	117.42	160.85	138.04	168.74	136.52
7.94	191.17	117.36	162.94	135.88	168.89	135.63
7.95	193.17	117.56	164.79	133.72	169.05	134.36
7.96	194.51	118.06	166.35	131.63	169.20	132.58
7.97	195.23	118.88	167.59	129.64	169.34	130.21
7.98	195.41	120.07	168.46	128.02	169.35	127.28
7.99	195.19	121.65	169.00	126.95	169.20	123.80
8	194.62	123.62	169.32	126.31	168.93	120.19
8.01	193.70	125.96	169.45	125.90	168.56	117.04
8.02	192.35	128.81	167.25	129.29	161.97	118.37
8.03	189.26	133.07	158.53	133.80	154.12	119.84
8.04	184.05	138.29	150.17	138.22	146.56	121.78
8.05	181.21	141.04	148.97	143.72	138.74	125.47
8.06	178.70	143.82	147.36	151.31	129.59	132.63
8.07	176.38	146.36	146.15	161.28	118.18	141.24
8.08	174.22	148.60	145.41	172.66	105.26	149.89
8.09	172.18	150.50	145.16	184.37	92.00	158.42
8.1	170.22	152.13	145.37	194.95	80.53	166.07
8.11	168.30	153.50	146.09	203.22	72.14	172.83
8.12	166.41	154.59	147.35	208.71	67.18	178.50
8.13	164.40	155.87	148.44	211.85	65.11	182.89
8.14	162.23	157.47	149.12	213.62	64.74	186.14
8.15	159.98	159.23	149.55	214.58	65.13	188.55
8.16	157.70	161.07	149.78	214.89	66.24	190.13
8.17	155.40	162.92	149.85	214.71	68.08	190.96
8.18	153.11	164.74	149.79	214.01	70.77	191.29
8.19	150.83	166.50	149.61	212.64	74.55	191.24
8.2	148.58	168.19	149.32	210.47	79.59	190.74
8.21	147.02	168.69	149.20	207.55	85.93	189.50
8.22	145.63	168.86	149.03	203.99	93.49	187.32
8.23	144.18	169.04	148.80	199.97	102.07	184.30
8.24	142.68	169.21	148.49	195.72	111.21	180.83
8.25	141.13	169.37	148.11	191.64	120.08	177.44
8.26	139.53	169.54	147.66	188.32	127.44	174.76
8.27	137.89	169.69	147.11	186.30	132.04	173.17
8.28	136.23	169.84	146.44	185.55	133.81	172.38
8.29	134.58	169.98	145.59	185.22	134.42	171.17
8.3	132.94	170.12	144.51	183.29	137.57	162.01
8.31	131.24	170.24	143.28	179.06	142.21	150.04
8.32	130.04	170.21	141.72	174.72	145.80	147.04
8.33	129.70	170.03	139.53	171.25	148.99	144.87
8.34	129.87	169.75	137.04	168.02	152.25	142.34
8.35	130.40	169.39	134.69	165.05	155.26	140.15
8.36	131.29	168.96	133.03	162.33	157.90	138.48
8.37	132.61	168.08	132.40	159.88	160.12	137.28
8.38	140.20	156.75	135.91	157.64	161.90	136.57
8.39	148.42	146.08	139.36	155.48	163.18	136.35
8.4	156.32	137.00	142.87	153.41	163.99	136.61
8.41	163.63	129.49	146.23	151.39	164.36	137.38
8.42	169.93	124.12	149.34	149.17	164.89	137.99
8.43	175.24	120.81	152.21	146.66	165.89	138.10
8.44	179.78	118.98	154.91	143.96	167.14	137.86
8.45	183.73	118.01	157.44	141.14	168.52	137.35
8.46	187.18	117.51	159.82	139.02	168.68	136.86
8.47	190.06	117.33	162.00	136.89	168.82	136.09
8.48	192.35	117.40	163.96	134.72	168.97	135.03
8.49	193.99	117.76	165.66	132.59	169.13	133.50
8.5	194.98	118.44	167.05	130.55	169.28	131.40
8.51	195.38	119.44	168.10	128.70	169.37	128.75
8.52	195.33	120.84	168.77	127.38	169.29	125.49
8.53	194.92	122.63	169.18	126.57	169.07	121.87
8.54	194.16	124.81	169.40	126.08	168.74	118.45
8.55	193.07	127.32	169.29	127.26	165.62	117.75
8.56	190.98	130.93	162.99	131.75	157.69	119.15
8.57	186.59	135.89	152.81	136.15	150.04	120.83
8.58	182.44	139.76	149.66	140.96	142.45	123.44
8.59	179.84	142.53	148.09	147.47	134.07	128.78
8.6	177.44	145.19	146.67	156.33	123.79	137.06
8.61	175.21	147.58	145.71	167.13	111.50	145.73
8.62	173.12	149.64	145.22	178.81	98.20	154.43
8.63	171.12	151.39	145.22	190.10	85.67	162.52
8.64	169.19	152.88	145.69	199.57	75.73	169.71
8.65	167.29	154.10	146.71	206.39	69.16	175.94
8.66	165.36	155.20	148.01	210.55	65.83	180.95
8.67	163.26	156.68	148.85	212.87	64.83	184.70
8.68	161.04	158.38	149.39	214.18	64.90	187.49
8.69	158.76	160.20	149.70	214.78	65.67	189.48
8.7	156.46	162.05	149.84	214.83	67.16	190.63
8.71	154.17	163.89	149.84	214.40	69.43	191.17
8.72	151.88	165.68	149.71	213.36	72.66	191.30
8.73	149.62	167.41	149.47	211.58	77.09	191.03
8.74	147.64	168.60	149.25	209.00	82.82	190.18
8.75	146.27	168.78	149.12	205.73	89.82	188.46
8.76	144.84	168.96	148.92	201.90	97.96	185.80
8.77	143.37	169.13	148.64	197.72	106.90	182.48
8.78	141.84	169.30	148.29	193.50	116.03	178.98
8.79	140.26	169.46	147.88	189.74	124.28	175.89
8.8	138.64	169.62	147.38	187.06	130.28	173.78
8.81	136.99	169.77	146.77	185.78	133.26	172.69
8.82	135.33	169.92	146.01	185.40	134.10	172.06
8.83	133.69	170.06	145.03	184.47	135.81	167.08
8.84	132.01	170.19	143.85	181.33	139.89	155.75
8.85	130.45	170.24	142.53	176.45	144.39	147.80
8.86	129.76	170.13	140.59	172.83	147.48	145.95
8.87	129.73	169.89	138.20	169.50	150.73	143.54
8.88	130.09	169.56	135.66	166.40	153.90	141.11
8.89	130.83	169.16	133.69	163.56	156.72	139.20
8.9	131.85	168.71	132.34	160.99	159.14	137.80
8.91	136.37	162.31	134.46	158.68	161.12	136.84
8.92	144.69	150.76	137.76	156.48	162.64	136.41
8.93	152.75	141.03	141.25	154.37	163.66	136.44
8.94	160.41	132.71	144.71	152.32	164.23	136.97
8.95	167.19	126.34	147.93	150.25	164.56	137.80
8.96	172.93	122.14	150.90	147.85	165.38	138.11
8.97	177.78	119.71	153.67	145.23	166.53	138.02
8.98	181.98	118.41	156.27	142.45	167.86	137.63
8.99	185.66	117.73	158.72	139.99	168.61	137.15
9	188.80	117.42	160.99	137.88	168.75	136.49
9.01	191.36	117.37	163.06	135.72	168.90	135.58
9.02	193.30	117.59	164.88	133.57	169.06	134.28
9.03	194.58	118.12	166.41	131.48	169.21	132.46
9.04	195.24	118.96	167.63	129.51	169.35	130.06
9.05	195.38	120.18	168.47	127.93	169.35	127.09
9.06	195.13	121.78	168.99	126.90	169.19	123.58
9.07	194.53	123.78	169.29	126.28	168.90	119.99
9.08	193.59	126.15	169.41	125.90	168.50	116.91
9.09	192.17	129.09	166.73	129.65	161.36	118.52
9.1	188.91	133.43	157.77	134.14	153.54	120.01
9.11	183.77	138.52	150.15	138.58	145.99	122.01
9.12	181.01	141.23	148.86	144.21	138.11	125.89
9.13	178.52	144.00	147.27	151.97	128.82	133.24
9.14	176.21	146.52	146.10	162.07	117.28	141.86
9.15	174.05	148.74	145.39	173.49	104.29	150.52
9.16	172.02	150.62	145.17	185.18	91.10	159.00
9.17	170.06	152.23	145.42	195.62	79.82	166.59
9.18	168.15	153.58	146.18	203.70	71.67	173.28
9.19	166.26	154.66	147.46	209.00	66.94	178.87
9.2	164.23	155.97	148.51	212.01	65.04	183.16
9.21	162.06	157.58	149.17	213.71	64.73	186.35
9.22	159.81	159.36	149.58	214.62	65.17	188.70
9.23	157.52	161.20	149.79	214.89	66.34	190.22
9.24	155.22	163.04	149.86	214.68	68.23	191.00
9.25	152.92	164.86	149.79	213.94	71.00	191.30
9.26	150.65	166.62	149.60	212.51	74.86	191.23
9.27	148.40	168.31	149.30	210.29	79.99	190.68
9.28	146.90	168.70	149.19	207.32	86.43	189.38
9.29	145.50	168.87	149.02	203.72	94.08	187.13
9.3	144.05	169.05	148.78	199.67	102.71	184.06
9.31	142.55	169.22	148.46	195.42	111.86	180.57
9.32	140.99	169.38	148.08	191.37	120.68	177.22
9.33	139.39	169.55	147.62	188.12	127.87	174.61
9.34	137.75	169.70	147.06	186.21	132.25	173.10
9.35	136.09	169.85	146.38	185.53	133.86	172.34
9.36	134.44	169.99	145.51	185.16	134.54	170.80
9.37	132.79	170.13	144.41	183.07	137.86	161.18
9.38	131.10	170.24	143.17	178.66	142.60	149.13
9.39	129.97	170.20	141.56	174.45	146.03	146.89
9.4	129.68	170.01	139.34	171.01	149.22	144.69
9.41	129.88	169.73	136.83	167.80	152.48	142.16
9.42	130.43	169.36	134.49	164.84	155.46	140.01
9.43	131.35	168.93	132.99	162.15	158.07	138.38
9.44	132.98	167.48	132.77	159.72	160.26	137.22
9.45	140.87	155.87	136.19	157.49	162.00	136.55
9.46	149.09	145.32	139.64	155.33	163.24	136.37
9.47	156.98	136.34	143.14	153.26	164.02	136.66
9.48	164.21	129.00	146.48	151.24	164.36	137.47
9.49	170.42	123.83	149.56	148.99	164.94	138.03
