# Supplementary material for: Adaptive hindlimb split-belt treadmill walking in rats by controlling basic muscle activation patterns via phase resetting
Source: Sci Rep. 2018 Nov 26;8:17341. doi: 10.1038/s41598-018-35714-8 (PMC6255885; doi:10.1038/s41598-018-35714-8)
Supplement: Supplementary file 6 — Supplementary Dataset S2 [file 41598_2018_35714_MOESM6_ESM.zip › S2_Dataset/Simulation_with_phasereset_condition1_5x/duty_fast.csv]

0.1549	0.5805
0.7079	0.5797
1.2610	0.5792
1.8140	0.5789
2.3671	0.5786
2.9201	0.5784
3.4732	0.5784
4.0262	0.5784
4.5646	0.5656
5.1018	0.5404
5.6380	0.5278
6.1726	0.5326
6.7071	0.5293
7.2420	0.5306
7.7767	0.5298
8.3114	0.5310
8.8461	0.5298
9.3807	0.5305
9.9153	0.5306
10.4499	0.5306
10.9845	0.5303
11.5191	0.5309
12.0537	0.5308
12.5884	0.5305
13.1230	0.5299
13.6576	0.5305
14.1922	0.5302
14.7268	0.5300
15.2614	0.5300
15.7960	0.5306
