# Supplementary material for: Adaptive hindlimb split-belt treadmill walking in rats by controlling basic muscle activation patterns via phase resetting
Source: Sci Rep. 2018 Nov 26;8:17341. doi: 10.1038/s41598-018-35714-8 (PMC6255885; doi:10.1038/s41598-018-35714-8)
Supplement: Supplementary file 6 — Supplementary Dataset S2 [file 41598_2018_35714_MOESM6_ESM.zip › S2_Dataset/Simulation_with_phasereset_condition1_5x/duty_slow.csv]

0.4313	0.5766
0.9844	0.5772
1.5375	0.5776
2.0905	0.5778
2.6436	0.5779
3.1966	0.5780
3.7497	0.5781
4.2884	0.5921
4.8267	0.6331
5.3648	0.6323
5.8987	0.6279
6.4333	0.6318
6.9683	0.6294
7.5029	0.6304
8.0376	0.6305
8.5723	0.6309
9.1069	0.6312
9.6415	0.6312
10.1761	0.6313
10.7107	0.6311
11.2453	0.6311
11.7799	0.6312
12.3145	0.6313
12.8492	0.6311
13.3838	0.6313
13.9184	0.6313
14.4530	0.6313
14.9876	0.6311
15.5222	0.6312
