# Supplementary material for: Adaptive hindlimb split-belt treadmill walking in rats by controlling basic muscle activation patterns via phase resetting
Source: Sci Rep. 2018 Nov 26;8:17341. doi: 10.1038/s41598-018-35714-8 (PMC6255885; doi:10.1038/s41598-018-35714-8)
Supplement: Supplementary file 6 — Supplementary Dataset S2 [file 41598_2018_35714_MOESM6_ESM.zip › S2_Dataset/Simulation_with_phasereset_condition1_5x/muscle.csv]

0	0.002	0.111	0.169	0.001	0.187	0.188	0.102	0.093	0.018	0.035	0.070	0.031	0.122	0.015
0.01	0.002	0.117	0.188	0.001	0.198	0.208	0.105	0.080	0.016	0.030	0.060	0.027	0.105	0.013
0.02	0.001	0.121	0.204	0.001	0.207	0.226	0.107	0.070	0.014	0.026	0.052	0.023	0.091	0.011
0.03	0.001	0.125	0.218	0.001	0.214	0.240	0.110	0.060	0.012	0.023	0.045	0.020	0.079	0.010
0.04	0.001	0.129	0.230	0.001	0.221	0.253	0.111	0.052	0.010	0.020	0.039	0.018	0.069	0.008
0.05	0.001	0.132	0.240	0.001	0.227	0.263	0.113	0.045	0.009	0.017	0.034	0.015	0.060	0.007
0.06	0.001	0.135	0.249	0.001	0.232	0.272	0.114	0.039	0.008	0.015	0.030	0.013	0.052	0.006
0.07	0.001	0.137	0.256	0.001	0.236	0.280	0.115	0.034	0.007	0.013	0.026	0.012	0.045	0.005
0.08	0.001	0.139	0.262	0.000	0.239	0.286	0.116	0.030	0.006	0.011	0.022	0.010	0.039	0.005
0.09	0.001	0.141	0.268	0.000	0.242	0.292	0.117	0.026	0.005	0.010	0.019	0.009	0.034	0.004
0.1	0.000	0.142	0.272	0.000	0.245	0.297	0.118	0.022	0.004	0.008	0.017	0.008	0.029	0.004
0.11	0.000	0.143	0.276	0.000	0.247	0.301	0.118	0.019	0.004	0.007	0.015	0.007	0.025	0.003
0.12	0.000	0.144	0.279	0.000	0.249	0.304	0.119	0.017	0.003	0.006	0.013	0.006	0.022	0.003
0.13	0.015	0.139	0.270	0.011	0.240	0.306	0.114	0.015	0.003	0.006	0.011	0.005	0.019	0.002
0.14	0.061	0.121	0.235	0.045	0.208	0.307	0.099	0.013	0.052	0.050	0.010	0.086	0.069	0.055
0.15	0.100	0.105	0.203	0.074	0.181	0.308	0.086	0.011	0.113	0.105	0.008	0.185	0.131	0.119
0.16	0.133	0.091	0.177	0.099	0.157	0.308	0.075	0.010	0.164	0.152	0.007	0.267	0.183	0.173
0.17	0.162	0.079	0.153	0.121	0.136	0.309	0.065	0.008	0.207	0.191	0.006	0.335	0.228	0.219
0.18	0.186	0.068	0.133	0.139	0.118	0.309	0.056	0.007	0.207	0.191	0.005	0.334	0.226	0.219
0.19	0.206	0.059	0.115	0.155	0.102	0.309	0.049	0.006	0.180	0.165	0.005	0.290	0.196	0.190
0.2	0.224	0.052	0.100	0.168	0.089	0.309	0.042	0.005	0.156	0.143	0.004	0.251	0.170	0.165
0.21	0.237	0.045	0.087	0.178	0.077	0.308	0.037	0.005	0.135	0.124	0.004	0.218	0.148	0.143
0.22	0.205	0.039	0.075	0.154	0.067	0.267	0.032	0.004	0.117	0.108	0.003	0.189	0.128	0.124
0.23	0.178	0.034	0.065	0.134	0.058	0.232	0.028	0.004	0.102	0.094	0.003	0.164	0.111	0.108
0.24	0.155	0.029	0.057	0.116	0.050	0.201	0.024	0.003	0.088	0.081	0.002	0.142	0.096	0.093
0.25	0.134	0.025	0.049	0.101	0.044	0.174	0.021	0.003	0.092	0.102	0.002	0.150	0.118	0.093
0.26	0.116	0.022	0.043	0.087	0.038	0.151	0.018	0.002	0.100	0.131	0.002	0.166	0.149	0.097
0.27	0.101	0.019	0.037	0.076	0.033	0.131	0.016	0.002	0.107	0.156	0.002	0.180	0.175	0.101
0.28	0.088	0.017	0.032	0.066	0.029	0.114	0.014	0.002	0.113	0.177	0.001	0.191	0.197	0.104
0.29	0.076	0.014	0.028	0.057	0.025	0.099	0.012	0.002	0.119	0.195	0.001	0.201	0.216	0.106
0.3	0.066	0.012	0.024	0.050	0.021	0.086	0.010	0.001	0.123	0.210	0.001	0.210	0.232	0.108
0.31	0.057	0.011	0.021	0.043	0.019	0.074	0.009	0.001	0.127	0.223	0.001	0.217	0.246	0.110
0.32	0.050	0.009	0.018	0.037	0.016	0.065	0.008	0.001	0.130	0.234	0.001	0.223	0.257	0.112
0.33	0.043	0.008	0.016	0.032	0.014	0.056	0.007	0.001	0.133	0.244	0.001	0.229	0.267	0.113
0.34	0.037	0.007	0.014	0.028	0.012	0.049	0.006	0.001	0.136	0.252	0.001	0.233	0.276	0.115
0.35	0.032	0.006	0.012	0.024	0.011	0.042	0.005	0.001	0.138	0.259	0.000	0.237	0.283	0.116
0.36	0.028	0.005	0.010	0.021	0.009	0.037	0.004	0.001	0.140	0.265	0.000	0.241	0.289	0.116
0.37	0.024	0.005	0.009	0.018	0.008	0.032	0.004	0.000	0.141	0.270	0.000	0.243	0.294	0.117
0.38	0.021	0.004	0.008	0.016	0.007	0.028	0.003	0.000	0.143	0.274	0.000	0.246	0.298	0.118
0.39	0.018	0.003	0.007	0.014	0.006	0.024	0.003	0.000	0.144	0.278	0.000	0.248	0.302	0.119
0.4	0.016	0.003	0.006	0.012	0.005	0.021	0.002	0.000	0.145	0.281	0.000	0.250	0.305	0.119
0.41	0.014	0.005	0.007	0.010	0.009	0.021	0.005	0.021	0.137	0.266	0.016	0.236	0.307	0.112
0.42	0.012	0.073	0.069	0.009	0.121	0.090	0.077	0.066	0.119	0.231	0.049	0.205	0.308	0.098
0.43	0.010	0.131	0.121	0.008	0.214	0.149	0.138	0.105	0.103	0.200	0.078	0.178	0.308	0.085
0.44	0.009	0.179	0.165	0.007	0.291	0.199	0.189	0.137	0.089	0.174	0.102	0.154	0.309	0.073
0.45	0.008	0.220	0.203	0.006	0.355	0.240	0.233	0.165	0.078	0.151	0.123	0.134	0.309	0.064
0.46	0.007	0.199	0.183	0.005	0.321	0.217	0.210	0.189	0.067	0.131	0.141	0.116	0.309	0.055
0.47	0.006	0.173	0.159	0.004	0.278	0.188	0.182	0.209	0.058	0.113	0.157	0.101	0.309	0.048
0.48	0.005	0.150	0.138	0.004	0.241	0.163	0.158	0.226	0.051	0.098	0.170	0.087	0.310	0.042
0.49	0.004	0.130	0.119	0.003	0.209	0.142	0.137	0.226	0.044	0.085	0.170	0.076	0.297	0.036
0.5	0.004	0.113	0.104	0.003	0.182	0.123	0.119	0.196	0.038	0.074	0.148	0.066	0.258	0.031
0.51	0.003	0.098	0.090	0.003	0.158	0.107	0.103	0.170	0.033	0.064	0.128	0.057	0.223	0.027
0.52	0.003	0.085	0.079	0.002	0.137	0.093	0.090	0.148	0.029	0.056	0.111	0.049	0.194	0.024
0.53	0.003	0.094	0.111	0.002	0.155	0.128	0.094	0.128	0.025	0.048	0.096	0.043	0.168	0.020
0.54	0.002	0.102	0.139	0.002	0.170	0.157	0.098	0.111	0.022	0.042	0.084	0.037	0.146	0.018
0.55	0.002	0.109	0.162	0.001	0.183	0.182	0.102	0.097	0.019	0.036	0.073	0.032	0.127	0.015
0.56	0.002	0.115	0.183	0.001	0.195	0.203	0.104	0.084	0.016	0.032	0.063	0.028	0.110	0.013
0.57	0.001	0.120	0.200	0.001	0.204	0.221	0.107	0.073	0.014	0.027	0.055	0.024	0.095	0.012
0.58	0.001	0.124	0.214	0.001	0.212	0.236	0.109	0.063	0.012	0.024	0.047	0.021	0.083	0.010
0.59	0.001	0.128	0.227	0.001	0.219	0.249	0.111	0.055	0.011	0.021	0.041	0.018	0.072	0.009
0.6	0.001	0.131	0.237	0.001	0.225	0.260	0.112	0.047	0.009	0.018	0.036	0.016	0.062	0.008
0.61	0.001	0.134	0.246	0.001	0.230	0.270	0.114	0.041	0.008	0.016	0.031	0.014	0.054	0.007
0.62	0.001	0.136	0.254	0.001	0.235	0.278	0.115	0.036	0.007	0.013	0.027	0.012	0.047	0.006
0.63	0.001	0.138	0.261	0.000	0.238	0.285	0.116	0.031	0.006	0.012	0.023	0.010	0.041	0.005
0.64	0.001	0.140	0.266	0.000	0.241	0.290	0.117	0.027	0.005	0.010	0.020	0.009	0.035	0.004
0.65	0.000	0.142	0.271	0.000	0.244	0.295	0.117	0.023	0.005	0.009	0.018	0.008	0.031	0.004
0.66	0.000	0.143	0.275	0.000	0.246	0.299	0.118	0.020	0.004	0.008	0.015	0.007	0.027	0.003
0.67	0.000	0.144	0.278	0.000	0.248	0.303	0.119	0.018	0.003	0.007	0.013	0.006	0.023	0.003
0.68	0.000	0.145	0.281	0.000	0.250	0.306	0.119	0.015	0.003	0.006	0.011	0.005	0.020	0.002
0.69	0.046	0.127	0.246	0.034	0.219	0.307	0.104	0.013	0.031	0.031	0.010	0.052	0.047	0.032
0.7	0.087	0.110	0.214	0.065	0.190	0.307	0.091	0.011	0.095	0.089	0.009	0.157	0.113	0.100
0.71	0.122	0.096	0.186	0.091	0.165	0.308	0.079	0.010	0.149	0.138	0.007	0.244	0.168	0.157
0.72	0.152	0.083	0.161	0.114	0.143	0.308	0.068	0.009	0.195	0.179	0.006	0.315	0.215	0.206
0.73	0.178	0.072	0.140	0.133	0.124	0.309	0.059	0.007	0.217	0.199	0.006	0.349	0.237	0.229
0.74	0.200	0.062	0.121	0.149	0.108	0.309	0.051	0.006	0.188	0.173	0.005	0.303	0.205	0.199
0.75	0.218	0.054	0.105	0.164	0.093	0.309	0.044	0.006	0.163	0.150	0.004	0.263	0.178	0.172
0.76	0.234	0.047	0.091	0.176	0.081	0.310	0.039	0.005	0.142	0.130	0.004	0.228	0.154	0.149
0.77	0.215	0.041	0.079	0.161	0.070	0.280	0.033	0.004	0.123	0.113	0.003	0.198	0.134	0.130
0.78	0.186	0.035	0.069	0.140	0.061	0.243	0.029	0.004	0.107	0.098	0.003	0.172	0.116	0.113
0.79	0.162	0.031	0.060	0.121	0.053	0.211	0.025	0.003	0.092	0.085	0.002	0.149	0.101	0.098
0.8	0.140	0.027	0.052	0.105	0.046	0.183	0.022	0.003	0.089	0.092	0.002	0.145	0.108	0.092
0.81	0.122	0.023	0.045	0.091	0.040	0.158	0.019	0.002	0.098	0.123	0.002	0.161	0.140	0.096
0.82	0.106	0.020	0.039	0.079	0.035	0.137	0.016	0.002	0.105	0.149	0.002	0.176	0.167	0.100
0.83	0.092	0.017	0.034	0.069	0.030	0.119	0.014	0.002	0.111	0.171	0.001	0.188	0.190	0.103
0.84	0.079	0.015	0.029	0.060	0.026	0.103	0.012	0.002	0.117	0.190	0.001	0.198	0.210	0.105
0.85	0.069	0.013	0.025	0.052	0.023	0.090	0.011	0.001	0.122	0.206	0.001	0.207	0.227	0.108
0.86	0.060	0.011	0.022	0.045	0.020	0.078	0.009	0.001	0.126	0.219	0.001	0.215	0.242	0.110
0.87	0.052	0.010	0.019	0.039	0.017	0.068	0.008	0.001	0.129	0.231	0.001	0.222	0.254	0.111
0.88	0.045	0.009	0.017	0.034	0.015	0.059	0.007	0.001	0.132	0.241	0.001	0.227	0.264	0.113
0.89	0.039	0.007	0.014	0.029	0.013	0.051	0.006	0.001	0.135	0.250	0.001	0.232	0.273	0.114
0.9	0.034	0.006	0.012	0.025	0.011	0.044	0.005	0.001	0.137	0.257	0.001	0.236	0.281	0.115
0.91	0.029	0.006	0.011	0.022	0.010	0.038	0.005	0.001	0.139	0.263	0.000	0.240	0.287	0.116
0.92	0.026	0.005	0.009	0.019	0.008	0.033	0.004	0.001	0.141	0.268	0.000	0.242	0.292	0.117
0.93	0.022	0.004	0.008	0.017	0.007	0.029	0.003	0.000	0.142	0.273	0.000	0.245	0.297	0.118
0.94	0.019	0.004	0.007	0.014	0.006	0.025	0.003	0.000	0.143	0.276	0.000	0.247	0.301	0.118
0.95	0.017	0.003	0.006	0.013	0.005	0.022	0.003	0.000	0.144	0.280	0.000	0.249	0.304	0.119
0.96	0.014	0.003	0.005	0.011	0.005	0.019	0.002	0.008	0.142	0.276	0.006	0.245	0.307	0.117
0.97	0.013	0.054	0.051	0.009	0.089	0.071	0.057	0.055	0.123	0.240	0.041	0.213	0.307	0.101
0.98	0.011	0.114	0.106	0.008	0.188	0.133	0.121	0.095	0.107	0.208	0.071	0.185	0.308	0.088
0.99	0.009	0.165	0.153	0.007	0.269	0.185	0.175	0.129	0.093	0.180	0.096	0.160	0.308	0.076
1	0.008	0.209	0.192	0.006	0.337	0.229	0.220	0.158	0.081	0.157	0.118	0.139	0.309	0.066
1.01	0.007	0.208	0.191	0.005	0.334	0.226	0.219	0.183	0.070	0.136	0.137	0.121	0.309	0.057
1.02	0.006	0.180	0.166	0.005	0.290	0.196	0.190	0.204	0.061	0.118	0.153	0.105	0.309	0.050
1.03	0.005	0.156	0.144	0.004	0.252	0.170	0.165	0.222	0.053	0.102	0.166	0.091	0.310	0.043
1.04	0.005	0.136	0.125	0.003	0.218	0.148	0.143	0.236	0.046	0.089	0.178	0.079	0.309	0.037
1.05	0.004	0.118	0.108	0.003	0.189	0.128	0.124	0.205	0.040	0.077	0.154	0.068	0.268	0.033
1.06	0.003	0.102	0.094	0.003	0.164	0.111	0.108	0.178	0.034	0.067	0.134	0.059	0.233	0.028
1.07	0.003	0.089	0.081	0.002	0.143	0.097	0.093	0.154	0.030	0.058	0.116	0.051	0.202	0.024
1.08	0.003	0.092	0.102	0.002	0.150	0.118	0.093	0.134	0.026	0.050	0.101	0.045	0.175	0.021
1.09	0.002	0.100	0.131	0.002	0.166	0.149	0.097	0.116	0.022	0.044	0.087	0.039	0.152	0.018
1.1	0.002	0.107	0.156	0.001	0.180	0.175	0.101	0.101	0.019	0.038	0.076	0.034	0.132	0.016
1.11	0.002	0.113	0.177	0.001	0.191	0.197	0.104	0.087	0.017	0.033	0.066	0.029	0.114	0.014
1.12	0.001	0.119	0.195	0.001	0.201	0.216	0.106	0.076	0.015	0.028	0.057	0.025	0.099	0.012
1.13	0.001	0.123	0.210	0.001	0.210	0.232	0.108	0.066	0.013	0.025	0.049	0.022	0.086	0.010
1.14	0.001	0.127	0.223	0.001	0.217	0.246	0.110	0.057	0.011	0.021	0.043	0.019	0.075	0.009
1.15	0.001	0.130	0.234	0.001	0.223	0.257	0.112	0.050	0.010	0.019	0.037	0.017	0.065	0.008
1.16	0.001	0.133	0.244	0.001	0.229	0.267	0.113	0.043	0.008	0.016	0.032	0.014	0.056	0.007
1.17	0.001	0.136	0.252	0.001	0.233	0.275	0.115	0.037	0.007	0.014	0.028	0.012	0.049	0.006
1.18	0.001	0.138	0.259	0.000	0.237	0.283	0.116	0.032	0.006	0.012	0.024	0.011	0.042	0.005
1.19	0.001	0.140	0.265	0.000	0.240	0.289	0.116	0.028	0.005	0.011	0.021	0.009	0.037	0.004
1.2	0.000	0.141	0.270	0.000	0.243	0.294	0.117	0.024	0.005	0.009	0.018	0.008	0.032	0.004
1.21	0.000	0.143	0.274	0.000	0.246	0.298	0.118	0.021	0.004	0.008	0.016	0.007	0.028	0.003
1.22	0.000	0.144	0.277	0.000	0.248	0.302	0.119	0.018	0.004	0.007	0.014	0.006	0.024	0.003
1.23	0.000	0.145	0.281	0.000	0.250	0.305	0.119	0.016	0.003	0.006	0.012	0.005	0.021	0.003
1.24	0.030	0.133	0.259	0.022	0.230	0.307	0.109	0.014	0.009	0.011	0.010	0.015	0.025	0.009
1.25	0.074	0.116	0.224	0.055	0.199	0.307	0.095	0.012	0.076	0.072	0.009	0.126	0.094	0.080
1.26	0.111	0.100	0.195	0.083	0.173	0.308	0.082	0.010	0.133	0.124	0.008	0.218	0.152	0.141
1.27	0.143	0.087	0.169	0.107	0.150	0.308	0.071	0.009	0.182	0.167	0.007	0.295	0.201	0.192
1.28	0.170	0.075	0.146	0.127	0.130	0.309	0.062	0.008	0.222	0.204	0.006	0.358	0.242	0.235
1.29	0.193	0.065	0.127	0.144	0.113	0.309	0.054	0.007	0.197	0.181	0.005	0.317	0.215	0.208
1.3	0.212	0.057	0.110	0.159	0.098	0.309	0.047	0.006	0.171	0.157	0.004	0.275	0.186	0.180
1.31	0.229	0.049	0.096	0.172	0.085	0.310	0.040	0.005	0.148	0.136	0.004	0.238	0.161	0.156
1.32	0.224	0.043	0.083	0.169	0.074	0.293	0.035	0.004	0.128	0.118	0.003	0.207	0.140	0.136
1.33	0.195	0.037	0.072	0.146	0.064	0.254	0.030	0.004	0.111	0.102	0.003	0.179	0.122	0.118
1.34	0.169	0.032	0.062	0.127	0.055	0.220	0.026	0.003	0.097	0.089	0.003	0.156	0.105	0.102
1.35	0.147	0.028	0.054	0.110	0.048	0.191	0.023	0.003	0.086	0.082	0.002	0.139	0.096	0.090
1.36	0.127	0.024	0.047	0.096	0.042	0.166	0.020	0.003	0.095	0.114	0.002	0.156	0.130	0.095
1.37	0.110	0.021	0.041	0.083	0.036	0.144	0.017	0.002	0.103	0.141	0.002	0.171	0.159	0.098
1.38	0.096	0.018	0.035	0.072	0.031	0.125	0.015	0.002	0.110	0.164	0.001	0.184	0.184	0.102
1.39	0.083	0.016	0.031	0.062	0.027	0.108	0.013	0.002	0.115	0.184	0.001	0.195	0.204	0.105
1.4	0.072	0.014	0.027	0.054	0.024	0.094	0.011	0.001	0.120	0.201	0.001	0.205	0.222	0.107
1.41	0.063	0.012	0.023	0.047	0.021	0.081	0.010	0.001	0.125	0.215	0.001	0.213	0.237	0.109
1.42	0.054	0.010	0.020	0.041	0.018	0.071	0.008	0.001	0.128	0.228	0.001	0.220	0.250	0.111
1.43	0.047	0.009	0.017	0.035	0.015	0.061	0.007	0.001	0.131	0.238	0.001	0.226	0.261	0.112
1.44	0.041	0.008	0.015	0.031	0.013	0.053	0.006	0.001	0.134	0.247	0.001	0.231	0.270	0.114
1.45	0.035	0.007	0.013	0.027	0.012	0.046	0.006	0.001	0.137	0.255	0.001	0.235	0.278	0.115
1.46	0.031	0.006	0.011	0.023	0.010	0.040	0.005	0.001	0.139	0.261	0.000	0.238	0.285	0.116
1.47	0.027	0.005	0.010	0.020	0.009	0.035	0.004	0.001	0.140	0.267	0.000	0.242	0.291	0.117
1.48	0.023	0.004	0.009	0.017	0.008	0.030	0.004	0.000	0.142	0.271	0.000	0.244	0.296	0.118
1.49	0.020	0.004	0.007	0.015	0.007	0.026	0.003	0.000	0.143	0.275	0.000	0.247	0.300	0.118
1.5	0.017	0.003	0.006	0.013	0.006	0.023	0.003	0.000	0.144	0.279	0.000	0.248	0.303	0.119
1.51	0.015	0.003	0.006	0.011	0.005	0.020	0.002	0.000	0.145	0.282	0.000	0.250	0.306	0.119
1.52	0.013	0.033	0.033	0.010	0.055	0.050	0.035	0.042	0.128	0.249	0.031	0.222	0.307	0.106
1.53	0.011	0.097	0.091	0.009	0.160	0.115	0.102	0.084	0.111	0.216	0.063	0.192	0.308	0.092
1.54	0.010	0.151	0.139	0.007	0.246	0.170	0.159	0.120	0.097	0.188	0.089	0.167	0.308	0.079
1.55	0.009	0.196	0.181	0.006	0.318	0.216	0.207	0.150	0.084	0.163	0.112	0.145	0.309	0.069
1.56	0.007	0.217	0.199	0.006	0.349	0.236	0.229	0.176	0.073	0.141	0.132	0.126	0.309	0.060
1.57	0.006	0.188	0.173	0.005	0.303	0.205	0.198	0.198	0.063	0.123	0.148	0.109	0.309	0.052
1.58	0.006	0.163	0.150	0.004	0.263	0.178	0.172	0.217	0.055	0.106	0.163	0.094	0.310	0.045
1.59	0.005	0.141	0.130	0.004	0.228	0.154	0.149	0.233	0.048	0.092	0.175	0.082	0.310	0.039
1.6	0.004	0.123	0.113	0.003	0.198	0.134	0.130	0.214	0.041	0.080	0.161	0.071	0.280	0.034
1.61	0.004	0.106	0.098	0.003	0.172	0.116	0.112	0.186	0.036	0.069	0.140	0.062	0.243	0.029
1.62	0.003	0.092	0.085	0.002	0.149	0.101	0.098	0.161	0.031	0.060	0.121	0.054	0.211	0.025
1.63	0.003	0.089	0.092	0.002	0.145	0.108	0.092	0.140	0.027	0.052	0.105	0.046	0.183	0.022
1.64	0.002	0.098	0.123	0.002	0.162	0.140	0.096	0.121	0.023	0.045	0.091	0.040	0.159	0.019
1.65	0.002	0.105	0.149	0.002	0.176	0.167	0.100	0.105	0.020	0.039	0.079	0.035	0.138	0.017
1.66	0.002	0.112	0.171	0.001	0.188	0.191	0.103	0.091	0.018	0.034	0.069	0.030	0.119	0.014
1.67	0.002	0.117	0.190	0.001	0.199	0.210	0.105	0.079	0.015	0.030	0.060	0.026	0.104	0.013
1.68	0.001	0.122	0.206	0.001	0.208	0.227	0.108	0.069	0.013	0.026	0.052	0.023	0.090	0.011
1.69	0.001	0.126	0.220	0.001	0.215	0.242	0.110	0.060	0.011	0.022	0.045	0.020	0.078	0.009
1.7	0.001	0.129	0.231	0.001	0.222	0.254	0.111	0.052	0.010	0.019	0.039	0.017	0.068	0.008
1.71	0.001	0.132	0.241	0.001	0.227	0.264	0.113	0.045	0.009	0.017	0.034	0.015	0.059	0.007
1.72	0.001	0.135	0.250	0.001	0.232	0.273	0.114	0.039	0.008	0.015	0.029	0.013	0.051	0.006
1.73	0.001	0.137	0.257	0.000	0.236	0.281	0.115	0.034	0.007	0.013	0.025	0.011	0.044	0.005
1.74	0.001	0.139	0.263	0.000	0.240	0.287	0.116	0.029	0.006	0.011	0.022	0.010	0.038	0.005
1.75	0.000	0.141	0.268	0.000	0.243	0.292	0.117	0.025	0.005	0.010	0.019	0.008	0.033	0.004
1.76	0.000	0.142	0.273	0.000	0.245	0.297	0.118	0.022	0.004	0.008	0.017	0.007	0.029	0.003
1.77	0.000	0.143	0.276	0.000	0.247	0.301	0.118	0.019	0.004	0.007	0.014	0.006	0.025	0.003
1.78	0.000	0.144	0.280	0.000	0.249	0.304	0.119	0.017	0.003	0.006	0.012	0.006	0.022	0.003
1.79	0.015	0.139	0.271	0.011	0.240	0.307	0.115	0.014	0.003	0.005	0.011	0.005	0.019	0.002
1.8	0.061	0.121	0.235	0.045	0.209	0.307	0.099	0.012	0.057	0.054	0.009	0.094	0.074	0.060
1.81	0.100	0.105	0.204	0.074	0.181	0.308	0.086	0.011	0.117	0.109	0.008	0.192	0.135	0.123
1.82	0.133	0.091	0.177	0.099	0.157	0.308	0.075	0.009	0.168	0.155	0.007	0.273	0.187	0.177
1.83	0.162	0.079	0.153	0.121	0.136	0.309	0.065	0.008	0.210	0.194	0.006	0.340	0.231	0.222
1.84	0.186	0.069	0.133	0.139	0.118	0.309	0.056	0.007	0.206	0.189	0.005	0.331	0.224	0.217
1.85	0.206	0.059	0.115	0.155	0.103	0.309	0.049	0.006	0.178	0.164	0.005	0.287	0.195	0.188
1.86	0.224	0.052	0.100	0.168	0.089	0.310	0.042	0.005	0.155	0.142	0.004	0.249	0.169	0.163
1.87	0.234	0.045	0.087	0.176	0.077	0.306	0.037	0.005	0.134	0.123	0.003	0.216	0.146	0.142
1.88	0.203	0.039	0.075	0.153	0.067	0.265	0.032	0.004	0.116	0.107	0.003	0.188	0.127	0.123
1.89	0.177	0.034	0.065	0.133	0.058	0.230	0.028	0.003	0.101	0.093	0.003	0.163	0.110	0.107
1.9	0.153	0.029	0.057	0.115	0.050	0.200	0.024	0.003	0.088	0.081	0.002	0.141	0.096	0.093
1.91	0.133	0.025	0.049	0.100	0.044	0.173	0.021	0.003	0.092	0.104	0.002	0.151	0.120	0.093
1.92	0.115	0.022	0.043	0.087	0.038	0.150	0.018	0.002	0.101	0.133	0.002	0.167	0.151	0.097
1.93	0.100	0.019	0.037	0.075	0.033	0.130	0.016	0.002	0.108	0.157	0.001	0.181	0.176	0.101
1.94	0.087	0.017	0.032	0.065	0.029	0.113	0.014	0.002	0.114	0.178	0.001	0.192	0.198	0.104
1.95	0.075	0.014	0.028	0.057	0.025	0.098	0.012	0.001	0.119	0.196	0.001	0.202	0.217	0.106
1.96	0.065	0.012	0.024	0.049	0.021	0.085	0.010	0.001	0.123	0.211	0.001	0.210	0.233	0.108
1.97	0.057	0.011	0.021	0.043	0.019	0.074	0.009	0.001	0.127	0.224	0.001	0.218	0.246	0.110
1.98	0.049	0.009	0.018	0.037	0.016	0.064	0.008	0.001	0.131	0.235	0.001	0.224	0.258	0.112
1.99	0.043	0.008	0.016	0.032	0.014	0.056	0.007	0.001	0.133	0.244	0.001	0.229	0.268	0.113
2	0.037	0.007	0.014	0.028	0.012	0.048	0.006	0.001	0.136	0.252	0.001	0.234	0.276	0.115
2.01	0.032	0.006	0.012	0.024	0.011	0.042	0.005	0.001	0.138	0.259	0.000	0.237	0.283	0.116
2.02	0.028	0.005	0.010	0.021	0.009	0.036	0.004	0.001	0.140	0.265	0.000	0.241	0.289	0.117
2.03	0.024	0.005	0.009	0.018	0.008	0.032	0.004	0.000	0.141	0.270	0.000	0.243	0.294	0.117
2.04	0.021	0.004	0.008	0.016	0.007	0.027	0.003	0.000	0.143	0.274	0.000	0.246	0.299	0.118
2.05	0.018	0.003	0.007	0.014	0.006	0.024	0.003	0.000	0.144	0.278	0.000	0.248	0.302	0.119
2.06	0.016	0.003	0.006	0.012	0.005	0.021	0.002	0.000	0.145	0.281	0.000	0.250	0.305	0.119
2.07	0.014	0.012	0.013	0.010	0.020	0.027	0.012	0.029	0.134	0.260	0.021	0.231	0.307	0.110
2.08	0.012	0.079	0.074	0.009	0.130	0.096	0.083	0.073	0.116	0.226	0.054	0.200	0.308	0.095
2.09	0.010	0.135	0.125	0.008	0.222	0.154	0.143	0.110	0.101	0.196	0.082	0.174	0.308	0.083
2.1	0.009	0.183	0.169	0.007	0.297	0.203	0.193	0.142	0.087	0.170	0.106	0.151	0.309	0.072
2.11	0.008	0.223	0.206	0.006	0.360	0.244	0.236	0.169	0.076	0.147	0.126	0.131	0.309	0.062
2.12	0.007	0.196	0.180	0.005	0.316	0.214	0.207	0.192	0.066	0.128	0.144	0.113	0.309	0.054
2.13	0.006	0.170	0.156	0.004	0.274	0.186	0.180	0.212	0.057	0.111	0.159	0.098	0.309	0.047
2.14	0.005	0.148	0.136	0.004	0.238	0.161	0.156	0.228	0.050	0.096	0.171	0.085	0.310	0.041
2.15	0.004	0.128	0.118	0.003	0.206	0.140	0.135	0.223	0.043	0.083	0.168	0.074	0.292	0.035
2.16	0.004	0.111	0.102	0.003	0.179	0.121	0.117	0.194	0.037	0.072	0.146	0.064	0.253	0.031
2.17	0.003	0.096	0.089	0.002	0.155	0.105	0.102	0.168	0.032	0.063	0.126	0.056	0.220	0.027
2.18	0.003	0.086	0.082	0.002	0.139	0.097	0.090	0.146	0.028	0.054	0.110	0.048	0.191	0.023
2.19	0.002	0.095	0.114	0.002	0.157	0.131	0.095	0.127	0.024	0.047	0.095	0.042	0.166	0.020
2.2	0.002	0.103	0.141	0.002	0.172	0.160	0.099	0.110	0.021	0.041	0.083	0.036	0.144	0.017
2.21	0.002	0.110	0.165	0.001	0.185	0.184	0.102	0.095	0.018	0.036	0.072	0.032	0.125	0.015
2.22	0.002	0.116	0.184	0.001	0.196	0.205	0.105	0.083	0.016	0.031	0.062	0.027	0.108	0.013
2.23	0.001	0.120	0.201	0.001	0.205	0.223	0.107	0.072	0.014	0.027	0.054	0.024	0.094	0.011
2.24	0.001	0.125	0.216	0.001	0.213	0.238	0.109	0.062	0.012	0.023	0.047	0.021	0.081	0.010
2.25	0.001	0.128	0.228	0.001	0.220	0.250	0.111	0.054	0.010	0.020	0.041	0.018	0.071	0.009
2.26	0.001	0.132	0.238	0.001	0.226	0.261	0.112	0.047	0.009	0.017	0.035	0.016	0.061	0.007
2.27	0.001	0.134	0.247	0.001	0.231	0.271	0.114	0.041	0.008	0.015	0.031	0.013	0.053	0.006
2.28	0.001	0.137	0.255	0.001	0.235	0.278	0.115	0.035	0.007	0.013	0.026	0.012	0.046	0.006
2.29	0.001	0.139	0.261	0.000	0.239	0.285	0.116	0.031	0.006	0.011	0.023	0.010	0.040	0.005
2.3	0.001	0.140	0.267	0.000	0.242	0.291	0.117	0.027	0.005	0.010	0.020	0.009	0.035	0.004
2.31	0.000	0.142	0.271	0.000	0.244	0.296	0.118	0.023	0.004	0.009	0.017	0.008	0.030	0.004
2.32	0.000	0.143	0.275	0.000	0.247	0.300	0.118	0.020	0.004	0.007	0.015	0.007	0.026	0.003
2.33	0.000	0.144	0.279	0.000	0.249	0.303	0.119	0.017	0.003	0.006	0.013	0.006	0.023	0.003
2.34	0.000	0.145	0.282	0.000	0.250	0.306	0.119	0.015	0.003	0.006	0.011	0.005	0.020	0.002
2.35	0.047	0.127	0.246	0.035	0.218	0.307	0.104	0.013	0.036	0.036	0.010	0.061	0.053	0.038
2.36	0.088	0.110	0.213	0.066	0.189	0.308	0.090	0.011	0.100	0.093	0.009	0.164	0.118	0.105
2.37	0.123	0.095	0.185	0.092	0.164	0.308	0.078	0.010	0.153	0.141	0.007	0.250	0.172	0.162
2.38	0.153	0.083	0.160	0.114	0.142	0.309	0.068	0.009	0.198	0.182	0.006	0.321	0.218	0.209
2.39	0.179	0.072	0.139	0.133	0.124	0.309	0.059	0.007	0.215	0.197	0.006	0.346	0.234	0.227
2.4	0.200	0.062	0.121	0.150	0.107	0.309	0.051	0.006	0.186	0.171	0.005	0.300	0.203	0.197
2.41	0.219	0.054	0.105	0.164	0.093	0.309	0.044	0.006	0.162	0.149	0.004	0.260	0.176	0.171
2.42	0.234	0.047	0.091	0.176	0.081	0.310	0.038	0.005	0.140	0.129	0.004	0.226	0.153	0.148
2.43	0.213	0.041	0.079	0.160	0.070	0.277	0.033	0.004	0.122	0.112	0.003	0.196	0.133	0.128
2.44	0.184	0.035	0.068	0.139	0.061	0.241	0.029	0.004	0.106	0.097	0.003	0.170	0.115	0.111
2.45	0.160	0.031	0.059	0.120	0.053	0.209	0.025	0.003	0.092	0.084	0.002	0.147	0.100	0.097
2.46	0.139	0.027	0.051	0.104	0.046	0.181	0.022	0.003	0.090	0.094	0.002	0.146	0.110	0.092
2.47	0.120	0.023	0.045	0.090	0.040	0.157	0.019	0.002	0.098	0.125	0.002	0.162	0.142	0.096
2.48	0.104	0.020	0.039	0.078	0.034	0.136	0.016	0.002	0.106	0.150	0.002	0.177	0.169	0.100
2.49	0.091	0.017	0.034	0.068	0.030	0.118	0.014	0.002	0.112	0.172	0.001	0.189	0.192	0.103
2.5	0.079	0.015	0.029	0.059	0.026	0.103	0.012	0.002	0.117	0.191	0.001	0.199	0.212	0.106
2.51	0.068	0.013	0.025	0.051	0.022	0.089	0.011	0.001	0.122	0.207	0.001	0.208	0.228	0.108
2.52	0.059	0.011	0.022	0.044	0.020	0.077	0.009	0.001	0.126	0.220	0.001	0.216	0.242	0.110
2.53	0.051	0.010	0.019	0.039	0.017	0.067	0.008	0.001	0.130	0.232	0.001	0.222	0.255	0.112
2.54	0.045	0.009	0.017	0.033	0.015	0.058	0.007	0.001	0.133	0.242	0.001	0.228	0.265	0.113
2.55	0.039	0.007	0.014	0.029	0.013	0.050	0.006	0.001	0.135	0.250	0.001	0.232	0.274	0.114
2.56	0.034	0.006	0.012	0.025	0.011	0.044	0.005	0.001	0.137	0.257	0.000	0.236	0.281	0.115
2.57	0.029	0.006	0.011	0.022	0.010	0.038	0.005	0.001	0.139	0.263	0.000	0.240	0.287	0.116
2.58	0.025	0.005	0.009	0.019	0.008	0.033	0.004	0.000	0.141	0.268	0.000	0.243	0.293	0.117
2.59	0.022	0.004	0.008	0.016	0.007	0.029	0.003	0.000	0.142	0.273	0.000	0.245	0.297	0.118
2.6	0.019	0.004	0.007	0.014	0.006	0.025	0.003	0.000	0.143	0.277	0.000	0.247	0.301	0.118
2.61	0.016	0.003	0.006	0.012	0.005	0.022	0.003	0.000	0.145	0.280	0.000	0.249	0.304	0.119
2.62	0.014	0.003	0.005	0.011	0.005	0.019	0.002	0.014	0.140	0.271	0.011	0.241	0.307	0.115
2.63	0.012	0.059	0.057	0.009	0.098	0.076	0.062	0.061	0.121	0.235	0.045	0.209	0.307	0.099
2.64	0.011	0.119	0.111	0.008	0.195	0.137	0.126	0.100	0.105	0.204	0.074	0.181	0.308	0.086
2.65	0.009	0.169	0.156	0.007	0.276	0.189	0.179	0.133	0.091	0.177	0.099	0.157	0.308	0.075
2.66	0.008	0.212	0.195	0.006	0.342	0.232	0.224	0.162	0.079	0.154	0.121	0.136	0.309	0.065
2.67	0.007	0.205	0.188	0.005	0.330	0.223	0.216	0.186	0.069	0.133	0.139	0.118	0.309	0.056
2.68	0.006	0.178	0.163	0.005	0.286	0.194	0.188	0.206	0.060	0.116	0.154	0.103	0.309	0.049
2.69	0.005	0.154	0.142	0.004	0.248	0.168	0.163	0.224	0.052	0.100	0.168	0.089	0.310	0.042
2.7	0.005	0.134	0.123	0.003	0.215	0.146	0.141	0.233	0.045	0.087	0.175	0.077	0.305	0.037
2.71	0.004	0.116	0.107	0.003	0.187	0.127	0.122	0.202	0.039	0.075	0.152	0.067	0.265	0.032
2.72	0.003	0.101	0.093	0.003	0.162	0.110	0.106	0.176	0.034	0.065	0.132	0.058	0.229	0.028
2.73	0.003	0.087	0.080	0.002	0.141	0.095	0.092	0.152	0.029	0.057	0.114	0.050	0.199	0.024
2.74	0.003	0.093	0.105	0.002	0.152	0.121	0.093	0.132	0.025	0.049	0.099	0.044	0.173	0.021
2.75	0.002	0.101	0.134	0.002	0.168	0.151	0.097	0.115	0.022	0.043	0.086	0.038	0.150	0.018
2.76	0.002	0.108	0.158	0.001	0.181	0.177	0.101	0.099	0.019	0.037	0.075	0.033	0.130	0.016
2.77	0.002	0.114	0.179	0.001	0.192	0.199	0.104	0.086	0.017	0.032	0.065	0.029	0.113	0.014
2.78	0.001	0.119	0.196	0.001	0.202	0.217	0.106	0.075	0.014	0.028	0.056	0.025	0.098	0.012
2.79	0.001	0.123	0.212	0.001	0.211	0.233	0.109	0.065	0.012	0.024	0.049	0.022	0.085	0.010
2.8	0.001	0.127	0.224	0.001	0.218	0.247	0.110	0.056	0.011	0.021	0.042	0.019	0.074	0.009
2.81	0.001	0.131	0.235	0.001	0.224	0.258	0.112	0.049	0.009	0.018	0.037	0.016	0.064	0.008
2.82	0.001	0.133	0.245	0.001	0.229	0.268	0.113	0.042	0.008	0.016	0.032	0.014	0.055	0.007
2.83	0.001	0.136	0.253	0.001	0.234	0.276	0.115	0.037	0.007	0.014	0.028	0.012	0.048	0.006
2.84	0.001	0.138	0.259	0.000	0.238	0.283	0.116	0.032	0.006	0.012	0.024	0.011	0.042	0.005
2.85	0.001	0.140	0.265	0.000	0.241	0.289	0.117	0.028	0.005	0.010	0.021	0.009	0.036	0.004
2.86	0.000	0.141	0.270	0.000	0.244	0.294	0.117	0.024	0.005	0.009	0.018	0.008	0.031	0.004
2.87	0.000	0.143	0.274	0.000	0.246	0.299	0.118	0.021	0.004	0.008	0.016	0.007	0.027	0.003
2.88	0.000	0.144	0.278	0.000	0.248	0.302	0.119	0.018	0.003	0.007	0.014	0.006	0.024	0.003
2.89	0.000	0.145	0.281	0.000	0.250	0.305	0.119	0.016	0.003	0.006	0.012	0.005	0.021	0.002
2.9	0.033	0.132	0.257	0.024	0.228	0.307	0.109	0.014	0.015	0.016	0.010	0.025	0.031	0.015
2.91	0.076	0.115	0.223	0.056	0.198	0.308	0.094	0.012	0.082	0.077	0.009	0.135	0.099	0.086
2.92	0.113	0.100	0.193	0.084	0.172	0.308	0.082	0.010	0.138	0.127	0.008	0.225	0.156	0.145
2.93	0.144	0.086	0.168	0.108	0.149	0.308	0.071	0.009	0.185	0.171	0.007	0.300	0.205	0.196
2.94	0.171	0.075	0.145	0.128	0.129	0.309	0.062	0.008	0.224	0.206	0.006	0.361	0.245	0.237
2.95	0.194	0.065	0.126	0.145	0.112	0.309	0.053	0.007	0.195	0.179	0.005	0.313	0.212	0.206
2.96	0.213	0.056	0.110	0.160	0.097	0.309	0.046	0.006	0.169	0.155	0.004	0.272	0.184	0.178
2.97	0.230	0.049	0.095	0.172	0.084	0.310	0.040	0.005	0.147	0.135	0.004	0.236	0.160	0.155
2.98	0.222	0.042	0.082	0.167	0.073	0.290	0.035	0.004	0.127	0.117	0.003	0.205	0.139	0.134
2.99	0.193	0.037	0.072	0.145	0.064	0.251	0.030	0.004	0.110	0.101	0.003	0.178	0.120	0.116
3	0.167	0.032	0.062	0.126	0.055	0.218	0.026	0.003	0.096	0.088	0.002	0.154	0.104	0.101
3.01	0.145	0.028	0.054	0.109	0.048	0.189	0.023	0.003	0.087	0.084	0.002	0.140	0.099	0.091
3.02	0.126	0.024	0.047	0.094	0.041	0.164	0.020	0.002	0.096	0.116	0.002	0.158	0.133	0.095
3.03	0.109	0.021	0.041	0.082	0.036	0.142	0.017	0.002	0.103	0.143	0.002	0.173	0.161	0.099
3.04	0.095	0.018	0.035	0.071	0.031	0.124	0.015	0.002	0.110	0.166	0.001	0.185	0.185	0.102
3.05	0.082	0.016	0.030	0.062	0.027	0.107	0.013	0.002	0.116	0.185	0.001	0.196	0.206	0.105
3.06	0.071	0.014	0.026	0.054	0.023	0.093	0.011	0.001	0.121	0.202	0.001	0.205	0.223	0.107
3.07	0.062	0.012	0.023	0.046	0.020	0.081	0.010	0.001	0.125	0.216	0.001	0.213	0.238	0.109
3.08	0.054	0.010	0.020	0.040	0.018	0.070	0.008	0.001	0.129	0.228	0.001	0.220	0.251	0.111
3.09	0.047	0.009	0.017	0.035	0.015	0.061	0.007	0.001	0.132	0.239	0.001	0.226	0.262	0.113
3.1	0.040	0.008	0.015	0.030	0.013	0.053	0.006	0.001	0.134	0.248	0.001	0.231	0.271	0.114
3.11	0.035	0.007	0.013	0.026	0.012	0.046	0.006	0.001	0.137	0.255	0.001	0.235	0.279	0.115
3.12	0.030	0.006	0.011	0.023	0.010	0.040	0.005	0.001	0.139	0.262	0.000	0.239	0.285	0.116
3.13	0.026	0.005	0.010	0.020	0.009	0.034	0.004	0.001	0.140	0.267	0.000	0.242	0.291	0.117
3.14	0.023	0.004	0.008	0.017	0.008	0.030	0.004	0.000	0.142	0.272	0.000	0.244	0.296	0.118
3.15	0.020	0.004	0.007	0.015	0.007	0.026	0.003	0.000	0.143	0.276	0.000	0.247	0.300	0.118
3.16	0.017	0.003	0.006	0.013	0.006	0.022	0.003	0.000	0.144	0.279	0.000	0.249	0.304	0.119
3.17	0.015	0.003	0.006	0.011	0.005	0.019	0.002	0.000	0.145	0.282	0.000	0.250	0.306	0.119
3.18	0.013	0.039	0.038	0.010	0.065	0.056	0.041	0.047	0.126	0.245	0.035	0.218	0.307	0.104
3.19	0.011	0.102	0.095	0.008	0.168	0.120	0.108	0.089	0.110	0.213	0.066	0.189	0.308	0.090
3.2	0.010	0.155	0.143	0.007	0.253	0.174	0.164	0.124	0.095	0.185	0.092	0.164	0.308	0.078
3.21	0.008	0.200	0.184	0.006	0.323	0.220	0.211	0.153	0.083	0.160	0.114	0.142	0.309	0.068
3.22	0.007	0.214	0.197	0.006	0.344	0.233	0.226	0.179	0.072	0.139	0.134	0.123	0.309	0.059
3.23	0.006	0.185	0.171	0.005	0.299	0.202	0.196	0.200	0.062	0.121	0.150	0.107	0.309	0.051
3.24	0.006	0.161	0.148	0.004	0.259	0.176	0.170	0.219	0.054	0.105	0.164	0.093	0.310	0.044
3.25	0.005	0.140	0.128	0.004	0.225	0.152	0.147	0.234	0.047	0.091	0.176	0.081	0.310	0.038
3.26	0.004	0.121	0.111	0.003	0.195	0.132	0.128	0.211	0.041	0.079	0.159	0.070	0.276	0.033
3.27	0.004	0.105	0.097	0.003	0.169	0.115	0.111	0.183	0.035	0.068	0.138	0.061	0.240	0.029
3.28	0.003	0.091	0.084	0.002	0.147	0.099	0.096	0.159	0.031	0.059	0.120	0.053	0.208	0.025
3.29	0.003	0.090	0.096	0.002	0.147	0.111	0.092	0.138	0.026	0.051	0.104	0.046	0.180	0.022
3.3	0.002	0.098	0.126	0.002	0.163	0.143	0.096	0.120	0.023	0.045	0.090	0.040	0.156	0.019
3.31	0.002	0.106	0.151	0.002	0.177	0.170	0.100	0.104	0.020	0.039	0.078	0.034	0.136	0.016
3.32	0.002	0.112	0.173	0.001	0.189	0.193	0.103	0.090	0.017	0.034	0.068	0.030	0.118	0.014
3.33	0.002	0.118	0.191	0.001	0.199	0.212	0.106	0.078	0.015	0.029	0.059	0.026	0.102	0.012
3.34	0.001	0.122	0.207	0.001	0.208	0.229	0.108	0.068	0.013	0.025	0.051	0.022	0.089	0.011
3.35	0.001	0.126	0.221	0.001	0.216	0.243	0.110	0.059	0.011	0.022	0.044	0.019	0.077	0.009
3.36	0.001	0.130	0.232	0.001	0.222	0.255	0.112	0.051	0.010	0.019	0.038	0.017	0.067	0.008
3.37	0.001	0.133	0.242	0.001	0.228	0.265	0.113	0.044	0.009	0.017	0.033	0.015	0.058	0.007
3.38	0.001	0.135	0.250	0.001	0.232	0.274	0.114	0.038	0.007	0.014	0.029	0.013	0.050	0.006
3.39	0.001	0.137	0.257	0.000	0.236	0.281	0.115	0.033	0.006	0.012	0.025	0.011	0.044	0.005
3.4	0.001	0.139	0.263	0.000	0.240	0.288	0.116	0.029	0.006	0.011	0.022	0.010	0.038	0.005
3.41	0.000	0.141	0.269	0.000	0.243	0.293	0.117	0.025	0.005	0.009	0.019	0.008	0.033	0.004
3.42	0.000	0.142	0.273	0.000	0.245	0.297	0.118	0.022	0.004	0.008	0.016	0.007	0.028	0.003
3.43	0.000	0.144	0.277	0.000	0.247	0.301	0.118	0.019	0.004	0.007	0.014	0.006	0.025	0.003
3.44	0.000	0.145	0.280	0.000	0.249	0.305	0.119	0.016	0.003	0.006	0.012	0.005	0.021	0.003
3.45	0.018	0.138	0.268	0.013	0.238	0.307	0.114	0.014	0.003	0.005	0.011	0.005	0.019	0.002
3.46	0.063	0.120	0.233	0.047	0.207	0.307	0.099	0.012	0.062	0.059	0.009	0.103	0.079	0.066
3.47	0.102	0.104	0.202	0.076	0.179	0.308	0.085	0.011	0.122	0.113	0.008	0.199	0.140	0.128
3.48	0.135	0.090	0.175	0.101	0.156	0.308	0.074	0.009	0.171	0.158	0.007	0.279	0.191	0.181
3.49	0.163	0.078	0.152	0.122	0.135	0.309	0.064	0.008	0.214	0.197	0.006	0.345	0.234	0.226
3.5	0.187	0.068	0.132	0.140	0.117	0.309	0.056	0.007	0.203	0.187	0.005	0.327	0.222	0.215
3.51	0.208	0.059	0.114	0.155	0.102	0.309	0.048	0.006	0.176	0.162	0.005	0.284	0.192	0.186
3.52	0.225	0.051	0.099	0.169	0.088	0.310	0.042	0.005	0.153	0.141	0.004	0.246	0.167	0.162
3.53	0.232	0.044	0.086	0.174	0.077	0.303	0.036	0.005	0.133	0.122	0.003	0.214	0.145	0.140
3.54	0.201	0.038	0.075	0.151	0.066	0.263	0.032	0.004	0.115	0.106	0.003	0.185	0.126	0.122
3.55	0.174	0.033	0.065	0.131	0.058	0.228	0.027	0.003	0.100	0.092	0.003	0.161	0.109	0.106
3.56	0.151	0.029	0.056	0.114	0.050	0.198	0.024	0.003	0.087	0.080	0.002	0.140	0.095	0.092
3.57	0.131	0.025	0.049	0.099	0.043	0.171	0.021	0.003	0.093	0.107	0.002	0.153	0.123	0.094
3.58	0.114	0.022	0.042	0.086	0.038	0.149	0.018	0.002	0.101	0.135	0.002	0.168	0.153	0.098
3.59	0.099	0.019	0.037	0.074	0.033	0.129	0.016	0.002	0.108	0.159	0.001	0.182	0.178	0.101
3.6	0.086	0.016	0.032	0.064	0.028	0.112	0.013	0.002	0.114	0.180	0.001	0.193	0.200	0.104
3.61	0.074	0.014	0.028	0.056	0.025	0.097	0.012	0.001	0.119	0.197	0.001	0.203	0.218	0.106
3.62	0.065	0.012	0.024	0.049	0.021	0.084	0.010	0.001	0.124	0.212	0.001	0.211	0.234	0.109
3.63	0.056	0.011	0.021	0.042	0.018	0.073	0.009	0.001	0.127	0.225	0.001	0.218	0.247	0.110
3.64	0.049	0.009	0.018	0.037	0.016	0.063	0.008	0.001	0.131	0.236	0.001	0.224	0.259	0.112
3.65	0.042	0.008	0.016	0.032	0.014	0.055	0.007	0.001	0.134	0.245	0.001	0.229	0.268	0.113
3.66	0.037	0.007	0.014	0.027	0.012	0.048	0.006	0.001	0.136	0.253	0.001	0.234	0.277	0.115
3.67	0.032	0.006	0.012	0.024	0.010	0.041	0.005	0.001	0.138	0.260	0.000	0.238	0.284	0.116
3.68	0.028	0.005	0.010	0.021	0.009	0.036	0.004	0.001	0.140	0.265	0.000	0.241	0.289	0.117
3.69	0.024	0.005	0.009	0.018	0.008	0.031	0.004	0.000	0.141	0.270	0.000	0.244	0.295	0.117
3.7	0.021	0.004	0.008	0.016	0.007	0.027	0.003	0.000	0.143	0.274	0.000	0.246	0.299	0.118
3.71	0.018	0.003	0.007	0.014	0.006	0.023	0.003	0.000	0.144	0.278	0.000	0.248	0.303	0.119
3.72	0.016	0.003	0.006	0.012	0.005	0.020	0.002	0.000	0.145	0.281	0.000	0.250	0.306	0.119
3.73	0.014	0.018	0.019	0.010	0.030	0.034	0.018	0.034	0.132	0.256	0.025	0.227	0.307	0.108
3.74	0.012	0.084	0.079	0.009	0.139	0.101	0.088	0.077	0.114	0.222	0.057	0.197	0.308	0.094
3.75	0.010	0.140	0.129	0.008	0.229	0.159	0.148	0.114	0.099	0.193	0.085	0.171	0.308	0.082
3.76	0.009	0.187	0.172	0.007	0.303	0.207	0.197	0.145	0.086	0.167	0.108	0.149	0.309	0.071
3.77	0.008	0.223	0.205	0.006	0.359	0.243	0.236	0.172	0.075	0.145	0.128	0.129	0.309	0.061
3.78	0.007	0.194	0.178	0.005	0.312	0.211	0.204	0.194	0.065	0.126	0.145	0.112	0.309	0.053
3.79	0.006	0.168	0.154	0.004	0.271	0.183	0.177	0.214	0.056	0.109	0.160	0.097	0.309	0.046
3.8	0.005	0.146	0.134	0.004	0.235	0.159	0.154	0.230	0.049	0.095	0.173	0.084	0.310	0.040
3.81	0.004	0.126	0.116	0.003	0.204	0.138	0.134	0.221	0.042	0.082	0.166	0.073	0.288	0.035
3.82	0.004	0.110	0.101	0.003	0.177	0.120	0.116	0.191	0.037	0.071	0.144	0.063	0.250	0.030
3.83	0.003	0.095	0.088	0.002	0.153	0.104	0.101	0.166	0.032	0.062	0.125	0.055	0.217	0.026
3.84	0.003	0.087	0.085	0.002	0.141	0.100	0.091	0.144	0.028	0.054	0.108	0.048	0.188	0.023
3.85	0.002	0.096	0.117	0.002	0.158	0.134	0.095	0.125	0.024	0.047	0.094	0.041	0.163	0.020
3.86	0.002	0.104	0.144	0.002	0.173	0.162	0.099	0.108	0.021	0.040	0.082	0.036	0.142	0.017
3.87	0.002	0.110	0.167	0.001	0.186	0.186	0.102	0.094	0.018	0.035	0.071	0.031	0.123	0.015
3.88	0.002	0.116	0.186	0.001	0.197	0.207	0.105	0.082	0.016	0.030	0.061	0.027	0.107	0.013
3.89	0.001	0.121	0.203	0.001	0.206	0.224	0.107	0.071	0.014	0.026	0.053	0.023	0.093	0.011
3.9	0.001	0.125	0.217	0.001	0.214	0.239	0.109	0.061	0.012	0.023	0.046	0.020	0.080	0.010
3.91	0.001	0.129	0.229	0.001	0.220	0.251	0.111	0.053	0.010	0.020	0.040	0.018	0.070	0.008
3.92	0.001	0.132	0.239	0.001	0.226	0.262	0.113	0.046	0.009	0.017	0.035	0.015	0.060	0.007
3.93	0.001	0.134	0.248	0.001	0.231	0.271	0.114	0.040	0.008	0.015	0.030	0.013	0.052	0.006
3.94	0.001	0.137	0.255	0.001	0.235	0.279	0.115	0.035	0.007	0.013	0.026	0.012	0.045	0.005
3.95	0.001	0.139	0.262	0.000	0.239	0.286	0.116	0.030	0.006	0.011	0.023	0.010	0.039	0.005
3.96	0.001	0.140	0.267	0.000	0.242	0.291	0.117	0.026	0.005	0.010	0.020	0.009	0.034	0.004
3.97	0.000	0.142	0.272	0.000	0.245	0.296	0.118	0.023	0.004	0.008	0.017	0.008	0.030	0.004
3.98	0.000	0.143	0.276	0.000	0.247	0.300	0.118	0.020	0.004	0.007	0.015	0.007	0.026	0.003
3.99	0.000	0.144	0.279	0.000	0.249	0.304	0.119	0.017	0.003	0.006	0.013	0.006	0.022	0.003
4	0.002	0.144	0.280	0.002	0.249	0.307	0.119	0.015	0.003	0.006	0.011	0.005	0.019	0.002
4.01	0.050	0.125	0.243	0.037	0.216	0.307	0.103	0.013	0.042	0.041	0.010	0.070	0.059	0.044
4.02	0.091	0.109	0.211	0.067	0.187	0.308	0.089	0.011	0.104	0.097	0.008	0.172	0.122	0.110
4.03	0.126	0.094	0.183	0.093	0.163	0.308	0.077	0.010	0.157	0.145	0.007	0.256	0.176	0.166
4.04	0.155	0.082	0.159	0.116	0.141	0.309	0.067	0.008	0.201	0.185	0.006	0.326	0.221	0.213
4.05	0.180	0.071	0.138	0.135	0.122	0.309	0.058	0.007	0.212	0.195	0.005	0.342	0.232	0.224
4.06	0.202	0.062	0.120	0.151	0.106	0.309	0.051	0.006	0.184	0.169	0.005	0.297	0.201	0.194
4.07	0.220	0.053	0.104	0.165	0.092	0.310	0.044	0.005	0.160	0.147	0.004	0.257	0.174	0.169
4.08	0.235	0.046	0.090	0.177	0.080	0.310	0.038	0.005	0.139	0.127	0.004	0.223	0.151	0.146
4.09	0.210	0.040	0.078	0.158	0.069	0.274	0.033	0.004	0.120	0.111	0.003	0.194	0.131	0.127
4.1	0.182	0.035	0.068	0.137	0.060	0.238	0.029	0.004	0.104	0.096	0.003	0.168	0.114	0.110
4.11	0.158	0.030	0.059	0.119	0.052	0.206	0.025	0.003	0.091	0.083	0.002	0.146	0.099	0.096
4.12	0.137	0.026	0.051	0.103	0.045	0.179	0.022	0.003	0.090	0.097	0.002	0.147	0.113	0.092
4.13	0.119	0.023	0.044	0.089	0.039	0.155	0.019	0.002	0.099	0.127	0.002	0.164	0.144	0.096
4.14	0.103	0.020	0.038	0.078	0.034	0.135	0.016	0.002	0.106	0.152	0.002	0.178	0.171	0.100
4.15	0.090	0.017	0.033	0.067	0.030	0.117	0.014	0.002	0.112	0.174	0.001	0.190	0.194	0.103
4.16	0.078	0.015	0.029	0.058	0.026	0.101	0.012	0.002	0.118	0.192	0.001	0.200	0.213	0.106
4.17	0.067	0.013	0.025	0.051	0.022	0.088	0.011	0.001	0.122	0.208	0.001	0.209	0.229	0.108
4.18	0.058	0.011	0.022	0.044	0.019	0.076	0.009	0.001	0.126	0.221	0.001	0.216	0.243	0.110
4.19	0.051	0.010	0.019	0.038	0.017	0.066	0.008	0.001	0.130	0.233	0.001	0.222	0.255	0.112
4.2	0.044	0.008	0.016	0.033	0.015	0.057	0.007	0.001	0.133	0.242	0.001	0.228	0.266	0.113
4.21	0.038	0.007	0.014	0.029	0.013	0.050	0.006	0.001	0.135	0.251	0.001	0.233	0.274	0.114
4.22	0.033	0.006	0.012	0.025	0.011	0.043	0.005	0.001	0.137	0.258	0.000	0.237	0.282	0.115
4.23	0.029	0.006	0.011	0.022	0.009	0.038	0.005	0.001	0.139	0.264	0.000	0.240	0.288	0.116
4.24	0.025	0.005	0.009	0.019	0.008	0.033	0.004	0.000	0.141	0.269	0.000	0.243	0.293	0.117
4.25	0.022	0.004	0.008	0.016	0.007	0.028	0.003	0.034	0.129	0.246	0.025	0.221	0.296	0.107
4.26	0.019	0.004	0.007	0.014	0.006	0.025	0.003	0.077	0.112	0.213	0.057	0.192	0.298	0.093
4.27	0.016	0.016	0.018	0.012	0.027	0.035	0.017	0.114	0.097	0.185	0.085	0.167	0.300	0.080
4.28	0.014	0.083	0.078	0.011	0.137	0.103	0.087	0.145	0.084	0.160	0.108	0.145	0.302	0.070
4.29	0.012	0.139	0.129	0.009	0.227	0.160	0.146	0.172	0.073	0.139	0.128	0.125	0.303	0.060
4.3	0.011	0.186	0.172	0.008	0.302	0.208	0.196	0.194	0.063	0.121	0.145	0.109	0.304	0.052
4.31	0.009	0.213	0.196	0.007	0.343	0.234	0.225	0.214	0.055	0.105	0.160	0.094	0.305	0.045
4.32	0.008	0.185	0.170	0.006	0.298	0.203	0.195	0.230	0.048	0.091	0.173	0.082	0.306	0.039
4.33	0.007	0.160	0.148	0.005	0.258	0.176	0.169	0.244	0.041	0.079	0.183	0.071	0.307	0.034
4.34	0.006	0.139	0.128	0.005	0.224	0.153	0.147	0.256	0.036	0.068	0.192	0.062	0.307	0.030
4.35	0.005	0.121	0.111	0.004	0.195	0.133	0.127	0.222	0.031	0.059	0.167	0.054	0.267	0.026
4.36	0.005	0.105	0.096	0.003	0.169	0.115	0.110	0.192	0.027	0.051	0.145	0.046	0.231	0.022
4.37	0.004	0.091	0.084	0.003	0.146	0.100	0.096	0.167	0.023	0.045	0.126	0.040	0.201	0.019
4.38	0.003	0.089	0.095	0.003	0.146	0.111	0.092	0.145	0.020	0.039	0.109	0.035	0.174	0.017
4.39	0.003	0.098	0.125	0.002	0.162	0.142	0.096	0.126	0.018	0.034	0.095	0.030	0.151	0.015
4.4	0.003	0.105	0.150	0.002	0.176	0.169	0.099	0.109	0.015	0.029	0.082	0.026	0.131	0.013
4.41	0.002	0.112	0.172	0.002	0.189	0.192	0.103	0.095	0.013	0.025	0.071	0.023	0.114	0.011
4.42	0.002	0.117	0.191	0.001	0.199	0.212	0.105	0.082	0.011	0.022	0.062	0.020	0.099	0.010
4.43	0.002	0.122	0.207	0.001	0.208	0.229	0.108	0.071	0.010	0.019	0.054	0.017	0.086	0.008
4.44	0.001	0.126	0.220	0.001	0.215	0.243	0.110	0.062	0.009	0.017	0.046	0.015	0.074	0.007
4.45	0.001	0.129	0.232	0.001	0.222	0.255	0.111	0.054	0.008	0.014	0.040	0.013	0.064	0.006
4.46	0.001	0.132	0.242	0.001	0.227	0.265	0.113	0.046	0.007	0.012	0.035	0.011	0.056	0.005
4.47	0.001	0.135	0.250	0.001	0.232	0.274	0.114	0.040	0.006	0.011	0.030	0.010	0.048	0.005
4.48	0.001	0.137	0.257	0.001	0.236	0.281	0.115	0.035	0.005	0.009	0.026	0.008	0.042	0.004
4.49	0.001	0.139	0.263	0.001	0.240	0.287	0.116	0.030	0.004	0.008	0.023	0.007	0.036	0.004
4.5	0.001	0.141	0.269	0.000	0.243	0.293	0.117	0.026	0.004	0.007	0.020	0.006	0.032	0.003
4.51	0.001	0.142	0.273	0.000	0.245	0.297	0.118	0.023	0.003	0.006	0.017	0.006	0.027	0.003
4.52	0.000	0.143	0.277	0.000	0.247	0.301	0.118	0.020	0.003	0.005	0.015	0.005	0.024	0.002
4.53	0.000	0.145	0.280	0.000	0.249	0.305	0.119	0.017	0.002	0.005	0.013	0.004	0.021	0.002
4.54	0.000	0.145	0.283	0.000	0.251	0.307	0.119	0.015	0.002	0.004	0.011	0.004	0.018	0.002
4.55	0.000	0.146	0.285	0.000	0.252	0.310	0.120	0.013	0.051	0.049	0.010	0.085	0.068	0.054
4.56	0.000	0.147	0.287	0.000	0.253	0.312	0.120	0.011	0.112	0.104	0.008	0.184	0.130	0.119
4.57	0.046	0.129	0.251	0.034	0.222	0.312	0.105	0.010	0.164	0.151	0.007	0.267	0.183	0.173
4.58	0.087	0.112	0.218	0.065	0.192	0.312	0.091	0.008	0.207	0.190	0.006	0.335	0.227	0.219
4.59	0.122	0.097	0.189	0.091	0.167	0.312	0.079	0.007	0.244	0.224	0.006	0.391	0.264	0.257
4.6	0.152	0.084	0.164	0.114	0.145	0.311	0.069	0.006	0.220	0.202	0.005	0.352	0.238	0.232
4.61	0.178	0.073	0.142	0.133	0.126	0.311	0.060	0.006	0.191	0.175	0.004	0.305	0.206	0.201
4.62	0.200	0.063	0.124	0.149	0.109	0.311	0.052	0.005	0.165	0.152	0.004	0.265	0.179	0.175
4.63	0.218	0.055	0.107	0.164	0.095	0.311	0.045	0.004	0.143	0.132	0.003	0.230	0.155	0.151
4.64	0.198	0.048	0.093	0.149	0.082	0.278	0.039	0.004	0.124	0.114	0.003	0.199	0.135	0.131
4.65	0.172	0.041	0.081	0.129	0.071	0.242	0.034	0.003	0.108	0.099	0.002	0.173	0.117	0.114
4.66	0.149	0.036	0.070	0.112	0.062	0.210	0.029	0.003	0.094	0.086	0.002	0.150	0.101	0.099
4.67	0.129	0.031	0.061	0.097	0.054	0.182	0.025	0.002	0.097	0.108	0.002	0.159	0.125	0.099
4.68	0.112	0.027	0.053	0.084	0.046	0.158	0.022	0.002	0.105	0.136	0.002	0.173	0.154	0.102
4.69	0.097	0.023	0.046	0.073	0.040	0.137	0.019	0.002	0.111	0.160	0.001	0.186	0.180	0.105
4.7	0.085	0.020	0.040	0.063	0.035	0.119	0.017	0.002	0.117	0.181	0.001	0.197	0.201	0.107
4.71	0.073	0.018	0.034	0.055	0.030	0.103	0.014	0.001	0.122	0.198	0.001	0.206	0.219	0.109
4.72	0.064	0.015	0.030	0.048	0.026	0.089	0.012	0.001	0.126	0.213	0.001	0.214	0.235	0.111
4.73	0.055	0.013	0.026	0.041	0.023	0.078	0.011	0.001	0.129	0.226	0.001	0.221	0.248	0.113
4.74	0.048	0.011	0.022	0.036	0.020	0.067	0.009	0.001	0.132	0.236	0.001	0.226	0.259	0.114
4.75	0.042	0.010	0.019	0.031	0.017	0.058	0.008	0.001	0.135	0.246	0.001	0.231	0.269	0.115
4.76	0.036	0.009	0.017	0.027	0.015	0.051	0.007	0.001	0.137	0.253	0.000	0.235	0.277	0.116
4.77	0.031	0.008	0.015	0.023	0.013	0.044	0.006	0.034	0.125	0.232	0.025	0.215	0.283	0.106
4.78	0.027	0.007	0.013	0.020	0.011	0.038	0.005	0.077	0.109	0.202	0.057	0.187	0.287	0.092
4.79	0.024	0.006	0.011	0.018	0.010	0.033	0.005	0.114	0.094	0.175	0.085	0.162	0.290	0.080
4.8	0.020	0.005	0.010	0.015	0.008	0.029	0.004	0.145	0.082	0.152	0.108	0.140	0.293	0.069
4.81	0.018	0.048	0.048	0.013	0.080	0.071	0.050	0.172	0.071	0.132	0.128	0.122	0.296	0.060
4.82	0.015	0.110	0.104	0.012	0.180	0.133	0.115	0.194	0.062	0.114	0.145	0.106	0.298	0.052
4.83	0.013	0.161	0.150	0.010	0.263	0.185	0.170	0.214	0.053	0.099	0.160	0.092	0.300	0.045
4.84	0.012	0.205	0.190	0.009	0.332	0.229	0.216	0.230	0.046	0.086	0.173	0.080	0.302	0.039
4.85	0.010	0.197	0.183	0.008	0.318	0.219	0.208	0.244	0.040	0.075	0.183	0.069	0.303	0.034
4.86	0.009	0.171	0.158	0.007	0.276	0.190	0.181	0.256	0.035	0.065	0.193	0.060	0.304	0.029
4.87	0.008	0.149	0.137	0.006	0.240	0.165	0.157	0.266	0.030	0.056	0.200	0.052	0.305	0.026
4.88	0.007	0.129	0.119	0.005	0.208	0.143	0.136	0.246	0.026	0.049	0.186	0.045	0.280	0.022
4.89	0.006	0.112	0.103	0.004	0.180	0.124	0.118	0.214	0.023	0.042	0.161	0.039	0.243	0.019
4.9	0.005	0.097	0.090	0.004	0.157	0.108	0.102	0.186	0.020	0.037	0.140	0.034	0.211	0.017
4.91	0.004	0.085	0.080	0.003	0.137	0.095	0.089	0.161	0.017	0.032	0.121	0.029	0.183	0.014
4.92	0.004	0.094	0.112	0.003	0.155	0.129	0.094	0.140	0.015	0.028	0.105	0.026	0.158	0.013
4.93	0.003	0.102	0.140	0.002	0.170	0.158	0.098	0.121	0.013	0.024	0.091	0.022	0.137	0.011
4.94	0.003	0.109	0.163	0.002	0.183	0.183	0.101	0.105	0.011	0.021	0.079	0.019	0.119	0.009
4.95	0.002	0.115	0.183	0.002	0.195	0.204	0.104	0.091	0.010	0.018	0.069	0.017	0.103	0.008
4.96	0.002	0.120	0.200	0.002	0.204	0.222	0.107	0.079	0.008	0.016	0.060	0.014	0.090	0.007
4.97	0.002	0.124	0.215	0.001	0.212	0.237	0.109	0.069	0.007	0.014	0.052	0.013	0.078	0.006
4.98	0.002	0.128	0.227	0.001	0.219	0.250	0.111	0.060	0.006	0.012	0.045	0.011	0.068	0.005
4.99	0.001	0.131	0.238	0.001	0.225	0.261	0.112	0.052	0.006	0.010	0.039	0.009	0.059	0.005
5	0.001	0.134	0.247	0.001	0.230	0.270	0.114	0.045	0.005	0.009	0.034	0.008	0.051	0.004
5.01	0.001	0.136	0.254	0.001	0.235	0.278	0.115	0.039	0.004	0.008	0.029	0.007	0.044	0.003
5.02	0.001	0.138	0.261	0.001	0.238	0.285	0.116	0.034	0.004	0.007	0.025	0.006	0.038	0.003
5.03	0.001	0.140	0.266	0.001	0.241	0.291	0.117	0.029	0.003	0.006	0.022	0.005	0.033	0.003
5.04	0.001	0.142	0.271	0.001	0.244	0.295	0.117	0.025	0.003	0.005	0.019	0.005	0.029	0.002
5.05	0.001	0.143	0.275	0.000	0.246	0.300	0.118	0.022	0.002	0.004	0.017	0.004	0.025	0.002
5.06	0.001	0.144	0.279	0.000	0.248	0.303	0.119	0.019	0.002	0.004	0.014	0.003	0.022	0.002
5.07	0.000	0.145	0.281	0.000	0.250	0.306	0.119	0.017	0.002	0.003	0.013	0.003	0.019	0.001
5.08	0.000	0.146	0.284	0.000	0.251	0.309	0.120	0.014	0.021	0.021	0.011	0.035	0.037	0.022
5.09	0.000	0.147	0.286	0.000	0.253	0.311	0.120	0.012	0.087	0.080	0.009	0.143	0.104	0.092
5.1	0.013	0.142	0.277	0.010	0.244	0.312	0.116	0.011	0.142	0.131	0.008	0.232	0.161	0.150
5.11	0.060	0.123	0.240	0.044	0.212	0.312	0.100	0.009	0.189	0.173	0.007	0.306	0.208	0.200
5.12	0.099	0.107	0.209	0.074	0.184	0.312	0.087	0.008	0.228	0.209	0.006	0.367	0.249	0.241
5.13	0.133	0.093	0.181	0.099	0.160	0.312	0.076	0.007	0.262	0.240	0.005	0.418	0.282	0.276
5.14	0.161	0.080	0.157	0.120	0.138	0.312	0.066	0.006	0.227	0.208	0.005	0.363	0.245	0.240
5.15	0.185	0.070	0.136	0.139	0.120	0.312	0.057	0.005	0.197	0.180	0.004	0.315	0.213	0.208
5.16	0.206	0.060	0.118	0.154	0.104	0.311	0.049	0.005	0.171	0.157	0.003	0.273	0.184	0.180
5.17	0.223	0.052	0.103	0.168	0.090	0.311	0.043	0.004	0.148	0.136	0.003	0.237	0.160	0.156
5.18	0.223	0.046	0.089	0.168	0.078	0.297	0.037	0.003	0.129	0.118	0.003	0.205	0.139	0.136
5.19	0.194	0.039	0.077	0.146	0.068	0.258	0.032	0.003	0.112	0.102	0.002	0.178	0.120	0.118
5.2	0.168	0.034	0.067	0.126	0.059	0.224	0.028	0.003	0.097	0.089	0.002	0.155	0.105	0.102
5.21	0.146	0.030	0.058	0.110	0.051	0.194	0.024	0.002	0.097	0.104	0.002	0.157	0.120	0.099
5.22	0.127	0.026	0.050	0.095	0.044	0.169	0.021	0.002	0.104	0.133	0.001	0.172	0.150	0.102
5.23	0.110	0.022	0.044	0.082	0.039	0.146	0.018	0.002	0.111	0.157	0.001	0.185	0.176	0.105
5.24	0.095	0.019	0.038	0.072	0.033	0.127	0.016	0.001	0.116	0.178	0.001	0.196	0.198	0.107
5.25	0.083	0.017	0.033	0.062	0.029	0.110	0.014	0.001	0.121	0.196	0.001	0.205	0.217	0.109
5.26	0.072	0.015	0.029	0.054	0.025	0.095	0.012	0.001	0.125	0.211	0.001	0.213	0.233	0.111
5.27	0.062	0.013	0.025	0.047	0.022	0.083	0.010	0.001	0.129	0.224	0.001	0.220	0.246	0.113
5.28	0.054	0.011	0.021	0.041	0.019	0.072	0.009	0.001	0.132	0.235	0.001	0.226	0.258	0.114
5.29	0.047	0.010	0.019	0.035	0.016	0.062	0.008	0.001	0.135	0.244	0.001	0.231	0.268	0.115
5.3	0.041	0.008	0.016	0.031	0.014	0.054	0.007	0.045	0.118	0.215	0.034	0.203	0.274	0.101
5.31	0.035	0.007	0.014	0.026	0.012	0.047	0.006	0.087	0.103	0.186	0.065	0.176	0.280	0.088
5.32	0.031	0.006	0.012	0.023	0.011	0.041	0.005	0.122	0.089	0.162	0.091	0.152	0.284	0.076
5.33	0.027	0.005	0.011	0.020	0.009	0.035	0.004	0.152	0.077	0.140	0.114	0.132	0.288	0.066
5.34	0.023	0.010	0.014	0.017	0.017	0.036	0.009	0.178	0.067	0.122	0.133	0.115	0.292	0.057
5.35	0.020	0.077	0.075	0.015	0.128	0.104	0.081	0.200	0.058	0.106	0.149	0.100	0.294	0.050
5.36	0.017	0.134	0.126	0.013	0.220	0.160	0.141	0.218	0.050	0.092	0.164	0.086	0.297	0.043
5.37	0.015	0.182	0.169	0.011	0.296	0.208	0.192	0.234	0.044	0.079	0.176	0.075	0.299	0.037
5.38	0.013	0.213	0.197	0.010	0.343	0.238	0.224	0.247	0.038	0.069	0.186	0.065	0.301	0.032
5.39	0.011	0.185	0.171	0.008	0.298	0.206	0.195	0.259	0.033	0.060	0.195	0.056	0.302	0.028
5.4	0.010	0.160	0.148	0.007	0.258	0.179	0.169	0.268	0.029	0.052	0.202	0.049	0.304	0.024
5.41	0.009	0.139	0.128	0.006	0.224	0.155	0.146	0.271	0.025	0.045	0.205	0.042	0.300	0.021
5.42	0.007	0.120	0.111	0.006	0.194	0.135	0.127	0.235	0.022	0.039	0.177	0.037	0.260	0.018
5.43	0.006	0.105	0.097	0.005	0.169	0.117	0.110	0.204	0.019	0.034	0.154	0.032	0.225	0.016
5.44	0.006	0.091	0.084	0.004	0.146	0.101	0.096	0.177	0.016	0.029	0.134	0.028	0.196	0.014
5.45	0.005	0.090	0.096	0.004	0.146	0.113	0.092	0.154	0.014	0.026	0.116	0.024	0.170	0.012
5.46	0.004	0.098	0.126	0.003	0.163	0.144	0.096	0.133	0.012	0.022	0.101	0.021	0.147	0.010
5.47	0.004	0.106	0.151	0.003	0.177	0.171	0.100	0.116	0.011	0.019	0.087	0.018	0.128	0.009
5.48	0.003	0.112	0.173	0.002	0.189	0.194	0.103	0.100	0.009	0.017	0.076	0.016	0.111	0.008
5.49	0.003	0.117	0.191	0.002	0.199	0.213	0.105	0.087	0.008	0.014	0.066	0.014	0.096	0.007
5.5	0.002	0.122	0.207	0.002	0.208	0.230	0.108	0.075	0.007	0.013	0.057	0.012	0.083	0.006
5.51	0.002	0.126	0.221	0.002	0.216	0.244	0.110	0.065	0.006	0.011	0.049	0.010	0.072	0.005
5.52	0.002	0.130	0.232	0.001	0.222	0.255	0.111	0.057	0.005	0.009	0.043	0.009	0.063	0.004
5.53	0.002	0.133	0.242	0.001	0.228	0.266	0.113	0.049	0.005	0.008	0.037	0.008	0.054	0.004
5.54	0.001	0.135	0.250	0.001	0.232	0.274	0.114	0.043	0.004	0.007	0.032	0.007	0.047	0.003
5.55	0.001	0.137	0.257	0.001	0.236	0.282	0.115	0.037	0.003	0.006	0.028	0.006	0.041	0.003
5.56	0.001	0.139	0.263	0.001	0.240	0.288	0.116	0.032	0.003	0.005	0.024	0.005	0.036	0.003
5.57	0.001	0.141	0.269	0.001	0.243	0.293	0.117	0.028	0.003	0.005	0.021	0.004	0.031	0.002
5.58	0.001	0.142	0.273	0.001	0.245	0.298	0.118	0.024	0.002	0.004	0.018	0.004	0.027	0.002
5.59	0.001	0.143	0.277	0.000	0.247	0.301	0.118	0.021	0.002	0.003	0.016	0.003	0.023	0.002
5.6	0.001	0.145	0.280	0.000	0.249	0.305	0.119	0.018	0.002	0.003	0.014	0.003	0.020	0.001
5.61	0.000	0.145	0.283	0.000	0.251	0.308	0.119	0.016	0.001	0.003	0.012	0.002	0.017	0.001
5.62	0.000	0.146	0.285	0.000	0.252	0.310	0.120	0.014	0.054	0.050	0.010	0.089	0.071	0.057
5.63	0.000	0.147	0.287	0.000	0.253	0.312	0.120	0.012	0.114	0.105	0.009	0.188	0.133	0.121
5.64	0.037	0.132	0.259	0.027	0.228	0.312	0.108	0.010	0.165	0.152	0.008	0.269	0.185	0.175
5.65	0.079	0.115	0.225	0.059	0.198	0.312	0.094	0.009	0.209	0.191	0.007	0.337	0.229	0.220
5.66	0.116	0.100	0.195	0.086	0.172	0.312	0.081	0.008	0.245	0.224	0.006	0.393	0.266	0.259
5.67	0.147	0.086	0.169	0.109	0.149	0.312	0.071	0.007	0.228	0.209	0.005	0.365	0.247	0.241
5.68	0.173	0.075	0.147	0.129	0.129	0.312	0.061	0.006	0.198	0.181	0.004	0.317	0.214	0.209
5.69	0.196	0.065	0.127	0.146	0.112	0.312	0.053	0.005	0.172	0.157	0.004	0.275	0.186	0.181
5.7	0.215	0.056	0.110	0.161	0.097	0.311	0.046	0.004	0.149	0.137	0.003	0.239	0.161	0.157
5.71	0.209	0.049	0.096	0.156	0.084	0.291	0.040	0.004	0.129	0.118	0.003	0.207	0.140	0.137
5.72	0.181	0.042	0.083	0.136	0.073	0.252	0.035	0.003	0.112	0.103	0.003	0.180	0.121	0.118
5.73	0.157	0.037	0.072	0.118	0.064	0.219	0.030	0.003	0.097	0.089	0.002	0.156	0.105	0.103
5.74	0.136	0.032	0.063	0.102	0.055	0.190	0.026	0.002	0.096	0.102	0.002	0.156	0.119	0.099
5.75	0.118	0.028	0.054	0.089	0.048	0.165	0.023	0.002	0.104	0.131	0.002	0.171	0.149	0.102
5.76	0.103	0.024	0.047	0.077	0.042	0.143	0.020	0.002	0.111	0.156	0.001	0.184	0.175	0.105
5.77	0.089	0.021	0.041	0.067	0.036	0.124	0.017	0.002	0.116	0.177	0.001	0.195	0.197	0.107
5.78	0.077	0.018	0.035	0.058	0.031	0.108	0.015	0.001	0.121	0.195	0.001	0.205	0.216	0.109
5.79	0.067	0.016	0.031	0.050	0.027	0.093	0.013	0.001	0.125	0.210	0.001	0.213	0.232	0.111
5.8	0.058	0.014	0.027	0.044	0.024	0.081	0.011	0.001	0.129	0.223	0.001	0.220	0.246	0.113
5.81	0.050	0.012	0.023	0.038	0.020	0.070	0.010	0.001	0.132	0.234	0.001	0.225	0.257	0.114
5.82	0.044	0.010	0.020	0.033	0.018	0.061	0.008	0.001	0.135	0.244	0.001	0.230	0.267	0.115
5.83	0.038	0.009	0.017	0.028	0.015	0.053	0.007	0.001	0.137	0.252	0.001	0.235	0.276	0.116
5.84	0.033	0.008	0.015	0.025	0.013	0.046	0.006	0.043	0.121	0.224	0.032	0.208	0.281	0.103
5.85	0.029	0.007	0.013	0.021	0.012	0.040	0.005	0.085	0.105	0.194	0.063	0.180	0.286	0.089
5.86	0.025	0.006	0.011	0.019	0.010	0.035	0.005	0.120	0.091	0.168	0.090	0.157	0.289	0.077
5.87	0.021	0.005	0.010	0.016	0.009	0.030	0.004	0.151	0.079	0.146	0.112	0.136	0.293	0.067
5.88	0.019	0.046	0.046	0.014	0.076	0.070	0.048	0.176	0.069	0.127	0.132	0.118	0.295	0.058
5.89	0.016	0.108	0.102	0.012	0.177	0.132	0.113	0.198	0.060	0.110	0.148	0.102	0.298	0.050
5.9	0.014	0.160	0.149	0.011	0.260	0.184	0.168	0.217	0.052	0.095	0.163	0.089	0.300	0.044
5.91	0.012	0.204	0.189	0.009	0.329	0.228	0.215	0.233	0.045	0.083	0.175	0.077	0.301	0.038
5.92	0.011	0.198	0.183	0.008	0.320	0.220	0.209	0.246	0.039	0.072	0.185	0.067	0.303	0.033
5.93	0.009	0.172	0.159	0.007	0.277	0.191	0.181	0.258	0.034	0.062	0.194	0.058	0.304	0.029
5.94	0.008	0.149	0.138	0.006	0.241	0.166	0.157	0.268	0.029	0.054	0.202	0.050	0.305	0.025
5.95	0.007	0.129	0.120	0.005	0.209	0.144	0.137	0.249	0.025	0.047	0.188	0.044	0.280	0.022
5.96	0.006	0.112	0.104	0.004	0.181	0.125	0.118	0.216	0.022	0.041	0.163	0.038	0.243	0.019
5.97	0.005	0.097	0.090	0.004	0.157	0.108	0.103	0.187	0.019	0.035	0.141	0.033	0.211	0.016
5.98	0.005	0.085	0.079	0.003	0.137	0.094	0.089	0.163	0.017	0.031	0.123	0.028	0.183	0.014
5.99	0.004	0.094	0.111	0.003	0.155	0.129	0.094	0.141	0.014	0.027	0.106	0.025	0.159	0.012
6	0.003	0.102	0.139	0.003	0.170	0.158	0.098	0.122	0.012	0.023	0.092	0.021	0.138	0.011
6.01	0.003	0.109	0.162	0.002	0.183	0.182	0.101	0.106	0.011	0.020	0.080	0.019	0.120	0.009
6.02	0.003	0.115	0.182	0.002	0.194	0.203	0.104	0.092	0.009	0.017	0.069	0.016	0.104	0.008
6.03	0.002	0.120	0.200	0.002	0.204	0.221	0.107	0.080	0.008	0.015	0.060	0.014	0.090	0.007
6.04	0.002	0.124	0.214	0.001	0.212	0.237	0.109	0.069	0.007	0.013	0.052	0.012	0.078	0.006
6.05	0.002	0.128	0.227	0.001	0.219	0.250	0.111	0.060	0.006	0.011	0.045	0.011	0.068	0.005
6.06	0.001	0.131	0.237	0.001	0.225	0.261	0.112	0.052	0.005	0.010	0.039	0.009	0.059	0.005
6.07	0.001	0.134	0.246	0.001	0.230	0.270	0.114	0.045	0.005	0.009	0.034	0.008	0.051	0.004
6.08	0.001	0.136	0.254	0.001	0.234	0.278	0.115	0.039	0.004	0.007	0.030	0.007	0.044	0.003
6.09	0.001	0.138	0.261	0.001	0.238	0.285	0.116	0.034	0.003	0.006	0.026	0.006	0.038	0.003
6.1	0.001	0.140	0.266	0.001	0.241	0.290	0.117	0.030	0.003	0.006	0.022	0.005	0.033	0.003
6.11	0.001	0.142	0.271	0.001	0.244	0.295	0.117	0.026	0.003	0.005	0.019	0.004	0.029	0.002
6.12	0.001	0.143	0.275	0.000	0.246	0.300	0.118	0.022	0.002	0.004	0.017	0.004	0.025	0.002
6.13	0.001	0.144	0.278	0.000	0.248	0.303	0.119	0.019	0.002	0.004	0.015	0.003	0.022	0.002
6.14	0.000	0.145	0.281	0.000	0.250	0.306	0.119	0.017	0.002	0.003	0.013	0.003	0.019	0.001
6.15	0.000	0.146	0.284	0.000	0.251	0.309	0.120	0.015	0.019	0.019	0.011	0.032	0.035	0.020
6.16	0.000	0.147	0.286	0.000	0.253	0.311	0.120	0.013	0.085	0.079	0.010	0.140	0.102	0.090
6.17	0.012	0.142	0.278	0.009	0.245	0.312	0.116	0.011	0.141	0.129	0.008	0.230	0.159	0.149
6.18	0.059	0.123	0.241	0.043	0.213	0.312	0.101	0.009	0.188	0.172	0.007	0.304	0.207	0.198
6.19	0.098	0.107	0.209	0.073	0.185	0.312	0.088	0.008	0.227	0.208	0.006	0.366	0.248	0.240
6.2	0.132	0.093	0.182	0.098	0.160	0.312	0.076	0.007	0.251	0.230	0.005	0.402	0.271	0.265
6.21	0.160	0.081	0.158	0.120	0.139	0.312	0.066	0.006	0.218	0.200	0.005	0.348	0.235	0.230
6.22	0.185	0.070	0.137	0.138	0.121	0.312	0.057	0.005	0.189	0.173	0.004	0.302	0.204	0.199
6.23	0.205	0.061	0.119	0.154	0.105	0.311	0.050	0.005	0.164	0.150	0.004	0.262	0.177	0.173
6.24	0.223	0.053	0.103	0.167	0.091	0.311	0.043	0.004	0.142	0.130	0.003	0.227	0.154	0.150
6.25	0.203	0.046	0.089	0.152	0.079	0.279	0.037	0.004	0.123	0.113	0.003	0.197	0.133	0.130
6.26	0.176	0.040	0.077	0.132	0.068	0.242	0.032	0.003	0.107	0.098	0.002	0.171	0.116	0.113
6.27	0.153	0.034	0.067	0.115	0.059	0.210	0.028	0.003	0.093	0.085	0.002	0.149	0.100	0.098
6.28	0.132	0.030	0.058	0.099	0.051	0.182	0.024	0.002	0.099	0.113	0.002	0.162	0.130	0.100
6.29	0.115	0.026	0.051	0.086	0.045	0.158	0.021	0.002	0.107	0.141	0.002	0.176	0.159	0.103
6.3	0.100	0.022	0.044	0.075	0.039	0.137	0.018	0.002	0.113	0.164	0.001	0.188	0.183	0.106
6.31	0.086	0.019	0.038	0.065	0.034	0.119	0.016	0.001	0.118	0.184	0.001	0.199	0.204	0.108
6.32	0.075	0.017	0.033	0.056	0.029	0.103	0.014	0.001	0.123	0.201	0.001	0.208	0.222	0.110
6.33	0.065	0.015	0.029	0.049	0.025	0.089	0.012	0.001	0.127	0.215	0.001	0.215	0.237	0.112
6.34	0.056	0.013	0.025	0.042	0.022	0.078	0.010	0.001	0.130	0.228	0.001	0.222	0.250	0.113
6.35	0.049	0.011	0.022	0.037	0.019	0.067	0.009	0.001	0.133	0.238	0.001	0.227	0.261	0.114
6.36	0.042	0.010	0.019	0.032	0.017	0.058	0.008	0.001	0.135	0.247	0.001	0.232	0.270	0.115
6.37	0.037	0.008	0.016	0.028	0.014	0.051	0.007	0.035	0.123	0.226	0.026	0.211	0.277	0.105
6.38	0.032	0.007	0.014	0.024	0.012	0.044	0.006	0.078	0.107	0.196	0.058	0.183	0.282	0.091
6.39	0.028	0.006	0.012	0.021	0.011	0.038	0.005	0.115	0.093	0.170	0.085	0.159	0.286	0.079
6.4	0.024	0.005	0.011	0.018	0.009	0.033	0.004	0.146	0.081	0.148	0.109	0.138	0.290	0.068
6.41	0.021	0.016	0.019	0.016	0.027	0.040	0.016	0.172	0.070	0.128	0.129	0.120	0.293	0.059
6.42	0.018	0.082	0.079	0.014	0.136	0.107	0.086	0.195	0.061	0.111	0.146	0.104	0.296	0.052
6.43	0.016	0.138	0.130	0.012	0.227	0.163	0.146	0.214	0.053	0.096	0.160	0.090	0.298	0.045
6.44	0.014	0.186	0.172	0.010	0.301	0.211	0.196	0.230	0.046	0.084	0.173	0.078	0.300	0.039
6.45	0.012	0.210	0.195	0.009	0.340	0.235	0.222	0.244	0.040	0.073	0.184	0.068	0.302	0.034
6.46	0.010	0.183	0.169	0.008	0.295	0.203	0.193	0.256	0.034	0.063	0.193	0.059	0.303	0.029
6.47	0.009	0.158	0.147	0.007	0.256	0.177	0.167	0.266	0.030	0.055	0.201	0.051	0.304	0.025
6.48	0.008	0.137	0.127	0.006	0.222	0.153	0.145	0.266	0.026	0.047	0.201	0.044	0.297	0.022
6.49	0.007	0.119	0.110	0.005	0.192	0.133	0.126	0.231	0.022	0.041	0.174	0.038	0.258	0.019
6.5	0.006	0.103	0.096	0.004	0.167	0.115	0.109	0.200	0.019	0.036	0.151	0.033	0.224	0.017
6.51	0.005	0.090	0.083	0.004	0.145	0.100	0.095	0.174	0.017	0.031	0.131	0.029	0.194	0.014
6.52	0.004	0.090	0.098	0.003	0.147	0.115	0.092	0.151	0.015	0.027	0.114	0.025	0.168	0.012
6.53	0.004	0.099	0.128	0.003	0.164	0.146	0.096	0.131	0.013	0.023	0.099	0.022	0.146	0.011
6.54	0.003	0.106	0.153	0.002	0.178	0.173	0.100	0.113	0.011	0.020	0.086	0.019	0.127	0.009
6.55	0.003	0.112	0.174	0.002	0.190	0.195	0.103	0.098	0.010	0.018	0.074	0.016	0.110	0.008
6.56	0.002	0.118	0.193	0.002	0.200	0.214	0.106	0.085	0.008	0.015	0.064	0.014	0.095	0.007
6.57	0.002	0.122	0.208	0.002	0.209	0.231	0.108	0.074	0.007	0.013	0.056	0.012	0.083	0.006
6.58	0.002	0.126	0.222	0.001	0.216	0.244	0.110	0.064	0.006	0.011	0.049	0.011	0.072	0.005
6.59	0.002	0.130	0.233	0.001	0.223	0.256	0.112	0.056	0.005	0.010	0.042	0.009	0.062	0.005
6.6	0.001	0.133	0.243	0.001	0.228	0.266	0.113	0.048	0.005	0.009	0.037	0.008	0.054	0.004
6.61	0.001	0.135	0.251	0.001	0.233	0.275	0.114	0.042	0.004	0.007	0.032	0.007	0.047	0.003
6.62	0.001	0.137	0.258	0.001	0.237	0.282	0.115	0.036	0.004	0.006	0.027	0.006	0.041	0.003
6.63	0.001	0.139	0.264	0.001	0.240	0.288	0.116	0.032	0.003	0.006	0.024	0.005	0.035	0.003
6.64	0.001	0.141	0.269	0.001	0.243	0.293	0.117	0.027	0.003	0.005	0.021	0.005	0.031	0.002
6.65	0.001	0.142	0.273	0.001	0.245	0.298	0.118	0.024	0.002	0.004	0.018	0.004	0.027	0.002
6.66	0.001	0.144	0.277	0.000	0.248	0.302	0.118	0.021	0.002	0.004	0.016	0.003	0.023	0.002
6.67	0.001	0.145	0.280	0.000	0.249	0.305	0.119	0.018	0.002	0.003	0.014	0.003	0.020	0.001
6.68	0.000	0.145	0.283	0.000	0.251	0.308	0.119	0.016	0.002	0.003	0.012	0.003	0.017	0.001
6.69	0.000	0.146	0.285	0.000	0.252	0.310	0.120	0.013	0.059	0.055	0.010	0.097	0.075	0.062
6.7	0.000	0.147	0.287	0.000	0.253	0.312	0.120	0.012	0.118	0.109	0.009	0.194	0.137	0.125
6.71	0.040	0.131	0.256	0.030	0.226	0.312	0.107	0.010	0.169	0.155	0.008	0.275	0.188	0.179
6.72	0.082	0.114	0.222	0.061	0.196	0.312	0.093	0.009	0.211	0.194	0.007	0.341	0.232	0.223
6.73	0.118	0.099	0.193	0.088	0.170	0.312	0.081	0.008	0.247	0.227	0.006	0.396	0.268	0.261
6.74	0.149	0.086	0.167	0.111	0.148	0.312	0.070	0.007	0.231	0.212	0.005	0.370	0.250	0.244
6.75	0.175	0.074	0.145	0.131	0.128	0.312	0.061	0.006	0.201	0.184	0.004	0.321	0.217	0.212
6.76	0.197	0.064	0.126	0.148	0.111	0.312	0.053	0.005	0.174	0.160	0.004	0.279	0.188	0.184
6.77	0.216	0.056	0.109	0.162	0.096	0.311	0.046	0.004	0.151	0.138	0.003	0.242	0.163	0.160
6.78	0.216	0.048	0.095	0.162	0.084	0.296	0.040	0.004	0.131	0.120	0.003	0.210	0.142	0.138
6.79	0.187	0.042	0.082	0.140	0.073	0.257	0.034	0.003	0.114	0.104	0.002	0.182	0.123	0.120
6.8	0.162	0.036	0.071	0.122	0.063	0.223	0.030	0.003	0.099	0.090	0.002	0.158	0.107	0.104
6.81	0.141	0.032	0.062	0.106	0.055	0.194	0.026	0.002	0.096	0.100	0.002	0.155	0.116	0.099
6.82	0.122	0.027	0.054	0.092	0.047	0.168	0.022	0.002	0.104	0.129	0.002	0.170	0.147	0.102
6.83	0.106	0.024	0.047	0.080	0.041	0.146	0.019	0.002	0.110	0.154	0.001	0.183	0.173	0.105
6.84	0.092	0.021	0.040	0.069	0.036	0.126	0.017	0.002	0.116	0.176	0.001	0.195	0.196	0.107
6.85	0.080	0.018	0.035	0.060	0.031	0.110	0.015	0.001	0.121	0.194	0.001	0.204	0.215	0.109
6.86	0.069	0.016	0.030	0.052	0.027	0.095	0.013	0.001	0.125	0.209	0.001	0.212	0.231	0.111
6.87	0.060	0.014	0.026	0.045	0.023	0.083	0.011	0.001	0.129	0.222	0.001	0.219	0.245	0.113
6.88	0.052	0.012	0.023	0.039	0.020	0.072	0.010	0.001	0.132	0.234	0.001	0.225	0.257	0.114
6.89	0.045	0.010	0.020	0.034	0.018	0.062	0.008	0.001	0.134	0.243	0.001	0.230	0.267	0.115
6.9	0.039	0.009	0.017	0.029	0.015	0.054	0.007	0.008	0.134	0.246	0.006	0.230	0.275	0.114
6.91	0.034	0.008	0.015	0.026	0.013	0.047	0.006	0.055	0.116	0.213	0.041	0.199	0.280	0.099
6.92	0.030	0.007	0.013	0.022	0.011	0.041	0.005	0.095	0.101	0.185	0.070	0.173	0.285	0.086
6.93	0.026	0.006	0.011	0.019	0.010	0.035	0.005	0.129	0.087	0.160	0.096	0.150	0.289	0.074
6.94	0.022	0.005	0.010	0.017	0.009	0.031	0.004	0.158	0.076	0.139	0.118	0.130	0.292	0.064
6.95	0.019	0.051	0.051	0.014	0.085	0.075	0.053	0.183	0.066	0.121	0.137	0.113	0.295	0.056
6.96	0.017	0.112	0.106	0.013	0.184	0.137	0.118	0.204	0.057	0.105	0.153	0.098	0.297	0.048
6.97	0.015	0.163	0.152	0.011	0.266	0.188	0.172	0.221	0.050	0.091	0.166	0.085	0.299	0.042
6.98	0.013	0.207	0.191	0.009	0.334	0.232	0.218	0.237	0.043	0.079	0.178	0.074	0.301	0.037
6.99	0.011	0.196	0.181	0.008	0.316	0.218	0.207	0.250	0.037	0.068	0.188	0.064	0.302	0.032
7	0.009	0.170	0.157	0.007	0.274	0.189	0.179	0.261	0.032	0.059	0.196	0.055	0.304	0.027
7.01	0.008	0.148	0.136	0.006	0.238	0.164	0.156	0.270	0.028	0.052	0.204	0.048	0.305	0.024
7.02	0.007	0.128	0.118	0.005	0.206	0.143	0.135	0.247	0.024	0.045	0.187	0.042	0.277	0.021
7.03	0.006	0.111	0.103	0.005	0.179	0.124	0.117	0.215	0.021	0.039	0.162	0.036	0.240	0.018
7.04	0.005	0.096	0.089	0.004	0.155	0.107	0.102	0.186	0.018	0.034	0.140	0.031	0.208	0.016
7.05	0.005	0.086	0.081	0.003	0.138	0.098	0.090	0.161	0.016	0.029	0.122	0.027	0.181	0.014
7.06	0.004	0.095	0.114	0.003	0.156	0.131	0.094	0.140	0.014	0.025	0.106	0.024	0.157	0.012
7.07	0.004	0.103	0.141	0.003	0.171	0.160	0.098	0.122	0.012	0.022	0.092	0.021	0.136	0.010
7.08	0.003	0.109	0.164	0.002	0.184	0.184	0.101	0.105	0.010	0.019	0.080	0.018	0.118	0.009
7.09	0.003	0.115	0.184	0.002	0.195	0.205	0.104	0.091	0.009	0.017	0.069	0.015	0.102	0.008
7.1	0.002	0.120	0.201	0.002	0.205	0.223	0.107	0.079	0.008	0.014	0.060	0.013	0.089	0.007
7.11	0.002	0.124	0.215	0.001	0.213	0.238	0.109	0.069	0.007	0.012	0.052	0.012	0.077	0.006
7.12	0.002	0.128	0.228	0.001	0.220	0.251	0.111	0.060	0.006	0.011	0.045	0.010	0.067	0.005
7.13	0.001	0.131	0.238	0.001	0.225	0.261	0.112	0.052	0.005	0.009	0.039	0.009	0.058	0.004
7.14	0.001	0.134	0.247	0.001	0.230	0.271	0.114	0.045	0.004	0.008	0.034	0.008	0.050	0.004
7.15	0.001	0.136	0.255	0.001	0.235	0.279	0.115	0.039	0.004	0.007	0.029	0.007	0.044	0.003
7.16	0.001	0.138	0.261	0.001	0.238	0.285	0.116	0.034	0.003	0.006	0.026	0.006	0.038	0.003
7.17	0.001	0.140	0.267	0.001	0.242	0.291	0.117	0.029	0.003	0.005	0.022	0.005	0.033	0.002
7.18	0.001	0.142	0.271	0.001	0.244	0.296	0.117	0.025	0.003	0.005	0.019	0.004	0.029	0.002
7.19	0.001	0.143	0.275	0.000	0.246	0.300	0.118	0.022	0.002	0.004	0.017	0.004	0.025	0.002
7.2	0.001	0.144	0.279	0.000	0.248	0.303	0.119	0.019	0.002	0.003	0.014	0.003	0.021	0.002
7.21	0.000	0.145	0.282	0.000	0.250	0.306	0.119	0.017	0.002	0.003	0.013	0.003	0.019	0.001
7.22	0.000	0.146	0.284	0.000	0.252	0.309	0.120	0.014	0.025	0.024	0.011	0.041	0.041	0.026
7.23	0.000	0.147	0.286	0.000	0.253	0.311	0.120	0.013	0.090	0.083	0.009	0.148	0.108	0.095
7.24	0.016	0.141	0.275	0.012	0.242	0.312	0.115	0.011	0.145	0.133	0.008	0.237	0.164	0.153
7.25	0.062	0.122	0.239	0.046	0.210	0.312	0.100	0.009	0.191	0.175	0.007	0.310	0.211	0.202
7.26	0.101	0.106	0.207	0.075	0.182	0.312	0.086	0.008	0.230	0.211	0.006	0.370	0.251	0.243
7.27	0.134	0.092	0.180	0.100	0.158	0.312	0.075	0.007	0.248	0.227	0.005	0.397	0.268	0.262
7.28	0.163	0.080	0.156	0.121	0.137	0.312	0.065	0.006	0.215	0.197	0.005	0.344	0.233	0.227
7.29	0.187	0.069	0.135	0.139	0.119	0.312	0.056	0.005	0.187	0.171	0.004	0.299	0.202	0.197
7.3	0.207	0.060	0.117	0.155	0.103	0.311	0.049	0.005	0.162	0.148	0.003	0.259	0.175	0.171
7.31	0.224	0.052	0.102	0.168	0.090	0.311	0.043	0.004	0.141	0.129	0.003	0.225	0.152	0.148
7.32	0.201	0.045	0.088	0.151	0.078	0.276	0.037	0.003	0.122	0.112	0.003	0.195	0.132	0.129
7.33	0.174	0.039	0.077	0.131	0.068	0.239	0.032	0.003	0.106	0.097	0.002	0.169	0.114	0.112
7.34	0.151	0.034	0.066	0.113	0.059	0.207	0.028	0.003	0.092	0.084	0.002	0.147	0.099	0.097
7.35	0.131	0.029	0.058	0.098	0.051	0.180	0.024	0.002	0.100	0.116	0.002	0.163	0.133	0.100
7.36	0.114	0.026	0.050	0.085	0.044	0.156	0.021	0.002	0.107	0.143	0.001	0.177	0.161	0.103
7.37	0.099	0.022	0.043	0.074	0.038	0.135	0.018	0.002	0.113	0.166	0.001	0.189	0.185	0.106
7.38	0.086	0.019	0.038	0.064	0.033	0.118	0.016	0.001	0.119	0.185	0.001	0.200	0.206	0.108
7.39	0.074	0.017	0.033	0.056	0.029	0.102	0.014	0.001	0.123	0.202	0.001	0.208	0.223	0.110
7.4	0.064	0.014	0.028	0.048	0.025	0.088	0.012	0.001	0.127	0.216	0.001	0.216	0.238	0.112
7.41	0.056	0.013	0.025	0.042	0.022	0.077	0.010	0.001	0.130	0.228	0.001	0.222	0.251	0.113
7.42	0.048	0.011	0.021	0.036	0.019	0.067	0.009	0.001	0.133	0.239	0.001	0.228	0.262	0.114
7.43	0.042	0.009	0.018	0.032	0.016	0.058	0.008	0.001	0.136	0.248	0.001	0.232	0.271	0.116
7.44	0.036	0.008	0.016	0.027	0.014	0.050	0.007	0.034	0.124	0.227	0.026	0.212	0.278	0.105
7.45	0.032	0.007	0.014	0.024	0.012	0.043	0.006	0.078	0.107	0.197	0.058	0.184	0.282	0.091
7.46	0.027	0.006	0.012	0.021	0.011	0.038	0.005	0.114	0.093	0.171	0.085	0.160	0.287	0.079
7.47	0.024	0.005	0.010	0.018	0.009	0.033	0.004	0.145	0.081	0.148	0.108	0.139	0.290	0.069
7.48	0.021	0.018	0.022	0.016	0.031	0.043	0.018	0.172	0.070	0.129	0.129	0.120	0.293	0.060
7.49	0.018	0.085	0.081	0.013	0.140	0.109	0.089	0.195	0.061	0.112	0.146	0.104	0.296	0.052
7.5	0.016	0.140	0.131	0.012	0.229	0.165	0.148	0.214	0.053	0.097	0.160	0.090	0.298	0.045
7.51	0.013	0.187	0.174	0.010	0.304	0.212	0.197	0.230	0.046	0.084	0.173	0.078	0.300	0.039
7.52	0.012	0.209	0.194	0.009	0.338	0.233	0.221	0.244	0.040	0.073	0.184	0.068	0.302	0.034
7.53	0.010	0.182	0.168	0.008	0.293	0.202	0.192	0.256	0.034	0.063	0.193	0.059	0.303	0.029
7.54	0.009	0.158	0.146	0.007	0.254	0.176	0.166	0.266	0.030	0.055	0.201	0.051	0.304	0.025
7.55	0.008	0.137	0.127	0.006	0.221	0.152	0.144	0.264	0.026	0.048	0.200	0.044	0.296	0.022
7.56	0.007	0.119	0.110	0.005	0.191	0.132	0.125	0.229	0.023	0.041	0.173	0.039	0.257	0.019
7.57	0.006	0.103	0.095	0.004	0.166	0.115	0.109	0.199	0.020	0.036	0.150	0.033	0.223	0.017
7.58	0.005	0.089	0.083	0.004	0.144	0.099	0.094	0.173	0.017	0.031	0.130	0.029	0.193	0.014
7.59	0.004	0.091	0.099	0.003	0.148	0.116	0.092	0.150	0.015	0.027	0.113	0.025	0.168	0.012
7.6	0.004	0.099	0.129	0.003	0.164	0.147	0.096	0.130	0.013	0.023	0.098	0.022	0.145	0.011
7.61	0.003	0.106	0.154	0.002	0.178	0.173	0.100	0.113	0.011	0.020	0.085	0.019	0.126	0.009
7.62	0.003	0.113	0.175	0.002	0.190	0.196	0.103	0.098	0.010	0.018	0.074	0.016	0.109	0.008
7.63	0.002	0.118	0.193	0.002	0.200	0.215	0.106	0.085	0.008	0.015	0.064	0.014	0.095	0.007
7.64	0.002	0.123	0.209	0.002	0.209	0.231	0.108	0.074	0.007	0.013	0.056	0.012	0.082	0.006
7.65	0.002	0.126	0.222	0.001	0.216	0.245	0.110	0.064	0.006	0.011	0.048	0.011	0.071	0.005
7.66	0.002	0.130	0.233	0.001	0.223	0.257	0.112	0.055	0.005	0.010	0.042	0.009	0.062	0.005
7.67	0.001	0.133	0.243	0.001	0.228	0.267	0.113	0.048	0.005	0.009	0.036	0.008	0.054	0.004
7.68	0.001	0.135	0.251	0.001	0.233	0.275	0.114	0.042	0.004	0.008	0.031	0.007	0.047	0.003
7.69	0.001	0.138	0.258	0.001	0.237	0.282	0.115	0.036	0.004	0.007	0.027	0.006	0.040	0.003
7.7	0.001	0.139	0.264	0.001	0.240	0.288	0.116	0.031	0.003	0.006	0.024	0.005	0.035	0.003
7.71	0.001	0.141	0.269	0.001	0.243	0.294	0.117	0.027	0.003	0.005	0.021	0.005	0.030	0.002
7.72	0.001	0.142	0.273	0.001	0.245	0.298	0.118	0.024	0.002	0.004	0.018	0.004	0.026	0.002
7.73	0.001	0.144	0.277	0.000	0.248	0.302	0.118	0.021	0.002	0.004	0.015	0.003	0.023	0.002
7.74	0.001	0.145	0.280	0.000	0.249	0.305	0.119	0.018	0.002	0.003	0.013	0.003	0.020	0.001
7.75	0.000	0.146	0.283	0.000	0.251	0.308	0.119	0.015	0.002	0.003	0.012	0.003	0.017	0.001
7.76	0.000	0.146	0.285	0.000	0.252	0.310	0.120	0.013	0.061	0.057	0.010	0.101	0.078	0.064
7.77	0.000	0.147	0.287	0.000	0.253	0.312	0.120	0.012	0.120	0.111	0.009	0.197	0.139	0.127
7.78	0.042	0.130	0.255	0.031	0.225	0.312	0.107	0.010	0.170	0.156	0.008	0.277	0.190	0.180
7.79	0.084	0.113	0.221	0.062	0.195	0.312	0.092	0.009	0.213	0.195	0.007	0.343	0.233	0.225
7.8	0.119	0.098	0.192	0.089	0.169	0.312	0.080	0.008	0.248	0.228	0.006	0.398	0.269	0.262
7.81	0.150	0.085	0.167	0.112	0.147	0.312	0.070	0.007	0.230	0.211	0.005	0.368	0.249	0.243
7.82	0.176	0.074	0.144	0.131	0.127	0.312	0.060	0.006	0.199	0.183	0.004	0.319	0.216	0.211
7.83	0.198	0.064	0.125	0.148	0.111	0.312	0.052	0.005	0.173	0.159	0.004	0.277	0.187	0.183
7.84	0.217	0.056	0.109	0.162	0.096	0.311	0.045	0.004	0.150	0.138	0.003	0.240	0.162	0.158
7.85	0.214	0.048	0.094	0.160	0.083	0.294	0.039	0.004	0.130	0.119	0.003	0.208	0.141	0.137
7.86	0.185	0.042	0.082	0.139	0.072	0.255	0.034	0.003	0.113	0.104	0.002	0.181	0.122	0.119
7.87	0.161	0.036	0.071	0.121	0.063	0.221	0.030	0.003	0.098	0.090	0.002	0.157	0.106	0.103
7.88	0.140	0.032	0.062	0.105	0.054	0.192	0.026	0.002	0.096	0.102	0.002	0.156	0.118	0.099
7.89	0.121	0.027	0.053	0.091	0.047	0.167	0.022	0.002	0.104	0.131	0.002	0.171	0.149	0.102
7.9	0.105	0.024	0.046	0.079	0.041	0.145	0.019	0.002	0.111	0.156	0.001	0.184	0.175	0.105
7.91	0.091	0.021	0.040	0.068	0.035	0.125	0.017	0.002	0.116	0.177	0.001	0.195	0.197	0.107
7.92	0.079	0.018	0.035	0.059	0.031	0.109	0.015	0.001	0.121	0.195	0.001	0.205	0.216	0.109
7.93	0.069	0.015	0.030	0.052	0.027	0.094	0.013	0.001	0.125	0.210	0.001	0.213	0.232	0.111
7.94	0.060	0.013	0.026	0.045	0.023	0.082	0.011	0.001	0.129	0.223	0.001	0.219	0.245	0.113
7.95	0.052	0.012	0.023	0.039	0.020	0.071	0.010	0.001	0.132	0.234	0.001	0.225	0.257	0.114
7.96	0.045	0.010	0.020	0.034	0.017	0.062	0.008	0.001	0.135	0.244	0.001	0.230	0.267	0.115
7.97	0.039	0.009	0.017	0.029	0.015	0.053	0.007	0.011	0.133	0.243	0.008	0.227	0.275	0.113
7.98	0.034	0.008	0.015	0.025	0.013	0.046	0.006	0.058	0.115	0.211	0.043	0.197	0.280	0.098
7.99	0.029	0.007	0.013	0.022	0.011	0.040	0.005	0.097	0.100	0.183	0.072	0.171	0.285	0.085
8	0.025	0.006	0.011	0.019	0.010	0.035	0.005	0.131	0.087	0.159	0.098	0.148	0.289	0.074
8.01	0.022	0.005	0.010	0.017	0.009	0.030	0.004	0.160	0.075	0.138	0.119	0.129	0.292	0.064
8.02	0.019	0.055	0.054	0.014	0.091	0.079	0.057	0.184	0.065	0.120	0.138	0.112	0.295	0.055
8.03	0.017	0.115	0.109	0.012	0.189	0.140	0.121	0.205	0.057	0.104	0.154	0.097	0.297	0.048
8.04	0.014	0.166	0.155	0.011	0.271	0.191	0.175	0.223	0.049	0.090	0.167	0.084	0.299	0.042
8.05	0.012	0.209	0.194	0.009	0.338	0.234	0.221	0.238	0.043	0.078	0.179	0.073	0.301	0.036
8.06	0.011	0.194	0.180	0.008	0.313	0.216	0.205	0.250	0.037	0.068	0.188	0.063	0.302	0.031
8.07	0.009	0.169	0.156	0.007	0.272	0.188	0.178	0.261	0.032	0.059	0.197	0.055	0.304	0.027
8.08	0.008	0.146	0.135	0.006	0.236	0.163	0.154	0.271	0.028	0.051	0.204	0.048	0.305	0.024
8.09	0.007	0.127	0.117	0.005	0.205	0.141	0.134	0.245	0.024	0.044	0.185	0.041	0.274	0.020
8.1	0.006	0.110	0.102	0.005	0.178	0.123	0.116	0.213	0.021	0.038	0.161	0.036	0.238	0.018
8.11	0.005	0.096	0.088	0.004	0.154	0.106	0.101	0.185	0.018	0.033	0.139	0.031	0.206	0.015
8.12	0.005	0.086	0.084	0.003	0.139	0.100	0.090	0.160	0.016	0.029	0.121	0.027	0.179	0.013
8.13	0.004	0.095	0.115	0.003	0.157	0.133	0.094	0.139	0.014	0.025	0.105	0.023	0.155	0.012
8.14	0.003	0.103	0.142	0.003	0.172	0.162	0.098	0.121	0.012	0.022	0.091	0.020	0.135	0.010
8.15	0.003	0.110	0.165	0.002	0.185	0.186	0.102	0.105	0.010	0.019	0.079	0.018	0.117	0.009
8.16	0.003	0.115	0.185	0.002	0.196	0.206	0.104	0.091	0.009	0.016	0.068	0.015	0.101	0.008
8.17	0.002	0.120	0.202	0.002	0.205	0.224	0.107	0.079	0.008	0.014	0.059	0.013	0.088	0.007
8.18	0.002	0.125	0.216	0.001	0.213	0.239	0.109	0.068	0.007	0.012	0.052	0.012	0.076	0.006
8.19	0.002	0.128	0.228	0.001	0.220	0.251	0.111	0.059	0.006	0.011	0.045	0.010	0.066	0.005
8.2	0.001	0.132	0.239	0.001	0.226	0.262	0.112	0.051	0.005	0.009	0.039	0.009	0.057	0.004
8.21	0.001	0.134	0.247	0.001	0.231	0.271	0.114	0.045	0.004	0.008	0.034	0.008	0.050	0.004
8.22	0.001	0.137	0.255	0.001	0.235	0.279	0.115	0.039	0.004	0.007	0.029	0.007	0.043	0.003
8.23	0.001	0.139	0.261	0.001	0.239	0.286	0.116	0.034	0.003	0.006	0.025	0.006	0.038	0.003
8.24	0.001	0.140	0.267	0.001	0.242	0.291	0.117	0.029	0.003	0.005	0.022	0.005	0.033	0.002
8.25	0.001	0.142	0.272	0.001	0.244	0.296	0.117	0.025	0.002	0.005	0.019	0.004	0.028	0.002
8.26	0.001	0.143	0.276	0.000	0.247	0.300	0.118	0.022	0.002	0.004	0.017	0.004	0.025	0.002
8.27	0.001	0.144	0.279	0.000	0.249	0.304	0.119	0.019	0.002	0.003	0.014	0.003	0.021	0.002
8.28	0.000	0.145	0.282	0.000	0.250	0.307	0.119	0.016	0.002	0.003	0.012	0.003	0.018	0.001
8.29	0.000	0.146	0.284	0.000	0.252	0.309	0.120	0.014	0.029	0.028	0.011	0.048	0.045	0.031
8.3	0.000	0.147	0.286	0.000	0.253	0.311	0.120	0.012	0.094	0.086	0.009	0.154	0.111	0.099
8.31	0.019	0.139	0.273	0.014	0.240	0.312	0.114	0.011	0.148	0.136	0.008	0.241	0.167	0.156
8.32	0.065	0.121	0.237	0.048	0.209	0.312	0.099	0.009	0.194	0.178	0.007	0.314	0.213	0.205
8.33	0.103	0.105	0.205	0.077	0.181	0.312	0.086	0.008	0.232	0.213	0.006	0.374	0.253	0.245
8.34	0.136	0.091	0.178	0.101	0.157	0.312	0.074	0.007	0.246	0.225	0.005	0.393	0.266	0.259
8.35	0.164	0.079	0.154	0.122	0.136	0.312	0.065	0.006	0.213	0.195	0.005	0.341	0.230	0.225
8.36	0.188	0.069	0.134	0.140	0.118	0.312	0.056	0.005	0.185	0.169	0.004	0.296	0.200	0.195
8.37	0.208	0.059	0.116	0.156	0.103	0.311	0.049	0.005	0.160	0.147	0.003	0.257	0.173	0.169
8.38	0.225	0.052	0.101	0.169	0.089	0.311	0.042	0.004	0.139	0.127	0.003	0.223	0.150	0.147
8.39	0.198	0.045	0.088	0.149	0.077	0.273	0.037	0.003	0.121	0.111	0.003	0.193	0.131	0.127
8.4	0.172	0.039	0.076	0.129	0.067	0.237	0.032	0.003	0.105	0.096	0.002	0.168	0.113	0.111
8.41	0.149	0.034	0.066	0.112	0.058	0.205	0.028	0.003	0.092	0.086	0.002	0.148	0.102	0.097
8.42	0.129	0.029	0.057	0.097	0.050	0.178	0.024	0.002	0.101	0.118	0.002	0.164	0.135	0.101
8.43	0.112	0.025	0.050	0.084	0.044	0.154	0.021	0.002	0.108	0.144	0.001	0.178	0.163	0.104
8.44	0.097	0.022	0.043	0.073	0.038	0.134	0.018	0.002	0.114	0.167	0.001	0.190	0.187	0.106
8.45	0.085	0.019	0.037	0.063	0.033	0.116	0.016	0.001	0.119	0.187	0.001	0.200	0.207	0.108
8.46	0.073	0.017	0.032	0.055	0.029	0.101	0.014	0.001	0.123	0.203	0.001	0.209	0.225	0.110
8.47	0.064	0.014	0.028	0.048	0.025	0.088	0.012	0.001	0.127	0.217	0.001	0.216	0.239	0.112
8.48	0.055	0.012	0.024	0.041	0.021	0.076	0.010	0.001	0.131	0.229	0.001	0.223	0.252	0.113
8.49	0.048	0.011	0.021	0.036	0.019	0.066	0.009	0.001	0.133	0.239	0.001	0.228	0.263	0.115
8.5	0.042	0.009	0.018	0.031	0.016	0.057	0.008	0.001	0.136	0.248	0.001	0.233	0.272	0.116
8.51	0.036	0.008	0.016	0.027	0.014	0.050	0.007	0.037	0.123	0.225	0.027	0.211	0.278	0.104
8.52	0.031	0.007	0.014	0.023	0.012	0.043	0.006	0.080	0.107	0.195	0.059	0.183	0.283	0.090
8.53	0.027	0.006	0.012	0.020	0.011	0.037	0.005	0.116	0.092	0.170	0.086	0.159	0.287	0.079
8.54	0.024	0.005	0.010	0.018	0.009	0.032	0.004	0.147	0.080	0.147	0.110	0.138	0.291	0.068
8.55	0.020	0.023	0.026	0.015	0.038	0.047	0.023	0.173	0.070	0.128	0.130	0.119	0.294	0.059
8.56	0.018	0.088	0.084	0.013	0.146	0.113	0.093	0.196	0.060	0.111	0.147	0.104	0.296	0.051
8.57	0.015	0.143	0.134	0.012	0.235	0.168	0.151	0.215	0.052	0.096	0.161	0.090	0.298	0.044
8.58	0.013	0.190	0.176	0.010	0.308	0.215	0.200	0.231	0.045	0.083	0.173	0.078	0.300	0.039
8.59	0.012	0.208	0.192	0.009	0.335	0.231	0.219	0.245	0.039	0.072	0.184	0.068	0.302	0.033
8.6	0.010	0.180	0.167	0.008	0.291	0.201	0.190	0.257	0.034	0.063	0.193	0.059	0.303	0.029
8.61	0.009	0.156	0.145	0.007	0.252	0.174	0.165	0.266	0.030	0.054	0.201	0.051	0.304	0.025
8.62	0.008	0.136	0.125	0.006	0.219	0.151	0.143	0.262	0.026	0.047	0.198	0.044	0.293	0.022
8.63	0.007	0.118	0.109	0.005	0.190	0.131	0.124	0.227	0.022	0.041	0.172	0.038	0.254	0.019
8.64	0.006	0.102	0.094	0.004	0.165	0.114	0.108	0.197	0.019	0.036	0.149	0.033	0.221	0.016
8.65	0.005	0.089	0.082	0.004	0.143	0.099	0.093	0.171	0.017	0.031	0.129	0.029	0.191	0.014
8.66	0.004	0.091	0.101	0.003	0.149	0.118	0.092	0.148	0.015	0.027	0.112	0.025	0.166	0.012
8.67	0.004	0.099	0.130	0.003	0.165	0.149	0.097	0.129	0.013	0.023	0.097	0.022	0.144	0.011
8.68	0.003	0.107	0.155	0.002	0.179	0.175	0.100	0.112	0.011	0.020	0.084	0.019	0.125	0.009
8.69	0.003	0.113	0.176	0.002	0.191	0.197	0.103	0.097	0.010	0.017	0.073	0.016	0.108	0.008
8.7	0.002	0.118	0.194	0.002	0.201	0.216	0.106	0.084	0.008	0.015	0.063	0.014	0.094	0.007
8.71	0.002	0.123	0.210	0.002	0.209	0.232	0.108	0.073	0.007	0.013	0.055	0.012	0.082	0.006
8.72	0.002	0.127	0.223	0.001	0.217	0.246	0.110	0.063	0.006	0.011	0.048	0.011	0.071	0.005
8.73	0.002	0.130	0.234	0.001	0.223	0.257	0.112	0.055	0.005	0.010	0.041	0.009	0.061	0.005
8.74	0.001	0.133	0.244	0.001	0.228	0.267	0.113	0.048	0.005	0.009	0.036	0.008	0.053	0.004
8.75	0.001	0.136	0.252	0.001	0.233	0.275	0.114	0.041	0.004	0.007	0.031	0.007	0.046	0.003
8.76	0.001	0.138	0.259	0.001	0.237	0.283	0.115	0.036	0.004	0.006	0.027	0.006	0.040	0.003
8.77	0.001	0.140	0.264	0.001	0.240	0.289	0.116	0.031	0.003	0.006	0.023	0.005	0.035	0.003
8.78	0.001	0.141	0.269	0.001	0.243	0.294	0.117	0.027	0.003	0.005	0.020	0.005	0.030	0.002
8.79	0.001	0.142	0.274	0.001	0.246	0.298	0.118	0.023	0.002	0.004	0.018	0.004	0.026	0.002
8.8	0.001	0.144	0.277	0.000	0.248	0.302	0.118	0.020	0.002	0.004	0.015	0.003	0.023	0.002
8.81	0.001	0.145	0.280	0.000	0.249	0.305	0.119	0.018	0.002	0.003	0.013	0.003	0.020	0.001
8.82	0.000	0.146	0.283	0.000	0.251	0.308	0.119	0.015	0.002	0.003	0.012	0.003	0.017	0.001
8.83	0.000	0.146	0.285	0.000	0.252	0.310	0.120	0.013	0.065	0.060	0.010	0.107	0.082	0.069
8.84	0.000	0.147	0.287	0.000	0.253	0.312	0.120	0.012	0.124	0.114	0.009	0.203	0.142	0.131
8.85	0.044	0.129	0.253	0.033	0.223	0.312	0.106	0.010	0.173	0.159	0.008	0.282	0.193	0.183
8.86	0.086	0.112	0.219	0.064	0.193	0.312	0.092	0.009	0.215	0.197	0.007	0.347	0.235	0.227
8.87	0.121	0.097	0.190	0.090	0.168	0.312	0.079	0.008	0.250	0.230	0.006	0.401	0.271	0.265
8.88	0.152	0.084	0.165	0.113	0.146	0.312	0.069	0.007	0.227	0.208	0.005	0.364	0.246	0.240
8.89	0.177	0.073	0.143	0.132	0.126	0.312	0.060	0.006	0.197	0.181	0.004	0.316	0.213	0.208
8.9	0.199	0.064	0.124	0.149	0.110	0.311	0.052	0.005	0.171	0.157	0.004	0.274	0.185	0.181
8.91	0.218	0.055	0.108	0.163	0.095	0.311	0.045	0.004	0.149	0.136	0.003	0.238	0.161	0.157
8.92	0.211	0.048	0.093	0.159	0.082	0.291	0.039	0.004	0.129	0.118	0.003	0.206	0.139	0.136
8.93	0.183	0.041	0.081	0.138	0.072	0.253	0.034	0.003	0.112	0.102	0.002	0.179	0.121	0.118
8.94	0.159	0.036	0.070	0.119	0.062	0.219	0.029	0.003	0.097	0.089	0.002	0.155	0.105	0.102
8.95	0.138	0.031	0.061	0.104	0.054	0.190	0.026	0.002	0.097	0.104	0.002	0.157	0.120	0.099
8.96	0.120	0.027	0.053	0.090	0.047	0.165	0.022	0.002	0.104	0.133	0.002	0.172	0.150	0.102
8.97	0.104	0.024	0.046	0.078	0.041	0.143	0.019	0.002	0.111	0.157	0.001	0.185	0.176	0.105
8.98	0.090	0.020	0.040	0.068	0.035	0.124	0.017	0.002	0.117	0.178	0.001	0.196	0.198	0.107
8.99	0.078	0.018	0.035	0.059	0.031	0.108	0.014	0.001	0.121	0.196	0.001	0.205	0.217	0.109
9	0.068	0.015	0.030	0.051	0.026	0.093	0.013	0.001	0.125	0.211	0.001	0.213	0.233	0.111
9.01	0.059	0.013	0.026	0.044	0.023	0.081	0.011	0.001	0.129	0.224	0.001	0.220	0.246	0.113
9.02	0.051	0.012	0.023	0.038	0.020	0.070	0.009	0.001	0.132	0.235	0.001	0.226	0.258	0.114
9.03	0.044	0.010	0.020	0.033	0.017	0.061	0.008	0.001	0.135	0.244	0.001	0.231	0.268	0.115
9.04	0.038	0.009	0.017	0.029	0.015	0.053	0.007	0.015	0.131	0.241	0.011	0.225	0.275	0.111
9.05	0.033	0.008	0.015	0.025	0.013	0.046	0.006	0.061	0.114	0.209	0.045	0.195	0.281	0.097
9.06	0.029	0.007	0.013	0.022	0.011	0.040	0.005	0.100	0.099	0.181	0.074	0.169	0.285	0.084
9.07	0.025	0.006	0.011	0.019	0.010	0.035	0.005	0.133	0.086	0.157	0.099	0.147	0.289	0.073
9.08	0.022	0.005	0.010	0.016	0.008	0.030	0.004	0.162	0.074	0.136	0.121	0.127	0.292	0.063
9.09	0.019	0.060	0.059	0.014	0.099	0.084	0.062	0.186	0.064	0.118	0.139	0.111	0.295	0.055
9.1	0.016	0.119	0.112	0.012	0.196	0.144	0.125	0.206	0.056	0.103	0.155	0.096	0.297	0.047
9.11	0.014	0.170	0.158	0.011	0.276	0.194	0.179	0.224	0.049	0.089	0.168	0.083	0.299	0.041
9.12	0.012	0.212	0.196	0.009	0.342	0.237	0.224	0.239	0.042	0.077	0.179	0.072	0.301	0.036
9.13	0.011	0.192	0.178	0.008	0.310	0.214	0.203	0.251	0.037	0.067	0.189	0.063	0.303	0.031
9.14	0.009	0.167	0.154	0.007	0.269	0.186	0.176	0.262	0.032	0.058	0.198	0.054	0.304	0.027
9.15	0.008	0.145	0.134	0.006	0.233	0.161	0.153	0.271	0.027	0.050	0.205	0.047	0.305	0.023
9.16	0.007	0.126	0.116	0.005	0.203	0.140	0.132	0.243	0.024	0.044	0.183	0.041	0.272	0.020
9.17	0.006	0.109	0.101	0.005	0.176	0.121	0.115	0.211	0.021	0.038	0.159	0.035	0.236	0.018
9.18	0.005	0.095	0.087	0.004	0.152	0.105	0.100	0.183	0.018	0.033	0.138	0.031	0.204	0.015
9.19	0.005	0.087	0.086	0.003	0.141	0.102	0.090	0.159	0.016	0.029	0.120	0.027	0.177	0.013
9.2	0.004	0.096	0.117	0.003	0.158	0.135	0.095	0.138	0.014	0.025	0.104	0.023	0.154	0.011
9.21	0.003	0.104	0.144	0.003	0.173	0.163	0.099	0.119	0.012	0.022	0.090	0.020	0.133	0.010
9.22	0.003	0.110	0.167	0.002	0.186	0.187	0.102	0.104	0.010	0.019	0.078	0.017	0.116	0.009
9.23	0.003	0.116	0.186	0.002	0.196	0.208	0.105	0.090	0.009	0.016	0.068	0.015	0.100	0.007
9.24	0.002	0.121	0.203	0.002	0.206	0.225	0.107	0.078	0.008	0.014	0.059	0.013	0.087	0.007
9.25	0.002	0.125	0.217	0.001	0.214	0.240	0.109	0.068	0.007	0.012	0.051	0.011	0.076	0.006
9.26	0.002	0.129	0.229	0.001	0.220	0.252	0.111	0.059	0.006	0.011	0.044	0.010	0.066	0.005
9.27	0.001	0.132	0.239	0.001	0.226	0.263	0.112	0.051	0.005	0.009	0.038	0.009	0.057	0.004
9.28	0.001	0.134	0.248	0.001	0.231	0.272	0.114	0.044	0.004	0.008	0.033	0.007	0.049	0.004
9.29	0.001	0.137	0.256	0.001	0.235	0.279	0.115	0.038	0.004	0.007	0.029	0.006	0.043	0.003
9.3	0.001	0.139	0.262	0.001	0.239	0.286	0.116	0.033	0.003	0.006	0.025	0.006	0.037	0.003
9.31	0.001	0.140	0.267	0.001	0.242	0.292	0.117	0.029	0.003	0.005	0.022	0.005	0.032	0.002
9.32	0.001	0.142	0.272	0.001	0.245	0.296	0.118	0.025	0.002	0.005	0.019	0.004	0.028	0.002
9.33	0.001	0.143	0.276	0.000	0.247	0.300	0.118	0.022	0.002	0.004	0.016	0.004	0.024	0.002
9.34	0.001	0.144	0.279	0.000	0.249	0.304	0.119	0.019	0.002	0.003	0.014	0.003	0.021	0.002
9.35	0.000	0.145	0.282	0.000	0.250	0.307	0.119	0.016	0.002	0.003	0.012	0.003	0.018	0.001
9.36	0.000	0.146	0.284	0.000	0.252	0.309	0.120	0.014	0.034	0.032	0.011	0.057	0.050	0.036
9.37	0.000	0.147	0.286	0.000	0.253	0.311	0.120	0.012	0.098	0.090	0.009	0.161	0.116	0.103
9.38	0.023	0.138	0.270	0.017	0.238	0.312	0.113	0.011	0.152	0.139	0.008	0.247	0.170	0.160
9.39	0.068	0.120	0.234	0.050	0.206	0.312	0.098	0.009	0.197	0.180	0.007	0.319	0.217	0.208
9.4	0.106	0.104	0.203	0.079	0.179	0.312	0.085	0.008	0.235	0.215	0.006	0.378	0.255	0.248
9.41	0.138	0.090	0.176	0.103	0.155	0.312	0.074	0.007	0.243	0.223	0.005	0.389	0.263	0.256
9.42	0.166	0.078	0.153	0.124	0.135	0.312	0.064	0.006	0.211	0.193	0.005	0.337	0.228	0.222
9.43	0.189	0.068	0.133	0.142	0.117	0.312	0.055	0.005	0.183	0.167	0.004	0.292	0.198	0.193
9.44	0.209	0.059	0.115	0.157	0.101	0.311	0.048	0.005	0.159	0.145	0.003	0.254	0.171	0.167
9.45	0.226	0.051	0.100	0.169	0.088	0.311	0.042	0.004	0.138	0.126	0.003	0.220	0.149	0.145
9.46	0.196	0.044	0.087	0.147	0.076	0.270	0.036	0.003	0.119	0.109	0.003	0.191	0.129	0.126
9.47	0.170	0.038	0.075	0.128	0.066	0.234	0.031	0.003	0.104	0.095	0.002	0.166	0.112	0.109
9.48	0.147	0.033	0.065	0.111	0.057	0.203	0.027	0.003	0.093	0.089	0.002	0.149	0.104	0.097
9.49	0.128	0.029	0.057	0.096	0.050	0.176	0.024	0.002	0.101	0.120	0.002	0.165	0.137	0.101
