# Supplementary material for: Adaptive hindlimb split-belt treadmill walking in rats by controlling basic muscle activation patterns via phase resetting
Source: Sci Rep. 2018 Nov 26;8:17341. doi: 10.1038/s41598-018-35714-8 (PMC6255885; doi:10.1038/s41598-018-35714-8)
Supplement: Supplementary file 6 — Supplementary Dataset S2 [file 41598_2018_35714_MOESM6_ESM.zip › S2_Dataset/Simulation_with_phasereset_condition1_5x/oscillator.csv]

0	2.209	5.375
0.01	2.316	5.478
0.02	2.422	5.581
0.03	2.528	5.684
0.04	2.634	5.787
0.05	2.740	5.891
0.06	2.846	5.995
0.07	2.951	6.099
0.08	3.056	6.203
0.09	3.162	0.024
0.1	3.267	0.128
0.11	3.372	0.233
0.12	3.477	0.337
0.13	4.076	0.455
0.14	4.139	0.602
0.15	4.209	0.742
0.16	4.284	0.876
0.17	4.365	1.005
0.18	4.450	1.129
0.19	4.539	1.250
0.2	4.630	1.368
0.21	4.724	1.484
0.22	4.820	1.597
0.23	4.917	1.709
0.24	5.016	1.820
0.25	5.116	1.930
0.26	5.216	2.038
0.27	5.318	2.146
0.28	5.420	2.254
0.29	5.522	2.361
0.3	5.625	2.467
0.31	5.728	2.573
0.32	5.832	2.679
0.33	5.936	2.785
0.34	6.039	2.891
0.35	6.144	2.996
0.36	6.248	3.101
0.37	0.069	3.206
0.38	0.173	3.311
0.39	0.278	3.416
0.4	0.382	3.521
0.41	0.505	4.085
0.42	0.649	4.151
0.43	0.786	4.224
0.44	0.917	4.302
0.45	1.044	4.385
0.46	1.166	4.472
0.47	1.286	4.561
0.48	1.403	4.654
0.49	1.517	4.749
0.5	1.630	4.845
0.51	1.742	4.943
0.52	1.852	5.043
0.53	1.961	5.143
0.54	2.069	5.244
0.55	2.177	5.346
0.56	2.284	5.448
0.57	2.391	5.551
0.58	2.497	5.654
0.59	2.603	5.757
0.6	2.709	5.861
0.61	2.815	5.965
0.62	2.920	6.069
0.63	3.026	6.173
0.64	3.131	6.277
0.65	3.236	0.098
0.66	3.341	0.202
0.67	3.446	0.307
0.68	3.551	0.411
0.69	4.117	0.558
0.7	4.185	0.699
0.71	4.259	0.835
0.72	4.338	0.965
0.73	4.422	1.090
0.74	4.509	1.212
0.75	4.600	1.331
0.76	4.693	1.447
0.77	4.789	1.561
0.78	4.886	1.674
0.79	4.984	1.785
0.8	5.083	1.895
0.81	5.184	2.004
0.82	5.285	2.112
0.83	5.387	2.220
0.84	5.489	2.327
0.85	5.592	2.433
0.86	5.695	2.540
0.87	5.799	2.646
0.88	5.902	2.751
0.89	6.006	2.857
0.9	6.110	2.962
0.91	6.214	3.068
0.92	0.035	3.173
0.93	0.140	3.278
0.94	0.244	3.383
0.95	0.349	3.488
0.96	0.460	4.069
0.97	0.606	4.132
0.98	0.745	4.203
0.99	0.878	4.279
1	1.006	4.361
1.01	1.130	4.446
1.02	1.250	4.535
1.03	1.368	4.627
1.04	1.483	4.721
1.05	1.597	4.817
1.06	1.709	4.915
1.07	1.819	5.013
1.08	1.929	5.113
1.09	2.037	5.214
1.1	2.145	5.316
1.11	2.252	5.418
1.12	2.359	5.520
1.13	2.466	5.623
1.14	2.572	5.727
1.15	2.678	5.830
1.16	2.784	5.934
1.17	2.889	6.038
1.18	2.994	6.142
1.19	3.100	6.246
1.2	3.205	0.067
1.21	3.310	0.172
1.22	3.415	0.276
1.23	3.520	0.380
1.24	4.096	0.512
1.25	4.162	0.656
1.26	4.234	0.793
1.27	4.312	0.925
1.28	4.395	1.052
1.29	4.481	1.175
1.3	4.571	1.294
1.31	4.663	1.411
1.32	4.758	1.526
1.33	4.855	1.639
1.34	4.953	1.750
1.35	5.052	1.860
1.36	5.152	1.970
1.37	5.253	2.078
1.38	5.355	2.186
1.39	5.457	2.293
1.4	5.560	2.400
1.41	5.663	2.506
1.42	5.766	2.612
1.43	5.870	2.718
1.44	5.974	2.824
1.45	6.078	2.929
1.46	6.182	3.035
1.47	0.003	3.140
1.48	0.107	3.245
1.49	0.211	3.350
1.5	0.316	3.455
1.51	0.420	3.560
1.52	0.562	4.113
1.53	0.703	4.182
1.54	0.838	4.256
1.55	0.968	4.336
1.56	1.093	4.420
1.57	1.214	4.508
1.58	1.333	4.599
1.59	1.449	4.693
1.6	1.563	4.788
1.61	1.675	4.885
1.62	1.786	4.984
1.63	1.896	5.083
1.64	2.005	5.184
1.65	2.113	5.285
1.66	2.220	5.387
1.67	2.327	5.490
1.68	2.434	5.592
1.69	2.540	5.696
1.7	2.646	5.799
1.71	2.752	5.903
1.72	2.857	6.007
1.73	2.963	6.111
1.74	3.068	6.215
1.75	3.173	0.036
1.76	3.278	0.140
1.77	3.383	0.245
1.78	3.488	0.349
1.79	4.077	0.467
1.8	4.140	0.613
1.81	4.210	0.752
1.82	4.287	0.885
1.83	4.368	1.013
1.84	4.454	1.137
1.85	4.543	1.258
1.86	4.634	1.375
1.87	4.728	1.491
1.88	4.824	1.604
1.89	4.922	1.716
1.9	5.021	1.826
1.91	5.121	1.936
1.92	5.222	2.045
1.93	5.323	2.152
1.94	5.425	2.260
1.95	5.528	2.367
1.96	5.631	2.473
1.97	5.734	2.579
1.98	5.838	2.685
1.99	5.941	2.791
2	6.045	2.896
2.01	6.149	3.002
2.02	6.253	3.107
2.03	0.075	3.212
2.04	0.179	3.317
2.05	0.283	3.422
2.06	0.388	3.527
2.07	0.518	4.095
2.08	0.661	4.161
2.09	0.798	4.234
2.1	0.929	4.312
2.11	1.055	4.395
2.12	1.178	4.482
2.13	1.297	4.572
2.14	1.414	4.665
2.15	1.529	4.759
2.16	1.641	4.856
2.17	1.753	4.954
2.18	1.863	5.053
2.19	1.972	5.154
2.2	2.080	5.255
2.21	2.188	5.357
2.22	2.295	5.459
2.23	2.402	5.562
2.24	2.508	5.665
2.25	2.614	5.768
2.26	2.720	5.872
2.27	2.826	5.975
2.28	2.931	6.079
2.29	3.037	6.184
2.3	3.142	0.005
2.31	3.247	0.109
2.32	3.352	0.213
2.33	3.457	0.318
2.34	3.562	0.422
2.35	4.119	0.569
2.36	4.188	0.710
2.37	4.262	0.845
2.38	4.342	0.974
2.39	4.427	1.099
2.4	4.515	1.221
2.41	4.606	1.339
2.42	4.699	1.455
2.43	4.795	1.569
2.44	4.892	1.682
2.45	4.990	1.793
2.46	5.090	1.902
2.47	5.190	2.011
2.48	5.292	2.119
2.49	5.394	2.227
2.5	5.496	2.334
2.51	5.599	2.440
2.52	5.702	2.547
2.53	5.806	2.653
2.54	5.909	2.758
2.55	6.013	2.864
2.56	6.117	2.969
2.57	6.221	3.075
2.58	0.042	3.180
2.59	0.147	3.285
2.6	0.251	3.390
2.61	0.356	3.495
2.62	0.473	4.076
2.63	0.618	4.140
2.64	0.757	4.211
2.65	0.890	4.288
2.66	1.017	4.370
2.67	1.141	4.455
2.68	1.261	4.544
2.69	1.379	4.636
2.7	1.494	4.731
2.71	1.607	4.827
2.72	1.719	4.924
2.73	1.830	5.023
2.74	1.939	5.123
2.75	2.048	5.224
2.76	2.156	5.326
2.77	2.263	5.428
2.78	2.370	5.531
2.79	2.476	5.633
2.8	2.582	5.737
2.81	2.688	5.840
2.82	2.794	5.944
2.83	2.899	6.048
2.84	3.005	6.152
2.85	3.110	6.256
2.86	3.215	0.077
2.87	3.320	0.182
2.88	3.425	0.286
2.89	3.530	0.391
2.9	4.099	0.525
2.91	4.166	0.668
2.92	4.239	0.804
2.93	4.317	0.935
2.94	4.400	1.061
2.95	4.487	1.184
2.96	4.577	1.303
2.97	4.670	1.420
2.98	4.765	1.535
2.99	4.862	1.647
3	4.960	1.759
3.01	5.059	1.869
3.02	5.159	1.978
3.03	5.261	2.086
3.04	5.362	2.194
3.05	5.465	2.301
3.06	5.567	2.408
3.07	5.670	2.514
3.08	5.774	2.620
3.09	5.877	2.726
3.1	5.981	2.832
3.11	6.085	2.937
3.12	6.189	3.042
3.13	0.010	3.148
3.14	0.115	3.253
3.15	0.219	3.358
3.16	0.324	3.463
3.17	0.428	3.568
3.18	0.575	4.120
3.19	0.715	4.189
3.2	0.850	4.264
3.21	0.979	4.344
3.22	1.104	4.429
3.23	1.225	4.517
3.24	1.343	4.608
3.25	1.459	4.702
3.26	1.573	4.797
3.27	1.685	4.895
3.28	1.796	4.993
3.29	1.906	5.093
3.3	2.015	5.194
3.31	2.123	5.295
3.32	2.230	5.397
3.33	2.337	5.499
3.34	2.444	5.602
3.35	2.550	5.705
3.36	2.656	5.809
3.37	2.762	5.913
3.38	2.867	6.016
3.39	2.973	6.121
3.4	3.078	6.225
3.41	3.183	0.046
3.42	3.288	0.150
3.43	3.393	0.255
3.44	3.498	0.359
3.45	4.080	0.479
3.46	4.145	0.625
3.47	4.216	0.763
3.48	4.292	0.896
3.49	4.374	1.023
3.5	4.460	1.147
3.51	4.549	1.267
3.52	4.641	1.385
3.53	4.736	1.500
3.54	4.832	1.613
3.55	4.930	1.725
3.56	5.028	1.835
3.57	5.129	1.945
3.58	5.229	2.053
3.59	5.331	2.161
3.6	5.433	2.268
3.61	5.536	2.375
3.62	5.639	2.482
3.63	5.742	2.588
3.64	5.846	2.694
3.65	5.949	2.799
3.66	6.053	2.905
3.67	6.157	3.010
3.68	6.262	3.115
3.69	0.083	3.220
3.7	0.187	3.325
3.71	0.291	3.431
3.72	0.396	3.535
3.73	0.530	4.101
3.74	0.673	4.168
3.75	0.809	4.241
3.76	0.940	4.320
3.77	1.066	4.403
3.78	1.189	4.490
3.79	1.308	4.580
3.8	1.424	4.673
3.81	1.539	4.768
3.82	1.651	4.865
3.83	1.763	4.963
3.84	1.873	5.063
3.85	1.982	5.163
3.86	2.090	5.264
3.87	2.198	5.366
3.88	2.305	5.468
3.89	2.412	5.571
3.9	2.518	5.674
3.91	2.624	5.777
3.92	2.730	5.881
3.93	2.835	5.985
3.94	2.941	6.089
3.95	3.046	6.193
3.96	3.151	0.014
3.97	3.256	0.118
3.98	3.361	0.223
3.99	3.466	0.327
4	4.062	0.433
4.01	4.124	0.581
4.02	4.193	0.721
4.03	4.268	0.856
4.04	4.349	0.985
4.05	4.433	1.109
4.06	4.522	1.231
4.07	4.613	1.349
4.08	4.706	1.465
4.09	4.802	1.578
4.1	4.899	1.690
4.11	4.998	1.801
4.12	5.098	1.911
4.13	5.198	2.020
4.14	5.300	2.128
4.15	5.402	2.235
4.16	5.504	2.342
4.17	5.607	2.449
4.18	5.710	2.555
4.19	5.814	2.661
4.2	5.917	2.767
4.21	6.021	2.872
4.22	6.125	2.978
4.23	6.230	3.083
4.24	0.051	3.188
4.25	0.203	4.084
4.26	0.370	4.126
4.27	0.528	4.177
4.28	0.677	4.238
4.29	0.819	4.305
4.3	0.954	4.379
4.31	1.085	4.458
4.32	1.210	4.542
4.33	1.332	4.630
4.34	1.451	4.720
4.35	1.567	4.814
4.36	1.681	4.909
4.37	1.794	5.006
4.38	1.905	5.104
4.39	2.015	5.204
4.4	2.124	5.304
4.41	2.232	5.405
4.42	2.340	5.507
4.43	2.447	5.610
4.44	2.553	5.712
4.45	2.660	5.815
4.46	2.766	5.919
4.47	2.871	6.023
4.48	2.977	6.126
4.49	3.082	6.230
4.5	3.188	0.051
4.51	3.293	0.156
4.52	3.398	0.260
4.53	3.503	0.364
4.54	3.608	0.469
4.55	3.713	0.573
4.56	3.818	0.678
4.57	4.138	0.802
4.58	4.225	0.925
4.59	4.316	1.044
4.6	4.409	1.160
4.61	4.504	1.275
4.62	4.600	1.387
4.63	4.699	1.498
4.64	4.798	1.608
4.65	4.898	1.718
4.66	5.000	1.826
4.67	5.101	1.933
4.68	5.204	2.041
4.69	5.306	2.147
4.7	5.410	2.254
4.71	5.513	2.360
4.72	5.617	2.465
4.73	5.721	2.571
4.74	5.825	2.676
4.75	5.929	2.782
4.76	6.033	2.887
4.77	6.197	4.072
4.78	0.099	4.096
4.79	0.274	4.131
4.8	0.439	4.175
4.81	0.595	4.228
4.82	0.743	4.289
4.83	0.884	4.358
4.84	1.018	4.433
4.85	1.148	4.513
4.86	1.273	4.598
4.87	1.394	4.686
4.88	1.512	4.777
4.89	1.628	4.871
4.9	1.742	4.966
4.91	1.854	5.064
4.92	1.965	5.162
4.93	2.075	5.262
4.94	2.184	5.362
4.95	2.292	5.464
4.96	2.399	5.566
4.97	2.506	5.668
4.98	2.613	5.771
4.99	2.719	5.874
5	2.825	5.978
5.01	2.931	6.081
5.02	3.036	6.185
5.03	3.142	0.006
5.04	3.247	0.110
5.05	3.352	0.215
5.06	3.457	0.319
5.07	3.562	0.423
5.08	3.667	0.528
5.09	3.772	0.632
5.1	3.877	0.737
5.11	3.982	0.841
5.12	4.143	0.951
5.13	4.243	1.060
5.14	4.344	1.168
5.15	4.445	1.276
5.16	4.548	1.383
5.17	4.650	1.490
5.18	4.753	1.597
5.19	4.857	1.703
5.2	4.960	1.809
5.21	5.064	1.914
5.22	5.168	2.020
5.23	5.272	2.125
5.24	5.376	2.230
5.25	5.481	2.335
5.26	5.585	2.440
5.27	5.689	2.545
5.28	5.794	2.650
5.29	5.898	2.755
5.3	6.089	4.071
5.31	6.280	4.089
5.32	0.178	4.118
5.33	0.349	4.156
5.34	0.511	4.203
5.35	0.664	4.260
5.36	0.809	4.325
5.37	0.947	4.396
5.38	1.079	4.473
5.39	1.207	4.555
5.4	1.330	4.641
5.41	1.450	4.731
5.42	1.567	4.823
5.43	1.682	4.917
5.44	1.795	5.014
5.45	1.907	5.111
5.46	2.018	5.210
5.47	2.127	5.310
5.48	2.235	5.411
5.49	2.343	5.513
5.5	2.450	5.615
5.51	2.557	5.718
5.52	2.664	5.821
5.53	2.770	5.924
5.54	2.876	6.028
5.55	2.981	6.131
5.56	3.087	6.235
5.57	3.192	0.056
5.58	3.297	0.161
5.59	3.403	0.265
5.6	3.508	0.369
5.61	3.613	0.474
5.62	3.718	0.578
5.63	3.823	0.683
5.64	4.096	0.794
5.65	4.186	0.913
5.66	4.279	1.030
5.67	4.374	1.144
5.68	4.471	1.257
5.69	4.569	1.368
5.7	4.668	1.478
5.71	4.769	1.587
5.72	4.870	1.696
5.73	4.972	1.803
5.74	5.074	1.911
5.75	5.177	2.017
5.76	5.280	2.124
5.77	5.383	2.230
5.78	5.487	2.335
5.79	5.591	2.441
5.8	5.695	2.546
5.81	5.799	2.652
5.82	5.903	2.757
5.83	6.007	2.862
5.84	6.189	4.074
5.85	0.092	4.098
5.86	0.267	4.131
5.87	0.433	4.175
5.88	0.590	4.228
5.89	0.738	4.289
5.9	0.879	4.357
5.91	1.014	4.432
5.92	1.144	4.512
5.93	1.269	4.596
5.94	1.390	4.684
5.95	1.509	4.775
5.96	1.625	4.868
5.97	1.739	4.964
5.98	1.851	5.061
5.99	1.962	5.160
6	2.072	5.259
6.01	2.181	5.360
6.02	2.289	5.461
6.03	2.396	5.563
6.04	2.503	5.665
6.05	2.610	5.768
6.06	2.716	5.872
6.07	2.822	5.975
6.08	2.928	6.079
6.09	3.033	6.183
6.1	3.139	0.003
6.11	3.244	0.108
6.12	3.349	0.212
6.13	3.454	0.316
6.14	3.559	0.421
6.15	3.664	0.525
6.16	3.769	0.630
6.17	3.874	0.734
6.18	4.113	0.846
6.19	4.206	0.962
6.2	4.302	1.076
6.21	4.399	1.189
6.22	4.498	1.300
6.23	4.597	1.410
6.24	4.698	1.518
6.25	4.799	1.627
6.26	4.901	1.734
6.27	5.003	1.841
6.28	5.106	1.948
6.29	5.209	2.054
6.3	5.313	2.160
6.31	5.417	2.266
6.32	5.520	2.371
6.33	5.624	2.477
6.34	5.729	2.582
6.35	5.833	2.687
6.36	5.937	2.792
6.37	6.106	4.069
6.38	0.012	4.089
6.39	0.193	4.118
6.4	0.363	4.157
6.41	0.524	4.206
6.42	0.676	4.263
6.43	0.820	4.329
6.44	0.957	4.401
6.45	1.089	4.478
6.46	1.216	4.561
6.47	1.339	4.647
6.48	1.459	4.737
6.49	1.576	4.829
6.5	1.691	4.924
6.51	1.804	5.020
6.52	1.915	5.118
6.53	2.026	5.217
6.54	2.135	5.318
6.55	2.243	5.419
6.56	2.351	5.520
6.57	2.458	5.622
6.58	2.565	5.725
6.59	2.671	5.828
6.6	2.778	5.932
6.61	2.883	6.035
6.62	2.989	6.139
6.63	3.095	6.243
6.64	3.200	0.064
6.65	3.305	0.168
6.66	3.410	0.272
6.67	3.515	0.377
6.68	3.620	0.481
6.69	3.725	0.586
6.7	3.830	0.690
6.71	4.073	0.797
6.72	4.165	0.914
6.73	4.260	1.028
6.74	4.357	1.141
6.75	4.455	1.253
6.76	4.554	1.363
6.77	4.654	1.472
6.78	4.755	1.580
6.79	4.857	1.688
6.8	4.959	1.795
6.81	5.062	1.902
6.82	5.165	2.008
6.83	5.268	2.115
6.84	5.372	2.220
6.85	5.476	2.326
6.86	5.580	2.431
6.87	5.684	2.537
6.88	5.788	2.642
6.89	5.892	2.747
6.9	6.009	4.062
6.91	6.203	4.077
6.92	0.105	4.102
6.93	0.280	4.136
6.94	0.446	4.180
6.95	0.602	4.233
6.96	0.749	4.295
6.97	0.890	4.364
6.98	1.024	4.439
6.99	1.154	4.519
7	1.279	4.604
7.01	1.400	4.692
7.02	1.518	4.783
7.03	1.634	4.877
7.04	1.748	4.972
7.05	1.860	5.069
7.06	1.971	5.168
7.07	2.081	5.268
7.08	2.190	5.368
7.09	2.298	5.470
7.1	2.405	5.572
7.11	2.512	5.674
7.12	2.619	5.777
7.13	2.725	5.880
7.14	2.831	5.984
7.15	2.937	6.087
7.16	3.042	6.191
7.17	3.148	0.012
7.18	3.253	0.116
7.19	3.358	0.220
7.2	3.463	0.325
7.21	3.568	0.429
7.22	3.673	0.534
7.23	3.778	0.638
7.24	3.883	0.743
7.25	4.120	0.856
7.26	4.214	0.972
7.27	4.310	1.086
7.28	4.407	1.198
7.29	4.505	1.309
7.3	4.605	1.418
7.31	4.706	1.527
7.32	4.807	1.635
7.33	4.909	1.743
7.34	5.012	1.850
7.35	5.114	1.956
7.36	5.218	2.063
7.37	5.321	2.168
7.38	5.425	2.274
7.39	5.529	2.380
7.4	5.633	2.485
7.41	5.737	2.590
7.42	5.841	2.696
7.43	5.946	2.801
7.44	6.113	4.069
7.45	0.019	4.089
7.46	0.199	4.119
7.47	0.369	4.158
7.48	0.529	4.207
7.49	0.681	4.265
7.5	0.825	4.331
7.51	0.962	4.403
7.52	1.094	4.481
7.53	1.220	4.564
7.54	1.343	4.650
7.55	1.463	4.740
7.56	1.580	4.832
7.57	1.695	4.927
7.58	1.808	5.024
7.59	1.919	5.122
7.6	2.029	5.221
7.61	2.139	5.321
7.62	2.247	5.422
7.63	2.355	5.524
7.64	2.462	5.626
7.65	2.569	5.729
7.66	2.675	5.832
7.67	2.781	5.935
7.68	2.887	6.039
7.69	2.993	6.142
7.7	3.098	6.246
7.71	3.203	0.067
7.72	3.309	0.172
7.73	3.414	0.276
7.74	3.519	0.380
7.75	3.624	0.485
7.76	3.729	0.589
7.77	3.834	0.694
7.78	4.079	0.801
7.79	4.171	0.918
7.8	4.266	1.033
7.81	4.362	1.146
7.82	4.460	1.258
7.83	4.560	1.368
7.84	4.660	1.477
7.85	4.761	1.586
7.86	4.862	1.693
7.87	4.965	1.800
7.88	5.067	1.907
7.89	5.170	2.014
7.9	5.274	2.120
7.91	5.377	2.226
7.92	5.481	2.331
7.93	5.585	2.437
7.94	5.689	2.542
7.95	5.793	2.647
7.96	5.898	2.752
7.97	6.021	4.063
7.98	6.214	4.079
7.99	0.116	4.104
8	0.290	4.139
8.01	0.455	4.183
8.02	0.611	4.237
8.03	0.758	4.299
8.04	0.898	4.368
8.05	1.032	4.444
8.06	1.161	4.524
8.07	1.286	4.609
8.08	1.407	4.697
8.09	1.525	4.789
8.1	1.641	4.882
8.11	1.755	4.978
8.12	1.867	5.075
8.13	1.978	5.174
8.14	2.087	5.274
8.15	2.196	5.374
8.16	2.304	5.476
8.17	2.412	5.578
8.18	2.519	5.680
8.19	2.625	5.783
8.2	2.731	5.886
8.21	2.837	5.990
8.22	2.943	6.094
8.23	3.048	6.197
8.24	3.154	0.018
8.25	3.259	0.123
8.26	3.364	0.227
8.27	3.469	0.331
8.28	3.574	0.436
8.29	3.679	0.540
8.3	3.784	0.645
8.31	3.889	0.749
8.32	4.128	0.864
8.33	4.222	0.979
8.34	4.317	1.093
8.35	4.414	1.205
8.36	4.513	1.316
8.37	4.613	1.426
8.38	4.713	1.535
8.39	4.815	1.643
8.4	4.917	1.750
8.41	5.019	1.857
8.42	5.122	1.964
8.43	5.225	2.070
8.44	5.329	2.176
8.45	5.432	2.282
8.46	5.536	2.387
8.47	5.640	2.493
8.48	5.745	2.598
8.49	5.849	2.703
8.5	5.953	2.808
8.51	6.125	4.070
8.52	0.031	4.091
8.53	0.210	4.121
8.54	0.379	4.161
8.55	0.539	4.211
8.56	0.690	4.269
8.57	0.834	4.335
8.58	0.971	4.408
8.59	1.102	4.486
8.6	1.228	4.569
8.61	1.351	4.656
8.62	1.470	4.746
8.63	1.587	4.838
8.64	1.702	4.933
8.65	1.815	5.030
8.66	1.926	5.128
8.67	2.036	5.227
8.68	2.145	5.327
8.69	2.254	5.428
8.7	2.362	5.530
8.71	2.469	5.632
8.72	2.575	5.735
8.73	2.682	5.838
8.74	2.788	5.942
8.75	2.894	6.045
8.76	2.999	6.149
8.77	3.105	6.253
8.78	3.210	0.074
8.79	3.315	0.178
8.8	3.420	0.282
8.81	3.525	0.387
8.82	3.630	0.491
8.83	3.735	0.596
8.84	3.840	0.700
8.85	4.086	0.809
8.86	4.178	0.926
8.87	4.273	1.041
8.88	4.370	1.154
8.89	4.468	1.265
8.9	4.567	1.375
8.91	4.667	1.485
8.92	4.768	1.593
8.93	4.870	1.701
8.94	4.972	1.808
8.95	5.075	1.915
8.96	5.178	2.021
8.97	5.281	2.127
8.98	5.385	2.233
8.99	5.488	2.339
9	5.592	2.444
9.01	5.697	2.549
9.02	5.801	2.655
9.03	5.905	2.760
9.04	6.035	4.064
9.05	6.228	4.080
9.06	0.129	4.106
9.07	0.303	4.141
9.08	0.467	4.187
9.09	0.622	4.241
9.1	0.768	4.304
9.11	0.908	4.374
9.12	1.042	4.449
9.13	1.170	4.530
9.14	1.295	4.615
9.15	1.416	4.704
9.16	1.534	4.795
9.17	1.649	4.889
9.18	1.763	4.985
9.19	1.875	5.082
9.2	1.986	5.181
9.21	2.095	5.281
9.22	2.204	5.382
9.23	2.312	5.483
9.24	2.419	5.585
9.25	2.526	5.688
9.26	2.633	5.791
9.27	2.739	5.894
9.28	2.845	5.997
9.29	2.951	6.101
9.3	3.056	6.205
9.31	3.161	0.026
9.32	3.267	0.130
9.33	3.372	0.234
9.34	3.477	0.339
9.35	3.582	0.443
9.36	3.687	0.548
9.37	3.792	0.652
9.38	3.897	0.757
9.39	4.136	0.872
9.4	4.229	0.988
9.41	4.325	1.102
9.42	4.422	1.214
9.43	4.521	1.325
9.44	4.621	1.434
9.45	4.722	1.543
9.46	4.823	1.651
9.47	4.925	1.759
9.48	5.027	1.866
9.49	5.130	1.972
