# Supplementary material for: Adaptive hindlimb split-belt treadmill walking in rats by controlling basic muscle activation patterns via phase resetting
Source: Sci Rep. 2018 Nov 26;8:17341. doi: 10.1038/s41598-018-35714-8 (PMC6255885; doi:10.1038/s41598-018-35714-8)
Supplement: Supplementary file 6 — Supplementary Dataset S2 [file 41598_2018_35714_MOESM6_ESM.zip › S2_Dataset/Simulation_with_phasereset_condition1_5x/relative_phase.csv]

0.4313	3.153
0.9844	3.148
1.5375	3.146
2.0905	3.144
2.6436	3.144
3.1966	3.143
3.7497	3.143
4.2884	3.141
4.8267	2.929
5.3648	2.879
5.8987	2.917
6.4333	2.897
6.9683	2.905
7.5029	2.901
8.0376	2.905
8.5723	2.900
9.1069	2.902
9.6415	2.901
10.1761	2.901
10.7107	2.901
11.2453	2.903
11.7799	2.903
12.3145	2.901
12.8492	2.901
13.3838	2.901
13.9184	2.900
14.4530	2.899
14.9876	2.900
