# Supplementary material for: Adaptive hindlimb split-belt treadmill walking in rats by controlling basic muscle activation patterns via phase resetting
Source: Sci Rep. 2018 Nov 26;8:17341. doi: 10.1038/s41598-018-35714-8 (PMC6255885; doi:10.1038/s41598-018-35714-8)
Supplement: Supplementary file 6 — Supplementary Dataset S2 [file 41598_2018_35714_MOESM6_ESM.zip › S2_Dataset/Simulation_with_phasereset_condition1_5x/resetvalue_fast.csv]

0.4058	0.478
0.9585	0.483
1.5114	0.486
2.0643	0.488
2.6172	0.489
3.1702	0.490
3.7232	0.490
4.2432	0.838
4.7632	1.139
5.2907	1.297
5.8313	1.184
6.3630	1.236
6.8987	1.222
7.4331	1.227
7.9680	1.224
8.5026	1.225
9.0372	1.225
9.5718	1.224
10.1064	1.224
10.6411	1.224
11.1757	1.225
11.7103	1.224
12.2449	1.224
12.7795	1.224
13.3141	1.225
13.8488	1.224
14.3833	1.225
14.9180	1.224
15.4525	1.225
15.9872	1.224
