# Supplementary material for: Adaptive hindlimb split-belt treadmill walking in rats by controlling basic muscle activation patterns via phase resetting
Source: Sci Rep. 2018 Nov 26;8:17341. doi: 10.1038/s41598-018-35714-8 (PMC6255885; doi:10.1038/s41598-018-35714-8)
Supplement: Supplementary file 6 — Supplementary Dataset S2 [file 41598_2018_35714_MOESM6_ESM.zip › S2_Dataset/Simulation_with_phasereset_condition1_5x/resetvalue_slow.csv]

0.12714	0.508
0.68060	0.503
1.23394	0.499
1.78716	0.496
2.34032	0.495
2.89344	0.494
3.44654	0.493
3.99964	0.492
4.56064	0.235
5.11166	0.061
5.63590	0.175
6.17418	0.142
6.70856	0.140
7.24340	0.141
7.77790	0.143
8.31256	0.144
8.84712	0.145
9.38170	0.145
9.91628	0.145
10.45086	0.146
10.98560	0.144
11.52016	0.145
12.05476	0.145
12.58936	0.145
13.12408	0.144
13.65856	0.146
14.19320	0.145
14.72774	0.146
15.26248	0.144
15.79702	0.145
