# Supplementary material for: Adaptive hindlimb split-belt treadmill walking in rats by controlling basic muscle activation patterns via phase resetting
Source: Sci Rep. 2018 Nov 26;8:17341. doi: 10.1038/s41598-018-35714-8 (PMC6255885; doi:10.1038/s41598-018-35714-8)
Supplement: Supplementary file 6 — Supplementary Dataset S2 [file 41598_2018_35714_MOESM6_ESM.zip › S2_Dataset/Simulation_with_phasereset_condition1_5x/step_fast.csv]

0.1549	4.973
0.7079	4.957
1.2610	4.947
1.8140	4.940
2.3671	4.936
2.9201	4.934
3.4732	4.932
4.0262	4.930
4.5646	4.019
5.1018	3.731
5.6380	4.172
6.1726	4.053
6.7071	4.062
7.2420	4.061
7.7767	4.068
8.3114	4.070
8.8461	4.072
9.3807	4.073
9.9153	4.074
10.4499	4.075
10.9845	4.071
11.5191	4.073
12.0537	4.074
12.5884	4.074
13.1230	4.071
13.6576	4.074
14.1922	4.073
14.7268	4.075
15.2614	4.071
15.7960	4.073
