# Supplementary material for: Adaptive hindlimb split-belt treadmill walking in rats by controlling basic muscle activation patterns via phase resetting
Source: Sci Rep. 2018 Nov 26;8:17341. doi: 10.1038/s41598-018-35714-8 (PMC6255885; doi:10.1038/s41598-018-35714-8)
Supplement: Supplementary file 6 — Supplementary Dataset S2 [file 41598_2018_35714_MOESM6_ESM.zip › S2_Dataset/Simulation_with_phasereset_condition1_5x/step_slow.csv]

0.4313	4.893
0.9844	4.906
1.5375	4.913
2.0905	4.919
2.6436	4.922
3.1966	4.924
3.7497	4.926
4.2884	6.932
4.8267	7.013
5.3648	6.491
5.8987	6.571
6.4333	6.566
6.9683	6.570
7.5029	6.564
8.0376	6.563
8.5723	6.561
9.1069	6.560
9.6415	6.559
10.1761	6.559
10.7107	6.561
11.2453	6.560
11.7799	6.560
12.3145	6.559
12.8492	6.561
13.3838	6.559
13.9184	6.560
14.4530	6.558
14.9876	6.561
15.5222	6.560
