# Supplementary material for: Adaptive hindlimb split-belt treadmill walking in rats by controlling basic muscle activation patterns via phase resetting
Source: Sci Rep. 2018 Nov 26;8:17341. doi: 10.1038/s41598-018-35714-8 (PMC6255885; doi:10.1038/s41598-018-35714-8)
Supplement: Supplementary file 6 — Supplementary Dataset S2 [file 41598_2018_35714_MOESM6_ESM.zip › S2_Dataset/Simulation_with_phasereset_condition1_5x/stride_fast.csv]

0.1549	5.304
0.7079	5.301
1.2610	5.299
1.8140	5.295
2.3671	5.295
2.9201	5.296
3.4732	5.294
4.0262	5.293
4.5646	5.444
5.1018	5.483
5.6380	5.458
6.1726	5.353
6.7071	5.398
7.2420	5.394
7.7767	5.407
8.3114	5.363
8.8461	5.407
9.3807	5.376
9.9153	5.376
10.4499	5.375
10.9845	5.387
11.5191	5.366
12.0537	5.370
12.5884	5.376
13.1230	5.403
13.6576	5.376
14.1922	5.392
14.7268	5.396
15.2614	5.401
15.7960	5.375
