# Supplementary material for: Adaptive hindlimb split-belt treadmill walking in rats by controlling basic muscle activation patterns via phase resetting
Source: Sci Rep. 2018 Nov 26;8:17341. doi: 10.1038/s41598-018-35714-8 (PMC6255885; doi:10.1038/s41598-018-35714-8)
Supplement: Supplementary file 6 — Supplementary Dataset S2 [file 41598_2018_35714_MOESM6_ESM.zip › S2_Dataset/Simulation_with_phasereset_condition1_5x/stride_slow.csv]

0.4313	5.284
0.9844	5.287
1.5375	5.288
2.0905	5.290
2.6436	5.292
3.1966	5.292
3.7497	5.294
4.2884	5.738
4.8267	5.506
5.3648	5.026
5.8987	5.297
6.4333	5.243
6.9683	5.255
7.5029	5.237
8.0376	5.234
8.5723	5.226
9.1069	5.224
9.6415	5.222
10.1761	5.221
10.7107	5.230
11.2453	5.224
11.7799	5.223
12.3145	5.221
12.8492	5.229
13.3838	5.220
13.9184	5.222
14.4530	5.220
14.9876	5.230
15.5222	5.223
