# Supplementary material for: Adaptive hindlimb split-belt treadmill walking in rats by controlling basic muscle activation patterns via phase resetting
Source: Sci Rep. 2018 Nov 26;8:17341. doi: 10.1038/s41598-018-35714-8 (PMC6255885; doi:10.1038/s41598-018-35714-8)
Supplement: Supplementary file 6 — Supplementary Dataset S2 [file 41598_2018_35714_MOESM6_ESM.zip › S2_Dataset/Simulation_with_phasereset_condition1_5x/touchdown_liftoff.csv]

1	0.1549	0.4313	0.4755	0.7505
2	0.7079	0.9844	1.0282	1.3039
3	1.2610	1.5375	1.5811	1.8571
4	1.8140	2.0905	2.1340	2.4101
5	2.3671	2.6436	2.6870	2.9633
6	2.9201	3.1966	3.2400	3.5163
7	3.4732	3.7497	3.7931	4.0686
8	4.0262	4.2884	4.3307	4.6292
9	4.5646	4.8267	4.8549	5.1669
10	5.1018	5.3648	5.3849	5.7001
11	5.6380	5.8987	5.9227	6.2364
12	6.1726	6.4333	6.4555	6.7700
13	6.7071	6.9683	6.9909	7.3053
14	7.2420	7.5029	7.5253	7.8400
15	7.7767	8.0376	8.0606	8.3749
16	8.3114	8.5723	8.5947	8.9097
17	8.8461	9.1069	9.1297	9.4444
18	9.3807	9.6415	9.6643	9.9790
19	9.9153	10.1761	10.1989	10.5135
20	10.4499	10.7107	10.7334	11.0481
21	10.9845	11.2453	11.2683	11.5827
22	11.5191	11.7799	11.8029	12.1174
23	12.0537	12.3145	12.3373	12.6519
24	12.5884	12.8492	12.8717	13.1867
25	13.1230	13.3838	13.4066	13.7213
26	13.6576	13.9184	13.9410	14.2559
27	14.1922	14.4530	14.4755	14.7904
