# Supplementary material for: Adaptive hindlimb split-belt treadmill walking in rats by controlling basic muscle activation patterns via phase resetting
Source: Sci Rep. 2018 Nov 26;8:17341. doi: 10.1038/s41598-018-35714-8 (PMC6255885; doi:10.1038/s41598-018-35714-8)
Supplement: Supplementary file 6 — Supplementary Dataset S2 [file 41598_2018_35714_MOESM6_ESM.zip › S2_Dataset/Simulation_with_phasereset_condition1_7x/angle.csv]

0	152.59	164.75	144.74	189.25	109.96	160.96
0.01	150.43	166.18	144.76	192.75	109.64	163.71
0.02	148.22	167.65	144.61	195.57	109.62	166.19
0.03	146.28	168.60	144.44	197.63	109.88	168.34
0.04	144.82	168.75	144.27	198.91	110.47	170.12
0.05	143.32	168.91	143.99	199.48	111.42	171.48
0.06	141.77	169.07	143.58	199.47	112.70	172.41
0.07	140.20	169.23	143.05	198.94	114.37	172.99
0.08	138.60	169.38	142.40	197.86	116.59	173.31
0.09	136.98	169.54	141.61	196.17	119.46	173.41
0.1	135.34	169.69	140.69	193.92	122.93	173.28
0.11	133.68	169.83	139.64	191.28	126.75	172.83
0.12	132.01	169.97	138.47	188.50	130.50	171.97
0.13	130.33	170.10	137.19	185.82	133.76	170.87
0.14	128.91	170.09	135.90	183.32	136.72	167.29
0.15	127.92	169.93	134.37	179.94	140.83	156.40
0.16	127.38	169.64	132.59	175.76	145.03	149.69
0.17	127.46	169.27	130.58	173.10	148.00	147.65
0.18	127.91	168.84	128.61	170.71	150.96	145.29
0.19	130.02	165.84	129.06	168.60	153.64	143.35
0.2	137.81	154.68	132.46	166.63	155.99	141.98
0.21	146.67	143.56	136.89	164.75	157.92	141.20
0.22	156.06	132.65	141.77	163.00	159.39	140.98
0.23	164.97	123.22	146.32	161.36	160.44	141.32
0.24	172.75	116.15	150.46	159.78	161.09	142.31
0.25	179.22	111.57	154.22	158.14	161.61	143.63
0.26	184.52	109.09	157.64	156.26	162.60	144.42
0.27	188.95	107.94	160.79	154.22	163.86	144.81
0.28	192.67	107.45	163.70	152.10	165.26	144.95
0.29	195.70	107.32	166.34	149.92	166.72	144.92
0.3	197.99	107.48	168.65	147.71	168.18	144.72
0.31	199.50	107.97	170.58	146.06	168.66	144.61
0.32	200.27	108.81	172.08	144.60	168.81	144.42
0.33	200.40	110.03	173.15	143.09	168.97	144.11
0.34	200.01	111.61	173.83	141.55	169.13	143.68
0.35	199.08	113.73	174.22	139.98	169.28	143.13
0.36	197.54	116.53	174.37	138.38	169.44	142.45
0.37	195.39	120.01	174.28	136.76	169.59	141.65
0.38	192.79	123.99	173.82	135.12	169.74	140.72
0.39	189.95	128.08	172.92	133.46	169.89	139.66
0.4	187.15	131.81	171.71	131.79	170.02	138.48
0.41	184.57	134.84	170.48	130.12	170.14	137.20
0.42	181.98	138.07	164.06	128.76	170.11	135.90
0.43	178.08	142.49	152.27	127.80	169.93	134.36
0.44	174.52	146.01	149.29	127.43	169.62	132.46
0.45	171.95	148.99	147.05	127.62	169.25	130.39
0.46	169.63	151.89	144.77	128.14	168.81	128.51
0.47	167.58	154.47	142.97	130.77	165.01	129.43
0.48	165.67	156.69	141.75	138.74	153.71	132.91
0.49	163.85	158.49	141.12	147.66	142.57	137.43
0.5	162.16	159.84	141.02	156.88	132.02	142.11
0.51	160.55	160.76	141.50	165.48	123.15	146.47
0.52	159.00	161.29	142.66	172.91	116.72	150.44
0.53	157.29	161.93	143.82	179.07	112.72	154.05
0.54	155.36	163.01	144.45	184.17	110.63	157.35
0.55	153.30	164.32	144.74	188.49	109.66	160.41
0.56	151.15	165.74	144.82	192.16	109.25	163.24
0.57	148.95	167.20	144.72	195.14	109.15	165.80
0.58	146.78	168.56	144.50	197.39	109.34	168.05
0.59	145.33	168.71	144.39	198.86	109.85	169.93
0.6	143.84	168.86	144.14	199.58	110.71	171.39
0.61	142.31	169.02	143.78	199.69	111.93	172.42
0.62	140.75	169.18	143.29	199.29	113.50	173.08
0.63	139.16	169.34	142.68	198.34	115.59	173.45
0.64	137.55	169.49	141.94	196.78	118.33	173.60
0.65	135.92	169.64	141.07	194.65	121.71	173.52
0.66	134.26	169.79	140.06	192.06	125.52	173.14
0.67	132.59	169.93	138.93	189.28	129.38	172.33
0.68	130.91	170.07	137.68	186.55	132.84	171.24
0.69	129.35	170.12	136.42	184.04	135.72	169.44
0.7	128.22	170.01	134.97	181.09	139.46	160.09
0.71	127.48	169.75	133.31	176.70	144.04	150.16
0.72	127.40	169.41	131.32	173.82	147.06	148.39
0.73	127.75	169.00	129.30	171.36	150.06	146.03
0.74	128.39	168.54	127.81	169.15	152.85	143.93
0.75	134.93	158.62	131.21	167.17	155.30	142.36
0.76	143.46	147.53	135.23	165.26	157.37	141.40
0.77	152.77	136.43	140.08	163.47	158.99	141.00
0.78	161.91	126.40	144.73	161.81	160.17	141.15
0.79	170.09	118.52	148.99	160.22	160.94	141.91
0.8	176.97	113.16	152.86	158.63	161.40	143.26
0.81	182.63	110.07	156.37	156.81	162.26	144.20
0.82	187.32	108.57	159.59	154.82	163.45	144.69
0.83	191.28	107.91	162.58	152.72	164.82	144.90
0.84	194.56	107.68	165.30	150.55	166.26	144.92
0.85	197.13	107.73	167.73	148.34	167.73	144.77
0.86	198.92	108.09	169.79	146.46	168.61	144.61
0.87	199.94	108.81	171.45	145.00	168.76	144.45
0.88	200.28	109.89	172.67	143.51	168.92	144.18
0.89	200.08	111.33	173.48	141.97	169.08	143.78
0.9	199.36	113.22	173.96	140.41	169.24	143.27
0.91	198.04	115.75	174.19	138.82	169.39	142.63
0.92	196.11	118.98	174.20	137.21	169.55	141.86
0.93	193.65	122.79	173.91	135.57	169.70	140.96
0.94	190.88	126.85	173.18	133.92	169.84	139.93
0.95	188.05	130.71	172.08	132.24	169.98	138.78
0.96	185.39	133.98	170.85	130.56	170.12	137.52
0.97	182.91	136.91	167.04	129.08	170.13	136.25
0.98	179.50	141.03	156.03	128.03	169.98	134.76
0.99	175.41	145.11	149.82	127.44	169.71	133.00
1	172.75	148.07	147.76	127.51	169.35	130.94
1.01	170.36	151.04	145.39	127.95	168.93	128.91
1.02	168.24	153.72	143.45	129.10	167.62	128.40
1.03	166.30	156.05	142.05	136.49	156.65	131.89
1.04	164.44	157.99	141.25	145.19	145.53	136.13
1.05	162.71	159.46	141.00	154.46	134.66	140.90
1.06	161.08	160.51	141.30	163.33	125.19	145.39
1.07	159.51	161.16	142.26	171.13	118.02	149.48
1.08	157.88	161.66	143.56	177.65	113.35	153.20
1.09	156.00	162.64	144.33	183.02	110.79	156.59
1.1	153.97	163.90	144.71	187.54	109.57	159.72
1.11	151.85	165.30	144.84	191.38	109.04	162.62
1.12	149.66	166.75	144.80	194.54	108.87	165.26
1.13	147.44	168.21	144.59	196.99	108.98	167.61
1.14	145.81	168.66	144.47	198.66	109.40	169.59
1.15	144.34	168.81	144.26	199.57	110.17	171.17
1.16	142.82	168.97	143.94	199.82	111.30	172.31
1.17	141.27	169.13	143.49	199.55	112.77	173.06
1.18	139.69	169.29	142.92	198.75	114.72	173.50
1.19	138.09	169.44	142.22	197.35	117.30	173.70
1.2	136.46	169.60	141.39	195.35	120.54	173.68
1.21	134.81	169.74	140.44	192.85	124.30	173.39
1.22	133.15	169.89	139.35	190.09	128.23	172.66
1.23	131.47	170.03	138.14	187.31	131.87	171.60
1.24	129.83	170.13	136.86	184.73	134.87	170.42
1.25	128.55	170.07	135.51	182.08	138.20	163.54
1.26	127.68	169.86	133.92	178.08	142.68	151.67
1.27	127.37	169.54	132.01	174.59	146.15	149.07
1.28	127.61	169.15	129.97	172.05	149.14	146.81
1.29	128.16	168.70	128.20	169.76	152.02	144.56
1.3	132.27	162.49	130.11	167.73	154.58	142.81
1.31	140.48	151.29	133.74	165.79	156.78	141.65
1.32	149.59	140.13	138.44	163.97	158.54	141.08
1.33	158.87	129.66	143.18	162.27	159.85	141.05
1.34	167.41	121.01	147.56	160.66	160.75	141.60
1.35	174.71	114.85	151.54	159.10	161.26	142.83
1.36	180.74	111.09	155.15	157.37	161.95	143.96
1.37	185.71	109.18	158.45	155.42	163.06	144.57
1.38	189.90	108.31	161.50	153.35	164.38	144.85
1.39	193.42	107.96	164.31	151.20	165.81	144.92
1.4	196.24	107.92	166.84	149.00	167.27	144.82
1.41	198.30	108.17	169.03	146.87	168.57	144.62
1.42	199.58	108.76	170.83	145.42	168.72	144.50
1.43	200.14	109.72	172.20	143.94	168.87	144.26
1.44	200.12	111.03	173.14	142.41	169.03	143.90
1.45	199.58	112.74	173.72	140.86	169.19	143.42
1.46	198.48	115.03	174.04	139.28	169.34	142.82
1.47	196.76	118.00	174.12	137.67	169.50	142.08
1.48	194.47	121.62	173.97	136.04	169.65	141.22
1.49	191.78	125.61	173.41	134.39	169.80	140.23
1.5	188.95	129.57	172.42	132.72	169.94	139.11
1.51	186.22	133.04	171.22	131.04	170.08	137.88
1.52	183.73	135.89	169.26	129.46	170.14	136.61
1.53	180.75	139.66	159.68	128.29	170.04	135.20
1.54	176.40	144.17	150.24	127.53	169.79	133.55
1.55	173.56	147.16	148.42	127.44	169.46	131.53
1.56	171.09	150.16	146.06	127.78	169.05	129.48
1.57	168.89	152.94	143.97	128.42	168.60	127.96
1.58	166.92	155.38	142.39	134.22	159.80	130.92
1.59	165.02	157.44	141.42	142.66	148.64	134.83
1.6	163.25	159.06	141.01	151.88	137.58	139.60
1.61	161.59	160.23	141.14	160.97	127.57	144.20
1.62	160.01	161.00	141.90	169.13	119.66	148.42
1.63	158.43	161.45	143.22	176.03	114.27	152.25
1.64	156.62	162.31	144.15	181.71	111.15	155.74
1.65	154.62	163.50	144.63	186.44	109.63	158.94
1.66	152.52	164.86	144.83	190.47	108.94	161.92
1.67	150.35	166.31	144.83	193.82	108.69	164.64
1.68	148.14	167.77	144.67	196.47	108.71	167.08
1.69	146.27	168.62	144.52	198.36	109.04	169.17
1.7	144.81	168.77	144.35	199.47	109.72	170.86
1.71	143.31	168.92	144.06	199.89	110.75	172.13
1.72	141.77	169.08	143.65	199.75	112.13	172.97
1.73	140.20	169.24	143.12	199.10	113.93	173.49
1.74	138.60	169.40	142.46	197.87	116.34	173.75
1.75	136.99	169.55	141.68	196.03	119.41	173.79
1.76	135.35	169.70	140.76	193.64	123.08	173.59
1.77	133.69	169.85	139.71	190.92	127.03	172.97
1.78	132.02	169.99	138.54	188.12	130.81	171.97
1.79	130.34	170.11	137.27	185.46	134.03	170.79
1.8	128.91	170.11	135.98	182.96	137.03	166.63
1.81	127.92	169.94	134.46	179.47	141.21	155.47
1.82	127.40	169.65	132.66	175.41	145.25	149.64
1.83	127.50	169.28	130.63	172.78	148.22	147.55
1.84	127.96	168.86	128.66	170.40	151.17	145.20
1.85	129.95	166.08	129.02	168.30	153.83	143.29
1.86	137.72	154.89	132.43	166.35	156.15	141.94
1.87	146.57	143.77	136.85	164.49	158.05	141.19
1.88	155.90	132.94	141.66	162.76	159.50	140.99
1.89	164.74	123.61	146.16	161.13	160.53	141.35
1.9	172.45	116.65	150.25	159.55	161.15	142.36
1.91	178.86	112.19	153.97	157.91	161.68	143.66
1.92	184.13	109.78	157.36	156.01	162.69	144.40
1.93	188.55	108.66	160.48	153.97	163.96	144.77
1.94	192.29	108.17	163.37	151.84	165.37	144.90
1.95	195.34	108.04	165.99	149.65	166.83	144.84
1.96	197.65	108.20	168.30	147.44	168.29	144.63
1.97	199.19	108.67	170.23	145.85	168.67	144.53
1.98	199.97	109.51	171.74	144.38	168.82	144.32
1.99	200.13	110.70	172.81	142.86	168.98	143.99
2	199.76	112.26	173.50	141.31	169.14	143.55
2.01	198.86	114.34	173.90	139.74	169.30	142.98
2.02	197.34	117.07	174.06	138.14	169.45	142.29
2.03	195.23	120.49	174.00	136.51	169.60	141.46
2.04	192.65	124.39	173.59	134.87	169.75	140.51
2.05	189.84	128.39	172.74	133.21	169.90	139.43
2.06	187.06	132.04	171.59	131.53	170.03	138.23
2.07	184.49	135.02	170.35	129.89	170.14	136.95
2.08	181.83	138.38	163.12	128.58	170.08	135.61
2.09	177.77	142.89	151.19	127.69	169.88	134.03
2.1	174.38	146.26	149.05	127.40	169.56	132.11
2.11	171.84	149.25	146.78	127.64	169.17	130.05
2.12	169.55	152.13	144.53	128.19	168.73	128.27
2.13	167.53	154.67	142.79	131.96	163.07	129.97
2.14	165.61	156.86	141.64	140.13	151.83	133.56
2.15	163.79	158.61	141.07	149.19	140.68	138.22
2.16	162.11	159.91	141.04	158.42	130.25	142.92
2.17	160.50	160.80	141.60	166.93	121.62	147.26
2.18	158.95	161.30	142.83	174.21	115.48	151.21
2.19	157.21	162.00	143.93	180.23	111.74	154.80
2.2	155.26	163.11	144.53	185.22	109.83	158.09
2.21	153.18	164.44	144.80	189.43	108.96	161.13
2.22	151.03	165.86	144.86	192.99	108.60	163.93
2.23	148.83	167.33	144.75	195.84	108.55	166.46
2.24	146.72	168.57	144.55	197.95	108.79	168.66
2.25	145.28	168.72	144.42	199.28	109.36	170.48
2.26	143.79	168.88	144.17	199.88	110.29	171.86
2.27	142.26	169.03	143.80	199.89	111.57	172.83
2.28	140.70	169.19	143.31	199.39	113.24	173.43
2.29	139.11	169.35	142.69	198.33	115.46	173.76
2.3	137.50	169.50	141.95	196.66	118.36	173.86
2.31	135.87	169.65	141.07	194.41	121.89	173.73
2.32	134.21	169.80	140.07	191.76	125.81	173.23
2.33	132.54	169.94	138.94	188.95	129.70	172.32
2.34	130.86	170.08	137.68	186.22	133.13	171.16
2.35	129.32	170.13	136.42	183.73	135.99	168.99
2.36	128.19	170.01	134.97	180.69	139.83	159.15
2.37	127.48	169.75	133.29	176.33	144.32	150.13
2.38	127.43	169.41	131.28	173.53	147.30	148.27
2.39	127.79	169.00	129.25	171.08	150.29	145.90
2.4	128.46	168.54	127.81	168.89	153.05	143.84
2.41	135.10	158.46	131.28	166.93	155.48	142.30
2.42	143.64	147.35	135.32	165.03	157.52	141.37
2.43	152.93	136.29	140.15	163.26	159.10	141.00
2.44	162.01	126.38	144.76	161.60	160.26	141.18
2.45	170.11	118.64	148.97	160.02	161.00	141.98
2.46	176.91	113.42	152.80	158.43	161.46	143.32
2.47	182.51	110.45	156.28	156.60	162.34	144.22
2.48	187.18	109.01	159.48	154.59	163.55	144.69
2.49	191.13	108.37	162.44	152.49	164.93	144.88
2.5	194.40	108.15	165.15	150.32	166.37	144.88
2.51	196.96	108.21	167.56	148.11	167.84	144.71
2.52	198.75	108.58	169.62	146.28	168.62	144.57
2.53	199.76	109.30	171.27	144.82	168.78	144.39
2.54	200.10	110.38	172.48	143.31	168.93	144.10
2.55	199.90	111.81	173.28	141.78	169.09	143.70
2.56	199.18	113.69	173.76	140.21	169.25	143.17
2.57	197.86	116.21	174.00	138.61	169.40	142.51
2.58	195.93	119.40	174.01	137.00	169.56	141.72
2.59	193.48	123.18	173.73	135.36	169.71	140.81
2.6	190.72	127.18	173.03	133.70	169.85	139.76
2.61	187.91	130.98	171.95	132.03	169.99	138.60
2.62	185.26	134.18	170.75	130.35	170.12	137.32
2.63	182.76	137.20	166.26	128.92	170.11	136.04
2.64	179.21	141.41	154.98	127.92	169.95	134.52
2.65	175.23	145.36	149.62	127.41	169.66	132.72
2.66	172.60	148.33	147.51	127.53	169.29	130.67
2.67	170.24	151.28	145.16	127.99	168.86	128.69
2.68	168.14	153.93	143.26	129.88	166.28	128.97
2.69	166.20	156.23	141.93	137.62	155.08	132.39
2.7	164.35	158.12	141.19	146.44	143.95	136.79
2.71	162.62	159.56	141.00	155.74	133.17	141.57
2.72	161.00	160.57	141.36	164.55	123.89	146.04
2.73	159.43	161.18	142.39	172.22	116.99	150.10
2.74	157.78	161.72	143.67	178.60	112.57	153.80
2.75	155.88	162.74	144.40	183.87	110.19	157.17
2.76	153.84	164.02	144.75	188.29	109.08	160.28
2.77	151.70	165.42	144.87	192.04	108.60	163.16
2.78	149.52	166.88	144.81	195.11	108.47	165.78
2.79	147.30	168.34	144.59	197.44	108.62	168.08
2.8	145.73	168.67	144.49	199.00	109.09	170.02
2.81	144.26	168.83	144.27	199.80	109.91	171.53
2.82	142.74	168.99	143.94	199.97	111.09	172.62
2.83	141.19	169.14	143.48	199.62	112.64	173.31
2.84	139.61	169.30	142.91	198.73	114.68	173.72
2.85	138.01	169.46	142.20	197.23	117.38	173.88
2.86	136.38	169.61	141.37	195.14	120.74	173.83
2.87	134.73	169.76	140.40	192.58	124.60	173.45
2.88	133.07	169.90	139.31	189.79	128.55	172.64
2.89	131.39	170.04	138.10	187.02	132.16	171.52
2.9	129.76	170.13	136.82	184.46	135.11	170.26
2.91	128.50	170.06	135.46	181.75	138.55	162.64
2.92	127.64	169.85	133.86	177.61	143.10	150.63
2.93	127.39	169.52	131.92	174.32	146.39	148.93
2.94	127.65	169.13	129.88	171.80	149.39	146.64
2.95	128.22	168.69	128.15	169.52	152.25	144.42
2.96	132.63	162.02	130.25	167.51	154.77	142.71
2.97	140.88	150.82	133.93	165.58	156.94	141.60
2.98	150.01	139.67	138.65	163.77	158.67	141.06
2.99	159.25	129.30	143.35	162.09	159.95	141.06
3	167.70	120.82	147.69	160.49	160.82	141.66
3.01	174.90	114.84	151.63	158.93	161.30	142.92
3.02	180.85	111.23	155.20	157.17	162.03	144.00
3.03	185.77	109.41	158.48	155.21	163.16	144.58
3.04	189.93	108.58	161.52	153.13	164.50	144.84
3.05	193.42	108.25	164.31	150.98	165.93	144.89
3.06	196.21	108.23	166.81	148.78	167.39	144.77
3.07	198.24	108.50	168.98	146.71	168.58	144.59
3.08	199.50	109.10	170.77	145.26	168.73	144.45
3.09	200.03	110.07	172.11	143.77	168.88	144.20
3.1	199.99	111.39	173.04	142.24	169.04	143.83
3.11	199.44	113.11	173.61	140.68	169.20	143.33
3.12	198.31	115.41	173.92	139.09	169.36	142.72
3.13	196.58	118.39	173.99	137.48	169.51	141.97
3.14	194.27	122.00	173.83	135.85	169.66	141.09
3.15	191.59	125.97	173.27	134.20	169.81	140.09
3.16	188.77	129.88	172.30	132.53	169.95	138.96
3.17	186.05	133.29	171.11	130.85	170.09	137.70
3.18	183.57	136.14	168.73	129.30	170.13	136.44
3.19	180.47	140.03	158.66	128.18	170.01	134.99
3.2	176.14	144.45	150.10	127.48	169.75	133.30
3.21	173.38	147.42	148.21	127.44	169.41	131.28
3.22	170.94	150.41	145.83	127.82	169.00	129.24
3.23	168.75	153.16	143.79	128.50	168.53	127.82
3.24	166.79	155.57	142.27	135.16	158.43	131.31
3.25	164.90	157.60	141.35	143.70	147.31	135.36
3.26	163.14	159.17	141.00	152.97	136.28	140.17
3.27	161.49	160.31	141.19	162.02	126.43	144.75
3.28	159.91	161.04	142.01	170.07	118.76	148.94
3.29	158.32	161.50	143.35	176.84	113.61	152.75
3.3	156.48	162.40	144.22	182.41	110.69	156.20
3.31	154.47	163.61	144.67	187.06	109.28	159.39
3.32	152.37	164.99	144.85	191.01	108.65	162.35
3.33	150.19	166.44	144.84	194.29	108.43	165.05
3.34	147.98	167.90	144.67	196.84	108.49	167.45
3.35	146.18	168.63	144.53	198.63	108.86	169.50
3.36	144.72	168.78	144.35	199.65	109.58	171.15
3.37	143.21	168.94	144.05	199.99	110.66	172.36
3.38	141.67	169.10	143.64	199.79	112.08	173.16
3.39	140.10	169.25	143.10	199.07	113.96	173.64
3.4	138.50	169.41	142.43	197.76	116.46	173.87
3.41	136.89	169.56	141.64	195.84	119.64	173.89
3.42	135.25	169.71	140.71	193.40	123.38	173.63
3.43	133.59	169.86	139.66	190.65	127.36	172.94
3.44	131.91	170.00	138.49	187.84	131.12	171.88
3.45	130.24	170.12	137.21	185.20	134.29	170.69
3.46	128.84	170.10	135.91	182.68	137.35	165.84
3.47	127.87	169.93	134.38	179.06	141.61	154.45
3.48	127.40	169.63	132.55	175.15	145.49	149.52
3.49	127.53	169.26	130.51	172.54	148.47	147.38
3.5	128.01	168.83	128.57	170.18	151.40	145.05
3.51	130.34	165.51	129.22	168.10	154.04	143.18
3.52	138.21	154.27	132.65	166.16	156.32	141.87
3.53	147.10	143.14	137.13	164.31	158.19	141.17
3.54	156.41	132.40	141.91	162.59	159.61	141.00
3.55	165.17	123.23	146.37	160.97	160.60	141.41
3.56	172.78	116.46	150.43	159.40	161.19	142.47
3.57	179.10	112.16	154.11	157.73	161.75	143.73
3.58	184.31	109.88	157.47	155.82	162.79	144.44
3.59	188.68	108.82	160.58	153.77	164.08	144.78
3.6	192.38	108.37	163.45	151.64	165.49	144.89
3.61	195.40	108.26	166.05	149.45	166.94	144.82
3.62	197.67	108.42	168.33	147.23	168.40	144.60
3.63	199.17	108.92	170.24	145.70	168.68	144.50
3.64	199.92	109.77	171.72	144.22	168.84	144.28
3.65	200.04	110.98	172.77	142.71	168.99	143.95
3.66	199.65	112.56	173.44	141.15	169.15	143.49
3.67	198.72	114.66	173.83	139.58	169.31	142.91
3.68	197.17	117.42	173.98	137.97	169.46	142.20
3.69	195.03	120.85	173.90	136.35	169.62	141.37
3.7	192.44	124.75	173.48	134.70	169.76	140.40
3.71	189.63	128.72	172.63	133.03	169.91	139.30
3.72	186.87	132.32	171.48	131.36	170.05	138.09
3.73	184.32	135.24	170.16	129.73	170.14	136.82
3.74	181.58	138.72	162.19	128.48	170.06	135.45
3.75	177.37	143.30	150.37	127.63	169.84	133.85
3.76	174.18	146.51	148.87	127.40	169.52	131.90
3.77	171.66	149.51	146.56	127.67	169.13	129.84
3.78	169.40	152.36	144.36	128.25	168.68	128.14
3.79	167.39	154.87	142.67	132.76	161.85	130.31
3.8	165.48	157.02	141.57	141.03	150.65	134.01
3.81	163.67	158.74	141.05	150.17	139.52	138.73
3.82	161.99	160.00	141.07	159.38	129.20	143.41
3.83	160.40	160.85	141.69	167.79	120.79	147.72
3.84	158.83	161.33	142.97	174.95	114.88	151.65
3.85	157.07	162.08	144.02	180.86	111.34	155.21
3.86	155.10	163.22	144.58	185.76	109.56	158.47
3.87	153.02	164.55	144.83	189.91	108.76	161.49
3.88	150.87	165.99	144.88	193.39	108.43	164.27
3.89	148.66	167.45	144.75	196.17	108.41	166.77
3.9	146.62	168.58	144.57	198.19	108.68	168.94
3.91	145.18	168.73	144.43	199.43	109.29	170.71
3.92	143.68	168.89	144.17	199.97	110.27	172.05
3.93	142.15	169.05	143.79	199.92	111.59	172.97
3.94	140.59	169.21	143.29	199.36	113.31	173.54
3.95	139.00	169.36	142.66	198.23	115.61	173.84
3.96	137.39	169.52	141.91	196.49	118.59	173.92
3.97	135.75	169.67	141.02	194.18	122.19	173.76
3.98	134.10	169.81	140.01	191.50	126.14	173.20
3.99	132.43	169.96	138.87	188.68	130.02	172.24
4	130.75	170.09	137.61	185.97	133.40	171.06
4.01	129.23	170.13	136.35	183.50	136.27	168.45
4.02	128.13	170.00	134.88	180.34	140.21	158.17
4.03	127.46	169.73	133.18	176.01	144.53	150.02
4.04	127.47	169.38	131.12	173.05	147.49	148.15
4.05	127.92	168.97	129.08	170.31	150.52	145.81
4.06	128.83	168.33	128.17	167.78	153.32	143.80
4.07	135.99	157.69	131.74	165.41	155.76	142.31
4.08	144.69	146.49	135.85	163.05	157.79	141.41
4.09	154.00	135.47	140.66	160.76	159.35	141.05
4.1	162.98	125.72	145.21	158.52	160.45	141.19
4.11	170.91	118.18	149.37	156.29	161.13	141.84
4.12	177.56	113.12	153.16	153.99	161.57	142.81
4.13	183.01	110.23	156.60	151.34	162.55	143.23
4.14	187.54	108.80	159.76	148.46	163.90	143.21
4.15	191.35	108.14	162.69	145.42	165.45	142.85
4.16	194.49	107.90	165.35	142.28	167.08	142.20
4.17	196.93	107.94	167.70	139.20	168.56	141.30
4.18	198.61	108.29	169.71	136.94	168.72	140.32
4.19	199.55	108.99	171.31	134.66	168.88	139.01
4.2	199.85	110.05	172.48	132.38	169.04	137.38
4.21	199.62	111.48	173.25	130.17	169.21	135.22
4.22	198.87	113.40	173.71	128.10	169.36	132.35
4.23	197.54	115.95	173.92	126.22	169.51	128.68
4.24	195.61	119.19	173.92	124.55	169.64	124.18
4.25	193.18	122.97	173.66	123.12	169.72	119.04
4.26	190.51	127.08	172.90	122.10	169.64	113.80
4.27	187.90	131.12	171.60	121.51	169.41	109.09
4.28	185.35	135.12	163.99	121.08	169.09	105.75
4.29	181.89	139.00	156.87	120.26	168.69	105.59
4.3	179.57	141.58	155.51	123.54	163.47	106.90
4.31	177.32	144.40	153.51	130.49	153.61	112.54
4.32	175.15	147.13	151.66	137.35	144.76	118.19
4.33	173.14	149.60	150.24	144.95	135.63	125.26
4.34	171.26	151.74	149.31	154.12	125.20	134.20
4.35	169.51	153.51	148.91	164.46	114.02	142.50
4.36	167.84	154.92	149.04	174.31	104.53	149.35
4.37	166.22	156.00	149.75	182.83	97.73	155.26
4.38	164.56	156.85	151.01	189.80	93.61	160.48
4.39	162.62	158.08	152.00	195.29	91.63	165.12
4.4	160.50	159.61	152.69	199.57	90.92	169.24
4.41	158.28	161.29	153.13	202.81	90.78	172.85
4.42	156.00	163.03	153.39	205.06	90.98	175.87
4.43	153.71	164.77	153.48	206.32	91.60	178.19
4.44	151.43	166.47	153.45	206.77	92.65	179.83
4.45	149.17	168.11	153.31	206.60	94.17	180.87
4.46	147.54	168.67	153.30	205.88	96.27	181.42
4.47	146.14	168.84	153.25	204.49	99.19	181.54
4.48	144.69	169.01	153.12	202.36	103.10	181.29
4.49	143.20	169.18	152.90	199.52	108.03	180.50
4.5	141.67	169.34	152.59	196.14	113.84	179.00
4.51	140.11	169.50	152.20	192.45	120.15	176.87
4.52	138.51	169.65	151.71	188.79	126.30	174.52
4.53	136.88	169.80	151.13	185.61	131.38	172.46
4.54	135.23	169.94	150.43	183.25	134.70	171.04
4.55	133.58	170.08	149.57	181.44	136.95	167.65
4.56	131.92	170.21	148.50	178.39	140.79	156.84
4.57	130.41	170.28	147.14	174.16	144.34	151.37
4.58	129.79	170.19	145.04	170.45	147.33	149.49
4.59	129.75	169.98	142.62	166.96	150.55	147.01
4.6	130.07	169.67	140.10	163.66	153.75	144.37
4.61	130.67	169.28	137.91	160.62	156.61	142.20
4.62	131.63	168.84	136.12	157.84	159.07	140.50
4.63	134.37	165.35	136.56	155.32	161.09	139.23
4.64	142.37	153.66	139.41	152.93	162.65	138.45
4.65	150.15	143.98	142.38	150.60	163.70	138.13
4.66	157.64	135.69	145.43	148.37	164.28	138.18
4.67	164.40	129.15	148.31	146.14	164.57	138.44
4.68	170.19	124.75	151.00	143.54	165.36	138.31
4.69	175.11	122.14	153.53	140.64	166.54	137.80
4.7	179.39	120.71	155.92	137.59	167.93	136.92
4.71	183.19	119.93	158.18	134.94	168.62	135.87
4.72	186.49	119.55	160.30	132.71	168.75	134.33
4.73	189.25	119.45	162.24	130.55	168.89	132.13
4.74	191.42	119.59	163.98	128.53	169.03	129.18
4.75	192.97	120.00	165.49	126.69	169.17	125.41
4.76	193.89	120.69	166.72	125.02	169.30	120.88
4.77	194.27	121.65	167.66	123.53	169.39	115.96
4.78	194.19	123.01	168.24	122.41	169.31	111.47
4.79	193.72	124.81	168.54	121.80	169.10	107.27
4.8	192.86	127.04	168.66	121.00	168.77	105.64
4.81	191.60	129.81	167.74	121.47	166.59	105.68
4.82	189.08	133.74	160.16	126.49	158.08	108.23
4.83	185.05	137.90	154.36	130.74	150.62	111.49
4.84	182.53	140.53	153.04	135.76	143.21	115.81
4.85	180.19	143.34	151.21	142.01	135.18	121.66
4.86	178.04	145.98	149.67	149.92	125.91	129.97
4.87	176.03	148.33	148.61	159.98	114.68	139.99
4.88	174.16	150.33	148.08	171.61	101.90	149.56
4.89	172.37	152.01	148.08	183.16	89.90	157.87
4.9	170.61	153.39	148.64	193.21	80.55	165.12
4.91	168.86	154.50	149.84	201.00	74.44	171.47
4.92	166.99	155.61	151.24	206.32	71.36	176.85
4.93	164.91	157.11	152.21	209.62	70.48	181.15
4.94	162.72	158.82	152.89	211.63	70.53	184.46
4.95	160.48	160.62	153.35	212.66	71.15	186.85
4.96	158.23	162.45	153.64	212.95	72.40	188.35
4.97	156.00	164.27	153.78	212.71	74.27	189.10
4.98	153.78	166.03	153.82	211.92	76.95	189.37
4.99	151.59	167.73	153.76	210.42	80.69	189.26
5	149.85	168.63	153.78	208.13	85.67	188.68
5.01	148.53	168.81	153.83	205.08	91.95	187.34
5.02	147.17	168.98	153.83	201.38	99.44	185.07
5.03	145.76	169.15	153.78	197.25	107.88	182.03
5.04	144.30	169.32	153.68	192.99	116.68	178.65
5.05	142.79	169.48	153.53	189.08	124.82	175.54
5.06	141.23	169.64	153.33	186.17	130.88	173.35
5.07	139.63	169.79	153.05	184.66	133.96	172.22
5.08	138.02	169.93	152.65	184.13	134.81	171.57
5.09	136.41	170.07	152.05	182.75	137.14	164.62
5.1	134.73	170.20	151.31	179.16	141.41	152.95
5.11	133.38	170.22	150.27	174.81	144.98	149.08
5.12	132.87	170.08	148.54	171.16	148.16	146.92
5.13	132.86	169.82	146.49	167.72	151.48	144.28
5.14	133.14	169.49	144.44	164.47	154.75	141.56
5.15	133.63	169.08	142.48	161.44	157.68	139.37
5.16	134.40	168.62	140.99	158.66	160.19	137.68
5.17	139.70	160.13	142.65	156.09	162.24	136.50
5.18	147.34	149.19	145.42	153.59	163.80	135.86
5.19	155.62	138.49	149.11	151.19	164.84	135.66
5.2	163.89	128.70	152.85	148.89	165.40	135.85
5.21	171.66	120.16	156.45	146.65	165.54	136.40
5.22	178.48	113.44	159.79	144.20	165.87	136.71
5.23	184.15	108.79	162.84	141.38	166.77	136.49
5.24	188.72	106.02	165.60	138.34	167.98	135.84
5.25	192.39	104.65	168.07	135.67	168.61	134.91
5.26	195.32	104.11	170.28	133.42	168.73	133.37
5.27	197.61	104.04	172.21	131.26	168.87	131.16
5.28	199.25	104.33	173.84	129.22	169.00	128.21
5.29	200.23	105.04	175.11	127.43	169.09	124.52
5.3	200.64	106.29	175.98	126.16	169.01	120.18
5.31	200.61	108.07	176.51	125.34	168.80	115.70
5.32	200.19	110.41	176.71	125.17	167.84	112.30
5.33	199.26	113.28	176.67	128.41	161.30	113.66
5.34	197.69	116.68	176.32	132.17	154.31	115.30
5.35	195.39	120.92	170.25	136.14	147.26	117.49
5.36	191.09	126.22	159.66	140.40	140.07	120.25
5.37	186.44	130.65	155.05	145.31	132.58	123.80
5.38	183.85	133.25	153.57	152.06	124.11	130.68
5.39	181.45	135.86	152.11	161.56	113.33	140.82
5.4	179.20	138.22	151.10	173.20	100.30	150.83
5.41	177.07	140.29	150.55	185.74	86.19	160.67
5.42	175.01	142.12	150.45	197.71	72.83	169.90
5.43	172.97	143.80	150.76	207.20	62.55	178.01
5.44	170.92	145.34	151.47	213.15	56.40	184.62
5.45	168.83	146.80	152.53	216.16	53.89	189.28
5.46	166.54	148.60	153.33	217.66	53.47	192.43
5.47	164.11	150.66	153.89	218.40	54.03	194.48
5.48	161.59	152.87	154.24	218.54	55.48	195.61
5.49	159.04	155.15	154.41	218.19	57.85	196.11
5.5	156.47	157.44	154.42	217.25	61.31	196.18
5.51	153.90	159.71	154.29	215.53	66.05	195.84
5.52	151.35	161.92	154.03	213.01	72.17	194.85
5.53	148.82	164.04	153.65	209.77	79.61	192.90
5.54	146.32	166.06	153.18	206.00	88.19	189.99
5.55	143.85	167.95	152.64	201.89	97.60	186.45
5.56	142.04	168.68	152.28	197.69	107.32	182.72
5.57	140.52	168.88	151.94	193.76	116.57	179.30
5.58	138.93	169.06	151.52	190.57	124.27	176.58
5.59	137.31	169.24	151.01	188.59	129.36	174.82
5.6	135.65	169.42	150.36	187.81	131.70	173.84
5.61	134.00	169.58	149.55	187.55	132.49	173.14
5.62	132.37	169.74	148.50	186.74	133.98	169.29
5.63	130.72	169.89	147.23	183.75	138.04	158.16
5.64	129.11	169.98	145.82	178.60	142.98	148.23
5.65	128.38	169.90	143.75	174.69	146.03	146.67
5.66	128.37	169.69	141.24	171.15	149.27	144.41
5.67	128.81	169.39	138.52	167.83	152.53	141.95
5.68	129.65	169.02	136.27	164.77	155.48	139.92
5.69	130.83	168.59	134.73	161.96	158.07	138.39
5.7	136.95	159.87	137.07	159.38	160.23	137.32
5.71	145.22	149.00	140.12	156.88	161.93	136.77
5.72	153.71	138.83	143.71	154.49	163.12	136.68
5.73	161.76	130.04	147.21	152.19	163.86	137.03
5.74	168.86	123.21	150.49	149.92	164.19	137.80
5.75	174.85	118.59	153.51	147.40	164.86	138.16
5.76	179.85	115.84	156.31	144.59	165.97	138.06
5.77	184.11	114.34	158.91	141.58	167.33	137.59
5.78	187.77	113.57	161.34	138.60	168.57	136.88
5.79	190.87	113.22	163.59	136.29	168.70	136.02
5.8	193.36	113.17	165.61	133.99	168.85	134.72
5.81	195.21	113.41	167.37	131.75	169.00	132.80
5.82	196.39	113.98	168.83	129.64	169.15	130.18
5.83	196.97	114.94	169.92	127.87	169.18	126.85
5.84	197.08	116.36	170.67	126.71	169.05	122.80
5.85	196.82	118.18	171.14	125.99	168.79	118.56
5.86	196.21	120.43	171.38	126.11	167.31	115.93
5.87	195.13	122.99	171.55	129.82	160.25	117.06
5.88	193.28	126.41	167.23	133.86	152.99	118.52
5.89	189.42	131.23	157.51	138.02	145.77	120.54
5.9	184.67	135.80	152.13	142.65	138.35	123.33
5.91	182.03	138.45	150.71	148.95	130.16	128.85
5.92	179.59	141.14	149.20	157.80	119.94	137.88
5.93	177.32	143.58	148.13	168.84	107.46	147.19
5.94	175.17	145.72	147.53	180.90	93.81	156.43
5.95	173.13	147.57	147.39	192.74	80.52	165.26
5.96	171.13	149.21	147.70	202.66	69.81	173.10
5.97	169.16	150.63	148.46	209.55	62.77	179.80
5.98	167.18	151.87	149.64	213.45	59.33	184.95
5.99	165.04	153.43	150.53	215.47	58.35	188.59
6	162.76	155.25	151.12	216.55	58.52	191.19
6.01	160.40	157.20	151.48	216.97	59.49	192.83
6.02	158.01	159.22	151.67	216.87	61.28	193.69
6.03	155.61	161.24	151.70	216.27	63.97	194.03
6.04	153.22	163.22	151.61	215.00	67.79	193.98
6.05	150.86	165.14	151.38	212.92	72.91	193.47
6.06	148.51	166.98	151.05	210.07	79.40	192.21
6.07	146.28	168.57	150.68	206.58	87.16	189.96
6.08	144.87	168.75	150.51	202.62	95.95	186.85
6.09	143.41	168.93	150.27	198.40	105.38	183.27
6.1	141.89	169.11	149.96	194.23	114.82	179.68
6.11	140.32	169.29	149.58	190.60	123.19	176.62
6.12	138.71	169.45	149.12	188.08	129.21	174.53
6.13	137.06	169.61	148.55	186.94	132.24	173.43
6.14	135.41	169.77	147.82	186.65	133.17	172.77
6.15	133.76	169.92	146.89	186.09	134.24	169.90
6.16	132.11	170.06	145.73	183.47	138.04	159.23
6.17	130.44	170.15	144.46	178.51	143.02	147.89
6.18	129.54	170.08	142.64	174.42	146.17	146.43
6.19	129.41	169.88	140.30	170.82	149.41	144.19
6.2	129.74	169.58	137.71	167.44	152.68	141.73
6.21	130.46	169.20	135.58	164.33	155.62	139.74
6.22	131.52	168.77	134.06	161.47	158.18	138.24
6.23	135.02	163.93	134.90	158.88	160.32	137.18
6.24	142.82	152.75	137.87	156.41	161.98	136.61
6.25	150.63	143.15	141.10	154.05	163.14	136.51
6.26	158.18	134.84	144.36	151.76	163.84	136.83
6.27	164.98	128.35	147.42	149.48	164.20	137.49
6.28	170.77	123.99	150.27	146.89	165.00	137.70
6.29	175.70	121.43	152.93	144.02	166.20	137.50
6.3	179.99	120.02	155.45	140.97	167.60	136.95
6.31	183.78	119.25	157.82	138.13	168.59	136.23
6.32	187.07	118.86	160.04	135.82	168.73	135.28
6.33	189.81	118.76	162.08	133.54	168.88	133.80
6.34	191.94	118.90	163.90	131.33	169.03	131.69
6.35	193.44	119.32	165.46	129.26	169.17	128.87
6.36	194.33	120.11	166.68	127.62	169.17	125.33
6.37	194.73	121.30	167.59	126.55	169.01	121.15
6.38	194.75	122.81	168.23	125.88	168.73	116.98
6.39	194.42	124.59	168.64	126.75	165.97	115.45
6.4	193.64	126.54	168.88	130.61	158.75	116.67
6.41	191.65	129.96	163.21	134.64	151.53	118.33
6.42	187.36	134.88	153.41	138.84	144.29	120.55
6.43	183.54	138.39	151.02	143.78	136.78	123.85
6.44	180.96	141.12	149.46	150.63	128.22	130.45
6.45	178.58	143.77	148.04	160.08	117.41	139.77
6.46	176.35	146.14	147.08	171.43	104.59	149.06
6.47	174.27	148.19	146.59	183.56	90.84	158.30
6.48	172.27	149.95	146.58	195.09	78.00	166.91
6.49	170.33	151.48	147.01	204.40	68.06	174.53
6.5	168.42	152.77	147.94	210.57	61.88	180.91
6.51	166.49	153.93	149.18	213.95	59.10	185.71
6.52	164.39	155.46	150.04	215.71	58.47	189.09
6.53	162.15	157.21	150.61	216.64	58.82	191.50
6.54	159.86	159.09	150.97	216.94	59.96	192.96
6.55	157.55	161.00	151.15	216.74	61.93	193.70
6.56	155.23	162.91	151.20	216.01	64.84	193.96
6.57	152.93	164.77	151.11	214.57	68.92	193.83
6.58	150.65	166.57	150.91	212.33	74.34	193.19
6.59	148.39	168.28	150.61	209.32	81.10	191.74
6.6	146.88	168.70	150.51	205.72	89.09	189.30
6.61	145.48	168.88	150.37	201.68	98.05	186.07
6.62	144.02	169.06	150.17	197.43	107.55	182.43
6.63	142.51	169.23	149.91	193.32	116.86	178.91
6.64	140.94	169.40	149.59	189.89	124.82	176.03
6.65	139.33	169.56	149.18	187.68	130.19	174.19
6.66	137.69	169.71	148.66	186.81	132.60	173.24
6.67	136.05	169.86	147.99	186.58	133.29	172.61
6.68	134.41	170.00	147.10	185.69	134.96	167.88
6.69	132.74	170.14	146.01	182.55	139.09	156.56
6.7	131.14	170.20	144.82	177.41	143.88	147.44
6.71	130.41	170.09	142.98	173.51	147.01	145.69
6.72	130.35	169.87	140.73	169.94	150.31	143.31
6.73	130.69	169.54	138.29	166.59	153.59	140.81
6.74	131.40	169.15	136.39	163.49	156.53	138.80
6.75	132.46	168.71	134.78	160.65	159.08	137.28
6.76	136.97	162.23	136.59	158.05	161.19	136.22
6.77	145.13	150.79	139.71	155.56	162.81	135.68
6.78	153.26	140.75	143.20	153.17	163.92	135.59
6.79	161.05	132.04	146.67	150.86	164.56	135.93
6.8	168.07	125.05	149.94	148.57	164.84	136.61
6.81	174.06	120.17	152.96	145.98	165.56	136.83
6.82	179.06	117.20	155.75	143.11	166.69	136.61
6.83	183.30	115.58	158.34	140.06	168.03	136.04
6.84	186.95	114.75	160.76	137.44	168.63	135.34
6.85	190.04	114.39	162.99	135.14	168.76	134.20
6.86	192.55	114.35	165.01	132.89	168.90	132.49
6.87	194.45	114.59	166.77	130.74	169.05	130.11
6.88	195.69	115.16	168.24	128.77	169.16	127.02
6.89	196.36	116.17	169.34	127.32	169.11	123.21
6.9	196.57	117.60	170.12	126.39	168.90	118.98
6.91	196.41	119.42	170.63	125.79	168.59	114.91
6.92	195.86	121.56	170.95	128.17	163.36	115.36
6.93	194.78	124.00	170.85	132.07	156.15	116.73
6.94	192.49	127.83	164.13	136.11	148.97	118.64
6.95	187.87	133.05	153.90	140.39	141.70	121.12
6.96	184.11	136.49	151.89	145.52	134.09	124.81
6.97	181.54	139.20	150.32	152.70	125.28	132.05
6.98	179.16	141.81	148.95	162.50	114.12	141.63
6.99	176.94	144.15	148.04	174.08	101.04	151.12
7	174.84	146.18	147.59	186.32	87.16	160.53
7.01	172.82	147.96	147.60	197.72	74.48	169.20
7.02	170.84	149.53	148.05	206.61	64.95	176.83
7.03	168.88	150.88	148.97	212.20	59.33	183.06
7.04	166.88	152.18	150.12	215.13	57.02	187.58
7.05	164.69	153.84	150.91	216.64	56.63	190.72
7.06	162.38	155.72	151.44	217.40	57.15	192.87
7.07	160.02	157.71	151.76	217.56	58.50	194.09
7.08	157.63	159.73	151.92	217.23	60.72	194.66
7.09	155.25	161.75	151.93	216.33	63.98	194.79
7.1	152.87	163.72	151.81	214.68	68.48	194.53
7.11	150.52	165.62	151.56	212.21	74.34	193.67
7.12	148.19	167.43	151.23	209.02	81.55	191.90
7.13	146.20	168.61	150.95	205.28	89.92	189.15
7.14	144.79	168.80	150.78	201.18	99.16	185.72
7.15	143.32	168.98	150.55	196.94	108.78	182.04
7.16	141.79	169.16	150.26	192.95	117.97	178.60
7.17	140.21	169.33	149.90	189.74	125.56	175.90
7.18	138.59	169.50	149.44	187.82	130.40	174.23
7.19	136.94	169.66	148.87	187.14	132.45	173.36
7.2	135.29	169.81	148.13	186.93	133.05	172.72
7.21	133.66	169.95	147.17	185.82	135.07	167.04
7.22	131.99	170.09	146.00	182.42	139.36	155.50
7.23	130.44	170.14	144.71	177.27	144.02	147.40
7.24	129.82	170.02	142.73	173.43	147.14	145.60
7.25	129.83	169.79	140.38	169.90	150.44	143.20
7.26	130.24	169.46	137.85	166.59	153.66	140.81
7.27	131.04	169.06	135.84	163.54	156.52	138.93
7.28	132.15	168.62	134.48	160.75	158.99	137.53
7.29	138.08	160.06	136.98	158.20	161.02	136.59
7.3	146.35	148.94	140.11	155.73	162.55	136.16
7.31	154.37	139.42	143.42	153.36	163.59	136.19
7.32	161.90	131.34	146.68	151.06	164.16	136.65
7.33	168.50	125.22	149.72	148.72	164.53	137.31
7.34	174.07	121.21	152.54	146.05	165.42	137.43
7.35	178.78	118.88	155.16	143.12	166.65	137.15
7.36	182.84	117.61	157.63	140.05	168.06	136.53
7.37	186.38	116.95	159.94	137.45	168.63	135.80
7.38	189.38	116.66	162.09	135.14	168.77	134.70
7.39	191.80	116.65	164.02	132.88	168.92	133.03
7.4	193.61	116.91	165.72	130.71	169.07	130.69
7.41	194.79	117.49	167.12	128.73	169.18	127.65
7.42	195.40	118.48	168.18	127.27	169.13	123.87
7.43	195.57	119.87	168.93	126.35	168.93	119.63
7.44	195.40	121.60	169.43	125.76	168.62	115.56
7.45	194.86	123.63	169.75	127.91	163.79	115.66
7.46	193.78	125.98	169.22	131.86	156.51	116.99
7.47	191.24	129.94	161.82	135.92	149.32	118.83
7.48	186.33	135.22	151.99	140.20	142.03	121.25
7.49	183.18	138.09	151.16	145.53	134.36	125.18
7.5	180.65	140.84	149.55	152.99	125.34	132.78
7.51	178.30	143.42	148.23	163.02	113.94	142.23
7.52	176.10	145.72	147.38	174.67	100.78	151.55
7.53	174.03	147.71	147.00	186.83	86.99	160.79
7.54	172.04	149.44	147.08	197.96	74.71	169.20
7.55	170.08	150.94	147.61	206.53	65.65	176.59
7.56	168.16	152.21	148.64	211.88	60.40	182.61
7.57	166.16	153.49	149.78	214.71	58.32	187.00
7.58	163.99	155.13	150.54	216.20	58.02	190.09
7.59	161.71	156.97	151.04	216.94	58.58	192.23
7.6	159.38	158.90	151.34	217.08	59.95	193.45
7.61	157.03	160.87	151.48	216.75	62.17	194.03
7.62	154.68	162.82	151.48	215.84	65.40	194.17
7.63	152.35	164.71	151.35	214.17	69.87	193.92
7.64	150.04	166.54	151.10	211.70	75.69	193.07
7.65	147.75	168.27	150.76	208.51	82.85	191.33
7.66	146.22	168.70	150.63	204.77	91.17	188.61
7.67	144.80	168.88	150.46	200.64	100.36	185.21
7.68	143.32	169.06	150.23	196.39	109.92	181.55
7.69	141.79	169.23	149.93	192.42	119.00	178.14
7.7	140.21	169.40	149.57	189.27	126.40	175.51
7.71	138.59	169.56	149.11	187.44	130.97	173.94
7.72	136.94	169.72	148.53	186.82	132.79	173.13
7.73	135.29	169.87	147.79	186.62	133.31	172.47
7.74	133.66	170.01	146.81	185.22	135.78	165.38
7.75	131.97	170.15	145.64	181.50	140.22	153.65
7.76	130.53	170.16	144.31	176.49	144.56	147.20
7.77	130.02	170.03	142.28	172.72	147.72	145.26
7.78	130.08	169.78	139.92	169.21	151.03	142.80
7.79	130.52	169.43	137.41	165.92	154.22	140.44
7.8	131.37	169.03	135.71	162.90	157.05	138.59
7.81	132.49	168.57	134.27	160.14	159.47	137.23
7.82	138.86	158.97	136.93	157.59	161.44	136.33
7.83	146.93	148.08	140.18	155.14	162.92	135.93
7.84	154.86	138.67	143.59	152.79	163.90	135.98
7.85	162.37	130.60	146.93	150.50	164.42	136.45
7.86	168.99	124.46	150.05	148.16	164.79	137.06
7.87	174.58	120.43	152.93	145.46	165.69	137.12
7.88	179.30	118.10	155.60	142.52	166.93	136.80
7.89	183.37	116.85	158.11	139.44	168.33	136.13
7.9	186.90	116.21	160.46	136.99	168.66	135.39
7.91	189.89	115.95	162.62	134.69	168.80	134.17
7.92	192.29	115.97	164.58	132.45	168.94	132.36
7.93	194.06	116.27	166.27	130.32	169.09	129.86
7.94	195.20	116.91	167.66	128.41	169.17	126.65
7.95	195.78	117.98	168.70	127.07	169.09	122.72
7.96	195.92	119.45	169.43	126.23	168.87	118.48
7.97	195.71	121.25	169.90	125.69	168.53	114.45
7.98	195.11	123.34	170.23	128.77	162.18	115.72
7.99	193.90	125.88	169.02	132.73	154.94	117.15
8	191.06	130.06	160.91	136.81	147.75	119.15
8.01	185.97	135.35	152.17	141.17	140.43	121.72
8.02	183.07	138.04	151.12	146.76	132.64	126.09
8.03	180.56	140.78	149.51	154.60	123.31	134.31
8.04	178.23	143.32	148.26	164.97	111.55	143.84
8.05	176.05	145.58	147.47	176.81	98.18	153.22
8.06	173.99	147.53	147.16	188.97	84.40	162.45
8.07	171.99	149.23	147.30	199.83	72.46	170.78
8.08	170.04	150.72	147.89	207.92	63.94	178.04
8.09	168.11	151.97	148.96	212.77	59.26	183.83
8.1	166.08	153.33	150.05	215.28	57.55	187.96
8.11	163.87	155.02	150.76	216.60	57.42	190.88
8.12	161.57	156.90	151.24	217.22	58.13	192.83
8.13	159.22	158.86	151.52	217.27	59.66	193.90
8.14	156.86	160.85	151.64	216.84	62.06	194.37
8.15	154.51	162.81	151.62	215.80	65.54	194.43
8.16	152.17	164.72	151.47	213.98	70.29	194.08
8.17	149.85	166.56	151.21	211.35	76.40	193.08
8.18	147.56	168.30	150.86	208.04	83.83	191.12
8.19	146.04	168.71	150.73	204.21	92.37	188.22
8.2	144.61	168.89	150.56	200.04	101.71	184.72
8.21	143.12	169.07	150.32	195.81	111.28	181.06
8.22	141.59	169.24	150.02	191.94	120.20	177.74
8.23	140.00	169.41	149.65	189.00	127.20	175.28
8.24	138.37	169.57	149.18	187.40	131.29	173.86
8.25	136.72	169.73	148.58	186.92	132.81	173.10
8.26	135.08	169.88	147.81	186.68	133.33	172.25
8.27	133.44	170.02	146.80	184.98	136.23	163.95
8.28	131.75	170.15	145.63	180.93	140.84	152.05
8.29	130.41	170.14	144.22	176.05	144.93	146.96
8.3	130.00	169.99	142.13	172.32	148.11	144.93
8.31	130.12	169.73	139.74	168.84	151.44	142.44
8.32	130.60	169.37	137.25	165.59	154.58	140.14
8.33	131.50	168.96	135.50	162.60	157.36	138.37
8.34	132.77	168.25	134.63	159.87	159.73	137.06
8.35	140.25	157.22	137.79	157.34	161.64	136.24
8.36	148.52	146.39	141.08	154.90	163.05	135.91
8.37	156.50	137.09	144.47	152.54	163.96	136.03
8.38	163.91	129.27	147.75	150.26	164.43	136.58
8.39	170.35	123.48	150.80	147.86	164.86	137.14
8.4	175.76	119.75	153.62	145.12	165.82	137.15
8.41	180.33	117.62	156.25	142.16	167.09	136.78
8.42	184.27	116.48	158.71	139.06	168.50	136.07
8.43	187.67	115.91	161.01	136.71	168.68	135.32
8.44	190.52	115.69	163.12	134.41	168.82	134.03
8.45	192.78	115.75	165.01	132.18	168.96	132.14
8.46	194.41	116.10	166.64	130.06	169.11	129.56
8.47	195.42	116.81	167.96	128.22	169.17	126.28
8.48	195.90	117.95	168.93	126.95	169.07	122.28
8.49	195.96	119.48	169.60	126.15	168.83	118.05
8.5	195.68	121.35	170.02	125.83	168.08	114.63
8.51	194.98	123.49	170.32	129.24	161.32	115.93
8.52	193.63	126.24	168.32	133.22	154.08	117.42
8.53	190.50	130.60	159.70	137.32	146.88	119.47
8.54	185.46	135.68	152.18	141.76	139.53	122.14
8.55	182.73	138.29	150.98	147.59	131.62	126.89
8.56	180.24	141.03	149.38	155.75	122.01	135.42
8.57	177.93	143.54	148.18	166.33	110.02	144.93
8.58	175.77	145.76	147.45	178.24	96.56	154.30
8.59	173.72	147.67	147.20	190.32	82.89	163.46
8.6	171.72	149.35	147.39	200.90	71.32	171.66
8.61	169.77	150.82	148.04	208.60	63.27	178.77
8.62	167.83	152.05	149.17	213.12	59.00	184.36
8.63	165.77	153.46	150.19	215.44	57.56	188.32
8.64	163.55	155.19	150.87	216.67	57.55	191.12
8.65	161.24	157.08	151.32	217.22	58.35	192.95
8.66	158.88	159.06	151.57	217.21	59.98	193.94
8.67	156.52	161.05	151.66	216.72	62.50	194.37
8.68	154.16	163.01	151.62	215.59	66.11	194.38
8.69	151.81	164.92	151.46	213.68	71.01	193.97
8.7	149.49	166.75	151.18	210.97	77.29	192.87
8.71	147.20	168.48	150.82	207.59	84.85	190.79
8.72	145.77	168.73	150.71	203.71	93.51	187.80
8.73	144.33	168.91	150.52	199.51	102.90	184.26
8.74	142.84	169.08	150.26	195.30	112.45	180.61
8.75	141.29	169.26	149.95	191.51	121.20	177.38
8.76	139.70	169.43	149.56	188.71	127.89	175.04
8.77	138.07	169.59	149.07	187.28	131.60	173.74
8.78	136.42	169.74	148.44	186.88	132.90	173.02
8.79	134.77	169.89	147.64	186.58	133.51	171.75
8.8	133.13	170.03	146.59	184.59	136.76	162.50
8.81	131.44	170.15	145.39	180.23	141.52	150.46
8.82	130.22	170.13	143.89	175.55	145.31	146.77
8.83	129.90	169.96	141.73	171.86	148.52	144.66
8.84	130.08	169.68	139.30	168.41	151.85	142.15
8.85	130.61	169.32	137.01	165.20	154.94	139.94
8.86	131.57	168.91	135.35	162.25	157.66	138.24
8.87	133.39	167.16	134.88	159.56	159.96	137.00
8.88	141.03	155.83	137.79	157.04	161.80	136.25
8.89	149.10	145.37	141.11	154.62	163.14	135.99
8.9	156.95	136.35	144.50	152.28	164.00	136.15
8.91	164.22	128.83	147.74	150.01	164.40	136.77
8.92	170.51	123.37	150.76	147.57	164.93	137.22
8.93	175.80	119.94	153.55	144.79	165.95	137.18
8.94	180.31	118.01	156.16	141.80	167.26	136.76
8.95	184.21	116.98	158.61	138.77	168.56	136.06
8.96	187.60	116.46	160.89	136.45	168.69	135.24
8.97	190.43	116.29	162.99	134.16	168.83	133.89
8.98	192.66	116.37	164.87	131.94	168.98	131.93
8.99	194.26	116.76	166.49	129.83	169.12	129.27
9	195.24	117.49	167.78	128.04	169.17	125.91
9.01	195.70	118.66	168.73	126.83	169.05	121.84
9.02	195.74	120.20	169.39	126.07	168.80	117.63
9.03	195.45	122.08	169.80	126.04	167.53	114.78
9.04	194.72	124.19	170.10	129.64	160.57	116.05
9.05	193.23	127.09	167.18	133.63	153.34	117.60
9.06	189.80	131.61	158.15	137.76	146.13	119.72
9.07	184.97	136.33	151.94	142.30	138.75	122.51
9.08	182.30	138.96	150.61	148.38	130.68	127.72
9.09	179.84	141.68	149.05	156.92	120.74	136.71
9.1	177.56	144.16	147.91	167.79	108.46	146.17
9.11	175.41	146.33	147.25	179.81	94.86	155.51
9.12	173.37	148.20	147.06	191.80	81.34	164.54
9.13	171.39	149.85	147.32	202.05	70.19	172.58
9.14	169.44	151.27	148.04	209.31	62.67	179.49
9.15	167.52	152.47	149.22	213.46	58.87	184.85
9.16	165.44	153.92	150.19	215.59	57.69	188.62
9.17	163.21	155.67	150.84	216.72	57.79	191.31
9.18	160.90	157.57	151.26	217.19	58.69	193.02
9.19	158.55	159.53	151.49	217.13	60.42	193.93
9.2	156.20	161.50	151.57	216.57	63.05	194.30
9.21	153.85	163.44	151.52	215.35	66.80	194.28
9.22	151.52	165.33	151.34	213.33	71.86	193.80
9.23	149.22	167.13	151.06	210.53	78.29	192.60
9.24	147.08	168.58	150.77	207.08	85.99	190.41
9.25	145.70	168.76	150.64	203.15	94.74	187.34
9.26	144.25	168.94	150.45	198.94	104.19	183.76
9.27	142.75	169.12	150.20	194.75	113.69	180.13
9.28	141.20	169.29	149.88	191.05	122.25	176.99
9.29	139.60	169.46	149.49	188.41	128.58	174.79
9.3	137.97	169.62	148.99	187.15	131.91	173.60
9.31	136.32	169.77	148.35	186.81	133.01	172.91
9.32	134.68	169.92	147.53	186.41	133.80	170.98
9.33	133.03	170.06	146.47	184.11	137.35	160.93
9.34	131.35	170.17	145.28	179.44	142.28	148.77
9.35	130.26	170.12	143.69	175.00	145.76	146.50
9.36	130.02	169.93	141.50	171.35	149.00	144.31
9.37	130.25	169.65	139.06	167.92	152.32	141.78
9.38	130.83	169.28	136.83	164.74	155.37	139.62
9.39	131.81	168.85	135.12	161.82	158.04	137.97
9.4	134.32	165.97	135.67	159.16	160.30	136.78
9.41	142.47	154.28	138.62	156.65	162.08	136.09
9.42	150.72	143.81	141.99	154.23	163.36	135.88
9.43	158.62	134.82	145.38	151.89	164.15	136.10
9.44	165.82	127.47	148.62	149.62	164.51	136.76
9.45	171.99	122.21	151.61	147.13	165.09	137.15
9.46	177.16	118.93	154.39	144.32	166.14	137.06
9.47	181.55	117.10	156.98	141.31	167.46	136.60
9.48	185.33	116.13	159.40	138.38	168.58	135.91
9.49	188.58	115.66	161.65	136.07	168.71	135.00
