# Supplementary material for: Adaptive hindlimb split-belt treadmill walking in rats by controlling basic muscle activation patterns via phase resetting
Source: Sci Rep. 2018 Nov 26;8:17341. doi: 10.1038/s41598-018-35714-8 (PMC6255885; doi:10.1038/s41598-018-35714-8)
Supplement: Supplementary file 6 — Supplementary Dataset S2 [file 41598_2018_35714_MOESM6_ESM.zip › S2_Dataset/Simulation_with_phasereset_condition1_7x/duty_fast.csv]

0.1549	0.5805
0.7079	0.5797
1.2610	0.5792
1.8140	0.5789
2.3671	0.5786
2.9201	0.5784
3.4732	0.5784
4.0262	0.5784
4.5638	0.5656
5.1022	0.5451
5.6378	0.5115
6.1691	0.5199
6.6971	0.5159
7.2262	0.5130
7.7546	0.5153
8.2834	0.5147
8.8121	0.5134
9.3407	0.5158
9.8694	0.5145
10.3981	0.5152
10.9268	0.5140
11.4554	0.5155
11.9841	0.5147
12.5128	0.5155
13.0414	0.5152
13.5701	0.5152
14.0988	0.5149
14.6274	0.5151
15.1561	0.5138
15.6847	0.5142
