# Supplementary material for: Adaptive hindlimb split-belt treadmill walking in rats by controlling basic muscle activation patterns via phase resetting
Source: Sci Rep. 2018 Nov 26;8:17341. doi: 10.1038/s41598-018-35714-8 (PMC6255885; doi:10.1038/s41598-018-35714-8)
Supplement: Supplementary file 6 — Supplementary Dataset S2 [file 41598_2018_35714_MOESM6_ESM.zip › S2_Dataset/Simulation_with_phasereset_condition1_7x/duty_slow.csv]

0.4313	0.5766
0.9844	0.5772
1.5375	0.5776
2.0905	0.5778
2.6436	0.5779
3.1966	0.5780
3.7497	0.5781
4.2861	0.5946
4.8255	0.6422
5.3637	0.6392
5.8946	0.6306
6.4216	0.6377
6.9512	0.6387
7.4794	0.6387
8.0083	0.6383
8.5370	0.6387
9.0656	0.6381
9.5943	0.6392
10.1229	0.6380
10.6517	0.6393
11.1802	0.6381
11.7090	0.6393
12.2376	0.6380
12.7663	0.6393
13.2949	0.6382
13.8236	0.6393
14.3522	0.6379
14.8810	0.6393
15.4095	0.6382
15.9383	0.6393
