# Supplementary material for: Adaptive hindlimb split-belt treadmill walking in rats by controlling basic muscle activation patterns via phase resetting
Source: Sci Rep. 2018 Nov 26;8:17341. doi: 10.1038/s41598-018-35714-8 (PMC6255885; doi:10.1038/s41598-018-35714-8)
Supplement: Supplementary file 6 — Supplementary Dataset S2 [file 41598_2018_35714_MOESM6_ESM.zip › S2_Dataset/Simulation_with_phasereset_condition1_7x/muscle.csv]

0	0.002	0.111	0.169	0.001	0.187	0.188	0.102	0.093	0.018	0.035	0.070	0.031	0.122	0.015
0.01	0.002	0.117	0.188	0.001	0.198	0.208	0.105	0.080	0.016	0.030	0.060	0.027	0.105	0.013
0.02	0.001	0.121	0.204	0.001	0.207	0.226	0.107	0.070	0.014	0.026	0.052	0.023	0.091	0.011
0.03	0.001	0.125	0.218	0.001	0.214	0.240	0.110	0.060	0.012	0.023	0.045	0.020	0.079	0.010
0.04	0.001	0.129	0.230	0.001	0.221	0.253	0.111	0.052	0.010	0.020	0.039	0.018	0.069	0.008
0.05	0.001	0.132	0.240	0.001	0.227	0.263	0.113	0.045	0.009	0.017	0.034	0.015	0.060	0.007
0.06	0.001	0.135	0.249	0.001	0.232	0.272	0.114	0.039	0.008	0.015	0.030	0.013	0.052	0.006
0.07	0.001	0.137	0.256	0.001	0.236	0.280	0.115	0.034	0.007	0.013	0.026	0.012	0.045	0.005
0.08	0.001	0.139	0.262	0.000	0.239	0.286	0.116	0.030	0.006	0.011	0.022	0.010	0.039	0.005
0.09	0.001	0.141	0.268	0.000	0.242	0.292	0.117	0.026	0.005	0.010	0.019	0.009	0.034	0.004
0.1	0.000	0.142	0.272	0.000	0.245	0.297	0.118	0.022	0.004	0.008	0.017	0.008	0.029	0.004
0.11	0.000	0.143	0.276	0.000	0.247	0.301	0.118	0.019	0.004	0.007	0.015	0.007	0.025	0.003
0.12	0.000	0.144	0.279	0.000	0.249	0.304	0.119	0.017	0.003	0.006	0.013	0.006	0.022	0.003
0.13	0.015	0.139	0.270	0.011	0.240	0.306	0.114	0.015	0.003	0.006	0.011	0.005	0.019	0.002
0.14	0.061	0.121	0.235	0.045	0.208	0.307	0.099	0.013	0.052	0.050	0.010	0.086	0.069	0.055
0.15	0.100	0.105	0.203	0.074	0.181	0.308	0.086	0.011	0.113	0.105	0.008	0.185	0.131	0.119
0.16	0.133	0.091	0.177	0.099	0.157	0.308	0.075	0.010	0.164	0.152	0.007	0.267	0.183	0.173
0.17	0.162	0.079	0.153	0.121	0.136	0.309	0.065	0.008	0.207	0.191	0.006	0.335	0.228	0.219
0.18	0.186	0.068	0.133	0.139	0.118	0.309	0.056	0.007	0.207	0.191	0.005	0.334	0.226	0.219
0.19	0.206	0.059	0.115	0.155	0.102	0.309	0.049	0.006	0.180	0.165	0.005	0.290	0.196	0.190
0.2	0.224	0.052	0.100	0.168	0.089	0.309	0.042	0.005	0.156	0.143	0.004	0.251	0.170	0.165
0.21	0.237	0.045	0.087	0.178	0.077	0.308	0.037	0.005	0.135	0.124	0.004	0.218	0.148	0.143
0.22	0.205	0.039	0.075	0.154	0.067	0.267	0.032	0.004	0.117	0.108	0.003	0.189	0.128	0.124
0.23	0.178	0.034	0.065	0.134	0.058	0.232	0.028	0.004	0.102	0.094	0.003	0.164	0.111	0.108
0.24	0.155	0.029	0.057	0.116	0.050	0.201	0.024	0.003	0.088	0.081	0.002	0.142	0.096	0.093
0.25	0.134	0.025	0.049	0.101	0.044	0.174	0.021	0.003	0.092	0.102	0.002	0.150	0.118	0.093
0.26	0.116	0.022	0.043	0.087	0.038	0.151	0.018	0.002	0.100	0.131	0.002	0.166	0.149	0.097
0.27	0.101	0.019	0.037	0.076	0.033	0.131	0.016	0.002	0.107	0.156	0.002	0.180	0.175	0.101
0.28	0.088	0.017	0.032	0.066	0.029	0.114	0.014	0.002	0.113	0.177	0.001	0.191	0.197	0.104
0.29	0.076	0.014	0.028	0.057	0.025	0.099	0.012	0.002	0.119	0.195	0.001	0.201	0.216	0.106
0.3	0.066	0.012	0.024	0.050	0.021	0.086	0.010	0.001	0.123	0.210	0.001	0.210	0.232	0.108
0.31	0.057	0.011	0.021	0.043	0.019	0.074	0.009	0.001	0.127	0.223	0.001	0.217	0.246	0.110
0.32	0.050	0.009	0.018	0.037	0.016	0.065	0.008	0.001	0.130	0.234	0.001	0.223	0.257	0.112
0.33	0.043	0.008	0.016	0.032	0.014	0.056	0.007	0.001	0.133	0.244	0.001	0.229	0.267	0.113
0.34	0.037	0.007	0.014	0.028	0.012	0.049	0.006	0.001	0.136	0.252	0.001	0.233	0.276	0.115
0.35	0.032	0.006	0.012	0.024	0.011	0.042	0.005	0.001	0.138	0.259	0.000	0.237	0.283	0.116
0.36	0.028	0.005	0.010	0.021	0.009	0.037	0.004	0.001	0.140	0.265	0.000	0.241	0.289	0.116
0.37	0.024	0.005	0.009	0.018	0.008	0.032	0.004	0.000	0.141	0.270	0.000	0.243	0.294	0.117
0.38	0.021	0.004	0.008	0.016	0.007	0.028	0.003	0.000	0.143	0.274	0.000	0.246	0.298	0.118
0.39	0.018	0.003	0.007	0.014	0.006	0.024	0.003	0.000	0.144	0.278	0.000	0.248	0.302	0.119
0.4	0.016	0.003	0.006	0.012	0.005	0.021	0.002	0.000	0.145	0.281	0.000	0.250	0.305	0.119
0.41	0.014	0.005	0.007	0.010	0.009	0.021	0.005	0.021	0.137	0.266	0.016	0.236	0.307	0.112
0.42	0.012	0.073	0.069	0.009	0.121	0.090	0.077	0.066	0.119	0.231	0.049	0.205	0.308	0.098
0.43	0.010	0.131	0.121	0.008	0.214	0.149	0.138	0.105	0.103	0.200	0.078	0.178	0.308	0.085
0.44	0.009	0.179	0.165	0.007	0.291	0.199	0.189	0.137	0.089	0.174	0.102	0.154	0.309	0.073
0.45	0.008	0.220	0.203	0.006	0.355	0.240	0.233	0.165	0.078	0.151	0.123	0.134	0.309	0.064
0.46	0.007	0.199	0.183	0.005	0.321	0.217	0.210	0.189	0.067	0.131	0.141	0.116	0.309	0.055
0.47	0.006	0.173	0.159	0.004	0.278	0.188	0.182	0.209	0.058	0.113	0.157	0.101	0.309	0.048
0.48	0.005	0.150	0.138	0.004	0.241	0.163	0.158	0.226	0.051	0.098	0.170	0.087	0.310	0.042
0.49	0.004	0.130	0.119	0.003	0.209	0.142	0.137	0.226	0.044	0.085	0.170	0.076	0.297	0.036
0.5	0.004	0.113	0.104	0.003	0.182	0.123	0.119	0.196	0.038	0.074	0.148	0.066	0.258	0.031
0.51	0.003	0.098	0.090	0.003	0.158	0.107	0.103	0.170	0.033	0.064	0.128	0.057	0.223	0.027
0.52	0.003	0.085	0.079	0.002	0.137	0.093	0.090	0.148	0.029	0.056	0.111	0.049	0.194	0.024
0.53	0.003	0.094	0.111	0.002	0.155	0.128	0.094	0.128	0.025	0.048	0.096	0.043	0.168	0.020
0.54	0.002	0.102	0.139	0.002	0.170	0.157	0.098	0.111	0.022	0.042	0.084	0.037	0.146	0.018
0.55	0.002	0.109	0.162	0.001	0.183	0.182	0.102	0.097	0.019	0.036	0.073	0.032	0.127	0.015
0.56	0.002	0.115	0.183	0.001	0.195	0.203	0.104	0.084	0.016	0.032	0.063	0.028	0.110	0.013
0.57	0.001	0.120	0.200	0.001	0.204	0.221	0.107	0.073	0.014	0.027	0.055	0.024	0.095	0.012
0.58	0.001	0.124	0.214	0.001	0.212	0.236	0.109	0.063	0.012	0.024	0.047	0.021	0.083	0.010
0.59	0.001	0.128	0.227	0.001	0.219	0.249	0.111	0.055	0.011	0.021	0.041	0.018	0.072	0.009
0.6	0.001	0.131	0.237	0.001	0.225	0.260	0.112	0.047	0.009	0.018	0.036	0.016	0.062	0.008
0.61	0.001	0.134	0.246	0.001	0.230	0.270	0.114	0.041	0.008	0.016	0.031	0.014	0.054	0.007
0.62	0.001	0.136	0.254	0.001	0.235	0.278	0.115	0.036	0.007	0.013	0.027	0.012	0.047	0.006
0.63	0.001	0.138	0.261	0.000	0.238	0.285	0.116	0.031	0.006	0.012	0.023	0.010	0.041	0.005
0.64	0.001	0.140	0.266	0.000	0.241	0.290	0.117	0.027	0.005	0.010	0.020	0.009	0.035	0.004
0.65	0.000	0.142	0.271	0.000	0.244	0.295	0.117	0.023	0.005	0.009	0.018	0.008	0.031	0.004
0.66	0.000	0.143	0.275	0.000	0.246	0.299	0.118	0.020	0.004	0.008	0.015	0.007	0.027	0.003
0.67	0.000	0.144	0.278	0.000	0.248	0.303	0.119	0.018	0.003	0.007	0.013	0.006	0.023	0.003
0.68	0.000	0.145	0.281	0.000	0.250	0.306	0.119	0.015	0.003	0.006	0.011	0.005	0.020	0.002
0.69	0.046	0.127	0.246	0.034	0.219	0.307	0.104	0.013	0.031	0.031	0.010	0.052	0.047	0.032
0.7	0.087	0.110	0.214	0.065	0.190	0.307	0.091	0.011	0.095	0.089	0.009	0.157	0.113	0.100
0.71	0.122	0.096	0.186	0.091	0.165	0.308	0.079	0.010	0.149	0.138	0.007	0.244	0.168	0.157
0.72	0.152	0.083	0.161	0.114	0.143	0.308	0.068	0.009	0.195	0.179	0.006	0.315	0.215	0.206
0.73	0.178	0.072	0.140	0.133	0.124	0.309	0.059	0.007	0.217	0.199	0.006	0.349	0.237	0.229
0.74	0.200	0.062	0.121	0.149	0.108	0.309	0.051	0.006	0.188	0.173	0.005	0.303	0.205	0.199
0.75	0.218	0.054	0.105	0.164	0.093	0.309	0.044	0.006	0.163	0.150	0.004	0.263	0.178	0.172
0.76	0.234	0.047	0.091	0.176	0.081	0.310	0.039	0.005	0.142	0.130	0.004	0.228	0.154	0.149
0.77	0.215	0.041	0.079	0.161	0.070	0.280	0.033	0.004	0.123	0.113	0.003	0.198	0.134	0.130
0.78	0.186	0.035	0.069	0.140	0.061	0.243	0.029	0.004	0.107	0.098	0.003	0.172	0.116	0.113
0.79	0.162	0.031	0.060	0.121	0.053	0.211	0.025	0.003	0.092	0.085	0.002	0.149	0.101	0.098
0.8	0.140	0.027	0.052	0.105	0.046	0.183	0.022	0.003	0.089	0.092	0.002	0.145	0.108	0.092
0.81	0.122	0.023	0.045	0.091	0.040	0.158	0.019	0.002	0.098	0.123	0.002	0.161	0.140	0.096
0.82	0.106	0.020	0.039	0.079	0.035	0.137	0.016	0.002	0.105	0.149	0.002	0.176	0.167	0.100
0.83	0.092	0.017	0.034	0.069	0.030	0.119	0.014	0.002	0.111	0.171	0.001	0.188	0.190	0.103
0.84	0.079	0.015	0.029	0.060	0.026	0.103	0.012	0.002	0.117	0.190	0.001	0.198	0.210	0.105
0.85	0.069	0.013	0.025	0.052	0.023	0.090	0.011	0.001	0.122	0.206	0.001	0.207	0.227	0.108
0.86	0.060	0.011	0.022	0.045	0.020	0.078	0.009	0.001	0.126	0.219	0.001	0.215	0.242	0.110
0.87	0.052	0.010	0.019	0.039	0.017	0.068	0.008	0.001	0.129	0.231	0.001	0.222	0.254	0.111
0.88	0.045	0.009	0.017	0.034	0.015	0.059	0.007	0.001	0.132	0.241	0.001	0.227	0.264	0.113
0.89	0.039	0.007	0.014	0.029	0.013	0.051	0.006	0.001	0.135	0.250	0.001	0.232	0.273	0.114
0.9	0.034	0.006	0.012	0.025	0.011	0.044	0.005	0.001	0.137	0.257	0.001	0.236	0.281	0.115
0.91	0.029	0.006	0.011	0.022	0.010	0.038	0.005	0.001	0.139	0.263	0.000	0.240	0.287	0.116
0.92	0.026	0.005	0.009	0.019	0.008	0.033	0.004	0.001	0.141	0.268	0.000	0.242	0.292	0.117
0.93	0.022	0.004	0.008	0.017	0.007	0.029	0.003	0.000	0.142	0.273	0.000	0.245	0.297	0.118
0.94	0.019	0.004	0.007	0.014	0.006	0.025	0.003	0.000	0.143	0.276	0.000	0.247	0.301	0.118
0.95	0.017	0.003	0.006	0.013	0.005	0.022	0.003	0.000	0.144	0.280	0.000	0.249	0.304	0.119
0.96	0.014	0.003	0.005	0.011	0.005	0.019	0.002	0.008	0.142	0.276	0.006	0.245	0.307	0.117
0.97	0.013	0.054	0.051	0.009	0.089	0.071	0.057	0.055	0.123	0.240	0.041	0.213	0.307	0.101
0.98	0.011	0.114	0.106	0.008	0.188	0.133	0.121	0.095	0.107	0.208	0.071	0.185	0.308	0.088
0.99	0.009	0.165	0.153	0.007	0.269	0.185	0.175	0.129	0.093	0.180	0.096	0.160	0.308	0.076
1	0.008	0.209	0.192	0.006	0.337	0.229	0.220	0.158	0.081	0.157	0.118	0.139	0.309	0.066
1.01	0.007	0.208	0.191	0.005	0.334	0.226	0.219	0.183	0.070	0.136	0.137	0.121	0.309	0.057
1.02	0.006	0.180	0.166	0.005	0.290	0.196	0.190	0.204	0.061	0.118	0.153	0.105	0.309	0.050
1.03	0.005	0.156	0.144	0.004	0.252	0.170	0.165	0.222	0.053	0.102	0.166	0.091	0.310	0.043
1.04	0.005	0.136	0.125	0.003	0.218	0.148	0.143	0.236	0.046	0.089	0.178	0.079	0.309	0.037
1.05	0.004	0.118	0.108	0.003	0.189	0.128	0.124	0.205	0.040	0.077	0.154	0.068	0.268	0.033
1.06	0.003	0.102	0.094	0.003	0.164	0.111	0.108	0.178	0.034	0.067	0.134	0.059	0.233	0.028
1.07	0.003	0.089	0.081	0.002	0.143	0.097	0.093	0.154	0.030	0.058	0.116	0.051	0.202	0.024
1.08	0.003	0.092	0.102	0.002	0.150	0.118	0.093	0.134	0.026	0.050	0.101	0.045	0.175	0.021
1.09	0.002	0.100	0.131	0.002	0.166	0.149	0.097	0.116	0.022	0.044	0.087	0.039	0.152	0.018
1.1	0.002	0.107	0.156	0.001	0.180	0.175	0.101	0.101	0.019	0.038	0.076	0.034	0.132	0.016
1.11	0.002	0.113	0.177	0.001	0.191	0.197	0.104	0.087	0.017	0.033	0.066	0.029	0.114	0.014
1.12	0.001	0.119	0.195	0.001	0.201	0.216	0.106	0.076	0.015	0.028	0.057	0.025	0.099	0.012
1.13	0.001	0.123	0.210	0.001	0.210	0.232	0.108	0.066	0.013	0.025	0.049	0.022	0.086	0.010
1.14	0.001	0.127	0.223	0.001	0.217	0.246	0.110	0.057	0.011	0.021	0.043	0.019	0.075	0.009
1.15	0.001	0.130	0.234	0.001	0.223	0.257	0.112	0.050	0.010	0.019	0.037	0.017	0.065	0.008
1.16	0.001	0.133	0.244	0.001	0.229	0.267	0.113	0.043	0.008	0.016	0.032	0.014	0.056	0.007
1.17	0.001	0.136	0.252	0.001	0.233	0.275	0.115	0.037	0.007	0.014	0.028	0.012	0.049	0.006
1.18	0.001	0.138	0.259	0.000	0.237	0.283	0.116	0.032	0.006	0.012	0.024	0.011	0.042	0.005
1.19	0.001	0.140	0.265	0.000	0.240	0.289	0.116	0.028	0.005	0.011	0.021	0.009	0.037	0.004
1.2	0.000	0.141	0.270	0.000	0.243	0.294	0.117	0.024	0.005	0.009	0.018	0.008	0.032	0.004
1.21	0.000	0.143	0.274	0.000	0.246	0.298	0.118	0.021	0.004	0.008	0.016	0.007	0.028	0.003
1.22	0.000	0.144	0.277	0.000	0.248	0.302	0.119	0.018	0.004	0.007	0.014	0.006	0.024	0.003
1.23	0.000	0.145	0.281	0.000	0.250	0.305	0.119	0.016	0.003	0.006	0.012	0.005	0.021	0.003
1.24	0.030	0.133	0.259	0.022	0.230	0.307	0.109	0.014	0.009	0.011	0.010	0.015	0.025	0.009
1.25	0.074	0.116	0.224	0.055	0.199	0.307	0.095	0.012	0.076	0.072	0.009	0.126	0.094	0.080
1.26	0.111	0.100	0.195	0.083	0.173	0.308	0.082	0.010	0.133	0.124	0.008	0.218	0.152	0.141
1.27	0.143	0.087	0.169	0.107	0.150	0.308	0.071	0.009	0.182	0.167	0.007	0.295	0.201	0.192
1.28	0.170	0.075	0.146	0.127	0.130	0.309	0.062	0.008	0.222	0.204	0.006	0.358	0.242	0.235
1.29	0.193	0.065	0.127	0.144	0.113	0.309	0.054	0.007	0.197	0.181	0.005	0.317	0.215	0.208
1.3	0.212	0.057	0.110	0.159	0.098	0.309	0.047	0.006	0.171	0.157	0.004	0.275	0.186	0.180
1.31	0.229	0.049	0.096	0.172	0.085	0.310	0.040	0.005	0.148	0.136	0.004	0.238	0.161	0.156
1.32	0.224	0.043	0.083	0.169	0.074	0.293	0.035	0.004	0.128	0.118	0.003	0.207	0.140	0.136
1.33	0.195	0.037	0.072	0.146	0.064	0.254	0.030	0.004	0.111	0.102	0.003	0.179	0.122	0.118
1.34	0.169	0.032	0.062	0.127	0.055	0.220	0.026	0.003	0.097	0.089	0.003	0.156	0.105	0.102
1.35	0.147	0.028	0.054	0.110	0.048	0.191	0.023	0.003	0.086	0.082	0.002	0.139	0.096	0.090
1.36	0.127	0.024	0.047	0.096	0.042	0.166	0.020	0.003	0.095	0.114	0.002	0.156	0.130	0.095
1.37	0.110	0.021	0.041	0.083	0.036	0.144	0.017	0.002	0.103	0.141	0.002	0.171	0.159	0.098
1.38	0.096	0.018	0.035	0.072	0.031	0.125	0.015	0.002	0.110	0.164	0.001	0.184	0.184	0.102
1.39	0.083	0.016	0.031	0.062	0.027	0.108	0.013	0.002	0.115	0.184	0.001	0.195	0.204	0.105
1.4	0.072	0.014	0.027	0.054	0.024	0.094	0.011	0.001	0.120	0.201	0.001	0.205	0.222	0.107
1.41	0.063	0.012	0.023	0.047	0.021	0.081	0.010	0.001	0.125	0.215	0.001	0.213	0.237	0.109
1.42	0.054	0.010	0.020	0.041	0.018	0.071	0.008	0.001	0.128	0.228	0.001	0.220	0.250	0.111
1.43	0.047	0.009	0.017	0.035	0.015	0.061	0.007	0.001	0.131	0.238	0.001	0.226	0.261	0.112
1.44	0.041	0.008	0.015	0.031	0.013	0.053	0.006	0.001	0.134	0.247	0.001	0.231	0.270	0.114
1.45	0.035	0.007	0.013	0.027	0.012	0.046	0.006	0.001	0.137	0.255	0.001	0.235	0.278	0.115
1.46	0.031	0.006	0.011	0.023	0.010	0.040	0.005	0.001	0.139	0.261	0.000	0.238	0.285	0.116
1.47	0.027	0.005	0.010	0.020	0.009	0.035	0.004	0.001	0.140	0.267	0.000	0.242	0.291	0.117
1.48	0.023	0.004	0.009	0.017	0.008	0.030	0.004	0.000	0.142	0.271	0.000	0.244	0.296	0.118
1.49	0.020	0.004	0.007	0.015	0.007	0.026	0.003	0.000	0.143	0.275	0.000	0.247	0.300	0.118
1.5	0.017	0.003	0.006	0.013	0.006	0.023	0.003	0.000	0.144	0.279	0.000	0.248	0.303	0.119
1.51	0.015	0.003	0.006	0.011	0.005	0.020	0.002	0.000	0.145	0.282	0.000	0.250	0.306	0.119
1.52	0.013	0.033	0.033	0.010	0.055	0.050	0.035	0.042	0.128	0.249	0.031	0.222	0.307	0.106
1.53	0.011	0.097	0.091	0.009	0.160	0.115	0.102	0.084	0.111	0.216	0.063	0.192	0.308	0.092
1.54	0.010	0.151	0.139	0.007	0.246	0.170	0.159	0.120	0.097	0.188	0.089	0.167	0.308	0.079
1.55	0.009	0.196	0.181	0.006	0.318	0.216	0.207	0.150	0.084	0.163	0.112	0.145	0.309	0.069
1.56	0.007	0.217	0.199	0.006	0.349	0.236	0.229	0.176	0.073	0.141	0.132	0.126	0.309	0.060
1.57	0.006	0.188	0.173	0.005	0.303	0.205	0.198	0.198	0.063	0.123	0.148	0.109	0.309	0.052
1.58	0.006	0.163	0.150	0.004	0.263	0.178	0.172	0.217	0.055	0.106	0.163	0.094	0.310	0.045
1.59	0.005	0.141	0.130	0.004	0.228	0.154	0.149	0.233	0.048	0.092	0.175	0.082	0.310	0.039
1.6	0.004	0.123	0.113	0.003	0.198	0.134	0.130	0.214	0.041	0.080	0.161	0.071	0.280	0.034
1.61	0.004	0.106	0.098	0.003	0.172	0.116	0.112	0.186	0.036	0.069	0.140	0.062	0.243	0.029
1.62	0.003	0.092	0.085	0.002	0.149	0.101	0.098	0.161	0.031	0.060	0.121	0.054	0.211	0.025
1.63	0.003	0.089	0.092	0.002	0.145	0.108	0.092	0.140	0.027	0.052	0.105	0.046	0.183	0.022
1.64	0.002	0.098	0.123	0.002	0.162	0.140	0.096	0.121	0.023	0.045	0.091	0.040	0.159	0.019
1.65	0.002	0.105	0.149	0.002	0.176	0.167	0.100	0.105	0.020	0.039	0.079	0.035	0.138	0.017
1.66	0.002	0.112	0.171	0.001	0.188	0.191	0.103	0.091	0.018	0.034	0.069	0.030	0.119	0.014
1.67	0.002	0.117	0.190	0.001	0.199	0.210	0.105	0.079	0.015	0.030	0.060	0.026	0.104	0.013
1.68	0.001	0.122	0.206	0.001	0.208	0.227	0.108	0.069	0.013	0.026	0.052	0.023	0.090	0.011
1.69	0.001	0.126	0.220	0.001	0.215	0.242	0.110	0.060	0.011	0.022	0.045	0.020	0.078	0.009
1.7	0.001	0.129	0.231	0.001	0.222	0.254	0.111	0.052	0.010	0.019	0.039	0.017	0.068	0.008
1.71	0.001	0.132	0.241	0.001	0.227	0.264	0.113	0.045	0.009	0.017	0.034	0.015	0.059	0.007
1.72	0.001	0.135	0.250	0.001	0.232	0.273	0.114	0.039	0.008	0.015	0.029	0.013	0.051	0.006
1.73	0.001	0.137	0.257	0.000	0.236	0.281	0.115	0.034	0.007	0.013	0.025	0.011	0.044	0.005
1.74	0.001	0.139	0.263	0.000	0.240	0.287	0.116	0.029	0.006	0.011	0.022	0.010	0.038	0.005
1.75	0.000	0.141	0.268	0.000	0.243	0.292	0.117	0.025	0.005	0.010	0.019	0.008	0.033	0.004
1.76	0.000	0.142	0.273	0.000	0.245	0.297	0.118	0.022	0.004	0.008	0.017	0.007	0.029	0.003
1.77	0.000	0.143	0.276	0.000	0.247	0.301	0.118	0.019	0.004	0.007	0.014	0.006	0.025	0.003
1.78	0.000	0.144	0.280	0.000	0.249	0.304	0.119	0.017	0.003	0.006	0.012	0.006	0.022	0.003
1.79	0.015	0.139	0.271	0.011	0.240	0.307	0.115	0.014	0.003	0.005	0.011	0.005	0.019	0.002
1.8	0.061	0.121	0.235	0.045	0.209	0.307	0.099	0.012	0.057	0.054	0.009	0.094	0.074	0.060
1.81	0.100	0.105	0.204	0.074	0.181	0.308	0.086	0.011	0.117	0.109	0.008	0.192	0.135	0.123
1.82	0.133	0.091	0.177	0.099	0.157	0.308	0.075	0.009	0.168	0.155	0.007	0.273	0.187	0.177
1.83	0.162	0.079	0.153	0.121	0.136	0.309	0.065	0.008	0.210	0.194	0.006	0.340	0.231	0.222
1.84	0.186	0.069	0.133	0.139	0.118	0.309	0.056	0.007	0.206	0.189	0.005	0.331	0.224	0.217
1.85	0.206	0.059	0.115	0.155	0.103	0.309	0.049	0.006	0.178	0.164	0.005	0.287	0.195	0.188
1.86	0.224	0.052	0.100	0.168	0.089	0.310	0.042	0.005	0.155	0.142	0.004	0.249	0.169	0.163
1.87	0.234	0.045	0.087	0.176	0.077	0.306	0.037	0.005	0.134	0.123	0.003	0.216	0.146	0.142
1.88	0.203	0.039	0.075	0.153	0.067	0.265	0.032	0.004	0.116	0.107	0.003	0.188	0.127	0.123
1.89	0.177	0.034	0.065	0.133	0.058	0.230	0.028	0.003	0.101	0.093	0.003	0.163	0.110	0.107
1.9	0.153	0.029	0.057	0.115	0.050	0.200	0.024	0.003	0.088	0.081	0.002	0.141	0.096	0.093
1.91	0.133	0.025	0.049	0.100	0.044	0.173	0.021	0.003	0.092	0.104	0.002	0.151	0.120	0.093
1.92	0.115	0.022	0.043	0.087	0.038	0.150	0.018	0.002	0.101	0.133	0.002	0.167	0.151	0.097
1.93	0.100	0.019	0.037	0.075	0.033	0.130	0.016	0.002	0.108	0.157	0.001	0.181	0.176	0.101
1.94	0.087	0.017	0.032	0.065	0.029	0.113	0.014	0.002	0.114	0.178	0.001	0.192	0.198	0.104
1.95	0.075	0.014	0.028	0.057	0.025	0.098	0.012	0.001	0.119	0.196	0.001	0.202	0.217	0.106
1.96	0.065	0.012	0.024	0.049	0.021	0.085	0.010	0.001	0.123	0.211	0.001	0.210	0.233	0.108
1.97	0.057	0.011	0.021	0.043	0.019	0.074	0.009	0.001	0.127	0.224	0.001	0.218	0.246	0.110
1.98	0.049	0.009	0.018	0.037	0.016	0.064	0.008	0.001	0.131	0.235	0.001	0.224	0.258	0.112
1.99	0.043	0.008	0.016	0.032	0.014	0.056	0.007	0.001	0.133	0.244	0.001	0.229	0.268	0.113
2	0.037	0.007	0.014	0.028	0.012	0.048	0.006	0.001	0.136	0.252	0.001	0.234	0.276	0.115
2.01	0.032	0.006	0.012	0.024	0.011	0.042	0.005	0.001	0.138	0.259	0.000	0.237	0.283	0.116
2.02	0.028	0.005	0.010	0.021	0.009	0.036	0.004	0.001	0.140	0.265	0.000	0.241	0.289	0.117
2.03	0.024	0.005	0.009	0.018	0.008	0.032	0.004	0.000	0.141	0.270	0.000	0.243	0.294	0.117
2.04	0.021	0.004	0.008	0.016	0.007	0.027	0.003	0.000	0.143	0.274	0.000	0.246	0.299	0.118
2.05	0.018	0.003	0.007	0.014	0.006	0.024	0.003	0.000	0.144	0.278	0.000	0.248	0.302	0.119
2.06	0.016	0.003	0.006	0.012	0.005	0.021	0.002	0.000	0.145	0.281	0.000	0.250	0.305	0.119
2.07	0.014	0.012	0.013	0.010	0.020	0.027	0.012	0.029	0.134	0.260	0.021	0.231	0.307	0.110
2.08	0.012	0.079	0.074	0.009	0.130	0.096	0.083	0.073	0.116	0.226	0.054	0.200	0.308	0.095
2.09	0.010	0.135	0.125	0.008	0.222	0.154	0.143	0.110	0.101	0.196	0.082	0.174	0.308	0.083
2.1	0.009	0.183	0.169	0.007	0.297	0.203	0.193	0.142	0.087	0.170	0.106	0.151	0.309	0.072
2.11	0.008	0.223	0.206	0.006	0.360	0.244	0.236	0.169	0.076	0.147	0.126	0.131	0.309	0.062
2.12	0.007	0.196	0.180	0.005	0.316	0.214	0.207	0.192	0.066	0.128	0.144	0.113	0.309	0.054
2.13	0.006	0.170	0.156	0.004	0.274	0.186	0.180	0.212	0.057	0.111	0.159	0.098	0.309	0.047
2.14	0.005	0.148	0.136	0.004	0.238	0.161	0.156	0.228	0.050	0.096	0.171	0.085	0.310	0.041
2.15	0.004	0.128	0.118	0.003	0.206	0.140	0.135	0.223	0.043	0.083	0.168	0.074	0.292	0.035
2.16	0.004	0.111	0.102	0.003	0.179	0.121	0.117	0.194	0.037	0.072	0.146	0.064	0.253	0.031
2.17	0.003	0.096	0.089	0.002	0.155	0.105	0.102	0.168	0.032	0.063	0.126	0.056	0.220	0.027
2.18	0.003	0.086	0.082	0.002	0.139	0.097	0.090	0.146	0.028	0.054	0.110	0.048	0.191	0.023
2.19	0.002	0.095	0.114	0.002	0.157	0.131	0.095	0.127	0.024	0.047	0.095	0.042	0.166	0.020
2.2	0.002	0.103	0.141	0.002	0.172	0.160	0.099	0.110	0.021	0.041	0.083	0.036	0.144	0.017
2.21	0.002	0.110	0.165	0.001	0.185	0.184	0.102	0.095	0.018	0.036	0.072	0.032	0.125	0.015
2.22	0.002	0.116	0.184	0.001	0.196	0.205	0.105	0.083	0.016	0.031	0.062	0.027	0.108	0.013
2.23	0.001	0.120	0.201	0.001	0.205	0.223	0.107	0.072	0.014	0.027	0.054	0.024	0.094	0.011
2.24	0.001	0.125	0.216	0.001	0.213	0.238	0.109	0.062	0.012	0.023	0.047	0.021	0.081	0.010
2.25	0.001	0.128	0.228	0.001	0.220	0.250	0.111	0.054	0.010	0.020	0.041	0.018	0.071	0.009
2.26	0.001	0.132	0.238	0.001	0.226	0.261	0.112	0.047	0.009	0.017	0.035	0.016	0.061	0.007
2.27	0.001	0.134	0.247	0.001	0.231	0.271	0.114	0.041	0.008	0.015	0.031	0.013	0.053	0.006
2.28	0.001	0.137	0.255	0.001	0.235	0.278	0.115	0.035	0.007	0.013	0.026	0.012	0.046	0.006
2.29	0.001	0.139	0.261	0.000	0.239	0.285	0.116	0.031	0.006	0.011	0.023	0.010	0.040	0.005
2.3	0.001	0.140	0.267	0.000	0.242	0.291	0.117	0.027	0.005	0.010	0.020	0.009	0.035	0.004
2.31	0.000	0.142	0.271	0.000	0.244	0.296	0.118	0.023	0.004	0.009	0.017	0.008	0.030	0.004
2.32	0.000	0.143	0.275	0.000	0.247	0.300	0.118	0.020	0.004	0.007	0.015	0.007	0.026	0.003
2.33	0.000	0.144	0.279	0.000	0.249	0.303	0.119	0.017	0.003	0.006	0.013	0.006	0.023	0.003
2.34	0.000	0.145	0.282	0.000	0.250	0.306	0.119	0.015	0.003	0.006	0.011	0.005	0.020	0.002
2.35	0.047	0.127	0.246	0.035	0.218	0.307	0.104	0.013	0.036	0.036	0.010	0.061	0.053	0.038
2.36	0.088	0.110	0.213	0.066	0.189	0.308	0.090	0.011	0.100	0.093	0.009	0.164	0.118	0.105
2.37	0.123	0.095	0.185	0.092	0.164	0.308	0.078	0.010	0.153	0.141	0.007	0.250	0.172	0.162
2.38	0.153	0.083	0.160	0.114	0.142	0.309	0.068	0.009	0.198	0.182	0.006	0.321	0.218	0.209
2.39	0.179	0.072	0.139	0.133	0.124	0.309	0.059	0.007	0.215	0.197	0.006	0.346	0.234	0.227
2.4	0.200	0.062	0.121	0.150	0.107	0.309	0.051	0.006	0.186	0.171	0.005	0.300	0.203	0.197
2.41	0.219	0.054	0.105	0.164	0.093	0.309	0.044	0.006	0.162	0.149	0.004	0.260	0.176	0.171
2.42	0.234	0.047	0.091	0.176	0.081	0.310	0.038	0.005	0.140	0.129	0.004	0.226	0.153	0.148
2.43	0.213	0.041	0.079	0.160	0.070	0.277	0.033	0.004	0.122	0.112	0.003	0.196	0.133	0.128
2.44	0.184	0.035	0.068	0.139	0.061	0.241	0.029	0.004	0.106	0.097	0.003	0.170	0.115	0.111
2.45	0.160	0.031	0.059	0.120	0.053	0.209	0.025	0.003	0.092	0.084	0.002	0.147	0.100	0.097
2.46	0.139	0.027	0.051	0.104	0.046	0.181	0.022	0.003	0.090	0.094	0.002	0.146	0.110	0.092
2.47	0.120	0.023	0.045	0.090	0.040	0.157	0.019	0.002	0.098	0.125	0.002	0.162	0.142	0.096
2.48	0.104	0.020	0.039	0.078	0.034	0.136	0.016	0.002	0.106	0.150	0.002	0.177	0.169	0.100
2.49	0.091	0.017	0.034	0.068	0.030	0.118	0.014	0.002	0.112	0.172	0.001	0.189	0.192	0.103
2.5	0.079	0.015	0.029	0.059	0.026	0.103	0.012	0.002	0.117	0.191	0.001	0.199	0.212	0.106
2.51	0.068	0.013	0.025	0.051	0.022	0.089	0.011	0.001	0.122	0.207	0.001	0.208	0.228	0.108
2.52	0.059	0.011	0.022	0.044	0.020	0.077	0.009	0.001	0.126	0.220	0.001	0.216	0.242	0.110
2.53	0.051	0.010	0.019	0.039	0.017	0.067	0.008	0.001	0.130	0.232	0.001	0.222	0.255	0.112
2.54	0.045	0.009	0.017	0.033	0.015	0.058	0.007	0.001	0.133	0.242	0.001	0.228	0.265	0.113
2.55	0.039	0.007	0.014	0.029	0.013	0.050	0.006	0.001	0.135	0.250	0.001	0.232	0.274	0.114
2.56	0.034	0.006	0.012	0.025	0.011	0.044	0.005	0.001	0.137	0.257	0.000	0.236	0.281	0.115
2.57	0.029	0.006	0.011	0.022	0.010	0.038	0.005	0.001	0.139	0.263	0.000	0.240	0.287	0.116
2.58	0.025	0.005	0.009	0.019	0.008	0.033	0.004	0.000	0.141	0.268	0.000	0.243	0.293	0.117
2.59	0.022	0.004	0.008	0.016	0.007	0.029	0.003	0.000	0.142	0.273	0.000	0.245	0.297	0.118
2.6	0.019	0.004	0.007	0.014	0.006	0.025	0.003	0.000	0.143	0.277	0.000	0.247	0.301	0.118
2.61	0.016	0.003	0.006	0.012	0.005	0.022	0.003	0.000	0.145	0.280	0.000	0.249	0.304	0.119
2.62	0.014	0.003	0.005	0.011	0.005	0.019	0.002	0.014	0.140	0.271	0.011	0.241	0.307	0.115
2.63	0.012	0.059	0.057	0.009	0.098	0.076	0.062	0.061	0.121	0.235	0.045	0.209	0.307	0.099
2.64	0.011	0.119	0.111	0.008	0.195	0.137	0.126	0.100	0.105	0.204	0.074	0.181	0.308	0.086
2.65	0.009	0.169	0.156	0.007	0.276	0.189	0.179	0.133	0.091	0.177	0.099	0.157	0.308	0.075
2.66	0.008	0.212	0.195	0.006	0.342	0.232	0.224	0.162	0.079	0.154	0.121	0.136	0.309	0.065
2.67	0.007	0.205	0.188	0.005	0.330	0.223	0.216	0.186	0.069	0.133	0.139	0.118	0.309	0.056
2.68	0.006	0.178	0.163	0.005	0.286	0.194	0.188	0.206	0.060	0.116	0.154	0.103	0.309	0.049
2.69	0.005	0.154	0.142	0.004	0.248	0.168	0.163	0.224	0.052	0.100	0.168	0.089	0.310	0.042
2.7	0.005	0.134	0.123	0.003	0.215	0.146	0.141	0.233	0.045	0.087	0.175	0.077	0.305	0.037
2.71	0.004	0.116	0.107	0.003	0.187	0.127	0.122	0.202	0.039	0.075	0.152	0.067	0.265	0.032
2.72	0.003	0.101	0.093	0.003	0.162	0.110	0.106	0.176	0.034	0.065	0.132	0.058	0.229	0.028
2.73	0.003	0.087	0.080	0.002	0.141	0.095	0.092	0.152	0.029	0.057	0.114	0.050	0.199	0.024
2.74	0.003	0.093	0.105	0.002	0.152	0.121	0.093	0.132	0.025	0.049	0.099	0.044	0.173	0.021
2.75	0.002	0.101	0.134	0.002	0.168	0.151	0.097	0.115	0.022	0.043	0.086	0.038	0.150	0.018
2.76	0.002	0.108	0.158	0.001	0.181	0.177	0.101	0.099	0.019	0.037	0.075	0.033	0.130	0.016
2.77	0.002	0.114	0.179	0.001	0.192	0.199	0.104	0.086	0.017	0.032	0.065	0.029	0.113	0.014
2.78	0.001	0.119	0.196	0.001	0.202	0.217	0.106	0.075	0.014	0.028	0.056	0.025	0.098	0.012
2.79	0.001	0.123	0.212	0.001	0.211	0.233	0.109	0.065	0.012	0.024	0.049	0.022	0.085	0.010
2.8	0.001	0.127	0.224	0.001	0.218	0.247	0.110	0.056	0.011	0.021	0.042	0.019	0.074	0.009
2.81	0.001	0.131	0.235	0.001	0.224	0.258	0.112	0.049	0.009	0.018	0.037	0.016	0.064	0.008
2.82	0.001	0.133	0.245	0.001	0.229	0.268	0.113	0.042	0.008	0.016	0.032	0.014	0.055	0.007
2.83	0.001	0.136	0.253	0.001	0.234	0.276	0.115	0.037	0.007	0.014	0.028	0.012	0.048	0.006
2.84	0.001	0.138	0.259	0.000	0.238	0.283	0.116	0.032	0.006	0.012	0.024	0.011	0.042	0.005
2.85	0.001	0.140	0.265	0.000	0.241	0.289	0.117	0.028	0.005	0.010	0.021	0.009	0.036	0.004
2.86	0.000	0.141	0.270	0.000	0.244	0.294	0.117	0.024	0.005	0.009	0.018	0.008	0.031	0.004
2.87	0.000	0.143	0.274	0.000	0.246	0.299	0.118	0.021	0.004	0.008	0.016	0.007	0.027	0.003
2.88	0.000	0.144	0.278	0.000	0.248	0.302	0.119	0.018	0.003	0.007	0.014	0.006	0.024	0.003
2.89	0.000	0.145	0.281	0.000	0.250	0.305	0.119	0.016	0.003	0.006	0.012	0.005	0.021	0.002
2.9	0.033	0.132	0.257	0.024	0.228	0.307	0.109	0.014	0.015	0.016	0.010	0.025	0.031	0.015
2.91	0.076	0.115	0.223	0.056	0.198	0.308	0.094	0.012	0.082	0.077	0.009	0.135	0.099	0.086
2.92	0.113	0.100	0.193	0.084	0.172	0.308	0.082	0.010	0.138	0.127	0.008	0.225	0.156	0.145
2.93	0.144	0.086	0.168	0.108	0.149	0.308	0.071	0.009	0.185	0.171	0.007	0.300	0.205	0.196
2.94	0.171	0.075	0.145	0.128	0.129	0.309	0.062	0.008	0.224	0.206	0.006	0.361	0.245	0.237
2.95	0.194	0.065	0.126	0.145	0.112	0.309	0.053	0.007	0.195	0.179	0.005	0.313	0.212	0.206
2.96	0.213	0.056	0.110	0.160	0.097	0.309	0.046	0.006	0.169	0.155	0.004	0.272	0.184	0.178
2.97	0.230	0.049	0.095	0.172	0.084	0.310	0.040	0.005	0.147	0.135	0.004	0.236	0.160	0.155
2.98	0.222	0.042	0.082	0.167	0.073	0.290	0.035	0.004	0.127	0.117	0.003	0.205	0.139	0.134
2.99	0.193	0.037	0.072	0.145	0.064	0.251	0.030	0.004	0.110	0.101	0.003	0.178	0.120	0.116
3	0.167	0.032	0.062	0.126	0.055	0.218	0.026	0.003	0.096	0.088	0.002	0.154	0.104	0.101
3.01	0.145	0.028	0.054	0.109	0.048	0.189	0.023	0.003	0.087	0.084	0.002	0.140	0.099	0.091
3.02	0.126	0.024	0.047	0.094	0.041	0.164	0.020	0.002	0.096	0.116	0.002	0.158	0.133	0.095
3.03	0.109	0.021	0.041	0.082	0.036	0.142	0.017	0.002	0.103	0.143	0.002	0.173	0.161	0.099
3.04	0.095	0.018	0.035	0.071	0.031	0.124	0.015	0.002	0.110	0.166	0.001	0.185	0.185	0.102
3.05	0.082	0.016	0.030	0.062	0.027	0.107	0.013	0.002	0.116	0.185	0.001	0.196	0.206	0.105
3.06	0.071	0.014	0.026	0.054	0.023	0.093	0.011	0.001	0.121	0.202	0.001	0.205	0.223	0.107
3.07	0.062	0.012	0.023	0.046	0.020	0.081	0.010	0.001	0.125	0.216	0.001	0.213	0.238	0.109
3.08	0.054	0.010	0.020	0.040	0.018	0.070	0.008	0.001	0.129	0.228	0.001	0.220	0.251	0.111
3.09	0.047	0.009	0.017	0.035	0.015	0.061	0.007	0.001	0.132	0.239	0.001	0.226	0.262	0.113
3.1	0.040	0.008	0.015	0.030	0.013	0.053	0.006	0.001	0.134	0.248	0.001	0.231	0.271	0.114
3.11	0.035	0.007	0.013	0.026	0.012	0.046	0.006	0.001	0.137	0.255	0.001	0.235	0.279	0.115
3.12	0.030	0.006	0.011	0.023	0.010	0.040	0.005	0.001	0.139	0.262	0.000	0.239	0.285	0.116
3.13	0.026	0.005	0.010	0.020	0.009	0.034	0.004	0.001	0.140	0.267	0.000	0.242	0.291	0.117
3.14	0.023	0.004	0.008	0.017	0.008	0.030	0.004	0.000	0.142	0.272	0.000	0.244	0.296	0.118
3.15	0.020	0.004	0.007	0.015	0.007	0.026	0.003	0.000	0.143	0.276	0.000	0.247	0.300	0.118
3.16	0.017	0.003	0.006	0.013	0.006	0.022	0.003	0.000	0.144	0.279	0.000	0.249	0.304	0.119
3.17	0.015	0.003	0.006	0.011	0.005	0.019	0.002	0.000	0.145	0.282	0.000	0.250	0.306	0.119
3.18	0.013	0.039	0.038	0.010	0.065	0.056	0.041	0.047	0.126	0.245	0.035	0.218	0.307	0.104
3.19	0.011	0.102	0.095	0.008	0.168	0.120	0.108	0.089	0.110	0.213	0.066	0.189	0.308	0.090
3.2	0.010	0.155	0.143	0.007	0.253	0.174	0.164	0.124	0.095	0.185	0.092	0.164	0.308	0.078
3.21	0.008	0.200	0.184	0.006	0.323	0.220	0.211	0.153	0.083	0.160	0.114	0.142	0.309	0.068
3.22	0.007	0.214	0.197	0.006	0.344	0.233	0.226	0.179	0.072	0.139	0.134	0.123	0.309	0.059
3.23	0.006	0.185	0.171	0.005	0.299	0.202	0.196	0.200	0.062	0.121	0.150	0.107	0.309	0.051
3.24	0.006	0.161	0.148	0.004	0.259	0.176	0.170	0.219	0.054	0.105	0.164	0.093	0.310	0.044
3.25	0.005	0.140	0.128	0.004	0.225	0.152	0.147	0.234	0.047	0.091	0.176	0.081	0.310	0.038
3.26	0.004	0.121	0.111	0.003	0.195	0.132	0.128	0.211	0.041	0.079	0.159	0.070	0.276	0.033
3.27	0.004	0.105	0.097	0.003	0.169	0.115	0.111	0.183	0.035	0.068	0.138	0.061	0.240	0.029
3.28	0.003	0.091	0.084	0.002	0.147	0.099	0.096	0.159	0.031	0.059	0.120	0.053	0.208	0.025
3.29	0.003	0.090	0.096	0.002	0.147	0.111	0.092	0.138	0.026	0.051	0.104	0.046	0.180	0.022
3.3	0.002	0.098	0.126	0.002	0.163	0.143	0.096	0.120	0.023	0.045	0.090	0.040	0.156	0.019
3.31	0.002	0.106	0.151	0.002	0.177	0.170	0.100	0.104	0.020	0.039	0.078	0.034	0.136	0.016
3.32	0.002	0.112	0.173	0.001	0.189	0.193	0.103	0.090	0.017	0.034	0.068	0.030	0.118	0.014
3.33	0.002	0.118	0.191	0.001	0.199	0.212	0.106	0.078	0.015	0.029	0.059	0.026	0.102	0.012
3.34	0.001	0.122	0.207	0.001	0.208	0.229	0.108	0.068	0.013	0.025	0.051	0.022	0.089	0.011
3.35	0.001	0.126	0.221	0.001	0.216	0.243	0.110	0.059	0.011	0.022	0.044	0.019	0.077	0.009
3.36	0.001	0.130	0.232	0.001	0.222	0.255	0.112	0.051	0.010	0.019	0.038	0.017	0.067	0.008
3.37	0.001	0.133	0.242	0.001	0.228	0.265	0.113	0.044	0.009	0.017	0.033	0.015	0.058	0.007
3.38	0.001	0.135	0.250	0.001	0.232	0.274	0.114	0.038	0.007	0.014	0.029	0.013	0.050	0.006
3.39	0.001	0.137	0.257	0.000	0.236	0.281	0.115	0.033	0.006	0.012	0.025	0.011	0.044	0.005
3.4	0.001	0.139	0.263	0.000	0.240	0.288	0.116	0.029	0.006	0.011	0.022	0.010	0.038	0.005
3.41	0.000	0.141	0.269	0.000	0.243	0.293	0.117	0.025	0.005	0.009	0.019	0.008	0.033	0.004
3.42	0.000	0.142	0.273	0.000	0.245	0.297	0.118	0.022	0.004	0.008	0.016	0.007	0.028	0.003
3.43	0.000	0.144	0.277	0.000	0.247	0.301	0.118	0.019	0.004	0.007	0.014	0.006	0.025	0.003
3.44	0.000	0.145	0.280	0.000	0.249	0.305	0.119	0.016	0.003	0.006	0.012	0.005	0.021	0.003
3.45	0.018	0.138	0.268	0.013	0.238	0.307	0.114	0.014	0.003	0.005	0.011	0.005	0.019	0.002
3.46	0.063	0.120	0.233	0.047	0.207	0.307	0.099	0.012	0.062	0.059	0.009	0.103	0.079	0.066
3.47	0.102	0.104	0.202	0.076	0.179	0.308	0.085	0.011	0.122	0.113	0.008	0.199	0.140	0.128
3.48	0.135	0.090	0.175	0.101	0.156	0.308	0.074	0.009	0.171	0.158	0.007	0.279	0.191	0.181
3.49	0.163	0.078	0.152	0.122	0.135	0.309	0.064	0.008	0.214	0.197	0.006	0.345	0.234	0.226
3.5	0.187	0.068	0.132	0.140	0.117	0.309	0.056	0.007	0.203	0.187	0.005	0.327	0.222	0.215
3.51	0.208	0.059	0.114	0.155	0.102	0.309	0.048	0.006	0.176	0.162	0.005	0.284	0.192	0.186
3.52	0.225	0.051	0.099	0.169	0.088	0.310	0.042	0.005	0.153	0.141	0.004	0.246	0.167	0.162
3.53	0.232	0.044	0.086	0.174	0.077	0.303	0.036	0.005	0.133	0.122	0.003	0.214	0.145	0.140
3.54	0.201	0.038	0.075	0.151	0.066	0.263	0.032	0.004	0.115	0.106	0.003	0.185	0.126	0.122
3.55	0.174	0.033	0.065	0.131	0.058	0.228	0.027	0.003	0.100	0.092	0.003	0.161	0.109	0.106
3.56	0.151	0.029	0.056	0.114	0.050	0.198	0.024	0.003	0.087	0.080	0.002	0.140	0.095	0.092
3.57	0.131	0.025	0.049	0.099	0.043	0.171	0.021	0.003	0.093	0.107	0.002	0.153	0.123	0.094
3.58	0.114	0.022	0.042	0.086	0.038	0.149	0.018	0.002	0.101	0.135	0.002	0.168	0.153	0.098
3.59	0.099	0.019	0.037	0.074	0.033	0.129	0.016	0.002	0.108	0.159	0.001	0.182	0.178	0.101
3.6	0.086	0.016	0.032	0.064	0.028	0.112	0.013	0.002	0.114	0.180	0.001	0.193	0.200	0.104
3.61	0.074	0.014	0.028	0.056	0.025	0.097	0.012	0.001	0.119	0.197	0.001	0.203	0.218	0.106
3.62	0.065	0.012	0.024	0.049	0.021	0.084	0.010	0.001	0.124	0.212	0.001	0.211	0.234	0.109
3.63	0.056	0.011	0.021	0.042	0.018	0.073	0.009	0.001	0.127	0.225	0.001	0.218	0.247	0.110
3.64	0.049	0.009	0.018	0.037	0.016	0.063	0.008	0.001	0.131	0.236	0.001	0.224	0.259	0.112
3.65	0.042	0.008	0.016	0.032	0.014	0.055	0.007	0.001	0.134	0.245	0.001	0.229	0.268	0.113
3.66	0.037	0.007	0.014	0.027	0.012	0.048	0.006	0.001	0.136	0.253	0.001	0.234	0.277	0.115
3.67	0.032	0.006	0.012	0.024	0.010	0.041	0.005	0.001	0.138	0.260	0.000	0.238	0.284	0.116
3.68	0.028	0.005	0.010	0.021	0.009	0.036	0.004	0.001	0.140	0.265	0.000	0.241	0.289	0.117
3.69	0.024	0.005	0.009	0.018	0.008	0.031	0.004	0.000	0.141	0.270	0.000	0.244	0.295	0.117
3.7	0.021	0.004	0.008	0.016	0.007	0.027	0.003	0.000	0.143	0.274	0.000	0.246	0.299	0.118
3.71	0.018	0.003	0.007	0.014	0.006	0.023	0.003	0.000	0.144	0.278	0.000	0.248	0.303	0.119
3.72	0.016	0.003	0.006	0.012	0.005	0.020	0.002	0.000	0.145	0.281	0.000	0.250	0.306	0.119
3.73	0.014	0.018	0.019	0.010	0.030	0.034	0.018	0.034	0.132	0.256	0.025	0.227	0.307	0.108
3.74	0.012	0.084	0.079	0.009	0.139	0.101	0.088	0.077	0.114	0.222	0.057	0.197	0.308	0.094
3.75	0.010	0.140	0.129	0.008	0.229	0.159	0.148	0.114	0.099	0.193	0.085	0.171	0.308	0.082
3.76	0.009	0.187	0.172	0.007	0.303	0.207	0.197	0.145	0.086	0.167	0.108	0.149	0.309	0.071
3.77	0.008	0.223	0.205	0.006	0.359	0.243	0.236	0.172	0.075	0.145	0.128	0.129	0.309	0.061
3.78	0.007	0.194	0.178	0.005	0.312	0.211	0.204	0.194	0.065	0.126	0.145	0.112	0.309	0.053
3.79	0.006	0.168	0.154	0.004	0.271	0.183	0.177	0.214	0.056	0.109	0.160	0.097	0.309	0.046
3.8	0.005	0.146	0.134	0.004	0.235	0.159	0.154	0.230	0.049	0.095	0.173	0.084	0.310	0.040
3.81	0.004	0.126	0.116	0.003	0.204	0.138	0.134	0.221	0.042	0.082	0.166	0.073	0.288	0.035
3.82	0.004	0.110	0.101	0.003	0.177	0.120	0.116	0.191	0.037	0.071	0.144	0.063	0.250	0.030
3.83	0.003	0.095	0.088	0.002	0.153	0.104	0.101	0.166	0.032	0.062	0.125	0.055	0.217	0.026
3.84	0.003	0.087	0.085	0.002	0.141	0.100	0.091	0.144	0.028	0.054	0.108	0.048	0.188	0.023
3.85	0.002	0.096	0.117	0.002	0.158	0.134	0.095	0.125	0.024	0.047	0.094	0.041	0.163	0.020
3.86	0.002	0.104	0.144	0.002	0.173	0.162	0.099	0.108	0.021	0.040	0.082	0.036	0.142	0.017
3.87	0.002	0.110	0.167	0.001	0.186	0.186	0.102	0.094	0.018	0.035	0.071	0.031	0.123	0.015
3.88	0.002	0.116	0.186	0.001	0.197	0.207	0.105	0.082	0.016	0.030	0.061	0.027	0.107	0.013
3.89	0.001	0.121	0.203	0.001	0.206	0.224	0.107	0.071	0.014	0.026	0.053	0.023	0.093	0.011
3.9	0.001	0.125	0.217	0.001	0.214	0.239	0.109	0.061	0.012	0.023	0.046	0.020	0.080	0.010
3.91	0.001	0.129	0.229	0.001	0.220	0.251	0.111	0.053	0.010	0.020	0.040	0.018	0.070	0.008
3.92	0.001	0.132	0.239	0.001	0.226	0.262	0.113	0.046	0.009	0.017	0.035	0.015	0.060	0.007
3.93	0.001	0.134	0.248	0.001	0.231	0.271	0.114	0.040	0.008	0.015	0.030	0.013	0.052	0.006
3.94	0.001	0.137	0.255	0.001	0.235	0.279	0.115	0.035	0.007	0.013	0.026	0.012	0.045	0.005
3.95	0.001	0.139	0.262	0.000	0.239	0.286	0.116	0.030	0.006	0.011	0.023	0.010	0.039	0.005
3.96	0.001	0.140	0.267	0.000	0.242	0.291	0.117	0.026	0.005	0.010	0.020	0.009	0.034	0.004
3.97	0.000	0.142	0.272	0.000	0.245	0.296	0.118	0.023	0.004	0.008	0.017	0.008	0.030	0.004
3.98	0.000	0.143	0.276	0.000	0.247	0.300	0.118	0.020	0.004	0.007	0.015	0.007	0.026	0.003
3.99	0.000	0.144	0.279	0.000	0.249	0.304	0.119	0.017	0.003	0.006	0.013	0.006	0.022	0.003
4	0.002	0.144	0.280	0.002	0.249	0.307	0.119	0.015	0.003	0.006	0.011	0.005	0.019	0.002
4.01	0.050	0.125	0.243	0.037	0.216	0.307	0.103	0.013	0.042	0.041	0.010	0.070	0.059	0.044
4.02	0.091	0.109	0.211	0.067	0.187	0.308	0.089	0.011	0.104	0.097	0.008	0.172	0.122	0.110
4.03	0.126	0.094	0.183	0.093	0.163	0.308	0.077	0.010	0.157	0.145	0.007	0.256	0.176	0.166
4.04	0.155	0.082	0.159	0.116	0.141	0.309	0.067	0.008	0.201	0.185	0.006	0.326	0.221	0.213
4.05	0.180	0.071	0.138	0.135	0.122	0.309	0.058	0.007	0.212	0.195	0.005	0.342	0.232	0.224
4.06	0.202	0.062	0.120	0.151	0.106	0.309	0.051	0.006	0.184	0.169	0.005	0.297	0.201	0.194
4.07	0.220	0.053	0.104	0.165	0.092	0.310	0.044	0.005	0.160	0.147	0.004	0.257	0.174	0.169
4.08	0.235	0.046	0.090	0.177	0.080	0.310	0.038	0.005	0.139	0.127	0.004	0.223	0.151	0.146
4.09	0.210	0.040	0.078	0.158	0.069	0.274	0.033	0.004	0.120	0.111	0.003	0.194	0.131	0.127
4.1	0.182	0.035	0.068	0.137	0.060	0.238	0.029	0.004	0.104	0.096	0.003	0.168	0.114	0.110
4.11	0.158	0.030	0.059	0.119	0.052	0.206	0.025	0.003	0.091	0.083	0.002	0.146	0.099	0.096
4.12	0.137	0.026	0.051	0.103	0.045	0.179	0.022	0.003	0.090	0.097	0.002	0.147	0.113	0.092
4.13	0.119	0.023	0.044	0.089	0.039	0.155	0.019	0.002	0.099	0.127	0.002	0.164	0.144	0.096
4.14	0.103	0.020	0.038	0.078	0.034	0.135	0.016	0.002	0.106	0.152	0.002	0.178	0.171	0.100
4.15	0.090	0.017	0.033	0.067	0.030	0.117	0.014	0.002	0.112	0.174	0.001	0.190	0.194	0.103
4.16	0.078	0.015	0.029	0.058	0.026	0.101	0.012	0.002	0.118	0.192	0.001	0.200	0.213	0.106
4.17	0.067	0.013	0.025	0.051	0.022	0.088	0.011	0.001	0.122	0.208	0.001	0.209	0.229	0.108
4.18	0.058	0.011	0.022	0.044	0.019	0.076	0.009	0.001	0.126	0.221	0.001	0.216	0.243	0.110
4.19	0.051	0.010	0.019	0.038	0.017	0.066	0.008	0.001	0.130	0.233	0.001	0.222	0.255	0.112
4.2	0.044	0.008	0.016	0.033	0.015	0.057	0.007	0.001	0.133	0.242	0.001	0.228	0.266	0.113
4.21	0.038	0.007	0.014	0.029	0.013	0.050	0.006	0.001	0.135	0.251	0.001	0.233	0.274	0.114
4.22	0.033	0.006	0.012	0.025	0.011	0.043	0.005	0.001	0.137	0.258	0.000	0.237	0.282	0.115
4.23	0.029	0.006	0.011	0.022	0.009	0.038	0.005	0.001	0.139	0.264	0.000	0.240	0.288	0.116
4.24	0.025	0.005	0.009	0.019	0.008	0.033	0.004	0.000	0.141	0.269	0.000	0.243	0.293	0.117
4.25	0.022	0.004	0.008	0.016	0.007	0.028	0.003	0.034	0.129	0.246	0.025	0.221	0.296	0.107
4.26	0.019	0.004	0.007	0.014	0.006	0.025	0.003	0.077	0.112	0.213	0.057	0.192	0.298	0.093
4.27	0.016	0.016	0.018	0.012	0.027	0.035	0.017	0.114	0.097	0.185	0.085	0.167	0.300	0.080
4.28	0.014	0.083	0.078	0.011	0.137	0.103	0.087	0.145	0.084	0.160	0.108	0.145	0.302	0.070
4.29	0.012	0.139	0.129	0.009	0.227	0.160	0.146	0.172	0.073	0.139	0.128	0.125	0.303	0.060
4.3	0.011	0.186	0.172	0.008	0.302	0.208	0.196	0.194	0.063	0.121	0.145	0.109	0.304	0.052
4.31	0.009	0.213	0.196	0.007	0.343	0.234	0.225	0.214	0.055	0.105	0.160	0.094	0.305	0.045
4.32	0.008	0.185	0.170	0.006	0.298	0.203	0.195	0.230	0.048	0.091	0.173	0.082	0.306	0.039
4.33	0.007	0.160	0.148	0.005	0.258	0.176	0.169	0.244	0.041	0.079	0.183	0.071	0.307	0.034
4.34	0.006	0.139	0.128	0.005	0.224	0.153	0.147	0.256	0.036	0.068	0.192	0.062	0.307	0.030
4.35	0.005	0.121	0.111	0.004	0.195	0.133	0.127	0.222	0.031	0.059	0.167	0.054	0.267	0.026
4.36	0.005	0.105	0.096	0.003	0.169	0.115	0.110	0.192	0.027	0.051	0.145	0.046	0.231	0.022
4.37	0.004	0.091	0.084	0.003	0.146	0.100	0.096	0.167	0.023	0.045	0.126	0.040	0.201	0.019
4.38	0.003	0.089	0.095	0.003	0.146	0.111	0.092	0.145	0.020	0.039	0.109	0.035	0.174	0.017
4.39	0.003	0.098	0.125	0.002	0.162	0.142	0.096	0.126	0.018	0.034	0.095	0.030	0.151	0.015
4.4	0.003	0.105	0.150	0.002	0.176	0.169	0.099	0.109	0.015	0.029	0.082	0.026	0.131	0.013
4.41	0.002	0.112	0.172	0.002	0.189	0.192	0.103	0.095	0.013	0.025	0.071	0.023	0.114	0.011
4.42	0.002	0.117	0.191	0.001	0.199	0.212	0.105	0.082	0.011	0.022	0.062	0.020	0.099	0.010
4.43	0.002	0.122	0.207	0.001	0.208	0.229	0.108	0.071	0.010	0.019	0.054	0.017	0.086	0.008
4.44	0.001	0.126	0.220	0.001	0.215	0.243	0.110	0.062	0.009	0.017	0.046	0.015	0.074	0.007
4.45	0.001	0.129	0.232	0.001	0.222	0.255	0.111	0.054	0.008	0.014	0.040	0.013	0.064	0.006
4.46	0.001	0.132	0.242	0.001	0.227	0.265	0.113	0.046	0.007	0.012	0.035	0.011	0.056	0.005
4.47	0.001	0.135	0.250	0.001	0.232	0.274	0.114	0.040	0.006	0.011	0.030	0.010	0.048	0.005
4.48	0.001	0.137	0.257	0.001	0.236	0.281	0.115	0.035	0.005	0.009	0.026	0.008	0.042	0.004
4.49	0.001	0.139	0.263	0.001	0.240	0.287	0.116	0.030	0.004	0.008	0.023	0.007	0.036	0.004
4.5	0.001	0.141	0.269	0.000	0.243	0.293	0.117	0.026	0.004	0.007	0.020	0.006	0.032	0.003
4.51	0.001	0.142	0.273	0.000	0.245	0.297	0.118	0.023	0.003	0.006	0.017	0.006	0.027	0.003
4.52	0.000	0.143	0.277	0.000	0.247	0.301	0.118	0.020	0.003	0.005	0.015	0.005	0.024	0.002
4.53	0.000	0.145	0.280	0.000	0.249	0.305	0.119	0.017	0.002	0.005	0.013	0.004	0.021	0.002
4.54	0.000	0.145	0.283	0.000	0.251	0.307	0.119	0.015	0.002	0.004	0.011	0.004	0.018	0.002
4.55	0.000	0.146	0.285	0.000	0.252	0.310	0.120	0.013	0.051	0.049	0.010	0.085	0.068	0.054
4.56	0.000	0.147	0.287	0.000	0.253	0.312	0.120	0.011	0.112	0.104	0.008	0.184	0.130	0.119
4.57	0.035	0.133	0.260	0.026	0.230	0.312	0.109	0.010	0.164	0.151	0.007	0.267	0.183	0.173
4.58	0.078	0.116	0.226	0.058	0.199	0.312	0.094	0.008	0.207	0.190	0.006	0.335	0.227	0.219
4.59	0.114	0.100	0.196	0.085	0.173	0.312	0.082	0.007	0.244	0.224	0.006	0.391	0.264	0.257
4.6	0.146	0.087	0.170	0.108	0.150	0.312	0.071	0.006	0.230	0.211	0.005	0.368	0.249	0.243
4.61	0.172	0.075	0.148	0.129	0.130	0.312	0.062	0.006	0.200	0.183	0.004	0.320	0.216	0.211
4.62	0.195	0.065	0.128	0.146	0.113	0.312	0.054	0.005	0.173	0.159	0.004	0.277	0.187	0.183
4.63	0.214	0.057	0.111	0.160	0.098	0.311	0.046	0.004	0.150	0.138	0.003	0.241	0.163	0.159
4.64	0.210	0.049	0.096	0.158	0.085	0.293	0.040	0.004	0.130	0.120	0.003	0.209	0.141	0.138
4.65	0.182	0.043	0.084	0.137	0.074	0.254	0.035	0.003	0.113	0.104	0.002	0.181	0.122	0.119
4.66	0.158	0.037	0.073	0.119	0.064	0.220	0.030	0.003	0.098	0.090	0.002	0.157	0.106	0.104
4.67	0.137	0.032	0.063	0.103	0.055	0.191	0.026	0.002	0.096	0.101	0.002	0.155	0.117	0.099
4.68	0.119	0.028	0.055	0.089	0.048	0.166	0.023	0.002	0.104	0.130	0.002	0.171	0.148	0.102
4.69	0.103	0.024	0.047	0.078	0.042	0.144	0.020	0.002	0.110	0.155	0.001	0.184	0.174	0.105
4.7	0.090	0.021	0.041	0.067	0.036	0.125	0.017	0.002	0.116	0.176	0.001	0.195	0.196	0.107
4.71	0.078	0.018	0.036	0.058	0.031	0.108	0.015	0.001	0.121	0.194	0.001	0.204	0.215	0.109
4.72	0.067	0.016	0.031	0.051	0.027	0.094	0.013	0.001	0.125	0.210	0.001	0.212	0.231	0.111
4.73	0.059	0.014	0.027	0.044	0.024	0.082	0.011	0.001	0.129	0.223	0.001	0.219	0.245	0.112
4.74	0.051	0.012	0.023	0.038	0.021	0.071	0.010	0.001	0.132	0.234	0.001	0.225	0.257	0.114
4.75	0.044	0.010	0.020	0.033	0.018	0.061	0.008	0.001	0.134	0.243	0.001	0.230	0.267	0.115
4.76	0.038	0.009	0.018	0.029	0.015	0.053	0.007	0.001	0.137	0.252	0.000	0.235	0.275	0.116
4.77	0.033	0.008	0.015	0.025	0.013	0.046	0.006	0.034	0.125	0.231	0.025	0.214	0.281	0.106
4.78	0.029	0.007	0.013	0.022	0.012	0.040	0.006	0.077	0.108	0.200	0.057	0.186	0.286	0.092
4.79	0.025	0.006	0.011	0.019	0.010	0.035	0.005	0.114	0.094	0.174	0.085	0.161	0.289	0.080
4.8	0.022	0.005	0.010	0.016	0.009	0.030	0.004	0.145	0.082	0.151	0.108	0.140	0.293	0.069
4.81	0.019	0.038	0.039	0.014	0.063	0.061	0.039	0.172	0.071	0.131	0.128	0.121	0.295	0.060
4.82	0.016	0.101	0.096	0.012	0.166	0.125	0.106	0.194	0.061	0.113	0.145	0.105	0.298	0.052
4.83	0.014	0.154	0.144	0.011	0.251	0.178	0.162	0.214	0.053	0.098	0.160	0.091	0.300	0.045
4.84	0.012	0.199	0.184	0.009	0.322	0.223	0.210	0.230	0.046	0.085	0.173	0.079	0.301	0.039
4.85	0.011	0.202	0.187	0.008	0.325	0.224	0.213	0.244	0.040	0.074	0.183	0.069	0.303	0.034
4.86	0.009	0.175	0.162	0.007	0.282	0.194	0.185	0.256	0.035	0.064	0.193	0.060	0.304	0.029
4.87	0.008	0.152	0.140	0.006	0.245	0.169	0.160	0.266	0.030	0.056	0.200	0.052	0.305	0.026
4.88	0.007	0.132	0.122	0.005	0.212	0.146	0.139	0.253	0.026	0.048	0.191	0.045	0.285	0.022
4.89	0.006	0.114	0.106	0.005	0.184	0.127	0.121	0.219	0.023	0.042	0.165	0.039	0.248	0.019
4.9	0.005	0.099	0.092	0.004	0.160	0.110	0.105	0.190	0.020	0.036	0.144	0.034	0.215	0.017
4.91	0.005	0.086	0.080	0.003	0.139	0.096	0.091	0.165	0.017	0.032	0.125	0.029	0.186	0.014
4.92	0.004	0.093	0.107	0.003	0.153	0.125	0.093	0.143	0.015	0.027	0.108	0.025	0.162	0.013
4.93	0.003	0.101	0.136	0.003	0.168	0.154	0.097	0.124	0.013	0.024	0.094	0.022	0.140	0.011
4.94	0.003	0.108	0.160	0.002	0.182	0.180	0.101	0.108	0.011	0.021	0.081	0.019	0.122	0.009
4.95	0.003	0.114	0.180	0.002	0.193	0.201	0.104	0.094	0.010	0.018	0.071	0.017	0.106	0.008
4.96	0.002	0.119	0.198	0.002	0.203	0.219	0.106	0.081	0.008	0.016	0.061	0.014	0.092	0.007
4.97	0.002	0.124	0.213	0.001	0.211	0.235	0.108	0.070	0.007	0.013	0.053	0.013	0.079	0.006
4.98	0.002	0.127	0.225	0.001	0.218	0.248	0.110	0.061	0.006	0.012	0.046	0.011	0.069	0.005
4.99	0.001	0.131	0.236	0.001	0.224	0.259	0.112	0.053	0.005	0.010	0.040	0.009	0.060	0.005
5	0.001	0.134	0.245	0.001	0.229	0.269	0.113	0.046	0.005	0.009	0.035	0.008	0.052	0.004
5.01	0.001	0.136	0.253	0.001	0.234	0.277	0.115	0.040	0.004	0.008	0.030	0.007	0.045	0.003
5.02	0.001	0.138	0.260	0.001	0.238	0.284	0.116	0.035	0.004	0.007	0.026	0.006	0.039	0.003
5.03	0.001	0.140	0.266	0.001	0.241	0.290	0.117	0.030	0.003	0.006	0.023	0.005	0.034	0.003
5.04	0.001	0.141	0.270	0.001	0.244	0.295	0.117	0.026	0.003	0.005	0.020	0.005	0.029	0.002
5.05	0.001	0.143	0.275	0.000	0.246	0.299	0.118	0.023	0.002	0.004	0.017	0.004	0.026	0.002
5.06	0.001	0.144	0.278	0.000	0.248	0.303	0.119	0.020	0.002	0.004	0.015	0.003	0.022	0.002
5.07	0.000	0.145	0.281	0.000	0.250	0.306	0.119	0.017	0.002	0.003	0.013	0.003	0.019	0.001
5.08	0.000	0.146	0.284	0.000	0.251	0.308	0.119	0.015	0.010	0.011	0.011	0.017	0.026	0.011
5.09	0.000	0.146	0.286	0.000	0.253	0.311	0.120	0.013	0.078	0.072	0.010	0.128	0.095	0.082
5.1	0.006	0.145	0.283	0.004	0.250	0.312	0.118	0.011	0.134	0.124	0.008	0.220	0.153	0.142
5.11	0.053	0.126	0.246	0.040	0.217	0.312	0.103	0.010	0.182	0.167	0.007	0.296	0.202	0.193
5.12	0.094	0.109	0.213	0.070	0.188	0.312	0.089	0.008	0.223	0.204	0.006	0.359	0.243	0.235
5.13	0.128	0.095	0.185	0.095	0.163	0.312	0.077	0.007	0.257	0.235	0.005	0.411	0.278	0.271
5.14	0.157	0.082	0.160	0.117	0.141	0.312	0.067	0.006	0.239	0.219	0.005	0.382	0.258	0.253
5.15	0.182	0.071	0.139	0.136	0.123	0.312	0.058	0.005	0.208	0.190	0.004	0.332	0.224	0.219
5.16	0.203	0.062	0.121	0.152	0.106	0.311	0.050	0.005	0.180	0.165	0.004	0.288	0.194	0.190
5.17	0.221	0.054	0.105	0.166	0.092	0.311	0.044	0.004	0.156	0.143	0.003	0.250	0.169	0.165
5.18	0.236	0.046	0.091	0.178	0.080	0.311	0.038	0.004	0.136	0.124	0.003	0.217	0.146	0.143
5.19	0.226	0.040	0.079	0.170	0.070	0.289	0.033	0.003	0.118	0.108	0.002	0.188	0.127	0.124
5.2	0.196	0.035	0.068	0.147	0.060	0.251	0.029	0.003	0.102	0.094	0.002	0.163	0.110	0.108
5.21	0.170	0.030	0.059	0.128	0.052	0.218	0.025	0.002	0.089	0.083	0.002	0.143	0.097	0.094
5.22	0.147	0.026	0.051	0.111	0.045	0.189	0.022	0.002	0.098	0.115	0.002	0.160	0.131	0.098
5.23	0.128	0.023	0.045	0.096	0.039	0.164	0.019	0.002	0.105	0.142	0.001	0.174	0.160	0.101
5.24	0.111	0.020	0.039	0.083	0.034	0.142	0.016	0.002	0.112	0.165	0.001	0.187	0.184	0.104
5.25	0.096	0.017	0.034	0.072	0.030	0.123	0.014	0.001	0.117	0.185	0.001	0.197	0.205	0.107
5.26	0.083	0.015	0.029	0.063	0.026	0.107	0.012	0.001	0.122	0.201	0.001	0.207	0.223	0.109
5.27	0.072	0.013	0.025	0.054	0.022	0.093	0.011	0.001	0.126	0.216	0.001	0.214	0.238	0.111
5.28	0.063	0.011	0.022	0.047	0.019	0.081	0.009	0.001	0.129	0.228	0.001	0.221	0.250	0.112
5.29	0.055	0.010	0.019	0.041	0.017	0.070	0.008	0.034	0.119	0.210	0.025	0.203	0.260	0.102
5.3	0.047	0.008	0.017	0.036	0.015	0.061	0.007	0.077	0.103	0.183	0.057	0.176	0.268	0.089
5.31	0.041	0.007	0.014	0.031	0.013	0.053	0.006	0.114	0.089	0.158	0.085	0.152	0.274	0.077
5.32	0.036	0.006	0.012	0.027	0.011	0.046	0.005	0.145	0.077	0.137	0.108	0.132	0.279	0.067
5.33	0.031	0.006	0.011	0.023	0.010	0.040	0.005	0.172	0.067	0.119	0.128	0.115	0.284	0.058
5.34	0.027	0.011	0.015	0.020	0.019	0.041	0.011	0.194	0.058	0.103	0.146	0.100	0.288	0.050
5.35	0.023	0.079	0.076	0.017	0.130	0.108	0.082	0.214	0.051	0.090	0.160	0.086	0.292	0.044
5.36	0.020	0.135	0.127	0.015	0.221	0.164	0.142	0.230	0.044	0.078	0.173	0.075	0.294	0.038
5.37	0.017	0.183	0.170	0.013	0.297	0.211	0.193	0.244	0.038	0.068	0.183	0.065	0.297	0.033
5.38	0.015	0.212	0.196	0.011	0.342	0.239	0.223	0.256	0.033	0.059	0.193	0.056	0.299	0.029
5.39	0.013	0.184	0.170	0.010	0.296	0.207	0.194	0.266	0.029	0.051	0.201	0.049	0.301	0.025
5.4	0.011	0.159	0.148	0.009	0.257	0.180	0.168	0.275	0.025	0.044	0.207	0.042	0.302	0.021
5.41	0.010	0.138	0.128	0.007	0.223	0.156	0.146	0.275	0.022	0.038	0.207	0.037	0.297	0.019
5.42	0.009	0.120	0.111	0.006	0.194	0.135	0.127	0.238	0.019	0.033	0.180	0.032	0.257	0.016
5.43	0.007	0.104	0.096	0.006	0.168	0.117	0.110	0.207	0.016	0.029	0.156	0.028	0.223	0.014
5.44	0.006	0.090	0.084	0.005	0.146	0.102	0.095	0.179	0.014	0.025	0.135	0.024	0.194	0.012
5.45	0.006	0.090	0.097	0.004	0.147	0.115	0.092	0.156	0.012	0.022	0.118	0.021	0.168	0.011
5.46	0.005	0.098	0.126	0.004	0.163	0.146	0.096	0.135	0.011	0.019	0.102	0.018	0.146	0.009
5.47	0.004	0.106	0.152	0.003	0.177	0.172	0.100	0.117	0.009	0.016	0.088	0.016	0.127	0.008
5.48	0.004	0.112	0.173	0.003	0.189	0.195	0.103	0.102	0.008	0.014	0.077	0.014	0.110	0.007
5.49	0.003	0.117	0.192	0.002	0.200	0.214	0.105	0.088	0.007	0.012	0.067	0.012	0.095	0.006
5.5	0.003	0.122	0.208	0.002	0.208	0.230	0.108	0.076	0.006	0.011	0.058	0.010	0.083	0.005
5.51	0.002	0.126	0.221	0.002	0.216	0.244	0.110	0.066	0.005	0.009	0.050	0.009	0.072	0.004
5.52	0.002	0.130	0.233	0.002	0.222	0.256	0.111	0.058	0.005	0.008	0.043	0.008	0.062	0.004
5.53	0.002	0.133	0.242	0.001	0.228	0.266	0.113	0.050	0.004	0.007	0.038	0.007	0.054	0.003
5.54	0.002	0.135	0.251	0.001	0.232	0.275	0.114	0.043	0.003	0.006	0.033	0.006	0.047	0.003
5.55	0.001	0.137	0.258	0.001	0.236	0.282	0.115	0.038	0.003	0.005	0.028	0.005	0.041	0.003
5.56	0.001	0.139	0.264	0.001	0.240	0.288	0.116	0.033	0.003	0.005	0.025	0.004	0.035	0.002
5.57	0.001	0.141	0.269	0.001	0.243	0.293	0.117	0.028	0.002	0.004	0.021	0.004	0.031	0.002
5.58	0.001	0.142	0.273	0.001	0.245	0.298	0.118	0.025	0.002	0.003	0.019	0.003	0.027	0.002
5.59	0.001	0.144	0.277	0.001	0.247	0.302	0.118	0.021	0.002	0.003	0.016	0.003	0.023	0.001
5.6	0.001	0.145	0.280	0.001	0.249	0.305	0.119	0.018	0.001	0.003	0.014	0.002	0.020	0.001
5.61	0.001	0.145	0.283	0.000	0.251	0.308	0.119	0.016	0.001	0.002	0.012	0.002	0.017	0.001
5.62	0.001	0.146	0.285	0.000	0.252	0.310	0.120	0.014	0.056	0.052	0.011	0.092	0.073	0.059
5.63	0.000	0.147	0.287	0.000	0.253	0.312	0.120	0.012	0.116	0.106	0.009	0.190	0.134	0.123
5.64	0.038	0.132	0.258	0.028	0.227	0.312	0.108	0.010	0.167	0.153	0.008	0.271	0.186	0.176
5.65	0.081	0.114	0.224	0.060	0.197	0.312	0.093	0.009	0.210	0.192	0.007	0.339	0.230	0.222
5.66	0.117	0.099	0.194	0.087	0.171	0.312	0.081	0.008	0.246	0.225	0.006	0.394	0.267	0.260
5.67	0.148	0.086	0.168	0.110	0.148	0.312	0.070	0.007	0.239	0.219	0.005	0.382	0.258	0.252
5.68	0.174	0.075	0.146	0.130	0.129	0.312	0.061	0.006	0.207	0.190	0.004	0.332	0.224	0.219
5.69	0.196	0.065	0.127	0.147	0.112	0.312	0.053	0.005	0.180	0.165	0.004	0.288	0.194	0.190
5.7	0.215	0.056	0.110	0.161	0.097	0.311	0.046	0.004	0.156	0.143	0.003	0.250	0.169	0.165
5.71	0.230	0.049	0.095	0.173	0.084	0.310	0.040	0.004	0.135	0.124	0.003	0.217	0.146	0.143
5.72	0.199	0.042	0.083	0.150	0.073	0.269	0.035	0.003	0.117	0.108	0.003	0.188	0.127	0.124
5.73	0.173	0.037	0.072	0.130	0.063	0.233	0.030	0.003	0.102	0.093	0.002	0.163	0.110	0.108
5.74	0.150	0.032	0.062	0.113	0.055	0.202	0.026	0.003	0.094	0.093	0.002	0.151	0.108	0.098
5.75	0.130	0.028	0.054	0.098	0.048	0.176	0.023	0.002	0.102	0.123	0.002	0.167	0.140	0.101
5.76	0.113	0.024	0.047	0.085	0.041	0.152	0.020	0.002	0.109	0.149	0.001	0.180	0.168	0.104
5.77	0.098	0.021	0.041	0.074	0.036	0.132	0.017	0.002	0.115	0.171	0.001	0.192	0.191	0.107
5.78	0.085	0.018	0.035	0.064	0.031	0.115	0.015	0.001	0.120	0.190	0.001	0.202	0.211	0.109
5.79	0.074	0.016	0.031	0.055	0.027	0.099	0.013	0.001	0.124	0.206	0.001	0.210	0.227	0.111
5.8	0.064	0.014	0.027	0.048	0.023	0.086	0.011	0.001	0.128	0.220	0.001	0.218	0.242	0.112
5.81	0.056	0.012	0.023	0.042	0.020	0.075	0.010	0.001	0.131	0.231	0.001	0.224	0.254	0.114
5.82	0.048	0.010	0.020	0.036	0.018	0.065	0.008	0.005	0.132	0.238	0.003	0.226	0.264	0.113
5.83	0.042	0.009	0.017	0.031	0.015	0.056	0.007	0.052	0.115	0.206	0.039	0.196	0.271	0.098
5.84	0.036	0.008	0.015	0.027	0.013	0.049	0.006	0.093	0.100	0.179	0.069	0.170	0.277	0.085
5.85	0.031	0.007	0.013	0.024	0.012	0.042	0.005	0.127	0.086	0.155	0.095	0.148	0.282	0.074
5.86	0.027	0.006	0.011	0.020	0.010	0.037	0.005	0.156	0.075	0.135	0.117	0.128	0.286	0.064
5.87	0.024	0.005	0.010	0.018	0.009	0.032	0.004	0.181	0.065	0.117	0.136	0.111	0.290	0.056
5.88	0.021	0.072	0.070	0.015	0.119	0.098	0.075	0.203	0.056	0.101	0.152	0.096	0.293	0.048
5.89	0.018	0.129	0.122	0.013	0.212	0.156	0.136	0.221	0.049	0.088	0.165	0.084	0.296	0.042
5.9	0.015	0.178	0.166	0.012	0.289	0.204	0.188	0.236	0.042	0.076	0.177	0.073	0.298	0.036
5.91	0.013	0.215	0.199	0.010	0.347	0.241	0.227	0.249	0.037	0.066	0.187	0.063	0.300	0.032
5.92	0.012	0.187	0.173	0.009	0.301	0.209	0.197	0.260	0.032	0.057	0.196	0.055	0.302	0.027
5.93	0.010	0.162	0.150	0.008	0.262	0.182	0.171	0.270	0.028	0.050	0.203	0.047	0.303	0.024
5.94	0.009	0.141	0.130	0.007	0.227	0.157	0.148	0.276	0.024	0.043	0.208	0.041	0.303	0.021
5.95	0.008	0.122	0.113	0.006	0.197	0.137	0.129	0.239	0.021	0.038	0.181	0.036	0.263	0.018
5.96	0.007	0.106	0.098	0.005	0.171	0.119	0.112	0.208	0.018	0.033	0.157	0.031	0.228	0.016
5.97	0.006	0.092	0.085	0.004	0.148	0.103	0.097	0.180	0.016	0.028	0.136	0.027	0.198	0.013
5.98	0.005	0.089	0.093	0.004	0.145	0.110	0.091	0.156	0.014	0.025	0.118	0.023	0.171	0.012
5.99	0.004	0.097	0.123	0.003	0.161	0.142	0.096	0.136	0.012	0.021	0.102	0.020	0.149	0.010
6	0.004	0.105	0.149	0.003	0.176	0.169	0.099	0.118	0.010	0.018	0.089	0.018	0.129	0.009
6.01	0.003	0.111	0.171	0.002	0.188	0.192	0.102	0.102	0.009	0.016	0.077	0.015	0.112	0.008
6.02	0.003	0.117	0.190	0.002	0.198	0.212	0.105	0.089	0.008	0.014	0.067	0.013	0.097	0.007
6.03	0.002	0.122	0.206	0.002	0.207	0.228	0.107	0.077	0.007	0.012	0.058	0.011	0.084	0.006
6.04	0.002	0.126	0.220	0.002	0.215	0.242	0.110	0.067	0.006	0.010	0.050	0.010	0.073	0.005
6.05	0.002	0.129	0.231	0.001	0.222	0.255	0.111	0.058	0.005	0.009	0.044	0.009	0.063	0.004
6.06	0.002	0.132	0.241	0.001	0.227	0.265	0.113	0.050	0.004	0.008	0.038	0.007	0.055	0.004
6.07	0.001	0.135	0.250	0.001	0.232	0.274	0.114	0.044	0.004	0.007	0.033	0.006	0.048	0.003
6.08	0.001	0.137	0.257	0.001	0.236	0.281	0.115	0.038	0.003	0.006	0.029	0.006	0.041	0.003
6.09	0.001	0.139	0.263	0.001	0.240	0.287	0.116	0.033	0.003	0.005	0.025	0.005	0.036	0.002
6.1	0.001	0.141	0.268	0.001	0.242	0.293	0.117	0.028	0.002	0.004	0.021	0.004	0.031	0.002
6.11	0.001	0.142	0.273	0.001	0.245	0.297	0.118	0.025	0.002	0.004	0.019	0.004	0.027	0.002
6.12	0.001	0.143	0.277	0.001	0.247	0.301	0.118	0.021	0.002	0.003	0.016	0.003	0.023	0.002
6.13	0.001	0.144	0.280	0.000	0.249	0.304	0.119	0.019	0.002	0.003	0.014	0.003	0.020	0.001
6.14	0.001	0.145	0.282	0.000	0.251	0.307	0.119	0.016	0.001	0.003	0.012	0.002	0.018	0.001
6.15	0.000	0.146	0.285	0.000	0.252	0.310	0.120	0.014	0.048	0.045	0.011	0.080	0.065	0.051
6.16	0.000	0.147	0.287	0.000	0.253	0.312	0.120	0.012	0.110	0.101	0.009	0.180	0.128	0.116
6.17	0.033	0.134	0.262	0.024	0.231	0.312	0.110	0.011	0.161	0.148	0.008	0.263	0.181	0.171
6.18	0.076	0.116	0.227	0.056	0.200	0.312	0.095	0.009	0.205	0.188	0.007	0.332	0.225	0.217
6.19	0.113	0.101	0.197	0.084	0.174	0.312	0.082	0.008	0.242	0.222	0.006	0.388	0.263	0.256
6.2	0.144	0.088	0.171	0.108	0.151	0.312	0.072	0.007	0.232	0.213	0.005	0.372	0.251	0.245
6.21	0.171	0.076	0.148	0.128	0.131	0.312	0.062	0.006	0.202	0.185	0.005	0.323	0.218	0.213
6.22	0.194	0.066	0.129	0.145	0.114	0.312	0.054	0.005	0.175	0.160	0.004	0.280	0.189	0.185
6.23	0.213	0.057	0.112	0.160	0.099	0.311	0.047	0.004	0.152	0.139	0.003	0.243	0.164	0.160
6.24	0.213	0.050	0.097	0.160	0.085	0.296	0.041	0.004	0.132	0.121	0.003	0.211	0.142	0.139
6.25	0.185	0.043	0.084	0.139	0.074	0.257	0.035	0.003	0.114	0.105	0.003	0.183	0.124	0.121
6.26	0.161	0.037	0.073	0.121	0.064	0.223	0.030	0.003	0.099	0.091	0.002	0.159	0.107	0.105
6.27	0.139	0.032	0.063	0.105	0.056	0.194	0.026	0.003	0.095	0.099	0.002	0.154	0.115	0.098
6.28	0.121	0.028	0.055	0.091	0.048	0.168	0.023	0.002	0.103	0.128	0.002	0.170	0.146	0.102
6.29	0.105	0.024	0.048	0.079	0.042	0.146	0.020	0.002	0.110	0.153	0.001	0.183	0.172	0.104
6.3	0.091	0.021	0.041	0.068	0.036	0.126	0.017	0.002	0.116	0.175	0.001	0.194	0.195	0.107
6.31	0.079	0.018	0.036	0.059	0.032	0.110	0.015	0.001	0.121	0.193	0.001	0.204	0.214	0.109
6.32	0.068	0.016	0.031	0.051	0.027	0.095	0.013	0.001	0.125	0.209	0.001	0.212	0.230	0.111
6.33	0.059	0.014	0.027	0.045	0.024	0.083	0.011	0.001	0.128	0.222	0.001	0.219	0.244	0.112
6.34	0.052	0.012	0.023	0.039	0.021	0.072	0.010	0.001	0.132	0.233	0.001	0.225	0.256	0.114
6.35	0.045	0.010	0.020	0.034	0.018	0.062	0.008	0.015	0.128	0.231	0.011	0.220	0.266	0.110
6.36	0.039	0.009	0.018	0.029	0.016	0.054	0.007	0.061	0.111	0.201	0.045	0.191	0.272	0.096
6.37	0.034	0.008	0.015	0.025	0.013	0.047	0.006	0.100	0.097	0.174	0.074	0.165	0.278	0.083
6.38	0.029	0.007	0.013	0.022	0.012	0.041	0.006	0.133	0.084	0.151	0.099	0.144	0.283	0.072
6.39	0.025	0.006	0.012	0.019	0.010	0.035	0.005	0.162	0.073	0.131	0.121	0.125	0.287	0.062
6.4	0.022	0.020	0.023	0.016	0.033	0.046	0.020	0.186	0.063	0.114	0.139	0.108	0.291	0.054
6.41	0.019	0.086	0.083	0.014	0.141	0.112	0.090	0.206	0.055	0.099	0.155	0.094	0.294	0.047
6.42	0.017	0.141	0.133	0.012	0.231	0.167	0.149	0.224	0.048	0.086	0.168	0.081	0.296	0.041
6.43	0.014	0.188	0.175	0.011	0.305	0.214	0.198	0.239	0.041	0.074	0.179	0.071	0.298	0.035
6.44	0.012	0.209	0.193	0.009	0.337	0.233	0.220	0.251	0.036	0.064	0.189	0.061	0.300	0.031
6.45	0.011	0.181	0.168	0.008	0.292	0.203	0.191	0.262	0.031	0.056	0.198	0.053	0.302	0.027
6.46	0.009	0.157	0.146	0.007	0.254	0.176	0.166	0.271	0.027	0.048	0.205	0.046	0.303	0.023
6.47	0.008	0.136	0.126	0.006	0.220	0.152	0.144	0.267	0.023	0.042	0.202	0.040	0.293	0.020
6.48	0.007	0.118	0.110	0.005	0.191	0.132	0.125	0.232	0.020	0.036	0.175	0.035	0.254	0.017
6.49	0.006	0.103	0.095	0.005	0.166	0.115	0.108	0.201	0.018	0.032	0.152	0.030	0.221	0.015
6.5	0.005	0.089	0.082	0.004	0.144	0.100	0.094	0.174	0.015	0.027	0.132	0.026	0.191	0.013
6.51	0.005	0.091	0.100	0.003	0.149	0.117	0.092	0.151	0.013	0.024	0.114	0.023	0.166	0.011
6.52	0.004	0.099	0.129	0.003	0.165	0.148	0.096	0.131	0.011	0.021	0.099	0.020	0.144	0.010
6.53	0.003	0.106	0.154	0.003	0.179	0.174	0.100	0.114	0.010	0.018	0.086	0.017	0.125	0.009
6.54	0.003	0.113	0.176	0.002	0.190	0.197	0.103	0.099	0.009	0.016	0.075	0.015	0.108	0.007
6.55	0.003	0.118	0.194	0.002	0.201	0.216	0.106	0.086	0.008	0.013	0.065	0.013	0.094	0.006
6.56	0.002	0.123	0.209	0.002	0.209	0.232	0.108	0.074	0.007	0.012	0.056	0.011	0.082	0.006
6.57	0.002	0.127	0.222	0.001	0.217	0.245	0.110	0.065	0.006	0.010	0.049	0.010	0.071	0.005
6.58	0.002	0.130	0.234	0.001	0.223	0.257	0.112	0.056	0.005	0.009	0.042	0.008	0.061	0.004
6.59	0.001	0.133	0.243	0.001	0.228	0.267	0.113	0.049	0.004	0.008	0.037	0.007	0.053	0.004
6.6	0.001	0.135	0.251	0.001	0.233	0.275	0.114	0.042	0.004	0.007	0.032	0.006	0.046	0.003
6.61	0.001	0.138	0.258	0.001	0.237	0.282	0.115	0.037	0.003	0.006	0.028	0.005	0.040	0.003
6.62	0.001	0.139	0.264	0.001	0.240	0.289	0.116	0.032	0.003	0.005	0.024	0.005	0.035	0.002
6.63	0.001	0.141	0.269	0.001	0.243	0.294	0.117	0.028	0.002	0.004	0.021	0.004	0.030	0.002
6.64	0.001	0.142	0.274	0.001	0.246	0.298	0.118	0.024	0.002	0.004	0.018	0.004	0.026	0.002
6.65	0.001	0.144	0.277	0.000	0.248	0.302	0.118	0.021	0.002	0.003	0.016	0.003	0.023	0.002
6.66	0.001	0.145	0.280	0.000	0.249	0.305	0.119	0.018	0.002	0.003	0.014	0.003	0.020	0.001
6.67	0.000	0.146	0.283	0.000	0.251	0.308	0.119	0.016	0.001	0.002	0.012	0.002	0.017	0.001
6.68	0.000	0.146	0.285	0.000	0.252	0.310	0.120	0.014	0.063	0.058	0.010	0.104	0.080	0.066
6.69	0.000	0.147	0.287	0.000	0.253	0.312	0.120	0.012	0.122	0.112	0.009	0.200	0.140	0.129
6.7	0.043	0.130	0.254	0.032	0.224	0.312	0.106	0.010	0.172	0.157	0.008	0.279	0.191	0.182
6.71	0.085	0.113	0.220	0.063	0.194	0.312	0.092	0.009	0.214	0.196	0.007	0.345	0.234	0.226
6.72	0.120	0.098	0.191	0.090	0.169	0.312	0.080	0.008	0.249	0.228	0.006	0.400	0.270	0.263
6.73	0.151	0.085	0.166	0.112	0.146	0.312	0.069	0.007	0.234	0.215	0.005	0.375	0.253	0.248
6.74	0.176	0.074	0.144	0.132	0.127	0.312	0.060	0.006	0.203	0.186	0.004	0.325	0.220	0.215
6.75	0.198	0.064	0.125	0.149	0.110	0.312	0.052	0.005	0.176	0.162	0.004	0.282	0.191	0.186
6.76	0.217	0.055	0.108	0.163	0.095	0.311	0.045	0.004	0.153	0.140	0.003	0.245	0.166	0.162
6.77	0.224	0.048	0.094	0.168	0.083	0.303	0.039	0.004	0.133	0.122	0.003	0.212	0.144	0.140
6.78	0.194	0.042	0.081	0.146	0.072	0.263	0.034	0.003	0.115	0.106	0.002	0.184	0.125	0.122
6.79	0.169	0.036	0.071	0.127	0.062	0.228	0.030	0.003	0.100	0.092	0.002	0.160	0.108	0.106
6.8	0.146	0.031	0.061	0.110	0.054	0.198	0.026	0.002	0.095	0.097	0.002	0.154	0.113	0.098
6.81	0.127	0.027	0.053	0.095	0.047	0.172	0.022	0.002	0.103	0.127	0.002	0.169	0.144	0.102
6.82	0.110	0.024	0.046	0.083	0.041	0.149	0.019	0.002	0.110	0.152	0.001	0.182	0.171	0.104
6.83	0.096	0.020	0.040	0.072	0.035	0.129	0.017	0.002	0.115	0.174	0.001	0.194	0.194	0.107
6.84	0.083	0.018	0.035	0.062	0.031	0.112	0.015	0.001	0.120	0.192	0.001	0.203	0.213	0.109
6.85	0.072	0.015	0.030	0.054	0.027	0.097	0.013	0.001	0.125	0.208	0.001	0.212	0.230	0.111
6.86	0.062	0.013	0.026	0.047	0.023	0.084	0.011	0.001	0.128	0.221	0.001	0.219	0.244	0.112
6.87	0.054	0.012	0.023	0.041	0.020	0.073	0.009	0.001	0.132	0.233	0.001	0.225	0.256	0.114
6.88	0.047	0.010	0.020	0.035	0.017	0.064	0.008	0.029	0.122	0.219	0.022	0.209	0.265	0.105
6.89	0.041	0.009	0.017	0.031	0.015	0.055	0.007	0.073	0.106	0.190	0.054	0.182	0.271	0.091
6.9	0.035	0.008	0.015	0.027	0.013	0.048	0.006	0.110	0.092	0.165	0.082	0.158	0.277	0.079
6.91	0.031	0.007	0.013	0.023	0.011	0.041	0.005	0.142	0.080	0.143	0.106	0.137	0.282	0.069
6.92	0.027	0.006	0.011	0.020	0.010	0.036	0.005	0.169	0.069	0.124	0.126	0.119	0.287	0.060
6.93	0.023	0.026	0.029	0.017	0.044	0.054	0.027	0.192	0.060	0.108	0.144	0.103	0.290	0.052
6.94	0.020	0.091	0.087	0.015	0.150	0.118	0.096	0.212	0.052	0.093	0.159	0.089	0.293	0.045
6.95	0.017	0.146	0.137	0.013	0.238	0.173	0.154	0.228	0.045	0.081	0.172	0.077	0.296	0.039
6.96	0.015	0.192	0.178	0.011	0.311	0.219	0.202	0.243	0.039	0.070	0.182	0.067	0.298	0.034
6.97	0.013	0.206	0.191	0.010	0.332	0.231	0.217	0.255	0.034	0.061	0.192	0.058	0.300	0.029
6.98	0.011	0.179	0.165	0.009	0.288	0.200	0.188	0.265	0.030	0.053	0.200	0.051	0.302	0.025
6.99	0.010	0.155	0.144	0.007	0.250	0.174	0.163	0.274	0.026	0.046	0.207	0.044	0.303	0.022
7	0.009	0.134	0.124	0.006	0.217	0.151	0.142	0.265	0.022	0.040	0.200	0.038	0.289	0.019
7.01	0.007	0.117	0.108	0.006	0.188	0.131	0.123	0.230	0.019	0.035	0.173	0.033	0.251	0.017
7.02	0.006	0.101	0.094	0.005	0.163	0.113	0.107	0.199	0.017	0.030	0.151	0.029	0.217	0.014
7.03	0.006	0.088	0.081	0.004	0.142	0.098	0.093	0.173	0.015	0.026	0.131	0.025	0.189	0.013
7.04	0.005	0.092	0.103	0.004	0.150	0.121	0.093	0.150	0.013	0.023	0.113	0.022	0.164	0.011
7.05	0.004	0.100	0.132	0.003	0.166	0.151	0.097	0.130	0.011	0.020	0.098	0.019	0.142	0.009
7.06	0.004	0.107	0.157	0.003	0.180	0.177	0.100	0.113	0.009	0.017	0.085	0.016	0.123	0.008
7.07	0.003	0.113	0.178	0.002	0.192	0.199	0.103	0.098	0.008	0.015	0.074	0.014	0.107	0.007
7.08	0.003	0.119	0.195	0.002	0.202	0.217	0.106	0.085	0.007	0.013	0.064	0.012	0.093	0.006
7.09	0.002	0.123	0.211	0.002	0.210	0.233	0.108	0.074	0.006	0.011	0.056	0.011	0.080	0.005
7.1	0.002	0.127	0.224	0.002	0.217	0.247	0.110	0.064	0.005	0.010	0.048	0.009	0.070	0.005
7.11	0.002	0.130	0.235	0.001	0.223	0.258	0.112	0.055	0.005	0.008	0.042	0.008	0.061	0.004
7.12	0.002	0.133	0.244	0.001	0.229	0.268	0.113	0.048	0.004	0.007	0.036	0.007	0.053	0.003
7.13	0.001	0.136	0.252	0.001	0.233	0.276	0.114	0.042	0.004	0.006	0.032	0.006	0.046	0.003
7.14	0.001	0.138	0.259	0.001	0.237	0.283	0.116	0.036	0.003	0.005	0.027	0.005	0.040	0.003
7.15	0.001	0.140	0.265	0.001	0.241	0.289	0.116	0.031	0.003	0.005	0.024	0.005	0.034	0.002
7.16	0.001	0.141	0.270	0.001	0.243	0.294	0.117	0.027	0.002	0.004	0.021	0.004	0.030	0.002
7.17	0.001	0.143	0.274	0.001	0.246	0.299	0.118	0.024	0.002	0.004	0.018	0.003	0.026	0.002
7.18	0.001	0.144	0.278	0.000	0.248	0.302	0.118	0.021	0.002	0.003	0.016	0.003	0.022	0.001
7.19	0.001	0.145	0.281	0.000	0.250	0.305	0.119	0.018	0.001	0.003	0.013	0.003	0.019	0.001
7.2	0.000	0.146	0.283	0.000	0.251	0.308	0.119	0.015	0.001	0.002	0.012	0.002	0.017	0.001
7.21	0.000	0.146	0.286	0.000	0.252	0.310	0.120	0.013	0.069	0.064	0.010	0.114	0.086	0.073
7.22	0.000	0.147	0.287	0.000	0.253	0.312	0.120	0.012	0.127	0.117	0.009	0.208	0.146	0.134
7.23	0.047	0.128	0.250	0.035	0.221	0.312	0.105	0.010	0.176	0.161	0.008	0.286	0.196	0.186
7.24	0.089	0.111	0.217	0.066	0.192	0.312	0.091	0.009	0.218	0.199	0.007	0.351	0.238	0.230
7.25	0.124	0.096	0.188	0.092	0.166	0.312	0.079	0.008	0.253	0.231	0.006	0.404	0.273	0.267
7.26	0.153	0.084	0.163	0.114	0.144	0.312	0.068	0.007	0.226	0.207	0.005	0.362	0.244	0.239
7.27	0.179	0.073	0.142	0.134	0.125	0.312	0.059	0.006	0.196	0.180	0.004	0.314	0.212	0.207
7.28	0.200	0.063	0.123	0.150	0.109	0.312	0.051	0.005	0.170	0.156	0.004	0.272	0.184	0.180
7.29	0.219	0.055	0.107	0.164	0.094	0.311	0.045	0.004	0.148	0.135	0.003	0.236	0.160	0.156
7.3	0.211	0.047	0.093	0.158	0.082	0.290	0.039	0.004	0.128	0.117	0.003	0.205	0.138	0.135
7.31	0.183	0.041	0.080	0.137	0.071	0.251	0.034	0.003	0.111	0.102	0.002	0.178	0.120	0.117
7.32	0.159	0.036	0.070	0.119	0.061	0.218	0.029	0.003	0.096	0.088	0.002	0.154	0.104	0.102
7.33	0.138	0.031	0.060	0.103	0.053	0.189	0.025	0.002	0.097	0.105	0.002	0.158	0.122	0.099
7.34	0.119	0.027	0.052	0.090	0.046	0.164	0.022	0.002	0.105	0.134	0.002	0.173	0.152	0.102
7.35	0.104	0.023	0.046	0.078	0.040	0.142	0.019	0.002	0.111	0.158	0.001	0.185	0.177	0.105
7.36	0.090	0.020	0.039	0.067	0.035	0.123	0.017	0.002	0.117	0.179	0.001	0.196	0.199	0.107
7.37	0.078	0.018	0.034	0.059	0.030	0.107	0.014	0.001	0.122	0.197	0.001	0.206	0.218	0.109
7.38	0.068	0.015	0.030	0.051	0.026	0.093	0.012	0.001	0.126	0.212	0.001	0.213	0.233	0.111
7.39	0.059	0.013	0.026	0.044	0.023	0.081	0.011	0.001	0.129	0.224	0.001	0.220	0.247	0.113
7.4	0.051	0.011	0.022	0.038	0.020	0.070	0.009	0.001	0.132	0.235	0.001	0.226	0.258	0.114
7.41	0.044	0.010	0.019	0.033	0.017	0.061	0.008	0.029	0.123	0.221	0.022	0.211	0.267	0.106
7.42	0.038	0.009	0.017	0.029	0.015	0.053	0.007	0.073	0.107	0.192	0.054	0.183	0.273	0.092
7.43	0.033	0.007	0.015	0.025	0.013	0.046	0.006	0.110	0.093	0.166	0.082	0.158	0.279	0.080
7.44	0.029	0.006	0.013	0.022	0.011	0.040	0.005	0.142	0.080	0.144	0.106	0.137	0.284	0.069
7.45	0.025	0.006	0.011	0.019	0.010	0.034	0.005	0.169	0.070	0.125	0.126	0.119	0.288	0.060
7.46	0.022	0.037	0.038	0.016	0.061	0.063	0.038	0.192	0.060	0.109	0.144	0.103	0.291	0.052
7.47	0.019	0.100	0.095	0.014	0.164	0.126	0.105	0.212	0.052	0.094	0.159	0.090	0.294	0.045
7.48	0.016	0.153	0.143	0.012	0.250	0.179	0.161	0.228	0.046	0.082	0.172	0.078	0.297	0.039
7.49	0.014	0.198	0.184	0.011	0.321	0.224	0.209	0.243	0.040	0.071	0.182	0.068	0.299	0.034
7.5	0.012	0.202	0.187	0.009	0.325	0.226	0.213	0.255	0.034	0.062	0.192	0.059	0.301	0.029
7.51	0.011	0.175	0.162	0.008	0.282	0.196	0.185	0.265	0.030	0.053	0.200	0.051	0.302	0.026
7.52	0.009	0.152	0.141	0.007	0.245	0.170	0.160	0.274	0.026	0.046	0.207	0.044	0.303	0.022
7.53	0.008	0.132	0.122	0.006	0.213	0.147	0.139	0.258	0.022	0.040	0.195	0.038	0.283	0.019
7.54	0.007	0.114	0.106	0.005	0.184	0.128	0.121	0.224	0.019	0.035	0.169	0.033	0.246	0.017
7.55	0.006	0.099	0.092	0.005	0.160	0.111	0.105	0.195	0.017	0.030	0.147	0.029	0.213	0.014
7.56	0.005	0.086	0.080	0.004	0.139	0.096	0.091	0.169	0.015	0.026	0.127	0.025	0.185	0.013
7.57	0.005	0.093	0.108	0.003	0.153	0.125	0.093	0.146	0.013	0.023	0.111	0.022	0.160	0.011
7.58	0.004	0.101	0.136	0.003	0.168	0.155	0.097	0.127	0.011	0.020	0.096	0.019	0.139	0.009
7.59	0.003	0.108	0.160	0.003	0.182	0.180	0.101	0.110	0.010	0.017	0.083	0.016	0.121	0.008
7.6	0.003	0.114	0.180	0.002	0.193	0.201	0.104	0.096	0.008	0.015	0.072	0.014	0.105	0.007
7.61	0.003	0.119	0.198	0.002	0.203	0.220	0.106	0.083	0.007	0.013	0.063	0.012	0.091	0.006
7.62	0.002	0.124	0.213	0.002	0.211	0.235	0.108	0.072	0.006	0.011	0.054	0.011	0.079	0.005
7.63	0.002	0.127	0.225	0.001	0.218	0.248	0.110	0.062	0.005	0.010	0.047	0.009	0.068	0.005
7.64	0.002	0.131	0.236	0.001	0.224	0.260	0.112	0.054	0.005	0.008	0.041	0.008	0.059	0.004
7.65	0.001	0.134	0.245	0.001	0.229	0.269	0.113	0.047	0.004	0.007	0.036	0.007	0.051	0.003
7.66	0.001	0.136	0.253	0.001	0.234	0.277	0.115	0.041	0.004	0.006	0.031	0.006	0.045	0.003
7.67	0.001	0.138	0.260	0.001	0.238	0.284	0.116	0.035	0.003	0.006	0.027	0.005	0.039	0.003
7.68	0.001	0.140	0.266	0.001	0.241	0.290	0.117	0.031	0.003	0.005	0.023	0.005	0.034	0.002
7.69	0.001	0.141	0.270	0.001	0.244	0.295	0.117	0.027	0.002	0.004	0.020	0.004	0.029	0.002
7.7	0.001	0.143	0.275	0.001	0.246	0.299	0.118	0.023	0.002	0.004	0.017	0.003	0.025	0.002
7.71	0.001	0.144	0.278	0.000	0.248	0.303	0.119	0.020	0.002	0.003	0.015	0.003	0.022	0.001
7.72	0.001	0.145	0.281	0.000	0.250	0.306	0.119	0.017	0.002	0.003	0.013	0.003	0.019	0.001
7.73	0.000	0.146	0.284	0.000	0.251	0.308	0.119	0.015	0.011	0.011	0.011	0.018	0.026	0.011
7.74	0.000	0.146	0.286	0.000	0.253	0.311	0.120	0.013	0.078	0.072	0.010	0.129	0.095	0.082
7.75	0.006	0.145	0.283	0.005	0.249	0.312	0.118	0.011	0.135	0.124	0.009	0.220	0.153	0.142
7.76	0.054	0.125	0.245	0.040	0.216	0.312	0.103	0.010	0.183	0.167	0.007	0.296	0.202	0.193
7.77	0.094	0.109	0.213	0.070	0.188	0.312	0.089	0.009	0.223	0.204	0.006	0.359	0.243	0.236
7.78	0.128	0.094	0.185	0.095	0.163	0.312	0.077	0.007	0.257	0.236	0.006	0.411	0.278	0.272
7.79	0.157	0.082	0.160	0.117	0.141	0.312	0.067	0.006	0.224	0.205	0.005	0.358	0.242	0.236
7.8	0.182	0.071	0.139	0.136	0.123	0.312	0.058	0.006	0.194	0.178	0.004	0.310	0.210	0.205
7.81	0.203	0.062	0.121	0.152	0.106	0.311	0.050	0.005	0.168	0.154	0.004	0.269	0.182	0.178
7.82	0.221	0.054	0.105	0.166	0.092	0.311	0.044	0.004	0.146	0.134	0.003	0.234	0.158	0.154
7.83	0.210	0.046	0.091	0.158	0.080	0.287	0.038	0.004	0.127	0.116	0.003	0.203	0.137	0.134
7.84	0.183	0.040	0.079	0.137	0.069	0.249	0.033	0.003	0.110	0.101	0.002	0.176	0.119	0.116
7.85	0.158	0.035	0.068	0.119	0.060	0.216	0.029	0.003	0.095	0.087	0.002	0.152	0.103	0.101
7.86	0.137	0.030	0.059	0.103	0.052	0.188	0.025	0.002	0.098	0.108	0.002	0.159	0.124	0.100
7.87	0.119	0.026	0.051	0.089	0.045	0.163	0.021	0.002	0.105	0.136	0.002	0.174	0.154	0.103
7.88	0.103	0.023	0.045	0.078	0.039	0.141	0.019	0.002	0.112	0.160	0.001	0.186	0.179	0.105
7.89	0.090	0.020	0.039	0.067	0.034	0.123	0.016	0.002	0.117	0.180	0.001	0.197	0.201	0.108
7.9	0.078	0.017	0.034	0.058	0.030	0.106	0.014	0.001	0.122	0.198	0.001	0.206	0.219	0.110
7.91	0.068	0.015	0.029	0.051	0.026	0.092	0.012	0.001	0.126	0.213	0.001	0.214	0.235	0.111
7.92	0.059	0.013	0.025	0.044	0.022	0.080	0.011	0.001	0.129	0.225	0.001	0.221	0.248	0.113
7.93	0.051	0.011	0.022	0.038	0.019	0.069	0.009	0.001	0.132	0.236	0.001	0.226	0.259	0.114
7.94	0.044	0.010	0.019	0.033	0.017	0.060	0.008	0.038	0.119	0.214	0.028	0.204	0.267	0.103
7.95	0.038	0.008	0.017	0.029	0.015	0.052	0.007	0.081	0.104	0.186	0.060	0.177	0.274	0.089
7.96	0.033	0.007	0.014	0.025	0.013	0.045	0.006	0.117	0.090	0.161	0.087	0.154	0.279	0.077
7.97	0.029	0.006	0.012	0.022	0.011	0.039	0.005	0.148	0.078	0.140	0.110	0.133	0.284	0.067
7.98	0.025	0.006	0.011	0.019	0.010	0.034	0.005	0.174	0.068	0.121	0.130	0.116	0.288	0.058
7.99	0.022	0.046	0.046	0.016	0.076	0.072	0.047	0.196	0.059	0.105	0.147	0.100	0.291	0.050
8	0.019	0.107	0.102	0.014	0.177	0.134	0.113	0.215	0.051	0.091	0.161	0.087	0.294	0.044
8.01	0.016	0.160	0.149	0.012	0.260	0.186	0.168	0.231	0.044	0.079	0.174	0.076	0.297	0.038
8.02	0.014	0.204	0.189	0.011	0.329	0.230	0.215	0.245	0.038	0.069	0.184	0.066	0.299	0.033
8.03	0.012	0.198	0.183	0.009	0.319	0.222	0.209	0.257	0.033	0.060	0.193	0.057	0.301	0.029
8.04	0.011	0.172	0.159	0.008	0.277	0.192	0.181	0.267	0.029	0.052	0.201	0.049	0.302	0.025
8.05	0.009	0.149	0.138	0.007	0.240	0.167	0.157	0.275	0.025	0.045	0.208	0.043	0.304	0.022
8.06	0.008	0.129	0.120	0.006	0.209	0.145	0.136	0.254	0.022	0.039	0.192	0.037	0.278	0.019
8.07	0.007	0.112	0.104	0.005	0.181	0.126	0.118	0.220	0.019	0.034	0.166	0.032	0.241	0.016
8.08	0.006	0.097	0.090	0.005	0.157	0.109	0.103	0.191	0.016	0.029	0.144	0.028	0.209	0.014
8.09	0.005	0.085	0.079	0.004	0.137	0.096	0.089	0.166	0.014	0.025	0.125	0.024	0.181	0.012
8.1	0.005	0.094	0.112	0.003	0.155	0.130	0.094	0.144	0.012	0.022	0.109	0.021	0.157	0.011
8.11	0.004	0.102	0.139	0.003	0.170	0.159	0.098	0.125	0.011	0.019	0.094	0.018	0.137	0.009
8.12	0.003	0.109	0.163	0.003	0.183	0.183	0.101	0.108	0.009	0.017	0.082	0.016	0.118	0.008
8.13	0.003	0.115	0.183	0.002	0.194	0.204	0.104	0.094	0.008	0.014	0.071	0.014	0.103	0.007
8.14	0.003	0.120	0.200	0.002	0.204	0.222	0.107	0.082	0.007	0.012	0.062	0.012	0.089	0.006
8.15	0.002	0.124	0.214	0.002	0.212	0.237	0.109	0.071	0.006	0.011	0.053	0.010	0.077	0.005
8.16	0.002	0.128	0.227	0.001	0.219	0.250	0.111	0.061	0.005	0.009	0.046	0.009	0.067	0.005
8.17	0.002	0.131	0.237	0.001	0.225	0.261	0.112	0.053	0.005	0.008	0.040	0.008	0.058	0.004
8.18	0.001	0.134	0.246	0.001	0.230	0.270	0.114	0.046	0.004	0.007	0.035	0.007	0.051	0.003
8.19	0.001	0.136	0.254	0.001	0.234	0.278	0.115	0.040	0.003	0.006	0.030	0.006	0.044	0.003
8.2	0.001	0.138	0.261	0.001	0.238	0.285	0.116	0.035	0.003	0.005	0.026	0.005	0.038	0.003
8.21	0.001	0.140	0.266	0.001	0.241	0.291	0.117	0.030	0.003	0.005	0.023	0.004	0.033	0.002
8.22	0.001	0.142	0.271	0.001	0.244	0.296	0.117	0.026	0.002	0.004	0.020	0.004	0.029	0.002
8.23	0.001	0.143	0.275	0.001	0.246	0.300	0.118	0.023	0.002	0.003	0.017	0.003	0.025	0.002
8.24	0.001	0.144	0.279	0.000	0.248	0.303	0.119	0.020	0.002	0.003	0.015	0.003	0.022	0.001
8.25	0.001	0.145	0.281	0.000	0.250	0.306	0.119	0.017	0.001	0.003	0.013	0.002	0.019	0.001
8.26	0.000	0.146	0.284	0.000	0.251	0.309	0.120	0.015	0.020	0.019	0.011	0.034	0.036	0.021
8.27	0.000	0.147	0.286	0.000	0.253	0.311	0.120	0.013	0.086	0.079	0.010	0.142	0.104	0.091
8.28	0.013	0.142	0.278	0.010	0.245	0.312	0.116	0.011	0.142	0.130	0.008	0.231	0.160	0.150
8.29	0.059	0.123	0.241	0.044	0.212	0.312	0.101	0.010	0.188	0.173	0.007	0.305	0.208	0.199
8.3	0.099	0.107	0.209	0.073	0.184	0.312	0.087	0.008	0.228	0.209	0.006	0.367	0.248	0.241
8.31	0.132	0.093	0.181	0.099	0.160	0.312	0.076	0.007	0.253	0.232	0.006	0.405	0.273	0.267
8.32	0.161	0.080	0.157	0.120	0.139	0.312	0.066	0.006	0.219	0.201	0.005	0.351	0.237	0.232
8.33	0.185	0.070	0.136	0.138	0.120	0.312	0.057	0.005	0.190	0.174	0.004	0.304	0.206	0.201
8.34	0.206	0.061	0.118	0.154	0.104	0.311	0.049	0.005	0.165	0.151	0.004	0.264	0.179	0.174
8.35	0.223	0.053	0.103	0.168	0.091	0.311	0.043	0.004	0.143	0.131	0.003	0.229	0.155	0.151
8.36	0.207	0.046	0.089	0.155	0.079	0.282	0.037	0.004	0.124	0.114	0.003	0.199	0.134	0.131
8.37	0.179	0.040	0.077	0.135	0.068	0.245	0.032	0.003	0.108	0.099	0.002	0.173	0.117	0.114
8.38	0.155	0.034	0.067	0.117	0.059	0.212	0.028	0.003	0.094	0.086	0.002	0.150	0.101	0.099
8.39	0.135	0.030	0.058	0.101	0.051	0.184	0.024	0.002	0.099	0.112	0.002	0.161	0.128	0.100
8.4	0.117	0.026	0.050	0.088	0.045	0.160	0.021	0.002	0.106	0.139	0.002	0.176	0.158	0.103
8.41	0.102	0.022	0.044	0.076	0.039	0.139	0.018	0.002	0.112	0.163	0.001	0.188	0.182	0.106
8.42	0.088	0.019	0.038	0.066	0.033	0.120	0.016	0.002	0.118	0.183	0.001	0.198	0.203	0.108
8.43	0.076	0.017	0.033	0.057	0.029	0.104	0.014	0.001	0.122	0.200	0.001	0.207	0.221	0.110
8.44	0.066	0.015	0.029	0.050	0.025	0.091	0.012	0.001	0.126	0.214	0.001	0.215	0.237	0.112
8.45	0.058	0.013	0.025	0.043	0.022	0.079	0.010	0.001	0.130	0.227	0.001	0.222	0.249	0.113
8.46	0.050	0.011	0.022	0.037	0.019	0.068	0.009	0.001	0.133	0.237	0.001	0.227	0.260	0.114
8.47	0.043	0.010	0.019	0.033	0.016	0.059	0.008	0.044	0.117	0.210	0.033	0.201	0.268	0.101
8.48	0.038	0.008	0.016	0.028	0.014	0.051	0.007	0.086	0.102	0.183	0.064	0.174	0.275	0.088
8.49	0.033	0.007	0.014	0.024	0.012	0.044	0.006	0.121	0.088	0.158	0.090	0.151	0.280	0.076
8.5	0.028	0.006	0.012	0.021	0.011	0.039	0.005	0.151	0.077	0.137	0.113	0.131	0.285	0.066
8.51	0.025	0.005	0.011	0.018	0.009	0.033	0.004	0.177	0.067	0.119	0.132	0.114	0.288	0.057
8.52	0.021	0.054	0.054	0.016	0.090	0.081	0.056	0.199	0.058	0.103	0.149	0.099	0.292	0.050
8.53	0.018	0.115	0.108	0.014	0.188	0.141	0.120	0.217	0.050	0.090	0.163	0.086	0.295	0.043
8.54	0.016	0.166	0.154	0.012	0.270	0.192	0.174	0.233	0.043	0.078	0.175	0.074	0.297	0.037
8.55	0.014	0.209	0.193	0.010	0.337	0.235	0.220	0.247	0.038	0.068	0.186	0.064	0.299	0.032
8.56	0.012	0.194	0.180	0.009	0.314	0.218	0.205	0.258	0.033	0.059	0.194	0.056	0.301	0.028
8.57	0.010	0.169	0.156	0.008	0.272	0.189	0.178	0.268	0.028	0.051	0.202	0.049	0.302	0.024
8.58	0.009	0.146	0.136	0.007	0.236	0.164	0.154	0.276	0.025	0.044	0.209	0.042	0.304	0.021
8.59	0.008	0.127	0.118	0.006	0.205	0.142	0.134	0.249	0.021	0.038	0.188	0.037	0.273	0.018
8.6	0.007	0.110	0.102	0.005	0.178	0.123	0.116	0.216	0.019	0.033	0.163	0.032	0.237	0.016
8.61	0.006	0.096	0.089	0.004	0.154	0.107	0.101	0.188	0.016	0.029	0.142	0.027	0.205	0.014
8.62	0.005	0.086	0.084	0.004	0.139	0.100	0.090	0.163	0.014	0.025	0.123	0.024	0.178	0.012
8.63	0.004	0.095	0.115	0.003	0.157	0.134	0.094	0.141	0.012	0.022	0.107	0.021	0.155	0.010
8.64	0.004	0.103	0.142	0.003	0.172	0.162	0.098	0.123	0.010	0.019	0.093	0.018	0.134	0.009
8.65	0.003	0.110	0.165	0.003	0.185	0.186	0.102	0.106	0.009	0.016	0.080	0.016	0.116	0.008
8.66	0.003	0.115	0.185	0.002	0.196	0.207	0.104	0.092	0.008	0.014	0.070	0.014	0.101	0.007
8.67	0.003	0.120	0.202	0.002	0.205	0.224	0.107	0.080	0.007	0.012	0.060	0.012	0.088	0.006
8.68	0.002	0.125	0.216	0.002	0.213	0.239	0.109	0.069	0.006	0.011	0.052	0.010	0.076	0.005
8.69	0.002	0.128	0.228	0.001	0.220	0.251	0.111	0.060	0.005	0.009	0.046	0.009	0.066	0.004
8.7	0.002	0.132	0.239	0.001	0.226	0.262	0.112	0.052	0.004	0.008	0.039	0.008	0.057	0.004
8.71	0.001	0.134	0.247	0.001	0.231	0.271	0.114	0.045	0.004	0.007	0.034	0.007	0.050	0.003
8.72	0.001	0.137	0.255	0.001	0.235	0.279	0.115	0.039	0.003	0.006	0.030	0.006	0.043	0.003
8.73	0.001	0.139	0.261	0.001	0.239	0.286	0.116	0.034	0.003	0.005	0.026	0.005	0.037	0.003
8.74	0.001	0.140	0.267	0.001	0.242	0.291	0.117	0.030	0.003	0.005	0.022	0.004	0.032	0.002
8.75	0.001	0.142	0.272	0.001	0.244	0.296	0.118	0.026	0.002	0.004	0.019	0.004	0.028	0.002
8.76	0.001	0.143	0.276	0.001	0.247	0.300	0.118	0.022	0.002	0.003	0.017	0.003	0.024	0.002
8.77	0.001	0.144	0.279	0.000	0.249	0.304	0.119	0.019	0.002	0.003	0.015	0.003	0.021	0.001
8.78	0.001	0.145	0.282	0.000	0.250	0.307	0.119	0.017	0.001	0.003	0.013	0.002	0.018	0.001
8.79	0.000	0.146	0.284	0.000	0.252	0.309	0.120	0.015	0.029	0.028	0.011	0.049	0.045	0.031
8.8	0.000	0.147	0.286	0.000	0.253	0.311	0.120	0.013	0.094	0.086	0.010	0.154	0.111	0.099
8.81	0.019	0.139	0.273	0.014	0.240	0.312	0.114	0.011	0.148	0.136	0.008	0.241	0.167	0.156
8.82	0.065	0.121	0.236	0.048	0.209	0.312	0.099	0.010	0.194	0.177	0.007	0.314	0.214	0.205
8.83	0.103	0.105	0.205	0.077	0.181	0.312	0.086	0.008	0.232	0.213	0.006	0.374	0.253	0.246
8.84	0.136	0.091	0.178	0.101	0.157	0.312	0.074	0.007	0.247	0.227	0.005	0.396	0.268	0.261
8.85	0.164	0.079	0.154	0.123	0.136	0.312	0.065	0.006	0.215	0.197	0.005	0.343	0.232	0.227
8.86	0.188	0.069	0.134	0.141	0.118	0.312	0.056	0.005	0.186	0.171	0.004	0.298	0.201	0.197
8.87	0.208	0.059	0.116	0.156	0.102	0.311	0.049	0.005	0.162	0.148	0.004	0.258	0.175	0.171
8.88	0.225	0.052	0.101	0.169	0.089	0.311	0.042	0.004	0.140	0.128	0.003	0.224	0.152	0.148
8.89	0.201	0.045	0.087	0.151	0.077	0.275	0.037	0.004	0.122	0.111	0.003	0.195	0.132	0.128
8.9	0.175	0.039	0.076	0.131	0.067	0.239	0.032	0.003	0.105	0.097	0.002	0.169	0.114	0.111
8.91	0.151	0.034	0.066	0.114	0.058	0.207	0.028	0.003	0.092	0.085	0.002	0.147	0.100	0.097
8.92	0.131	0.029	0.057	0.099	0.050	0.180	0.024	0.002	0.100	0.116	0.002	0.164	0.133	0.100
8.93	0.114	0.025	0.050	0.086	0.044	0.156	0.021	0.002	0.107	0.143	0.002	0.178	0.162	0.103
8.94	0.099	0.022	0.043	0.074	0.038	0.135	0.018	0.002	0.113	0.166	0.001	0.190	0.186	0.106
8.95	0.086	0.019	0.037	0.064	0.033	0.117	0.016	0.002	0.119	0.186	0.001	0.200	0.206	0.108
8.96	0.074	0.017	0.032	0.056	0.029	0.102	0.014	0.001	0.123	0.202	0.001	0.209	0.224	0.110
8.97	0.065	0.014	0.028	0.048	0.025	0.088	0.012	0.001	0.127	0.217	0.001	0.216	0.239	0.112
8.98	0.056	0.012	0.024	0.042	0.021	0.077	0.010	0.001	0.130	0.229	0.001	0.222	0.251	0.113
8.99	0.049	0.011	0.021	0.037	0.019	0.067	0.009	0.001	0.133	0.239	0.001	0.228	0.262	0.114
9	0.042	0.009	0.018	0.032	0.016	0.058	0.008	0.049	0.116	0.207	0.036	0.198	0.269	0.099
9.01	0.037	0.008	0.016	0.027	0.014	0.050	0.007	0.090	0.100	0.180	0.067	0.172	0.275	0.086
9.02	0.032	0.007	0.014	0.024	0.012	0.043	0.006	0.125	0.087	0.156	0.093	0.149	0.281	0.075
9.03	0.028	0.006	0.012	0.021	0.011	0.038	0.005	0.154	0.076	0.135	0.115	0.129	0.285	0.065
9.04	0.024	0.005	0.010	0.018	0.009	0.033	0.004	0.180	0.066	0.117	0.134	0.112	0.289	0.056
9.05	0.021	0.063	0.062	0.016	0.104	0.089	0.065	0.201	0.057	0.102	0.151	0.097	0.292	0.049
9.06	0.018	0.122	0.115	0.014	0.200	0.148	0.128	0.219	0.049	0.088	0.165	0.084	0.295	0.042
9.07	0.016	0.172	0.160	0.012	0.280	0.198	0.181	0.235	0.043	0.077	0.176	0.073	0.297	0.037
9.08	0.014	0.214	0.198	0.010	0.345	0.240	0.226	0.248	0.037	0.067	0.187	0.063	0.299	0.032
9.09	0.012	0.191	0.177	0.009	0.308	0.214	0.201	0.259	0.032	0.058	0.195	0.055	0.301	0.028
9.1	0.010	0.166	0.153	0.008	0.267	0.185	0.175	0.269	0.028	0.050	0.203	0.048	0.303	0.024
9.11	0.009	0.144	0.133	0.007	0.232	0.161	0.151	0.277	0.024	0.043	0.209	0.041	0.304	0.021
9.12	0.008	0.125	0.115	0.006	0.201	0.139	0.131	0.245	0.021	0.038	0.185	0.036	0.268	0.018
9.13	0.007	0.108	0.100	0.005	0.174	0.121	0.114	0.212	0.018	0.033	0.160	0.031	0.232	0.016
9.14	0.006	0.094	0.087	0.004	0.151	0.105	0.099	0.184	0.016	0.028	0.139	0.027	0.201	0.014
9.15	0.005	0.087	0.088	0.004	0.142	0.105	0.091	0.160	0.014	0.025	0.121	0.023	0.175	0.012
9.16	0.004	0.096	0.119	0.003	0.159	0.138	0.095	0.139	0.012	0.021	0.105	0.020	0.152	0.010
9.17	0.004	0.104	0.146	0.003	0.174	0.165	0.099	0.120	0.010	0.019	0.091	0.018	0.132	0.009
9.18	0.003	0.111	0.168	0.002	0.186	0.189	0.102	0.104	0.009	0.016	0.079	0.015	0.114	0.008
9.19	0.003	0.116	0.188	0.002	0.197	0.209	0.105	0.090	0.008	0.014	0.068	0.013	0.099	0.007
9.2	0.002	0.121	0.204	0.002	0.206	0.226	0.107	0.079	0.007	0.012	0.059	0.012	0.086	0.006
9.21	0.002	0.125	0.218	0.002	0.214	0.241	0.109	0.068	0.006	0.011	0.051	0.010	0.075	0.005
9.22	0.002	0.129	0.230	0.001	0.221	0.253	0.111	0.059	0.005	0.009	0.045	0.009	0.065	0.004
9.23	0.002	0.132	0.240	0.001	0.226	0.263	0.113	0.051	0.004	0.008	0.039	0.008	0.056	0.004
9.24	0.001	0.135	0.249	0.001	0.231	0.272	0.114	0.044	0.004	0.007	0.034	0.007	0.049	0.003
9.25	0.001	0.137	0.256	0.001	0.235	0.280	0.115	0.039	0.003	0.006	0.029	0.006	0.042	0.003
9.26	0.001	0.139	0.262	0.001	0.239	0.286	0.116	0.033	0.003	0.005	0.025	0.005	0.037	0.002
9.27	0.001	0.141	0.268	0.001	0.242	0.292	0.117	0.029	0.002	0.004	0.022	0.004	0.032	0.002
9.28	0.001	0.142	0.272	0.001	0.245	0.297	0.118	0.025	0.002	0.004	0.019	0.004	0.028	0.002
9.29	0.001	0.143	0.276	0.001	0.247	0.301	0.118	0.022	0.002	0.003	0.017	0.003	0.024	0.002
9.3	0.001	0.144	0.279	0.000	0.249	0.304	0.119	0.019	0.002	0.003	0.014	0.003	0.021	0.001
9.31	0.001	0.145	0.282	0.000	0.250	0.307	0.119	0.016	0.001	0.003	0.012	0.002	0.018	0.001
9.32	0.000	0.146	0.285	0.000	0.252	0.309	0.120	0.014	0.039	0.036	0.011	0.064	0.055	0.041
9.33	0.000	0.147	0.287	0.000	0.253	0.311	0.120	0.012	0.101	0.093	0.009	0.167	0.119	0.107
9.34	0.026	0.137	0.267	0.019	0.236	0.312	0.112	0.011	0.155	0.142	0.008	0.252	0.174	0.163
9.35	0.070	0.119	0.232	0.052	0.205	0.312	0.097	0.009	0.199	0.183	0.007	0.323	0.219	0.211
9.36	0.108	0.103	0.201	0.080	0.177	0.312	0.084	0.008	0.237	0.217	0.006	0.381	0.258	0.251
9.37	0.140	0.089	0.175	0.105	0.154	0.312	0.073	0.007	0.244	0.223	0.005	0.390	0.264	0.258
9.38	0.168	0.077	0.151	0.125	0.134	0.312	0.063	0.006	0.212	0.194	0.005	0.338	0.229	0.223
9.39	0.191	0.067	0.131	0.143	0.116	0.312	0.055	0.005	0.184	0.168	0.004	0.294	0.199	0.194
9.4	0.211	0.058	0.114	0.158	0.101	0.311	0.048	0.005	0.159	0.146	0.003	0.255	0.172	0.168
9.41	0.227	0.051	0.099	0.171	0.087	0.311	0.041	0.004	0.138	0.127	0.003	0.221	0.149	0.146
9.42	0.199	0.044	0.086	0.150	0.076	0.272	0.036	0.003	0.120	0.110	0.003	0.192	0.130	0.127
9.43	0.173	0.038	0.074	0.130	0.066	0.236	0.031	0.003	0.104	0.095	0.002	0.166	0.112	0.110
9.44	0.150	0.033	0.065	0.113	0.057	0.205	0.027	0.003	0.093	0.088	0.002	0.149	0.103	0.097
9.45	0.130	0.029	0.056	0.098	0.049	0.178	0.023	0.002	0.101	0.119	0.002	0.165	0.136	0.101
9.46	0.113	0.025	0.049	0.085	0.043	0.154	0.020	0.002	0.108	0.146	0.001	0.179	0.164	0.104
9.47	0.098	0.022	0.042	0.074	0.037	0.134	0.018	0.002	0.114	0.168	0.001	0.191	0.188	0.106
9.48	0.085	0.019	0.037	0.064	0.032	0.116	0.015	0.001	0.119	0.187	0.001	0.201	0.208	0.108
9.49	0.074	0.016	0.032	0.055	0.028	0.101	0.013	0.001	0.124	0.204	0.001	0.209	0.225	0.110
