# Supplementary material for: Adaptive hindlimb split-belt treadmill walking in rats by controlling basic muscle activation patterns via phase resetting
Source: Sci Rep. 2018 Nov 26;8:17341. doi: 10.1038/s41598-018-35714-8 (PMC6255885; doi:10.1038/s41598-018-35714-8)
Supplement: Supplementary file 6 — Supplementary Dataset S2 [file 41598_2018_35714_MOESM6_ESM.zip › S2_Dataset/Simulation_with_phasereset_condition1_7x/oscillator.csv]

0	2.209	5.375
0.01	2.316	5.478
0.02	2.422	5.581
0.03	2.528	5.684
0.04	2.634	5.787
0.05	2.740	5.891
0.06	2.846	5.995
0.07	2.951	6.099
0.08	3.056	6.203
0.09	3.162	0.024
0.1	3.267	0.128
0.11	3.372	0.233
0.12	3.477	0.337
0.13	4.076	0.455
0.14	4.139	0.602
0.15	4.209	0.742
0.16	4.284	0.876
0.17	4.365	1.005
0.18	4.450	1.129
0.19	4.539	1.250
0.2	4.630	1.368
0.21	4.724	1.484
0.22	4.820	1.597
0.23	4.917	1.709
0.24	5.016	1.820
0.25	5.116	1.930
0.26	5.216	2.038
0.27	5.318	2.146
0.28	5.420	2.254
0.29	5.522	2.361
0.3	5.625	2.467
0.31	5.728	2.573
0.32	5.832	2.679
0.33	5.936	2.785
0.34	6.039	2.891
0.35	6.144	2.996
0.36	6.248	3.101
0.37	0.069	3.206
0.38	0.173	3.311
0.39	0.278	3.416
0.4	0.382	3.521
0.41	0.505	4.085
0.42	0.649	4.151
0.43	0.786	4.224
0.44	0.917	4.302
0.45	1.044	4.385
0.46	1.166	4.472
0.47	1.286	4.561
0.48	1.403	4.654
0.49	1.517	4.749
0.5	1.630	4.845
0.51	1.742	4.943
0.52	1.852	5.043
0.53	1.961	5.143
0.54	2.069	5.244
0.55	2.177	5.346
0.56	2.284	5.448
0.57	2.391	5.551
0.58	2.497	5.654
0.59	2.603	5.757
0.6	2.709	5.861
0.61	2.815	5.965
0.62	2.920	6.069
0.63	3.026	6.173
0.64	3.131	6.277
0.65	3.236	0.098
0.66	3.341	0.202
0.67	3.446	0.307
0.68	3.551	0.411
0.69	4.117	0.558
0.7	4.185	0.699
0.71	4.259	0.835
0.72	4.338	0.965
0.73	4.422	1.090
0.74	4.509	1.212
0.75	4.600	1.331
0.76	4.693	1.447
0.77	4.789	1.561
0.78	4.886	1.674
0.79	4.984	1.785
0.8	5.083	1.895
0.81	5.184	2.004
0.82	5.285	2.112
0.83	5.387	2.220
0.84	5.489	2.327
0.85	5.592	2.433
0.86	5.695	2.540
0.87	5.799	2.646
0.88	5.902	2.751
0.89	6.006	2.857
0.9	6.110	2.962
0.91	6.214	3.068
0.92	0.035	3.173
0.93	0.140	3.278
0.94	0.244	3.383
0.95	0.349	3.488
0.96	0.460	4.069
0.97	0.606	4.132
0.98	0.745	4.203
0.99	0.878	4.279
1	1.006	4.361
1.01	1.130	4.446
1.02	1.250	4.535
1.03	1.368	4.627
1.04	1.483	4.721
1.05	1.597	4.817
1.06	1.709	4.915
1.07	1.819	5.013
1.08	1.929	5.113
1.09	2.037	5.214
1.1	2.145	5.316
1.11	2.252	5.418
1.12	2.359	5.520
1.13	2.466	5.623
1.14	2.572	5.727
1.15	2.678	5.830
1.16	2.784	5.934
1.17	2.889	6.038
1.18	2.994	6.142
1.19	3.100	6.246
1.2	3.205	0.067
1.21	3.310	0.172
1.22	3.415	0.276
1.23	3.520	0.380
1.24	4.096	0.512
1.25	4.162	0.656
1.26	4.234	0.793
1.27	4.312	0.925
1.28	4.395	1.052
1.29	4.481	1.175
1.3	4.571	1.294
1.31	4.663	1.411
1.32	4.758	1.526
1.33	4.855	1.639
1.34	4.953	1.750
1.35	5.052	1.860
1.36	5.152	1.970
1.37	5.253	2.078
1.38	5.355	2.186
1.39	5.457	2.293
1.4	5.560	2.400
1.41	5.663	2.506
1.42	5.766	2.612
1.43	5.870	2.718
1.44	5.974	2.824
1.45	6.078	2.929
1.46	6.182	3.035
1.47	0.003	3.140
1.48	0.107	3.245
1.49	0.211	3.350
1.5	0.316	3.455
1.51	0.420	3.560
1.52	0.562	4.113
1.53	0.703	4.182
1.54	0.838	4.256
1.55	0.968	4.336
1.56	1.093	4.420
1.57	1.214	4.508
1.58	1.333	4.599
1.59	1.449	4.693
1.6	1.563	4.788
1.61	1.675	4.885
1.62	1.786	4.984
1.63	1.896	5.083
1.64	2.005	5.184
1.65	2.113	5.285
1.66	2.220	5.387
1.67	2.327	5.490
1.68	2.434	5.592
1.69	2.540	5.696
1.7	2.646	5.799
1.71	2.752	5.903
1.72	2.857	6.007
1.73	2.963	6.111
1.74	3.068	6.215
1.75	3.173	0.036
1.76	3.278	0.140
1.77	3.383	0.245
1.78	3.488	0.349
1.79	4.077	0.467
1.8	4.140	0.613
1.81	4.210	0.752
1.82	4.287	0.885
1.83	4.368	1.013
1.84	4.454	1.137
1.85	4.543	1.258
1.86	4.634	1.375
1.87	4.728	1.491
1.88	4.824	1.604
1.89	4.922	1.716
1.9	5.021	1.826
1.91	5.121	1.936
1.92	5.222	2.045
1.93	5.323	2.152
1.94	5.425	2.260
1.95	5.528	2.367
1.96	5.631	2.473
1.97	5.734	2.579
1.98	5.838	2.685
1.99	5.941	2.791
2	6.045	2.896
2.01	6.149	3.002
2.02	6.253	3.107
2.03	0.075	3.212
2.04	0.179	3.317
2.05	0.283	3.422
2.06	0.388	3.527
2.07	0.518	4.095
2.08	0.661	4.161
2.09	0.798	4.234
2.1	0.929	4.312
2.11	1.055	4.395
2.12	1.178	4.482
2.13	1.297	4.572
2.14	1.414	4.665
2.15	1.529	4.759
2.16	1.641	4.856
2.17	1.753	4.954
2.18	1.863	5.053
2.19	1.972	5.154
2.2	2.080	5.255
2.21	2.188	5.357
2.22	2.295	5.459
2.23	2.402	5.562
2.24	2.508	5.665
2.25	2.614	5.768
2.26	2.720	5.872
2.27	2.826	5.975
2.28	2.931	6.079
2.29	3.037	6.184
2.3	3.142	0.005
2.31	3.247	0.109
2.32	3.352	0.213
2.33	3.457	0.318
2.34	3.562	0.422
2.35	4.119	0.569
2.36	4.188	0.710
2.37	4.262	0.845
2.38	4.342	0.974
2.39	4.427	1.099
2.4	4.515	1.221
2.41	4.606	1.339
2.42	4.699	1.455
2.43	4.795	1.569
2.44	4.892	1.682
2.45	4.990	1.793
2.46	5.090	1.902
2.47	5.190	2.011
2.48	5.292	2.119
2.49	5.394	2.227
2.5	5.496	2.334
2.51	5.599	2.440
2.52	5.702	2.547
2.53	5.806	2.653
2.54	5.909	2.758
2.55	6.013	2.864
2.56	6.117	2.969
2.57	6.221	3.075
2.58	0.042	3.180
2.59	0.147	3.285
2.6	0.251	3.390
2.61	0.356	3.495
2.62	0.473	4.076
2.63	0.618	4.140
2.64	0.757	4.211
2.65	0.890	4.288
2.66	1.017	4.370
2.67	1.141	4.455
2.68	1.261	4.544
2.69	1.379	4.636
2.7	1.494	4.731
2.71	1.607	4.827
2.72	1.719	4.924
2.73	1.830	5.023
2.74	1.939	5.123
2.75	2.048	5.224
2.76	2.156	5.326
2.77	2.263	5.428
2.78	2.370	5.531
2.79	2.476	5.633
2.8	2.582	5.737
2.81	2.688	5.840
2.82	2.794	5.944
2.83	2.899	6.048
2.84	3.005	6.152
2.85	3.110	6.256
2.86	3.215	0.077
2.87	3.320	0.182
2.88	3.425	0.286
2.89	3.530	0.391
2.9	4.099	0.525
2.91	4.166	0.668
2.92	4.239	0.804
2.93	4.317	0.935
2.94	4.400	1.061
2.95	4.487	1.184
2.96	4.577	1.303
2.97	4.670	1.420
2.98	4.765	1.535
2.99	4.862	1.647
3	4.960	1.759
3.01	5.059	1.869
3.02	5.159	1.978
3.03	5.261	2.086
3.04	5.362	2.194
3.05	5.465	2.301
3.06	5.567	2.408
3.07	5.670	2.514
3.08	5.774	2.620
3.09	5.877	2.726
3.1	5.981	2.832
3.11	6.085	2.937
3.12	6.189	3.042
3.13	0.010	3.148
3.14	0.115	3.253
3.15	0.219	3.358
3.16	0.324	3.463
3.17	0.428	3.568
3.18	0.575	4.120
3.19	0.715	4.189
3.2	0.850	4.264
3.21	0.979	4.344
3.22	1.104	4.429
3.23	1.225	4.517
3.24	1.343	4.608
3.25	1.459	4.702
3.26	1.573	4.797
3.27	1.685	4.895
3.28	1.796	4.993
3.29	1.906	5.093
3.3	2.015	5.194
3.31	2.123	5.295
3.32	2.230	5.397
3.33	2.337	5.499
3.34	2.444	5.602
3.35	2.550	5.705
3.36	2.656	5.809
3.37	2.762	5.913
3.38	2.867	6.016
3.39	2.973	6.121
3.4	3.078	6.225
3.41	3.183	0.046
3.42	3.288	0.150
3.43	3.393	0.255
3.44	3.498	0.359
3.45	4.080	0.479
3.46	4.145	0.625
3.47	4.216	0.763
3.48	4.292	0.896
3.49	4.374	1.023
3.5	4.460	1.147
3.51	4.549	1.267
3.52	4.641	1.385
3.53	4.736	1.500
3.54	4.832	1.613
3.55	4.930	1.725
3.56	5.028	1.835
3.57	5.129	1.945
3.58	5.229	2.053
3.59	5.331	2.161
3.6	5.433	2.268
3.61	5.536	2.375
3.62	5.639	2.482
3.63	5.742	2.588
3.64	5.846	2.694
3.65	5.949	2.799
3.66	6.053	2.905
3.67	6.157	3.010
3.68	6.262	3.115
3.69	0.083	3.220
3.7	0.187	3.325
3.71	0.291	3.431
3.72	0.396	3.535
3.73	0.530	4.101
3.74	0.673	4.168
3.75	0.809	4.241
3.76	0.940	4.320
3.77	1.066	4.403
3.78	1.189	4.490
3.79	1.308	4.580
3.8	1.424	4.673
3.81	1.539	4.768
3.82	1.651	4.865
3.83	1.763	4.963
3.84	1.873	5.063
3.85	1.982	5.163
3.86	2.090	5.264
3.87	2.198	5.366
3.88	2.305	5.468
3.89	2.412	5.571
3.9	2.518	5.674
3.91	2.624	5.777
3.92	2.730	5.881
3.93	2.835	5.985
3.94	2.941	6.089
3.95	3.046	6.193
3.96	3.151	0.014
3.97	3.256	0.118
3.98	3.361	0.223
3.99	3.466	0.327
4	4.062	0.433
4.01	4.124	0.581
4.02	4.193	0.721
4.03	4.268	0.856
4.04	4.349	0.985
4.05	4.433	1.109
4.06	4.522	1.231
4.07	4.613	1.349
4.08	4.706	1.465
4.09	4.802	1.578
4.1	4.899	1.690
4.11	4.998	1.801
4.12	5.098	1.911
4.13	5.198	2.020
4.14	5.300	2.128
4.15	5.402	2.235
4.16	5.504	2.342
4.17	5.607	2.449
4.18	5.710	2.555
4.19	5.814	2.661
4.2	5.917	2.767
4.21	6.021	2.872
4.22	6.125	2.978
4.23	6.230	3.083
4.24	0.051	3.188
4.25	0.203	4.084
4.26	0.370	4.126
4.27	0.528	4.177
4.28	0.677	4.238
4.29	0.819	4.305
4.3	0.954	4.379
4.31	1.085	4.458
4.32	1.210	4.542
4.33	1.332	4.630
4.34	1.451	4.720
4.35	1.567	4.814
4.36	1.681	4.909
4.37	1.794	5.006
4.38	1.905	5.104
4.39	2.015	5.204
4.4	2.124	5.304
4.41	2.232	5.405
4.42	2.340	5.507
4.43	2.447	5.610
4.44	2.553	5.712
4.45	2.660	5.815
4.46	2.766	5.919
4.47	2.871	6.023
4.48	2.977	6.126
4.49	3.082	6.230
4.5	3.188	0.051
4.51	3.293	0.156
4.52	3.398	0.260
4.53	3.503	0.364
4.54	3.608	0.469
4.55	3.713	0.573
4.56	3.818	0.678
4.57	4.091	0.788
4.58	4.181	0.908
4.59	4.274	1.024
4.6	4.369	1.139
4.61	4.466	1.252
4.62	4.564	1.363
4.63	4.663	1.473
4.64	4.763	1.582
4.65	4.865	1.690
4.66	4.966	1.798
4.67	5.069	1.905
4.68	5.171	2.012
4.69	5.274	2.118
4.7	5.378	2.224
4.71	5.481	2.330
4.72	5.585	2.436
4.73	5.689	2.541
4.74	5.793	2.646
4.75	5.898	2.752
4.76	6.002	2.857
4.77	6.167	4.071
4.78	0.070	4.094
4.79	0.247	4.126
4.8	0.414	4.169
4.81	0.572	4.220
4.82	0.721	4.281
4.83	0.863	4.348
4.84	0.998	4.422
4.85	1.128	4.502
4.86	1.254	4.585
4.87	1.376	4.673
4.88	1.495	4.764
4.89	1.611	4.857
4.9	1.725	4.952
4.91	1.837	5.049
4.92	1.949	5.148
4.93	2.058	5.247
4.94	2.167	5.347
4.95	2.276	5.449
4.96	2.383	5.551
4.97	2.490	5.653
4.98	2.597	5.756
4.99	2.703	5.859
5	2.809	5.962
5.01	2.915	6.066
5.02	3.021	6.170
5.03	3.126	6.274
5.04	3.231	0.095
5.05	3.336	0.199
5.06	3.442	0.303
5.07	3.547	0.408
5.08	3.652	0.512
5.09	3.757	0.617
5.1	3.861	0.721
5.11	3.966	0.826
5.12	4.071	0.931
5.13	4.132	1.032
5.14	4.240	1.133
5.15	4.348	1.235
5.16	4.455	1.337
5.17	4.562	1.440
5.18	4.669	1.543
5.19	4.775	1.646
5.2	4.881	1.749
5.21	4.986	1.853
5.22	5.092	1.957
5.23	5.197	2.061
5.24	5.302	2.165
5.25	5.408	2.270
5.26	5.513	2.374
5.27	5.618	2.479
5.28	5.723	2.583
5.29	5.893	4.064
5.3	6.092	4.075
5.31	6.283	4.093
5.32	0.181	4.122
5.33	0.352	4.160
5.34	0.514	4.207
5.35	0.667	4.264
5.36	0.812	4.328
5.37	0.950	4.400
5.38	1.082	4.477
5.39	1.210	4.559
5.4	1.333	4.645
5.41	1.453	4.734
5.42	1.570	4.826
5.43	1.685	4.921
5.44	1.799	5.017
5.45	1.910	5.115
5.46	2.021	5.214
5.47	2.130	5.314
5.48	2.239	5.415
5.49	2.346	5.516
5.5	2.454	5.618
5.51	2.561	5.721
5.52	2.667	5.824
5.53	2.773	5.927
5.54	2.879	6.031
5.55	2.985	6.135
5.56	3.090	6.239
5.57	3.195	0.060
5.58	3.301	0.164
5.59	3.406	0.268
5.6	3.511	0.372
5.61	3.616	0.477
5.62	3.721	0.581
5.63	3.826	0.686
5.64	3.931	0.790
5.65	4.123	0.901
5.66	4.221	1.013
5.67	4.319	1.124
5.68	4.419	1.233
5.69	4.520	1.342
5.7	4.621	1.450
5.71	4.723	1.557
5.72	4.826	1.664
5.73	4.929	1.771
5.74	5.032	1.877
5.75	5.135	1.983
5.76	5.239	2.089
5.77	5.343	2.194
5.78	5.447	2.300
5.79	5.551	2.405
5.8	5.656	2.510
5.81	5.760	2.615
5.82	5.872	4.061
5.83	6.071	4.071
5.84	6.262	4.089
5.85	0.161	4.116
5.86	0.334	4.153
5.87	0.496	4.200
5.88	0.650	4.256
5.89	0.796	4.320
5.9	0.934	4.390
5.91	1.067	4.467
5.92	1.195	4.548
5.93	1.319	4.634
5.94	1.439	4.723
5.95	1.557	4.815
5.96	1.672	4.909
5.97	1.786	5.005
5.98	1.897	5.103
5.99	2.008	5.202
6	2.117	5.302
6.01	2.226	5.403
6.02	2.334	5.504
6.03	2.441	5.606
6.04	2.548	5.709
6.05	2.655	5.812
6.06	2.761	5.915
6.07	2.867	6.019
6.08	2.972	6.122
6.09	3.078	6.226
6.1	3.183	0.047
6.11	3.288	0.152
6.12	3.394	0.256
6.13	3.499	0.360
6.14	3.604	0.465
6.15	3.709	0.569
6.16	3.813	0.674
6.17	4.081	0.782
6.18	4.172	0.901
6.19	4.265	1.017
6.2	4.360	1.132
6.21	4.457	1.244
6.22	4.555	1.356
6.23	4.655	1.466
6.24	4.755	1.575
6.25	4.856	1.683
6.26	4.958	1.790
6.27	5.060	1.897
6.28	5.163	2.004
6.29	5.266	2.110
6.3	5.370	2.216
6.31	5.473	2.322
6.32	5.577	2.428
6.33	5.681	2.533
6.34	5.785	2.639
6.35	5.916	4.063
6.36	6.114	4.075
6.37	0.020	4.095
6.38	0.200	4.124
6.39	0.371	4.163
6.4	0.531	4.212
6.41	0.683	4.270
6.42	0.827	4.335
6.43	0.965	4.407
6.44	1.096	4.485
6.45	1.223	4.567
6.46	1.346	4.654
6.47	1.466	4.744
6.48	1.583	4.836
6.49	1.698	4.931
6.5	1.811	5.027
6.51	1.922	5.125
6.52	2.032	5.224
6.53	2.142	5.324
6.54	2.250	5.425
6.55	2.358	5.527
6.56	2.465	5.629
6.57	2.572	5.732
6.58	2.678	5.835
6.59	2.784	5.938
6.6	2.890	6.042
6.61	2.996	6.146
6.62	3.101	6.250
6.63	3.207	0.071
6.64	3.312	0.175
6.65	3.417	0.279
6.66	3.522	0.383
6.67	3.627	0.488
6.68	3.732	0.592
6.69	3.837	0.697
6.7	3.942	0.802
6.71	4.141	0.914
6.72	4.238	1.026
6.73	4.336	1.137
6.74	4.436	1.247
6.75	4.536	1.356
6.76	4.637	1.464
6.77	4.739	1.572
6.78	4.842	1.679
6.79	4.944	1.786
6.8	5.048	1.892
6.81	5.151	1.998
6.82	5.255	2.104
6.83	5.359	2.209
6.84	5.463	2.315
6.85	5.567	2.420
6.86	5.671	2.525
6.87	5.775	2.630
6.88	5.935	4.065
6.89	6.132	4.077
6.9	0.038	4.098
6.91	0.217	4.128
6.92	0.386	4.168
6.93	0.546	4.218
6.94	0.697	4.276
6.95	0.841	4.342
6.96	0.977	4.415
6.97	1.109	4.493
6.98	1.235	4.576
6.99	1.358	4.663
7	1.477	4.753
7.01	1.594	4.845
7.02	1.709	4.940
7.03	1.822	5.037
7.04	1.933	5.135
7.05	2.043	5.234
7.06	2.152	5.334
7.07	2.261	5.435
7.08	2.368	5.537
7.09	2.476	5.639
7.1	2.582	5.742
7.11	2.689	5.845
7.12	2.795	5.948
7.13	2.901	6.052
7.14	3.006	6.156
7.15	3.112	6.260
7.16	3.217	0.081
7.17	3.322	0.185
7.18	3.427	0.289
7.19	3.532	0.394
7.2	3.637	0.498
7.21	3.742	0.603
7.22	3.847	0.707
7.23	4.088	0.816
7.24	4.181	0.932
7.25	4.276	1.047
7.26	4.373	1.159
7.27	4.471	1.271
7.28	4.570	1.381
7.29	4.671	1.490
7.3	4.772	1.598
7.31	4.874	1.706
7.32	4.976	1.813
7.33	5.079	1.920
7.34	5.182	2.026
7.35	5.285	2.132
7.36	5.389	2.238
7.37	5.493	2.343
7.38	5.597	2.449
7.39	5.701	2.554
7.4	5.805	2.659
7.41	5.964	4.065
7.42	6.160	4.079
7.43	0.065	4.101
7.44	0.242	4.133
7.45	0.410	4.174
7.46	0.569	4.225
7.47	0.718	4.285
7.48	0.861	4.352
7.49	0.997	4.425
7.5	1.127	4.504
7.51	1.253	4.588
7.52	1.375	4.675
7.53	1.494	4.766
7.54	1.611	4.859
7.55	1.725	4.954
7.56	1.838	5.051
7.57	1.949	5.149
7.58	2.059	5.248
7.59	2.168	5.349
7.6	2.276	5.450
7.61	2.384	5.552
7.62	2.491	5.654
7.63	2.598	5.757
7.64	2.704	5.860
7.65	2.810	5.963
7.66	2.916	6.067
7.67	3.021	6.171
7.68	3.127	6.275
7.69	3.232	0.096
7.7	3.337	0.200
7.71	3.442	0.304
7.72	3.547	0.409
7.73	3.652	0.513
7.74	3.757	0.618
7.75	3.862	0.722
7.76	4.088	0.830
7.77	4.183	0.946
7.78	4.279	1.059
7.79	4.376	1.171
7.8	4.475	1.281
7.81	4.575	1.391
7.82	4.676	1.499
7.83	4.778	1.607
7.84	4.880	1.715
7.85	4.982	1.821
7.86	5.085	1.928
7.87	5.189	2.034
7.88	5.292	2.140
7.89	5.396	2.246
7.9	5.500	2.351
7.91	5.604	2.457
7.92	5.708	2.562
7.93	5.812	2.667
7.94	5.990	4.067
7.95	6.185	4.082
7.96	0.088	4.105
7.97	0.265	4.138
7.98	0.431	4.181
7.99	0.589	4.233
8	0.738	4.293
8.01	0.879	4.361
8.02	1.014	4.436
8.03	1.144	4.515
8.04	1.269	4.599
8.05	1.391	4.687
8.06	1.510	4.778
8.07	1.626	4.871
8.08	1.740	4.966
8.09	1.852	5.064
8.1	1.963	5.162
8.11	2.073	5.262
8.12	2.182	5.362
8.13	2.290	5.463
8.14	2.398	5.565
8.15	2.505	5.668
8.16	2.612	5.770
8.17	2.718	5.874
8.18	2.824	5.977
8.19	2.930	6.081
8.2	3.035	6.185
8.21	3.141	0.005
8.22	3.246	0.110
8.23	3.351	0.214
8.24	3.456	0.318
8.25	3.561	0.423
8.26	3.666	0.527
8.27	3.771	0.632
8.28	3.876	0.736
8.29	4.101	0.846
8.3	4.195	0.961
8.31	4.291	1.074
8.32	4.389	1.185
8.33	4.488	1.296
8.34	4.588	1.405
8.35	4.689	1.514
8.36	4.791	1.621
8.37	4.893	1.729
8.38	4.996	1.836
8.39	5.099	1.942
8.4	5.202	2.048
8.41	5.306	2.154
8.42	5.410	2.260
8.43	5.513	2.365
8.44	5.618	2.470
8.45	5.722	2.576
8.46	5.826	2.681
8.47	6.016	4.069
8.48	6.209	4.084
8.49	0.111	4.109
8.5	0.287	4.143
8.51	0.452	4.187
8.52	0.608	4.240
8.53	0.756	4.302
8.54	0.897	4.370
8.55	1.031	4.446
8.56	1.160	4.526
8.57	1.285	4.610
8.58	1.406	4.698
8.59	1.525	4.790
8.6	1.641	4.883
8.61	1.754	4.979
8.62	1.867	5.076
8.63	1.977	5.175
8.64	2.087	5.274
8.65	2.196	5.375
8.66	2.304	5.476
8.67	2.412	5.578
8.68	2.519	5.681
8.69	2.625	5.783
8.7	2.731	5.887
8.71	2.837	5.990
8.72	2.943	6.094
8.73	3.049	6.198
8.74	3.154	0.019
8.75	3.259	0.123
8.76	3.364	0.227
8.77	3.470	0.331
8.78	3.575	0.436
8.79	3.680	0.540
8.8	3.784	0.645
8.81	3.889	0.749
8.82	4.118	0.862
8.83	4.212	0.977
8.84	4.308	1.090
8.85	4.406	1.202
8.86	4.505	1.312
8.87	4.605	1.421
8.88	4.706	1.530
8.89	4.808	1.638
8.9	4.910	1.745
8.91	5.012	1.852
8.92	5.115	1.958
8.93	5.219	2.064
8.94	5.322	2.170
8.95	5.426	2.276
8.96	5.530	2.381
8.97	5.634	2.487
8.98	5.738	2.592
8.99	5.843	2.697
9	6.042	4.070
9.01	6.235	4.087
9.02	0.136	4.112
9.03	0.310	4.148
9.04	0.474	4.193
9.05	0.629	4.248
9.06	0.775	4.311
9.07	0.915	4.380
9.08	1.049	4.456
9.09	1.177	4.537
9.1	1.302	4.622
9.11	1.423	4.711
9.12	1.540	4.802
9.13	1.656	4.896
9.14	1.770	4.992
9.15	1.882	5.089
9.16	1.992	5.188
9.17	2.102	5.288
9.18	2.211	5.388
9.19	2.319	5.490
9.2	2.426	5.592
9.21	2.533	5.694
9.22	2.640	5.797
9.23	2.746	5.901
9.24	2.852	6.004
9.25	2.957	6.108
9.26	3.063	6.212
9.27	3.168	0.033
9.28	3.274	0.137
9.29	3.379	0.241
9.3	3.484	0.345
9.31	3.589	0.450
9.32	3.694	0.554
9.33	3.799	0.659
9.34	3.904	0.763
9.35	4.123	0.876
9.36	4.219	0.990
9.37	4.315	1.103
9.38	4.414	1.214
9.39	4.513	1.324
9.4	4.614	1.433
9.41	4.715	1.541
9.42	4.817	1.649
9.43	4.919	1.756
9.44	5.022	1.863
9.45	5.125	1.969
9.46	5.228	2.075
9.47	5.332	2.181
9.48	5.436	2.286
9.49	5.540	2.392
