# Supplementary material for: Adaptive hindlimb split-belt treadmill walking in rats by controlling basic muscle activation patterns via phase resetting
Source: Sci Rep. 2018 Nov 26;8:17341. doi: 10.1038/s41598-018-35714-8 (PMC6255885; doi:10.1038/s41598-018-35714-8)
Supplement: Supplementary file 6 — Supplementary Dataset S2 [file 41598_2018_35714_MOESM6_ESM.zip › S2_Dataset/Simulation_with_phasereset_condition1_7x/relative_phase.csv]

0.4313	3.153
0.9844	3.148
1.5375	3.146
2.0905	3.144
2.6436	3.144
3.1966	3.143
3.7497	3.143
4.2861	3.152
4.8255	2.927
5.3637	2.822
5.8946	2.897
6.4216	2.893
6.9512	2.872
7.4794	2.884
8.0083	2.880
8.5370	2.876
9.0656	2.886
9.5943	2.878
10.1229	2.884
10.6517	2.876
11.1802	2.885
11.7090	2.878
12.2376	2.885
12.7663	2.881
13.2949	2.884
13.8236	2.880
14.3522	2.885
14.8810	2.875
