# Supplementary material for: Adaptive hindlimb split-belt treadmill walking in rats by controlling basic muscle activation patterns via phase resetting
Source: Sci Rep. 2018 Nov 26;8:17341. doi: 10.1038/s41598-018-35714-8 (PMC6255885; doi:10.1038/s41598-018-35714-8)
Supplement: Supplementary file 6 — Supplementary Dataset S2 [file 41598_2018_35714_MOESM6_ESM.zip › S2_Dataset/Simulation_with_phasereset_condition1_7x/resetvalue_fst.csv]

0.4058	0.478
0.9585	0.483
1.5114	0.486
2.0643	0.488
2.6172	0.489
3.1702	0.490
3.7232	0.490
4.2432	0.838
4.7632	1.169
5.2832	1.442
5.8192	1.348
6.3472	1.346
6.8743	1.385
7.4043	1.356
7.9323	1.369
8.4611	1.368
8.9900	1.363
9.5183	1.370
10.0474	1.361
10.5756	1.371
11.1048	1.361
11.6330	1.371
12.1621	1.361
12.6903	1.372
13.2194	1.361
13.7476	1.371
14.2768	1.361
14.8049	1.372
15.3341	1.361
15.8623	1.371
