# Supplementary material for: Adaptive hindlimb split-belt treadmill walking in rats by controlling basic muscle activation patterns via phase resetting
Source: Sci Rep. 2018 Nov 26;8:17341. doi: 10.1038/s41598-018-35714-8 (PMC6255885; doi:10.1038/s41598-018-35714-8)
Supplement: Supplementary file 6 — Supplementary Dataset S2 [file 41598_2018_35714_MOESM6_ESM.zip › S2_Dataset/Simulation_with_phasereset_condition1_7x/resetvalue_slow.csv]

0.12714	0.508
0.6806	0.503
1.23394	0.499
1.78716	0.496
2.34032	0.495
2.89344	0.494
3.44654	0.493
3.99964	0.492
4.56646	0.174
5.1234	-0.047
5.6434	0.093
6.16756	0.167
6.70154	0.102
7.22692	0.14
7.75692	0.125
8.28562	0.125
8.81374	0.131
9.34318	0.123
9.87094	0.133
10.4006	0.122
10.9282	0.134
11.45792	0.122
11.98556	0.133
12.51526	0.122
13.04286	0.134
13.57252	0.123
14.1002	0.133
14.62996	0.122
15.15752	0.134
15.6872	0.123
