# Supplementary material for: Adaptive hindlimb split-belt treadmill walking in rats by controlling basic muscle activation patterns via phase resetting
Source: Sci Rep. 2018 Nov 26;8:17341. doi: 10.1038/s41598-018-35714-8 (PMC6255885; doi:10.1038/s41598-018-35714-8)
Supplement: Supplementary file 6 — Supplementary Dataset S2 [file 41598_2018_35714_MOESM6_ESM.zip › S2_Dataset/Simulation_with_phasereset_condition1_7x/step_fast.csv]

0.1549	4.973
0.7079	4.957
1.2610	4.947
1.8140	4.940
2.3671	4.936
2.9201	4.934
3.4732	4.932
4.0262	4.930
4.5638	3.713
5.1022	3.294
5.6378	4.306
6.1691	4.136
6.6971	3.961
7.2262	4.067
7.7546	4.024
8.2834	4.025
8.8121	4.041
9.3407	4.019
9.8694	4.047
10.3981	4.016
10.9268	4.049
11.4554	4.017
11.9841	4.048
12.5128	4.016
13.0414	4.049
13.5701	4.019
14.0988	4.048
14.6274	4.015
15.1561	4.048
15.6847	4.018
