# Supplementary material for: Adaptive hindlimb split-belt treadmill walking in rats by controlling basic muscle activation patterns via phase resetting
Source: Sci Rep. 2018 Nov 26;8:17341. doi: 10.1038/s41598-018-35714-8 (PMC6255885; doi:10.1038/s41598-018-35714-8)
Supplement: Supplementary file 6 — Supplementary Dataset S2 [file 41598_2018_35714_MOESM6_ESM.zip › S2_Dataset/Simulation_with_phasereset_condition1_7x/step_slow.csv]

0.4313	4.893
0.9844	4.906
1.5375	4.913
2.0905	4.919
2.6436	4.922
3.1966	4.924
3.7497	4.926
4.2861	7.467
4.8255	7.775
5.3637	6.652
5.8946	6.637
6.4216	6.769
6.9512	6.695
7.4794	6.729
8.0083	6.725
8.5370	6.714
9.0656	6.731
9.5943	6.711
10.1229	6.732
10.6517	6.709
11.1802	6.733
11.7090	6.709
12.2376	6.732
12.7663	6.709
13.2949	6.731
13.8236	6.709
14.3522	6.735
14.8810	6.709
15.4095	6.732
15.9383	6.709
