# Supplementary material for: Adaptive hindlimb split-belt treadmill walking in rats by controlling basic muscle activation patterns via phase resetting
Source: Sci Rep. 2018 Nov 26;8:17341. doi: 10.1038/s41598-018-35714-8 (PMC6255885; doi:10.1038/s41598-018-35714-8)
Supplement: Supplementary file 6 — Supplementary Dataset S2 [file 41598_2018_35714_MOESM6_ESM.zip › S2_Dataset/Simulation_with_phasereset_condition1_7x/stride_fast.csv]

0.1549	5.304
0.7079	5.301
1.2610	5.299
1.8140	5.295
2.3671	5.295
2.9201	5.296
3.4732	5.294
4.0262	5.293
4.5638	5.862
5.1022	5.943
5.6378	6.072
6.1691	5.597
6.6971	5.584
7.2262	5.701
7.7546	5.630
8.2834	5.645
8.8121	5.687
9.3407	5.610
9.8694	5.649
10.3981	5.632
10.9268	5.665
11.4554	5.622
11.9841	5.640
12.5128	5.620
13.0414	5.623
13.5701	5.631
14.0988	5.634
14.6274	5.635
15.1561	5.673
15.6847	5.666
