# Supplementary material for: Adaptive hindlimb split-belt treadmill walking in rats by controlling basic muscle activation patterns via phase resetting
Source: Sci Rep. 2018 Nov 26;8:17341. doi: 10.1038/s41598-018-35714-8 (PMC6255885; doi:10.1038/s41598-018-35714-8)
Supplement: Supplementary file 6 — Supplementary Dataset S2 [file 41598_2018_35714_MOESM6_ESM.zip › S2_Dataset/Simulation_with_phasereset_condition1_7x/stride_slow.csv]

0.4313	5.284
0.9844	5.287
1.5375	5.288
2.0905	5.290
2.6436	5.292
3.1966	5.292
3.7497	5.294
4.2861	5.924
4.8255	5.595
5.3637	4.685
5.8946	5.224
6.4216	5.316
6.9512	5.132
7.4794	5.186
8.0083	5.199
8.5370	5.159
9.0656	5.206
9.5943	5.149
10.1229	5.209
10.6517	5.146
11.1802	5.209
11.7090	5.147
12.2376	5.209
12.7663	5.146
13.2949	5.205
13.8236	5.147
14.3522	5.213
14.8810	5.146
15.4095	5.206
15.9383	5.146
