# Supplementary material for: Adaptive hindlimb split-belt treadmill walking in rats by controlling basic muscle activation patterns via phase resetting
Source: Sci Rep. 2018 Nov 26;8:17341. doi: 10.1038/s41598-018-35714-8 (PMC6255885; doi:10.1038/s41598-018-35714-8)
Supplement: Supplementary file 6 — Supplementary Dataset S2 [file 41598_2018_35714_MOESM6_ESM.zip › S2_Dataset/Simulation_with_phasereset_condition1_7x/touchdown_liftoff.csv]

1	0.1549	0.4313	0.4755	0.7505
2	0.7079	0.9844	1.0282	1.3039
3	1.2610	1.5375	1.5811	1.8571
4	1.8140	2.0905	2.1340	2.4101
5	2.3671	2.6436	2.6870	2.9633
6	2.9201	3.1966	3.2400	3.5163
7	3.4732	3.7497	3.7931	4.0686
8	4.0262	4.2861	4.3303	4.6325
9	4.5638	4.8255	4.8573	5.1695
10	5.1022	5.3637	5.3762	5.6985
11	5.6378	5.8946	5.9140	6.2307
12	6.1691	6.4216	6.4415	6.7598
13	6.6971	6.9512	6.9685	7.2886
14	7.2262	7.4794	7.4985	7.8170
15	7.7546	8.0083	8.0267	8.3460
16	8.2834	8.5370	8.5549	8.8743
17	8.8121	9.0656	9.0848	9.4035
18	9.3407	9.5943	9.6127	9.9316
19	9.8694	10.1229	10.1418	10.4609
20	10.3981	10.6517	10.6698	10.9890
21	10.9268	11.1802	11.1993	11.5182
22	11.4554	11.7090	11.7275	12.0463
23	11.9841	12.2376	12.2566	12.5756
24	12.5128	12.7663	12.7852	13.1036
25	13.0414	13.2949	13.3138	13.6329
26	13.5701	13.8236	13.8423	14.1608
27	14.0988	14.3522	14.3711	14.6902
28	14.6274	14.8810	14.8990	15.2183
