# Supplementary material for: Adaptive hindlimb split-belt treadmill walking in rats by controlling basic muscle activation patterns via phase resetting
Source: Sci Rep. 2018 Nov 26;8:17341. doi: 10.1038/s41598-018-35714-8 (PMC6255885; doi:10.1038/s41598-018-35714-8)
Supplement: Supplementary file 6 — Supplementary Dataset S2 [file 41598_2018_35714_MOESM6_ESM.zip › S2_Dataset/Simulation_with_phasereset_condition2_0x/angle.csv]

0	152.59	164.75	144.74	189.25	109.96	160.96
0.01	150.43	166.18	144.76	192.75	109.64	163.71
0.02	148.22	167.65	144.61	195.57	109.62	166.19
0.03	146.28	168.60	144.44	197.63	109.88	168.34
0.04	144.82	168.75	144.27	198.91	110.47	170.12
0.05	143.32	168.91	143.99	199.48	111.42	171.48
0.06	141.77	169.07	143.58	199.47	112.70	172.41
0.07	140.20	169.23	143.05	198.94	114.37	172.99
0.08	138.60	169.38	142.40	197.86	116.59	173.31
0.09	136.98	169.54	141.61	196.17	119.46	173.41
0.1	135.34	169.69	140.69	193.92	122.93	173.28
0.11	133.68	169.83	139.64	191.28	126.75	172.83
0.12	132.01	169.97	138.47	188.50	130.50	171.97
0.13	130.33	170.10	137.19	185.82	133.76	170.87
0.14	128.91	170.09	135.90	183.32	136.72	167.29
0.15	127.92	169.93	134.37	179.94	140.83	156.40
0.16	127.38	169.64	132.59	175.76	145.03	149.69
0.17	127.46	169.27	130.58	173.10	148.00	147.65
0.18	127.91	168.84	128.61	170.71	150.96	145.29
0.19	130.02	165.84	129.06	168.60	153.64	143.35
0.2	137.81	154.68	132.46	166.63	155.99	141.98
0.21	146.67	143.56	136.89	164.75	157.92	141.20
0.22	156.06	132.65	141.77	163.00	159.39	140.98
0.23	164.97	123.22	146.32	161.36	160.44	141.32
0.24	172.75	116.15	150.46	159.78	161.09	142.31
0.25	179.22	111.57	154.22	158.14	161.61	143.63
0.26	184.52	109.09	157.64	156.26	162.60	144.42
0.27	188.95	107.94	160.79	154.22	163.86	144.81
0.28	192.67	107.45	163.70	152.10	165.26	144.95
0.29	195.70	107.32	166.34	149.92	166.72	144.92
0.3	197.99	107.48	168.65	147.71	168.18	144.72
0.31	199.50	107.97	170.58	146.06	168.66	144.61
0.32	200.27	108.81	172.08	144.60	168.81	144.42
0.33	200.40	110.03	173.15	143.09	168.97	144.11
0.34	200.01	111.61	173.83	141.55	169.13	143.68
0.35	199.08	113.73	174.22	139.98	169.28	143.13
0.36	197.54	116.53	174.37	138.38	169.44	142.45
0.37	195.39	120.01	174.28	136.76	169.59	141.65
0.38	192.79	123.99	173.82	135.12	169.74	140.72
0.39	189.95	128.08	172.92	133.46	169.89	139.66
0.4	187.15	131.81	171.71	131.79	170.02	138.48
0.41	184.57	134.84	170.48	130.12	170.14	137.20
0.42	181.98	138.07	164.06	128.76	170.11	135.90
0.43	178.08	142.49	152.27	127.80	169.93	134.36
0.44	174.52	146.01	149.29	127.43	169.62	132.46
0.45	171.95	148.99	147.05	127.62	169.25	130.39
0.46	169.63	151.89	144.77	128.14	168.81	128.51
0.47	167.58	154.47	142.97	130.77	165.01	129.43
0.48	165.67	156.69	141.75	138.74	153.71	132.91
0.49	163.85	158.49	141.12	147.66	142.57	137.43
0.5	162.16	159.84	141.02	156.88	132.02	142.11
0.51	160.55	160.76	141.50	165.48	123.15	146.47
0.52	159.00	161.29	142.66	172.91	116.72	150.44
0.53	157.29	161.93	143.82	179.07	112.72	154.05
0.54	155.36	163.01	144.45	184.17	110.63	157.35
0.55	153.30	164.32	144.74	188.49	109.66	160.41
0.56	151.15	165.74	144.82	192.16	109.25	163.24
0.57	148.95	167.20	144.72	195.14	109.15	165.80
0.58	146.78	168.56	144.50	197.39	109.34	168.05
0.59	145.33	168.71	144.39	198.86	109.85	169.93
0.6	143.84	168.86	144.14	199.58	110.71	171.39
0.61	142.31	169.02	143.78	199.69	111.93	172.42
0.62	140.75	169.18	143.29	199.29	113.50	173.08
0.63	139.16	169.34	142.68	198.34	115.59	173.45
0.64	137.55	169.49	141.94	196.78	118.33	173.60
0.65	135.92	169.64	141.07	194.65	121.71	173.52
0.66	134.26	169.79	140.06	192.06	125.52	173.14
0.67	132.59	169.93	138.93	189.28	129.38	172.33
0.68	130.91	170.07	137.68	186.55	132.84	171.24
0.69	129.35	170.12	136.42	184.04	135.72	169.44
0.7	128.22	170.01	134.97	181.09	139.46	160.09
0.71	127.48	169.75	133.31	176.70	144.04	150.16
0.72	127.40	169.41	131.32	173.82	147.06	148.39
0.73	127.75	169.00	129.30	171.36	150.06	146.03
0.74	128.39	168.54	127.81	169.15	152.85	143.93
0.75	134.93	158.62	131.21	167.17	155.30	142.36
0.76	143.46	147.53	135.23	165.26	157.37	141.40
0.77	152.77	136.43	140.08	163.47	158.99	141.00
0.78	161.91	126.40	144.73	161.81	160.17	141.15
0.79	170.09	118.52	148.99	160.22	160.94	141.91
0.8	176.97	113.16	152.86	158.63	161.40	143.26
0.81	182.63	110.07	156.37	156.81	162.26	144.20
0.82	187.32	108.57	159.59	154.82	163.45	144.69
0.83	191.28	107.91	162.58	152.72	164.82	144.90
0.84	194.56	107.68	165.30	150.55	166.26	144.92
0.85	197.13	107.73	167.73	148.34	167.73	144.77
0.86	198.92	108.09	169.79	146.46	168.61	144.61
0.87	199.94	108.81	171.45	145.00	168.76	144.45
0.88	200.28	109.89	172.67	143.51	168.92	144.18
0.89	200.08	111.33	173.48	141.97	169.08	143.78
0.9	199.36	113.22	173.96	140.41	169.24	143.27
0.91	198.04	115.75	174.19	138.82	169.39	142.63
0.92	196.11	118.98	174.20	137.21	169.55	141.86
0.93	193.65	122.79	173.91	135.57	169.70	140.96
0.94	190.88	126.85	173.18	133.92	169.84	139.93
0.95	188.05	130.71	172.08	132.24	169.98	138.78
0.96	185.39	133.98	170.85	130.56	170.12	137.52
0.97	182.91	136.91	167.04	129.08	170.13	136.25
0.98	179.50	141.03	156.03	128.03	169.98	134.76
0.99	175.41	145.11	149.82	127.44	169.71	133.00
1	172.75	148.07	147.76	127.51	169.35	130.94
1.01	170.36	151.04	145.39	127.95	168.93	128.91
1.02	168.24	153.72	143.45	129.10	167.62	128.40
1.03	166.30	156.05	142.05	136.49	156.65	131.89
1.04	164.44	157.99	141.25	145.19	145.53	136.13
1.05	162.71	159.46	141.00	154.46	134.66	140.90
1.06	161.08	160.51	141.30	163.33	125.19	145.39
1.07	159.51	161.16	142.26	171.13	118.02	149.48
1.08	157.88	161.66	143.56	177.65	113.35	153.20
1.09	156.00	162.64	144.33	183.02	110.79	156.59
1.1	153.97	163.90	144.71	187.54	109.57	159.72
1.11	151.85	165.30	144.84	191.38	109.04	162.62
1.12	149.66	166.75	144.80	194.54	108.87	165.26
1.13	147.44	168.21	144.59	196.99	108.98	167.61
1.14	145.81	168.66	144.47	198.66	109.40	169.59
1.15	144.34	168.81	144.26	199.57	110.17	171.17
1.16	142.82	168.97	143.94	199.82	111.30	172.31
1.17	141.27	169.13	143.49	199.55	112.77	173.06
1.18	139.69	169.29	142.92	198.75	114.72	173.50
1.19	138.09	169.44	142.22	197.35	117.30	173.70
1.2	136.46	169.60	141.39	195.35	120.54	173.68
1.21	134.81	169.74	140.44	192.85	124.30	173.39
1.22	133.15	169.89	139.35	190.09	128.23	172.66
1.23	131.47	170.03	138.14	187.31	131.87	171.60
1.24	129.83	170.13	136.86	184.73	134.87	170.42
1.25	128.55	170.07	135.51	182.08	138.20	163.54
1.26	127.68	169.86	133.92	178.08	142.68	151.67
1.27	127.37	169.54	132.01	174.59	146.15	149.07
1.28	127.61	169.15	129.97	172.05	149.14	146.81
1.29	128.16	168.70	128.20	169.76	152.02	144.56
1.3	132.27	162.49	130.11	167.73	154.58	142.81
1.31	140.48	151.29	133.74	165.79	156.78	141.65
1.32	149.59	140.13	138.44	163.97	158.54	141.08
1.33	158.87	129.66	143.18	162.27	159.85	141.05
1.34	167.41	121.01	147.56	160.66	160.75	141.60
1.35	174.71	114.85	151.54	159.10	161.26	142.83
1.36	180.74	111.09	155.15	157.37	161.95	143.96
1.37	185.71	109.18	158.45	155.42	163.06	144.57
1.38	189.90	108.31	161.50	153.35	164.38	144.85
1.39	193.42	107.96	164.31	151.20	165.81	144.92
1.4	196.24	107.92	166.84	149.00	167.27	144.82
1.41	198.30	108.17	169.03	146.87	168.57	144.62
1.42	199.58	108.76	170.83	145.42	168.72	144.50
1.43	200.14	109.72	172.20	143.94	168.87	144.26
1.44	200.12	111.03	173.14	142.41	169.03	143.90
1.45	199.58	112.74	173.72	140.86	169.19	143.42
1.46	198.48	115.03	174.04	139.28	169.34	142.82
1.47	196.76	118.00	174.12	137.67	169.50	142.08
1.48	194.47	121.62	173.97	136.04	169.65	141.22
1.49	191.78	125.61	173.41	134.39	169.80	140.23
1.5	188.95	129.57	172.42	132.72	169.94	139.11
1.51	186.22	133.04	171.22	131.04	170.08	137.88
1.52	183.73	135.89	169.26	129.46	170.14	136.61
1.53	180.75	139.66	159.68	128.29	170.04	135.20
1.54	176.40	144.17	150.24	127.53	169.79	133.55
1.55	173.56	147.16	148.42	127.44	169.46	131.53
1.56	171.09	150.16	146.06	127.78	169.05	129.48
1.57	168.89	152.94	143.97	128.42	168.60	127.96
1.58	166.92	155.38	142.39	134.22	159.80	130.92
1.59	165.02	157.44	141.42	142.66	148.64	134.83
1.6	163.25	159.06	141.01	151.88	137.58	139.60
1.61	161.59	160.23	141.14	160.97	127.57	144.20
1.62	160.01	161.00	141.90	169.13	119.66	148.42
1.63	158.43	161.45	143.22	176.03	114.27	152.25
1.64	156.62	162.31	144.15	181.71	111.15	155.74
1.65	154.62	163.50	144.63	186.44	109.63	158.94
1.66	152.52	164.86	144.83	190.47	108.94	161.92
1.67	150.35	166.31	144.83	193.82	108.69	164.64
1.68	148.14	167.77	144.67	196.47	108.71	167.08
1.69	146.27	168.62	144.52	198.36	109.04	169.17
1.7	144.81	168.77	144.35	199.47	109.72	170.86
1.71	143.31	168.92	144.06	199.89	110.75	172.13
1.72	141.77	169.08	143.65	199.75	112.13	172.97
1.73	140.20	169.24	143.12	199.10	113.93	173.49
1.74	138.60	169.40	142.46	197.87	116.34	173.75
1.75	136.99	169.55	141.68	196.03	119.41	173.79
1.76	135.35	169.70	140.76	193.64	123.08	173.59
1.77	133.69	169.85	139.71	190.92	127.03	172.97
1.78	132.02	169.99	138.54	188.12	130.81	171.97
1.79	130.34	170.11	137.27	185.46	134.03	170.79
1.8	128.91	170.11	135.98	182.96	137.03	166.63
1.81	127.92	169.94	134.46	179.47	141.21	155.47
1.82	127.40	169.65	132.66	175.41	145.25	149.64
1.83	127.50	169.28	130.63	172.78	148.22	147.55
1.84	127.96	168.86	128.66	170.40	151.17	145.20
1.85	129.95	166.08	129.02	168.30	153.83	143.29
1.86	137.72	154.89	132.43	166.35	156.15	141.94
1.87	146.57	143.77	136.85	164.49	158.05	141.19
1.88	155.90	132.94	141.66	162.76	159.50	140.99
1.89	164.74	123.61	146.16	161.13	160.53	141.35
1.9	172.45	116.65	150.25	159.55	161.15	142.36
1.91	178.86	112.19	153.97	157.91	161.68	143.66
1.92	184.13	109.78	157.36	156.01	162.69	144.40
1.93	188.55	108.66	160.48	153.97	163.96	144.77
1.94	192.29	108.17	163.37	151.84	165.37	144.90
1.95	195.34	108.04	165.99	149.65	166.83	144.84
1.96	197.65	108.20	168.30	147.44	168.29	144.63
1.97	199.19	108.67	170.23	145.85	168.67	144.53
1.98	199.97	109.51	171.74	144.38	168.82	144.32
1.99	200.13	110.70	172.81	142.86	168.98	143.99
2	199.76	112.26	173.50	141.31	169.14	143.55
2.01	198.86	114.34	173.90	139.74	169.30	142.98
2.02	197.34	117.07	174.06	138.14	169.45	142.29
2.03	195.23	120.49	174.00	136.51	169.60	141.46
2.04	192.65	124.39	173.59	134.87	169.75	140.51
2.05	189.84	128.39	172.74	133.21	169.90	139.43
2.06	187.06	132.04	171.59	131.53	170.03	138.23
2.07	184.49	135.02	170.35	129.89	170.14	136.95
2.08	181.83	138.38	163.12	128.58	170.08	135.61
2.09	177.77	142.89	151.19	127.69	169.88	134.03
2.1	174.38	146.26	149.05	127.40	169.56	132.11
2.11	171.84	149.25	146.78	127.64	169.17	130.05
2.12	169.55	152.13	144.53	128.19	168.73	128.27
2.13	167.53	154.67	142.79	131.96	163.07	129.97
2.14	165.61	156.86	141.64	140.13	151.83	133.56
2.15	163.79	158.61	141.07	149.19	140.68	138.22
2.16	162.11	159.91	141.04	158.42	130.25	142.92
2.17	160.50	160.80	141.60	166.93	121.62	147.26
2.18	158.95	161.30	142.83	174.21	115.48	151.21
2.19	157.21	162.00	143.93	180.23	111.74	154.80
2.2	155.26	163.11	144.53	185.22	109.83	158.09
2.21	153.18	164.44	144.80	189.43	108.96	161.13
2.22	151.03	165.86	144.86	192.99	108.60	163.93
2.23	148.83	167.33	144.75	195.84	108.55	166.46
2.24	146.72	168.57	144.55	197.95	108.79	168.66
2.25	145.28	168.72	144.42	199.28	109.36	170.48
2.26	143.79	168.88	144.17	199.88	110.29	171.86
2.27	142.26	169.03	143.80	199.89	111.57	172.83
2.28	140.70	169.19	143.31	199.39	113.24	173.43
2.29	139.11	169.35	142.69	198.33	115.46	173.76
2.3	137.50	169.50	141.95	196.66	118.36	173.86
2.31	135.87	169.65	141.07	194.41	121.89	173.73
2.32	134.21	169.80	140.07	191.76	125.81	173.23
2.33	132.54	169.94	138.94	188.95	129.70	172.32
2.34	130.86	170.08	137.68	186.22	133.13	171.16
2.35	129.32	170.13	136.42	183.73	135.99	168.99
2.36	128.19	170.01	134.97	180.69	139.83	159.15
2.37	127.48	169.75	133.29	176.33	144.32	150.13
2.38	127.43	169.41	131.28	173.53	147.30	148.27
2.39	127.79	169.00	129.25	171.08	150.29	145.90
2.4	128.46	168.54	127.81	168.89	153.05	143.84
2.41	135.10	158.46	131.28	166.93	155.48	142.30
2.42	143.64	147.35	135.32	165.03	157.52	141.37
2.43	152.93	136.29	140.15	163.26	159.10	141.00
2.44	162.01	126.38	144.76	161.60	160.26	141.18
2.45	170.11	118.64	148.97	160.02	161.00	141.98
2.46	176.91	113.42	152.80	158.43	161.46	143.32
2.47	182.51	110.45	156.28	156.60	162.34	144.22
2.48	187.18	109.01	159.48	154.59	163.55	144.69
2.49	191.13	108.37	162.44	152.49	164.93	144.88
2.5	194.40	108.15	165.15	150.32	166.37	144.88
2.51	196.96	108.21	167.56	148.11	167.84	144.71
2.52	198.75	108.58	169.62	146.28	168.62	144.57
2.53	199.76	109.30	171.27	144.82	168.78	144.39
2.54	200.10	110.38	172.48	143.31	168.93	144.10
2.55	199.90	111.81	173.28	141.78	169.09	143.70
2.56	199.18	113.69	173.76	140.21	169.25	143.17
2.57	197.86	116.21	174.00	138.61	169.40	142.51
2.58	195.93	119.40	174.01	137.00	169.56	141.72
2.59	193.48	123.18	173.73	135.36	169.71	140.81
2.6	190.72	127.18	173.03	133.70	169.85	139.76
2.61	187.91	130.98	171.95	132.03	169.99	138.60
2.62	185.26	134.18	170.75	130.35	170.12	137.32
2.63	182.76	137.20	166.26	128.92	170.11	136.04
2.64	179.21	141.41	154.98	127.92	169.95	134.52
2.65	175.23	145.36	149.62	127.41	169.66	132.72
2.66	172.60	148.33	147.51	127.53	169.29	130.67
2.67	170.24	151.28	145.16	127.99	168.86	128.69
2.68	168.14	153.93	143.26	129.88	166.28	128.97
2.69	166.20	156.23	141.93	137.62	155.08	132.39
2.7	164.35	158.12	141.19	146.44	143.95	136.79
2.71	162.62	159.56	141.00	155.74	133.17	141.57
2.72	161.00	160.57	141.36	164.55	123.89	146.04
2.73	159.43	161.18	142.39	172.22	116.99	150.10
2.74	157.78	161.72	143.67	178.60	112.57	153.80
2.75	155.88	162.74	144.40	183.87	110.19	157.17
2.76	153.84	164.02	144.75	188.29	109.08	160.28
2.77	151.70	165.42	144.87	192.04	108.60	163.16
2.78	149.52	166.88	144.81	195.11	108.47	165.78
2.79	147.30	168.34	144.59	197.44	108.62	168.08
2.8	145.73	168.67	144.49	199.00	109.09	170.02
2.81	144.26	168.83	144.27	199.80	109.91	171.53
2.82	142.74	168.99	143.94	199.97	111.09	172.62
2.83	141.19	169.14	143.48	199.62	112.64	173.31
2.84	139.61	169.30	142.91	198.73	114.68	173.72
2.85	138.01	169.46	142.20	197.23	117.38	173.88
2.86	136.38	169.61	141.37	195.14	120.74	173.83
2.87	134.73	169.76	140.40	192.58	124.60	173.45
2.88	133.07	169.90	139.31	189.79	128.55	172.64
2.89	131.39	170.04	138.10	187.02	132.16	171.52
2.9	129.76	170.13	136.82	184.46	135.11	170.26
2.91	128.50	170.06	135.46	181.75	138.55	162.64
2.92	127.64	169.85	133.86	177.61	143.10	150.63
2.93	127.39	169.52	131.92	174.32	146.39	148.93
2.94	127.65	169.13	129.88	171.80	149.39	146.64
2.95	128.22	168.69	128.15	169.52	152.25	144.42
2.96	132.63	162.02	130.25	167.51	154.77	142.71
2.97	140.88	150.82	133.93	165.58	156.94	141.60
2.98	150.01	139.67	138.65	163.77	158.67	141.06
2.99	159.25	129.30	143.35	162.09	159.95	141.06
3	167.70	120.82	147.69	160.49	160.82	141.66
3.01	174.90	114.84	151.63	158.93	161.30	142.92
3.02	180.85	111.23	155.20	157.17	162.03	144.00
3.03	185.77	109.41	158.48	155.21	163.16	144.58
3.04	189.93	108.58	161.52	153.13	164.50	144.84
3.05	193.42	108.25	164.31	150.98	165.93	144.89
3.06	196.21	108.23	166.81	148.78	167.39	144.77
3.07	198.24	108.50	168.98	146.71	168.58	144.59
3.08	199.50	109.10	170.77	145.26	168.73	144.45
3.09	200.03	110.07	172.11	143.77	168.88	144.20
3.1	199.99	111.39	173.04	142.24	169.04	143.83
3.11	199.44	113.11	173.61	140.68	169.20	143.33
3.12	198.31	115.41	173.92	139.09	169.36	142.72
3.13	196.58	118.39	173.99	137.48	169.51	141.97
3.14	194.27	122.00	173.83	135.85	169.66	141.09
3.15	191.59	125.97	173.27	134.20	169.81	140.09
3.16	188.77	129.88	172.30	132.53	169.95	138.96
3.17	186.05	133.29	171.11	130.85	170.09	137.70
3.18	183.57	136.14	168.73	129.30	170.13	136.44
3.19	180.47	140.03	158.66	128.18	170.01	134.99
3.2	176.14	144.45	150.10	127.48	169.75	133.30
3.21	173.38	147.42	148.21	127.44	169.41	131.28
3.22	170.94	150.41	145.83	127.82	169.00	129.24
3.23	168.75	153.16	143.79	128.50	168.53	127.82
3.24	166.79	155.57	142.27	135.16	158.43	131.31
3.25	164.90	157.60	141.35	143.70	147.31	135.36
3.26	163.14	159.17	141.00	152.97	136.28	140.17
3.27	161.49	160.31	141.19	162.02	126.43	144.75
3.28	159.91	161.04	142.01	170.07	118.76	148.94
3.29	158.32	161.50	143.35	176.84	113.61	152.75
3.3	156.48	162.40	144.22	182.41	110.69	156.20
3.31	154.47	163.61	144.67	187.06	109.28	159.39
3.32	152.37	164.99	144.85	191.01	108.65	162.35
3.33	150.19	166.44	144.84	194.29	108.43	165.05
3.34	147.98	167.90	144.67	196.84	108.49	167.45
3.35	146.18	168.63	144.53	198.63	108.86	169.50
3.36	144.72	168.78	144.35	199.65	109.58	171.15
3.37	143.21	168.94	144.05	199.99	110.66	172.36
3.38	141.67	169.10	143.64	199.79	112.08	173.16
3.39	140.10	169.25	143.10	199.07	113.96	173.64
3.4	138.50	169.41	142.43	197.76	116.46	173.87
3.41	136.89	169.56	141.64	195.84	119.64	173.89
3.42	135.25	169.71	140.71	193.40	123.38	173.63
3.43	133.59	169.86	139.66	190.65	127.36	172.94
3.44	131.91	170.00	138.49	187.84	131.12	171.88
3.45	130.24	170.12	137.21	185.20	134.29	170.69
3.46	128.84	170.10	135.91	182.68	137.35	165.84
3.47	127.87	169.93	134.38	179.06	141.61	154.45
3.48	127.40	169.63	132.55	175.15	145.49	149.52
3.49	127.53	169.26	130.51	172.54	148.47	147.38
3.5	128.01	168.83	128.57	170.18	151.40	145.05
3.51	130.34	165.51	129.22	168.10	154.04	143.18
3.52	138.21	154.27	132.65	166.16	156.32	141.87
3.53	147.10	143.14	137.13	164.31	158.19	141.17
3.54	156.41	132.40	141.91	162.59	159.61	141.00
3.55	165.17	123.23	146.37	160.97	160.60	141.41
3.56	172.78	116.46	150.43	159.40	161.19	142.47
3.57	179.10	112.16	154.11	157.73	161.75	143.73
3.58	184.31	109.88	157.47	155.82	162.79	144.44
3.59	188.68	108.82	160.58	153.77	164.08	144.78
3.6	192.38	108.37	163.45	151.64	165.49	144.89
3.61	195.40	108.26	166.05	149.45	166.94	144.82
3.62	197.67	108.42	168.33	147.23	168.40	144.60
3.63	199.17	108.92	170.24	145.70	168.68	144.50
3.64	199.92	109.77	171.72	144.22	168.84	144.28
3.65	200.04	110.98	172.77	142.71	168.99	143.95
3.66	199.65	112.56	173.44	141.15	169.15	143.49
3.67	198.72	114.66	173.83	139.58	169.31	142.91
3.68	197.17	117.42	173.98	137.97	169.46	142.20
3.69	195.03	120.85	173.90	136.35	169.62	141.37
3.7	192.44	124.75	173.48	134.70	169.76	140.40
3.71	189.63	128.72	172.63	133.03	169.91	139.30
3.72	186.87	132.32	171.48	131.36	170.05	138.09
3.73	184.32	135.24	170.16	129.73	170.14	136.82
3.74	181.58	138.72	162.19	128.48	170.06	135.45
3.75	177.37	143.30	150.37	127.63	169.84	133.85
3.76	174.18	146.51	148.87	127.40	169.52	131.90
3.77	171.66	149.51	146.56	127.67	169.13	129.84
3.78	169.40	152.36	144.36	128.25	168.68	128.14
3.79	167.39	154.87	142.67	132.76	161.85	130.31
3.8	165.48	157.02	141.57	141.03	150.65	134.01
3.81	163.67	158.74	141.05	150.17	139.52	138.73
3.82	161.99	160.00	141.07	159.38	129.20	143.41
3.83	160.40	160.85	141.69	167.79	120.79	147.72
3.84	158.83	161.33	142.97	174.95	114.88	151.65
3.85	157.07	162.08	144.02	180.86	111.34	155.21
3.86	155.10	163.22	144.58	185.76	109.56	158.47
3.87	153.02	164.55	144.83	189.91	108.76	161.49
3.88	150.87	165.99	144.88	193.39	108.43	164.27
3.89	148.66	167.45	144.75	196.17	108.41	166.77
3.9	146.62	168.58	144.57	198.19	108.68	168.94
3.91	145.18	168.73	144.43	199.43	109.29	170.71
3.92	143.68	168.89	144.17	199.97	110.27	172.05
3.93	142.15	169.05	143.79	199.92	111.59	172.97
3.94	140.59	169.21	143.29	199.36	113.31	173.54
3.95	139.00	169.36	142.66	198.23	115.61	173.84
3.96	137.39	169.52	141.91	196.49	118.59	173.92
3.97	135.75	169.67	141.02	194.18	122.19	173.76
3.98	134.10	169.81	140.01	191.50	126.14	173.20
3.99	132.43	169.96	138.87	188.68	130.02	172.24
4	130.75	170.09	137.61	185.97	133.40	171.06
4.01	129.23	170.13	136.35	183.50	136.27	168.45
4.02	128.13	170.00	134.88	180.34	140.21	158.17
4.03	127.46	169.73	133.18	176.01	144.53	150.02
4.04	127.47	169.38	131.12	173.05	147.49	148.15
4.05	127.92	168.97	129.08	170.31	150.52	145.81
4.06	128.83	168.33	128.17	167.78	153.32	143.80
4.07	135.99	157.69	131.74	165.41	155.76	142.31
4.08	144.69	146.49	135.85	163.05	157.79	141.41
4.09	154.00	135.47	140.66	160.76	159.35	141.05
4.1	162.98	125.72	145.21	158.52	160.45	141.19
4.11	170.91	118.18	149.37	156.29	161.13	141.84
4.12	177.56	113.12	153.16	153.99	161.57	142.81
4.13	183.01	110.23	156.60	151.30	162.54	143.20
4.14	187.54	108.80	159.76	148.29	163.90	143.14
4.15	191.35	108.14	162.69	145.05	165.48	142.71
4.16	194.49	107.89	165.35	141.64	167.17	141.91
4.17	196.93	107.92	167.71	138.30	168.58	140.82
4.18	198.62	108.24	169.72	135.76	168.73	139.53
4.19	199.56	108.92	171.32	133.22	168.90	137.82
4.2	199.86	109.97	172.50	130.76	169.06	135.46
4.21	199.63	111.39	173.26	128.48	169.22	132.21
4.22	198.89	113.29	173.72	126.44	169.37	127.95
4.23	197.57	115.81	173.95	124.68	169.51	122.64
4.24	195.68	118.95	173.96	123.09	169.64	116.97
4.25	193.23	122.77	173.68	121.65	169.71	112.59
4.26	190.41	127.15	172.85	120.63	169.63	108.53
4.27	187.60	131.49	171.49	119.80	169.40	105.66
4.28	184.98	135.59	163.81	118.66	169.09	105.55
4.29	181.89	138.96	158.63	118.06	168.71	105.47
4.3	179.65	141.55	157.14	121.14	164.25	105.69
4.31	177.45	144.39	155.05	129.20	153.44	111.21
4.32	175.31	147.12	153.14	136.28	144.35	116.70
4.33	173.33	149.58	151.69	143.60	135.51	123.42
4.34	171.50	151.72	150.72	152.29	125.60	132.45
4.35	169.79	153.48	150.28	162.39	114.80	141.12
4.36	168.17	154.89	150.37	172.19	105.59	148.15
4.37	166.58	155.96	151.05	180.79	99.04	154.17
4.38	164.95	156.79	152.30	187.94	95.09	159.48
4.39	163.03	158.02	153.33	193.72	93.18	164.22
4.4	160.91	159.54	154.07	198.33	92.47	168.46
4.41	158.68	161.22	154.58	201.90	92.29	172.19
4.42	156.40	162.97	154.89	204.42	92.44	175.34
4.43	154.10	164.72	155.04	205.90	92.98	177.81
4.44	151.82	166.43	155.06	206.49	93.95	179.56
4.45	149.55	168.07	154.97	206.41	95.35	180.66
4.46	147.90	168.67	155.00	205.77	97.28	181.21
4.47	146.50	168.84	155.01	204.45	99.99	181.35
4.48	145.05	169.01	154.93	202.38	103.67	181.12
4.49	143.57	169.17	154.78	199.59	108.38	180.37
4.5	142.05	169.34	154.54	196.23	113.97	178.95
4.51	140.50	169.50	154.22	192.53	120.11	176.89
4.52	138.90	169.65	153.81	188.83	126.16	174.57
4.53	137.28	169.80	153.31	185.56	131.26	172.50
4.54	135.63	169.94	152.71	183.08	134.66	171.03
4.55	133.99	170.07	151.95	181.16	137.01	167.61
4.56	132.32	170.20	150.99	178.05	140.86	156.78
4.57	130.86	170.28	149.68	173.79	144.11	152.16
4.58	130.29	170.19	147.58	169.79	147.10	150.30
4.59	130.31	169.97	145.12	165.97	150.38	147.79
4.6	130.66	169.66	142.64	162.33	153.69	145.04
4.61	131.24	169.28	140.21	158.93	156.67	142.70
4.62	132.19	168.84	138.49	155.78	159.24	140.79
4.63	134.86	165.36	138.82	152.89	161.37	139.27
4.64	142.62	153.78	141.48	150.12	163.02	138.23
4.65	150.30	144.01	144.36	147.40	164.15	137.62
4.66	157.74	135.59	147.32	144.77	164.79	137.33
4.67	164.58	128.72	150.16	142.18	165.08	137.21
4.68	170.48	123.87	152.80	139.22	165.85	136.66
4.69	175.48	120.89	155.27	136.00	167.03	135.53
4.7	179.79	119.26	157.58	132.81	168.33	133.60
4.71	183.58	118.41	159.75	130.37	168.64	131.04
4.72	186.87	118.00	161.79	128.29	168.76	127.41
4.73	189.65	117.88	163.66	126.41	168.88	122.77
4.74	191.85	118.00	165.34	124.71	169.01	117.55
4.75	193.42	118.43	166.76	123.09	169.14	113.28
4.76	194.33	119.24	167.90	121.51	169.26	109.89
4.77	194.64	120.41	168.72	120.00	169.34	107.18
4.78	194.49	121.95	169.21	118.58	169.27	105.65
4.79	193.95	123.94	169.44	117.21	169.08	105.55
4.8	193.03	126.37	169.49	116.30	168.78	105.46
4.81	191.76	129.18	168.80	116.75	167.04	105.52
4.82	189.34	133.05	161.37	122.52	158.69	105.95
4.83	185.78	136.69	156.95	127.71	150.43	109.03
4.84	183.36	139.29	155.58	132.82	143.04	113.44
4.85	181.10	142.10	153.69	138.76	135.37	119.02
4.86	179.02	144.74	152.07	146.07	126.73	126.34
4.87	177.10	147.12	150.91	155.37	116.39	136.59
4.88	175.30	149.16	150.29	166.71	104.22	146.84
4.89	173.58	150.86	150.22	178.45	92.45	155.56
4.9	171.88	152.29	150.73	189.02	83.21	163.05
4.91	170.15	153.44	151.90	197.61	77.10	169.63
4.92	168.29	154.58	153.40	203.90	73.87	175.34
4.93	166.19	156.12	154.51	208.06	72.81	180.07
4.94	163.97	157.87	155.32	210.67	72.73	183.78
4.95	161.69	159.73	155.90	212.09	73.16	186.48
4.96	159.41	161.62	156.29	212.60	74.13	188.12
4.97	157.15	163.49	156.54	212.49	75.66	188.92
4.98	154.91	165.31	156.66	211.82	77.91	189.21
4.99	152.71	167.07	156.69	210.45	81.17	189.15
5	150.62	168.57	156.69	208.28	85.67	188.64
5.01	149.34	168.75	156.85	205.32	91.49	187.45
5.02	148.01	168.92	156.94	201.68	98.61	185.35
5.03	146.64	169.10	156.98	197.53	106.81	182.42
5.04	145.22	169.26	156.99	193.18	115.57	179.05
5.05	143.75	169.43	156.97	189.08	123.92	175.84
5.06	142.23	169.59	156.90	185.88	130.44	173.46
5.07	140.67	169.74	156.78	184.10	133.98	172.20
5.08	139.09	169.89	156.56	183.47	135.00	171.55
5.09	137.50	170.03	156.17	182.24	137.09	165.21
5.1	135.84	170.16	155.64	178.82	141.27	153.63
5.11	134.55	170.19	154.73	174.58	144.33	151.00
5.12	134.08	170.06	153.10	170.69	147.47	148.91
5.13	134.11	169.82	151.11	166.99	150.82	146.27
5.14	134.43	169.48	149.04	163.44	154.15	143.48
5.15	134.94	169.08	147.07	160.11	157.16	141.14
5.16	135.54	168.62	145.36	157.01	159.75	139.27
5.17	140.58	160.39	146.69	154.11	161.88	137.89
5.18	147.92	149.69	149.09	151.25	163.50	137.03
5.19	155.95	139.09	152.48	148.47	164.61	136.58
5.2	164.61	128.21	156.61	145.79	165.22	136.46
5.21	173.03	118.28	160.66	143.19	165.40	136.56
5.22	180.73	109.73	164.48	140.59	165.36	136.67
5.23	187.32	103.03	167.98	137.59	165.94	136.10
5.24	192.61	98.41	171.12	134.41	166.96	134.60
5.25	196.64	95.74	173.86	131.34	168.13	132.07
5.26	199.64	94.52	176.21	128.93	168.61	128.66
5.27	201.84	94.16	178.18	127.05	168.72	124.08
5.28	203.40	94.23	179.70	125.37	168.84	118.75
5.29	204.30	94.78	180.71	123.84	168.92	114.29
5.3	204.61	95.99	181.27	122.79	168.84	110.08
5.31	204.45	97.87	181.47	122.24	168.62	106.10
5.32	203.81	100.46	181.40	123.41	165.08	106.53
5.33	202.56	103.74	181.07	126.44	158.86	108.58
5.34	200.60	107.86	180.34	129.84	152.39	111.03
5.35	198.06	112.76	176.86	133.59	145.71	113.89
5.36	194.41	118.11	166.61	137.71	138.83	117.12
5.37	189.53	123.11	160.13	142.33	131.69	120.77
5.38	186.99	125.52	158.81	148.45	123.81	126.51
5.39	184.61	128.11	157.18	156.91	114.13	136.32
5.4	182.39	130.49	155.96	167.99	102.01	147.46
5.41	180.29	132.58	155.22	180.74	88.10	158.17
5.42	178.27	134.39	154.97	193.82	73.74	168.47
5.43	176.26	136.03	155.14	205.10	61.68	177.58
5.44	174.20	137.60	155.71	212.77	53.74	185.22
5.45	172.09	139.11	156.68	216.66	50.20	190.66
5.46	169.79	140.88	157.61	218.44	49.52	194.09
5.47	167.27	143.01	158.31	219.31	50.08	196.20
5.48	164.62	145.36	158.81	219.53	51.61	197.35
5.49	161.90	147.86	159.12	219.25	54.12	197.84
5.5	159.13	150.43	159.25	218.40	57.73	197.89
5.51	156.32	153.04	159.22	216.78	62.62	197.52
5.52	153.50	155.64	159.04	214.35	68.85	196.47
5.53	150.69	158.19	158.72	211.20	76.35	194.46
5.54	147.90	160.65	158.29	207.50	84.95	191.49
5.55	145.14	163.00	157.75	203.45	94.34	187.93
5.56	142.42	165.22	157.13	199.28	104.08	184.19
5.57	139.75	167.29	156.44	195.31	113.47	180.68
5.58	137.46	168.62	155.83	191.98	121.57	177.78
5.59	135.85	168.83	155.31	189.73	127.35	175.78
5.6	134.20	169.03	154.67	188.63	130.43	174.60
5.61	132.54	169.21	153.85	188.22	131.66	173.79
5.62	130.90	169.39	152.82	187.71	132.52	172.34
5.63	129.29	169.56	151.52	185.51	135.95	162.87
5.64	127.64	169.70	150.03	180.95	140.89	150.71
5.65	126.66	169.69	147.99	176.47	144.01	148.85
5.66	126.63	169.54	145.23	172.62	147.13	146.90
5.67	127.10	169.29	142.29	168.97	150.42	144.46
5.68	127.99	168.96	139.60	165.54	153.60	142.13
5.69	129.31	168.57	137.79	162.35	156.45	140.26
5.7	135.20	160.23	139.15	159.36	158.90	138.85
5.71	143.07	150.16	141.62	156.46	160.91	137.95
5.72	151.71	139.75	145.14	153.66	162.43	137.50
5.73	160.54	129.56	149.07	150.96	163.45	137.43
5.74	168.68	120.90	152.79	148.33	164.03	137.68
5.75	175.69	114.34	156.24	145.74	164.32	138.06
5.76	181.51	109.94	159.40	142.77	165.12	137.93
5.77	186.28	107.36	162.27	139.48	166.38	137.30
5.78	190.22	106.02	164.90	136.06	167.85	136.19
5.79	193.48	105.41	167.28	133.11	168.61	134.61
5.8	196.11	105.24	169.43	130.75	168.74	132.16
5.81	198.08	105.40	171.28	128.59	168.86	128.77
5.82	199.40	105.99	172.76	126.97	168.83	124.36
5.83	200.15	107.07	173.90	125.98	168.64	119.15
5.84	200.41	108.59	174.72	126.68	165.85	116.91
5.85	200.15	110.47	175.25	129.42	159.98	117.28
5.86	199.33	112.86	175.50	132.77	153.53	118.26
5.87	197.87	115.93	175.38	136.59	146.72	119.90
5.88	195.53	120.06	168.98	140.88	139.59	122.24
5.89	190.99	125.47	158.70	145.64	132.15	125.29
5.9	186.82	129.29	155.58	151.35	124.25	129.77
5.91	184.24	131.84	154.11	159.56	114.66	138.65
5.92	181.84	134.33	152.78	170.49	102.41	148.82
5.93	179.58	136.57	151.89	182.90	88.50	158.87
5.94	177.44	138.55	151.44	195.51	74.16	168.89
5.95	175.35	140.35	151.38	206.50	61.63	178.17
5.96	173.28	142.03	151.65	213.93	53.20	185.91
5.97	171.24	143.60	152.29	217.75	49.14	191.43
5.98	169.13	145.11	153.29	219.59	47.85	194.98
5.99	166.79	146.99	154.08	220.53	47.92	197.14
6	164.30	149.12	154.63	220.81	48.96	198.37
6.01	161.74	151.41	154.97	220.58	51.01	198.94
6.02	159.14	153.76	155.12	219.81	54.21	199.06
6.03	156.51	156.14	155.11	218.28	58.74	198.77
6.04	153.88	158.50	154.95	215.92	64.71	197.86
6.05	151.27	160.81	154.65	212.83	72.04	196.00
6.06	148.67	163.03	154.25	209.19	80.55	193.15
6.07	146.10	165.14	153.76	205.20	89.93	189.62
6.08	143.56	167.13	153.20	201.07	99.76	185.85
6.09	141.28	168.60	152.69	197.09	109.44	182.24
6.1	139.75	168.80	152.33	193.62	118.10	179.15
6.11	138.16	168.99	151.88	191.07	124.79	176.83
6.12	136.53	169.18	151.32	189.66	128.88	175.35
6.13	134.88	169.35	150.61	189.13	130.77	174.41
6.14	133.23	169.52	149.71	188.78	131.65	173.63
6.15	131.61	169.68	148.58	187.65	133.64	168.72
6.16	129.96	169.84	147.22	184.29	137.96	157.22
6.17	128.40	169.91	145.72	178.88	142.91	147.84
6.18	127.81	169.82	143.49	174.72	145.91	146.33
6.19	127.95	169.61	140.81	170.89	149.18	144.12
6.2	128.54	169.30	138.10	167.26	152.49	141.67
6.21	129.65	168.92	136.12	163.87	155.52	139.63
6.22	131.20	168.14	134.89	160.73	158.19	138.04
6.23	138.25	157.90	137.33	157.77	160.42	136.92
6.24	146.40	147.38	140.52	154.90	162.17	136.29
6.25	154.97	137.08	144.39	152.14	163.41	136.07
6.26	163.17	128.00	148.15	149.46	164.18	136.21
6.27	170.45	120.78	151.66	146.86	164.52	136.63
6.28	176.60	115.71	154.89	144.00	165.16	136.69
6.29	181.70	112.59	157.85	140.78	166.32	136.25
6.3	185.97	110.88	160.57	137.37	167.73	135.34
6.31	189.58	110.04	163.08	134.34	168.60	133.95
6.32	192.58	109.70	165.38	131.94	168.73	131.75
6.33	194.98	109.68	167.43	129.69	168.86	128.64
6.34	196.74	110.00	169.18	127.78	168.91	124.60
6.35	197.91	110.76	170.58	126.50	168.80	119.67
6.36	198.55	111.99	171.65	125.73	168.56	114.49
6.37	198.67	113.62	172.44	127.70	163.67	114.62
6.38	198.27	115.55	172.94	130.85	157.33	115.58
6.39	197.29	117.97	173.17	134.43	150.63	117.18
6.4	195.59	121.27	170.15	138.44	143.64	119.43
6.41	192.07	126.01	161.00	142.89	136.38	122.34
6.42	187.24	130.76	155.05	147.98	128.77	126.04
6.43	184.61	133.26	153.76	154.98	120.13	133.33
6.44	182.15	135.87	152.25	164.86	108.96	143.55
6.45	179.86	138.24	151.18	176.77	95.64	153.68
6.46	177.70	140.34	150.57	189.44	81.34	163.70
6.47	175.62	142.19	150.40	201.40	67.71	173.37
6.48	173.58	143.90	150.58	210.57	57.37	181.80
6.49	171.57	145.47	151.13	215.89	51.51	188.35
6.5	169.56	146.89	152.12	218.45	49.22	192.73
6.51	167.36	148.56	153.03	219.74	48.83	195.55
6.52	164.98	150.54	153.70	220.32	49.44	197.23
6.53	162.52	152.68	154.14	220.32	51.03	198.11
6.54	160.01	154.92	154.38	219.84	53.66	198.44
6.55	157.48	157.18	154.46	218.69	57.52	198.38
6.56	154.95	159.43	154.39	216.73	62.77	197.83
6.57	152.42	161.62	154.19	213.98	69.42	196.51
6.58	149.92	163.74	153.88	210.58	77.36	194.16
6.59	147.44	165.76	153.48	206.73	86.34	190.93
6.6	145.00	167.66	153.01	202.62	96.01	187.24
6.61	143.05	168.65	152.67	198.52	105.83	183.51
6.62	141.54	168.84	152.41	194.74	115.05	180.15
6.63	139.98	169.03	152.08	191.70	122.70	177.46
6.64	138.37	169.21	151.65	189.80	127.89	175.65
6.65	136.74	169.39	151.11	188.99	130.50	174.57
6.66	135.09	169.56	150.39	188.67	131.57	173.79
6.67	133.45	169.71	149.49	188.09	132.65	171.71
6.68	131.82	169.87	148.34	185.60	136.37	161.50
6.69	130.14	169.99	147.05	180.73	141.48	149.24
6.7	129.10	169.94	145.32	175.97	144.97	146.70
6.71	128.96	169.77	142.91	172.02	148.19	144.64
6.72	129.32	169.49	140.28	168.29	151.56	142.16
6.73	130.10	169.13	137.99	164.80	154.71	139.97
6.74	131.30	168.72	136.29	161.54	157.49	138.24
6.75	135.65	163.11	137.71	158.53	159.87	136.96
6.76	143.91	151.90	140.40	155.61	161.77	136.18
6.77	152.38	141.42	143.88	152.79	163.16	135.85
6.78	160.48	132.22	147.36	150.06	164.05	135.89
6.79	167.79	124.71	150.65	147.42	164.49	136.23
6.8	174.03	119.27	153.71	144.63	165.01	136.41
6.81	179.23	115.80	156.52	141.44	166.10	136.06
6.82	183.59	113.82	159.12	138.05	167.48	135.24
6.83	187.29	112.80	161.53	134.85	168.58	133.91
6.84	190.42	112.33	163.75	132.43	168.70	131.85
6.85	192.98	112.21	165.76	130.16	168.84	128.88
6.86	194.95	112.39	167.52	128.15	168.92	125.00
6.87	196.34	112.97	168.97	126.74	168.84	120.20
6.88	197.20	113.99	170.12	125.86	168.62	115.02
6.89	197.55	115.44	170.98	127.11	164.95	114.04
6.9	197.37	117.16	171.59	130.14	158.71	114.94
6.91	196.66	119.25	171.92	133.62	152.08	116.46
6.92	195.31	122.05	170.31	137.53	145.15	118.62
6.93	192.32	126.43	162.01	141.88	137.95	121.43
6.94	187.44	131.42	154.85	146.77	130.43	124.93
6.95	184.75	133.90	153.69	153.34	122.08	131.41
6.96	182.26	136.55	152.14	162.73	111.41	141.52
6.97	179.95	138.98	150.98	174.37	98.38	151.69
6.98	177.78	141.13	150.28	186.99	84.17	161.70
6.99	175.70	143.03	150.03	199.24	70.22	171.50
7	173.67	144.75	150.16	209.07	59.11	180.20
7.01	171.68	146.33	150.64	215.09	52.42	187.15
7.02	169.71	147.73	151.58	218.04	49.58	191.91
7.03	167.59	149.28	152.56	219.51	48.94	195.00
7.04	165.28	151.17	153.29	220.21	49.37	196.88
7.05	162.86	153.24	153.78	220.31	50.76	197.90
7.06	160.40	155.41	154.07	219.93	53.17	198.33
7.07	157.92	157.62	154.19	218.93	56.77	198.35
7.08	155.44	159.81	154.16	217.14	61.73	197.92
7.09	152.96	161.96	154.00	214.54	68.11	196.78
7.1	150.50	164.03	153.73	211.25	75.81	194.65
7.11	148.07	166.00	153.37	207.47	84.61	191.57
7.12	145.66	167.86	152.95	203.39	94.17	187.94
7.13	143.85	168.67	152.69	199.27	104.01	184.18
7.14	142.36	168.86	152.48	195.39	113.41	180.73
7.15	140.82	169.05	152.19	192.17	121.46	177.88
7.16	139.22	169.23	151.83	190.03	127.16	175.90
7.17	137.60	169.40	151.35	189.05	130.20	174.71
7.18	135.95	169.57	150.72	188.70	131.45	173.91
7.19	134.31	169.72	149.91	188.27	132.28	172.71
7.2	132.69	169.87	148.86	186.22	135.56	163.69
7.21	131.00	170.01	147.65	181.81	140.44	151.60
7.22	129.74	170.00	146.16	176.70	144.46	146.88
7.23	129.45	169.84	143.90	172.69	147.64	144.92
7.24	129.70	169.58	141.39	168.91	151.02	142.47
7.25	130.32	169.24	139.12	165.37	154.22	140.20
7.26	131.43	168.82	137.14	162.06	157.07	138.41
7.27	134.04	165.75	137.19	159.00	159.52	137.06
7.28	141.53	154.86	139.68	156.08	161.50	136.19
7.29	149.58	144.52	142.95	153.26	162.97	135.79
7.3	157.52	135.33	146.30	150.53	163.93	135.76
7.31	164.89	127.60	149.52	147.89	164.44	136.06
7.32	171.28	121.86	152.52	145.14	164.91	136.28
7.33	176.67	118.13	155.30	141.99	165.96	135.99
7.34	181.21	115.98	157.87	138.60	167.33	135.24
7.35	185.10	114.84	160.27	135.31	168.57	133.97
7.36	188.45	114.29	162.49	132.87	168.69	132.03
7.37	191.25	114.11	164.53	130.56	168.82	129.19
7.38	193.46	114.20	166.34	128.48	168.93	125.44
7.39	195.09	114.67	167.86	126.95	168.88	120.77
7.4	196.19	115.55	169.08	125.98	168.68	115.60
7.41	196.75	116.87	170.02	126.53	166.19	113.47
7.42	196.76	118.46	170.73	129.45	160.06	114.34
7.43	196.26	120.34	171.14	132.86	153.46	115.80
7.44	195.16	122.78	170.33	136.68	146.58	117.89
7.45	192.53	126.86	162.73	140.93	139.43	120.62
7.46	187.67	132.01	154.50	145.68	131.99	123.97
7.47	184.86	134.54	153.49	151.88	123.86	129.72
7.48	182.35	137.20	151.91	160.80	113.63	139.62
7.49	180.03	139.68	150.69	172.16	100.92	149.83
7.5	177.84	141.88	149.93	184.69	86.83	159.84
7.51	175.76	143.80	149.62	197.12	72.69	169.71
7.52	173.74	145.54	149.71	207.49	61.00	178.58
7.53	171.76	147.12	150.17	214.17	53.57	185.86
7.54	169.81	148.50	151.06	217.52	50.22	190.97
7.55	167.76	149.96	152.11	219.16	49.32	194.32
7.56	165.50	151.78	152.88	219.98	49.61	196.40
7.57	163.12	153.79	153.41	220.18	50.84	197.56
7.58	160.70	155.91	153.74	219.89	53.06	198.09
7.59	158.26	158.06	153.89	219.01	56.44	198.17
7.6	155.81	160.20	153.90	217.37	61.14	197.85
7.61	153.37	162.30	153.77	214.91	67.27	196.87
7.62	150.96	164.33	153.54	211.73	74.73	194.93
7.63	148.56	166.27	153.21	208.02	83.35	192.01
7.64	146.19	168.09	152.82	203.98	92.80	188.45
7.65	144.52	168.69	152.64	199.83	102.62	184.69
7.66	143.05	168.88	152.46	195.87	112.15	181.16
7.67	141.52	169.07	152.22	192.50	120.49	178.19
7.68	139.94	169.24	151.90	190.17	126.60	176.07
7.69	138.32	169.42	151.47	189.03	130.00	174.79
7.7	136.68	169.58	150.91	188.64	131.41	173.97
7.71	135.04	169.74	150.17	188.29	132.15	173.11
7.72	133.42	169.89	149.20	186.57	135.04	165.22
7.73	131.73	170.03	148.06	182.49	139.74	153.27
7.74	130.34	170.04	146.73	177.20	144.11	146.98
7.75	129.93	169.90	144.61	173.14	147.27	145.11
7.76	130.09	169.65	142.20	169.33	150.65	142.68
7.77	130.61	169.31	139.65	165.74	153.90	140.35
7.78	131.60	168.91	137.91	162.40	156.79	138.51
7.79	133.34	167.58	137.39	159.30	159.28	137.12
7.8	141.03	156.45	139.97	156.37	161.31	136.20
7.81	149.22	145.83	143.08	153.52	162.83	135.75
7.82	157.16	136.57	146.30	150.77	163.84	135.70
7.83	164.50	128.77	149.43	148.10	164.39	135.98
7.84	170.88	122.93	152.35	145.36	164.83	136.24
7.85	176.24	119.08	155.05	142.22	165.85	135.98
7.86	180.75	116.82	157.56	138.84	167.21	135.25
7.87	184.62	115.61	159.90	135.48	168.55	133.98
7.88	187.94	115.00	162.08	133.02	168.68	132.11
7.89	190.72	114.79	164.07	130.71	168.81	129.32
7.9	192.94	114.84	165.86	128.61	168.92	125.61
7.91	194.59	115.26	167.36	127.04	168.88	120.99
7.92	195.73	116.09	168.59	126.03	168.69	115.83
7.93	196.34	117.34	169.54	126.40	166.50	113.40
7.94	196.41	118.88	170.27	129.26	160.43	114.24
7.95	195.97	120.68	170.70	132.65	153.86	115.66
7.96	194.96	123.00	170.20	136.44	147.00	117.71
7.97	192.50	126.95	163.01	140.66	139.87	120.41
7.98	187.74	132.07	154.50	145.36	132.45	123.72
7.99	184.88	134.63	153.54	151.46	124.38	129.27
8	182.37	137.29	151.97	160.20	114.31	138.94
8.01	180.04	139.79	150.71	171.42	101.74	149.17
8.02	177.85	142.01	149.91	183.90	87.72	159.19
8.03	175.77	143.95	149.58	196.37	73.54	169.09
8.04	173.75	145.69	149.65	206.92	61.63	178.05
8.05	171.77	147.27	150.08	213.85	53.91	185.45
8.06	169.83	148.67	150.94	217.37	50.34	190.70
8.07	167.80	150.09	152.01	219.08	49.33	194.14
8.08	165.55	151.87	152.79	219.95	49.56	196.29
8.09	163.19	153.87	153.34	220.18	50.73	197.51
8.1	160.78	155.97	153.68	219.92	52.89	198.07
8.11	158.35	158.11	153.84	219.09	56.18	198.18
8.12	155.91	160.24	153.86	217.50	60.80	197.88
8.13	153.48	162.33	153.74	215.09	66.83	196.96
8.14	151.07	164.35	153.52	211.95	74.22	195.09
8.15	148.68	166.28	153.20	208.27	82.77	192.22
8.16	146.32	168.10	152.82	204.24	92.18	188.69
8.17	144.65	168.69	152.64	200.10	102.00	184.93
8.18	143.19	168.88	152.47	196.11	111.57	181.37
8.19	141.66	169.06	152.23	192.69	120.01	178.36
8.2	140.09	169.24	151.92	190.28	126.29	176.17
8.21	138.47	169.41	151.51	189.08	129.86	174.85
8.22	136.84	169.58	150.96	188.66	131.36	174.02
8.23	135.20	169.74	150.24	188.33	132.09	173.23
8.24	133.57	169.88	149.29	186.75	134.78	165.94
8.25	131.89	170.03	148.16	182.83	139.40	154.07
8.26	130.44	170.05	146.87	177.47	143.92	147.06
8.27	129.98	169.92	144.80	173.39	147.07	145.25
8.28	130.11	169.67	142.40	169.56	150.43	142.84
8.29	130.61	169.34	139.87	165.96	153.70	140.49
8.3	131.57	168.94	137.99	162.61	156.61	138.63
8.31	132.98	168.18	137.27	159.49	159.12	137.21
8.32	140.66	157.17	140.04	156.56	161.18	136.27
8.33	148.97	146.37	143.09	153.70	162.72	135.81
8.34	156.95	137.05	146.26	150.94	163.75	135.75
8.35	164.30	129.23	149.35	148.26	164.33	136.01
8.36	170.67	123.37	152.23	145.53	164.76	136.29
8.37	176.02	119.50	154.90	142.40	165.76	136.05
8.38	180.53	117.21	157.39	139.02	167.12	135.34
8.39	184.38	115.97	159.70	135.62	168.55	134.07
8.4	187.71	115.35	161.86	133.14	168.67	132.27
8.41	190.48	115.11	163.84	130.82	168.80	129.53
8.42	192.71	115.16	165.62	128.70	168.92	125.87
8.43	194.37	115.55	167.12	127.10	168.89	121.29
8.44	195.52	116.35	168.35	126.07	168.70	116.14
8.45	196.16	117.57	169.30	126.28	166.78	113.41
8.46	196.25	119.08	170.04	129.10	160.76	114.22
8.47	195.84	120.85	170.49	132.46	154.21	115.59
8.48	194.87	123.10	170.15	136.23	147.37	117.61
8.49	192.50	126.98	163.22	140.43	140.26	120.27
8.5	187.81	132.10	154.48	145.09	132.85	123.54
8.51	184.90	134.68	153.57	151.11	124.83	128.93
8.52	182.39	137.35	151.99	159.77	114.84	138.63
8.53	180.05	139.85	150.71	170.97	102.30	148.85
8.54	177.85	142.09	149.90	183.44	88.30	158.84
8.55	175.77	144.04	149.54	195.95	74.08	168.74
8.56	173.75	145.78	149.60	206.60	62.05	177.73
8.57	171.78	147.37	150.02	213.66	54.16	185.18
8.58	169.84	148.77	150.85	217.27	50.47	190.51
8.59	167.82	150.17	151.93	219.03	49.39	194.01
8.6	165.59	151.94	152.72	219.92	49.58	196.20
8.61	163.23	153.92	153.28	220.18	50.71	197.45
8.62	160.83	156.01	153.62	219.93	52.82	198.03
8.63	158.40	158.14	153.79	219.13	56.06	198.16
8.64	155.97	160.27	153.81	217.57	60.61	197.88
8.65	153.54	162.35	153.70	215.19	66.58	196.99
8.66	151.14	164.37	153.48	212.08	73.91	195.17
8.67	148.75	166.29	153.17	208.42	82.41	192.34
8.68	146.40	168.11	152.79	204.40	91.79	188.83
8.69	144.74	168.69	152.62	200.25	101.60	185.07
8.7	143.27	168.88	152.45	196.25	111.20	181.50
8.71	141.75	169.06	152.22	192.80	119.72	178.46
8.72	140.17	169.24	151.91	190.34	126.10	176.23
8.73	138.56	169.41	151.50	189.09	129.78	174.88
8.74	136.93	169.58	150.96	188.66	131.33	174.04
8.75	135.29	169.73	150.25	188.34	132.07	173.28
8.76	133.66	169.88	149.31	186.85	134.63	166.38
8.77	131.98	170.03	148.19	183.03	139.19	154.56
8.78	130.51	170.06	146.93	177.64	143.82	147.09
8.79	130.01	169.93	144.88	173.54	146.95	145.31
8.8	130.12	169.69	142.50	169.70	150.31	142.92
8.81	130.61	169.36	139.97	166.09	153.58	140.56
8.82	131.55	168.96	138.10	162.73	156.50	138.68
8.83	132.81	168.43	137.09	159.60	159.03	137.26
8.84	140.33	157.68	139.93	156.68	161.10	136.29
8.85	148.64	146.82	142.94	153.81	162.66	135.82
8.86	156.62	137.48	146.10	151.05	163.71	135.75
8.87	163.97	129.63	149.17	148.37	164.30	136.01
8.88	170.36	123.73	152.05	145.64	164.72	136.30
8.89	175.73	119.82	154.71	142.52	165.72	136.07
8.9	180.25	117.51	157.19	139.14	167.07	135.38
8.91	184.12	116.25	159.50	135.72	168.53	134.11
8.92	187.46	115.61	161.66	133.22	168.67	132.35
8.93	190.26	115.37	163.64	130.90	168.80	129.64
8.94	192.51	115.39	165.42	128.77	168.92	126.01
8.95	194.19	115.77	166.93	127.15	168.89	121.47
8.96	195.36	116.55	168.17	126.09	168.71	116.32
8.97	196.03	117.75	169.13	126.19	167.00	113.36
8.98	196.15	119.24	169.89	128.97	161.01	114.16
8.99	195.77	120.99	170.35	132.32	154.47	115.51
9	194.83	123.19	170.11	136.07	147.64	117.51
9.01	192.53	127.00	163.37	140.25	140.54	120.14
9.02	187.88	132.12	154.42	144.90	133.15	123.39
9.03	184.93	134.74	153.56	150.85	125.16	128.68
9.04	182.41	137.40	151.98	159.39	115.27	138.16
9.05	180.07	139.92	150.69	170.48	102.84	148.39
9.06	177.87	142.16	149.86	182.91	88.89	158.40
9.07	175.79	144.12	149.49	195.43	74.67	168.31
9.08	173.77	145.87	149.54	206.18	62.52	177.34
9.09	171.79	147.46	149.95	213.40	54.46	184.87
9.1	169.86	148.86	150.78	217.13	50.63	190.28
9.11	167.85	150.24	151.85	218.93	49.49	193.84
9.12	165.62	152.00	152.66	219.85	49.65	196.08
9.13	163.28	153.97	153.22	220.13	50.74	197.36
9.14	160.88	156.05	153.57	219.91	52.81	197.97
9.15	158.45	158.18	153.75	219.13	56.01	198.11
9.16	156.03	160.30	153.77	217.61	60.51	197.86
9.17	153.61	162.38	153.67	215.26	66.42	197.00
9.18	151.20	164.39	153.45	212.18	73.70	195.22
9.19	148.82	166.31	153.14	208.54	82.15	192.43
9.2	146.47	168.12	152.77	204.53	91.51	188.94
9.21	144.82	168.69	152.60	200.38	101.31	185.18
9.22	143.36	168.88	152.43	196.37	110.93	181.60
9.23	141.83	169.06	152.21	192.88	119.50	178.53
9.24	140.26	169.24	151.90	190.38	125.97	176.27
9.25	138.65	169.41	151.50	189.09	129.73	174.90
9.26	137.02	169.58	150.97	188.65	131.32	174.05
9.27	135.38	169.73	150.27	188.33	132.06	173.30
9.28	133.75	169.88	149.34	186.90	134.53	166.68
9.29	132.07	170.03	148.23	183.15	139.06	154.90
9.3	130.58	170.06	146.98	177.75	143.74	147.12
9.31	130.05	169.94	144.96	173.64	146.86	145.36
9.32	130.15	169.70	142.58	169.79	150.22	142.98
9.33	130.62	169.37	140.06	166.17	153.51	140.60
9.34	131.55	168.98	138.22	162.80	156.44	138.71
9.35	132.76	168.53	137.00	159.67	158.99	137.27
9.36	140.06	158.08	139.85	156.73	161.08	136.28
9.37	148.37	147.17	142.85	153.87	162.65	135.79
9.38	156.36	137.76	146.02	151.10	163.72	135.71
9.39	163.76	129.82	149.11	148.42	164.32	135.95
9.4	170.20	123.81	152.01	145.70	164.73	136.25
9.41	175.62	119.81	154.69	142.59	165.70	136.04
9.42	180.17	117.43	157.18	139.22	167.04	135.36
9.43	184.07	116.13	159.51	135.80	168.49	134.11
9.44	187.43	115.47	161.67	133.28	168.67	132.36
9.45	190.25	115.21	163.67	130.95	168.80	129.67
9.46	192.51	115.23	165.46	128.82	168.92	126.06
9.47	194.22	115.60	166.98	127.18	168.89	121.54
9.48	195.41	116.37	168.23	126.12	168.72	116.40
9.49	196.09	117.56	169.20	126.15	167.10	113.33
