# Supplementary material for: Adaptive hindlimb split-belt treadmill walking in rats by controlling basic muscle activation patterns via phase resetting
Source: Sci Rep. 2018 Nov 26;8:17341. doi: 10.1038/s41598-018-35714-8 (PMC6255885; doi:10.1038/s41598-018-35714-8)
Supplement: Supplementary file 6 — Supplementary Dataset S2 [file 41598_2018_35714_MOESM6_ESM.zip › S2_Dataset/Simulation_with_phasereset_condition2_0x/duty_fast.csv]

0.1549	0.5805
0.7079	0.5797
1.2610	0.5792
1.8140	0.5789
2.3671	0.5786
2.9201	0.5784
3.4732	0.5784
4.0262	0.5784
4.5631	0.5688
5.1011	0.5520
5.6406	0.5230
6.1673	0.4947
6.6911	0.4928
7.2131	0.4898
7.7345	0.4895
8.2551	0.4901
8.7756	0.4879
9.2958	0.4895
9.8162	0.4901
10.3365	0.4901
10.8568	0.4892
11.3771	0.4902
11.8974	0.4911
12.4177	0.4891
12.9380	0.4909
13.4584	0.4904
13.9787	0.4891
14.4990	0.4883
15.0193	0.4902
15.5397	0.4880
