# Supplementary material for: Adaptive hindlimb split-belt treadmill walking in rats by controlling basic muscle activation patterns via phase resetting
Source: Sci Rep. 2018 Nov 26;8:17341. doi: 10.1038/s41598-018-35714-8 (PMC6255885; doi:10.1038/s41598-018-35714-8)
Supplement: Supplementary file 6 — Supplementary Dataset S2 [file 41598_2018_35714_MOESM6_ESM.zip › S2_Dataset/Simulation_with_phasereset_condition2_0x/duty_slow.csv]

0.4313	0.5766
0.9844	0.5772
1.5375	0.5776
2.0905	0.5778
2.6436	0.5779
3.1966	0.5780
3.7497	0.5781
4.2843	0.5966
4.8241	0.6455
5.3656	0.6412
5.8923	0.6325
6.4154	0.6371
6.9368	0.6447
7.4581	0.6450
7.9785	0.6490
8.4988	0.6504
9.0190	0.6509
9.5394	0.6508
10.0597	0.6507
10.5800	0.6508
11.1003	0.6507
11.6206	0.6508
12.1409	0.6507
12.6612	0.6508
13.1816	0.6508
13.7019	0.6507
14.2222	0.6507
14.7425	0.6507
15.2629	0.6508
15.7832	0.6506
