# Supplementary material for: Adaptive hindlimb split-belt treadmill walking in rats by controlling basic muscle activation patterns via phase resetting
Source: Sci Rep. 2018 Nov 26;8:17341. doi: 10.1038/s41598-018-35714-8 (PMC6255885; doi:10.1038/s41598-018-35714-8)
Supplement: Supplementary file 6 — Supplementary Dataset S2 [file 41598_2018_35714_MOESM6_ESM.zip › S2_Dataset/Simulation_with_phasereset_condition2_0x/oscillator.csv]

0	2.209	5.375
0.01	2.316	5.478
0.02	2.422	5.581
0.03	2.528	5.684
0.04	2.634	5.787
0.05	2.74	5.891
0.06	2.846	5.995
0.07	2.951	6.099
0.08	3.056	6.203
0.09	3.162	0.024
0.1	3.267	0.128
0.11	3.372	0.233
0.12	3.477	0.337
0.13	4.076	0.455
0.14	4.139	0.602
0.15	4.209	0.742
0.16	4.284	0.876
0.17	4.365	1.005
0.18	4.45	1.129
0.19	4.539	1.25
0.2	4.63	1.368
0.21	4.724	1.484
0.22	4.82	1.597
0.23	4.917	1.709
0.24	5.016	1.82
0.25	5.116	1.93
0.26	5.216	2.038
0.27	5.318	2.146
0.28	5.42	2.254
0.29	5.522	2.361
0.3	5.625	2.467
0.31	5.728	2.573
0.32	5.832	2.679
0.33	5.936	2.785
0.34	6.039	2.891
0.35	6.144	2.996
0.36	6.248	3.101
0.37	0.069	3.206
0.38	0.173	3.311
0.39	0.278	3.416
0.4	0.382	3.521
0.41	0.505	4.085
0.42	0.649	4.151
0.43	0.786	4.224
0.44	0.917	4.302
0.45	1.044	4.385
0.46	1.166	4.472
0.47	1.286	4.561
0.48	1.403	4.654
0.49	1.517	4.749
0.5	1.63	4.845
0.51	1.742	4.943
0.52	1.852	5.043
0.53	1.961	5.143
0.54	2.069	5.244
0.55	2.177	5.346
0.56	2.284	5.448
0.57	2.391	5.551
0.58	2.497	5.654
0.59	2.603	5.757
0.6	2.709	5.861
0.61	2.815	5.965
0.62	2.92	6.069
0.63	3.026	6.173
0.64	3.131	6.277
0.65	3.236	0.098
0.66	3.341	0.202
0.67	3.446	0.307
0.68	3.551	0.411
0.69	4.117	0.558
0.7	4.185	0.699
0.71	4.259	0.835
0.72	4.338	0.965
0.73	4.422	1.09
0.74	4.509	1.212
0.75	4.6	1.331
0.76	4.693	1.447
0.77	4.789	1.561
0.78	4.886	1.674
0.79	4.984	1.785
0.8	5.083	1.895
0.81	5.184	2.004
0.82	5.285	2.112
0.83	5.387	2.22
0.84	5.489	2.327
0.85	5.592	2.433
0.86	5.695	2.54
0.87	5.799	2.646
0.88	5.902	2.751
0.89	6.006	2.857
0.9	6.11	2.962
0.91	6.214	3.068
0.92	0.035	3.173
0.93	0.14	3.278
0.94	0.244	3.383
0.95	0.349	3.488
0.96	0.46	4.069
0.97	0.606	4.132
0.98	0.745	4.203
0.99	0.878	4.279
1	1.006	4.361
1.01	1.13	4.446
1.02	1.25	4.535
1.03	1.368	4.627
1.04	1.483	4.721
1.05	1.597	4.817
1.06	1.709	4.915
1.07	1.819	5.013
1.08	1.929	5.113
1.09	2.037	5.214
1.1	2.145	5.316
1.11	2.252	5.418
1.12	2.359	5.52
1.13	2.466	5.623
1.14	2.572	5.727
1.15	2.678	5.83
1.16	2.784	5.934
1.17	2.889	6.038
1.18	2.994	6.142
1.19	3.1	6.246
1.2	3.205	0.067
1.21	3.31	0.172
1.22	3.415	0.276
1.23	3.52	0.38
1.24	4.096	0.512
1.25	4.162	0.656
1.26	4.234	0.793
1.27	4.312	0.925
1.28	4.395	1.052
1.29	4.481	1.175
1.3	4.571	1.294
1.31	4.663	1.411
1.32	4.758	1.526
1.33	4.855	1.639
1.34	4.953	1.75
1.35	5.052	1.86
1.36	5.152	1.97
1.37	5.253	2.078
1.38	5.355	2.186
1.39	5.457	2.293
1.4	5.56	2.4
1.41	5.663	2.506
1.42	5.766	2.612
1.43	5.87	2.718
1.44	5.974	2.824
1.45	6.078	2.929
1.46	6.182	3.035
1.47	0.003	3.14
1.48	0.107	3.245
1.49	0.211	3.35
1.5	0.316	3.455
1.51	0.42	3.56
1.52	0.562	4.113
1.53	0.703	4.182
1.54	0.838	4.256
1.55	0.968	4.336
1.56	1.093	4.42
1.57	1.214	4.508
1.58	1.333	4.599
1.59	1.449	4.693
1.6	1.563	4.788
1.61	1.675	4.885
1.62	1.786	4.984
1.63	1.896	5.083
1.64	2.005	5.184
1.65	2.113	5.285
1.66	2.22	5.387
1.67	2.327	5.49
1.68	2.434	5.592
1.69	2.54	5.696
1.7	2.646	5.799
1.71	2.752	5.903
1.72	2.857	6.007
1.73	2.963	6.111
1.74	3.068	6.215
1.75	3.173	0.036
1.76	3.278	0.14
1.77	3.383	0.245
1.78	3.488	0.349
1.79	4.077	0.467
1.8	4.14	0.613
1.81	4.21	0.752
1.82	4.287	0.885
1.83	4.368	1.013
1.84	4.454	1.137
1.85	4.543	1.258
1.86	4.634	1.375
1.87	4.728	1.491
1.88	4.824	1.604
1.89	4.922	1.716
1.9	5.021	1.826
1.91	5.121	1.936
1.92	5.222	2.045
1.93	5.323	2.152
1.94	5.425	2.26
1.95	5.528	2.367
1.96	5.631	2.473
1.97	5.734	2.579
1.98	5.838	2.685
1.99	5.941	2.791
2	6.045	2.896
2.01	6.149	3.002
2.02	6.253	3.107
2.03	0.075	3.212
2.04	0.179	3.317
2.05	0.283	3.422
2.06	0.388	3.527
2.07	0.518	4.095
2.08	0.661	4.161
2.09	0.798	4.234
2.1	0.929	4.312
2.11	1.055	4.395
2.12	1.178	4.482
2.13	1.297	4.572
2.14	1.414	4.665
2.15	1.529	4.759
2.16	1.641	4.856
2.17	1.753	4.954
2.18	1.863	5.053
2.19	1.972	5.154
2.2	2.08	5.255
2.21	2.188	5.357
2.22	2.295	5.459
2.23	2.402	5.562
2.24	2.508	5.665
2.25	2.614	5.768
2.26	2.72	5.872
2.27	2.826	5.975
2.28	2.931	6.079
2.29	3.037	6.184
2.3	3.142	0.005
2.31	3.247	0.109
2.32	3.352	0.213
2.33	3.457	0.318
2.34	3.562	0.422
2.35	4.119	0.569
2.36	4.188	0.71
2.37	4.262	0.845
2.38	4.342	0.974
2.39	4.427	1.099
2.4	4.515	1.221
2.41	4.606	1.339
2.42	4.699	1.455
2.43	4.795	1.569
2.44	4.892	1.682
2.45	4.99	1.793
2.46	5.09	1.902
2.47	5.19	2.011
2.48	5.292	2.119
2.49	5.394	2.227
2.5	5.496	2.334
2.51	5.599	2.44
2.52	5.702	2.547
2.53	5.806	2.653
2.54	5.909	2.758
2.55	6.013	2.864
2.56	6.117	2.969
2.57	6.221	3.075
2.58	0.042	3.18
2.59	0.147	3.285
2.6	0.251	3.39
2.61	0.356	3.495
2.62	0.473	4.076
2.63	0.618	4.14
2.64	0.757	4.211
2.65	0.89	4.288
2.66	1.017	4.37
2.67	1.141	4.455
2.68	1.261	4.544
2.69	1.379	4.636
2.7	1.494	4.731
2.71	1.607	4.827
2.72	1.719	4.924
2.73	1.83	5.023
2.74	1.939	5.123
2.75	2.048	5.224
2.76	2.156	5.326
2.77	2.263	5.428
2.78	2.37	5.531
2.79	2.476	5.633
2.8	2.582	5.737
2.81	2.688	5.84
2.82	2.794	5.944
2.83	2.899	6.048
2.84	3.005	6.152
2.85	3.11	6.256
2.86	3.215	0.077
2.87	3.32	0.182
2.88	3.425	0.286
2.89	3.53	0.391
2.9	4.099	0.525
2.91	4.166	0.668
2.92	4.239	0.804
2.93	4.317	0.935
2.94	4.4	1.061
2.95	4.487	1.184
2.96	4.577	1.303
2.97	4.67	1.42
2.98	4.765	1.535
2.99	4.862	1.647
3	4.96	1.759
3.01	5.059	1.869
3.02	5.159	1.978
3.03	5.261	2.086
3.04	5.362	2.194
3.05	5.465	2.301
3.06	5.567	2.408
3.07	5.67	2.514
3.08	5.774	2.62
3.09	5.877	2.726
3.1	5.981	2.832
3.11	6.085	2.937
3.12	6.189	3.042
3.13	0.01	3.148
3.14	0.115	3.253
3.15	0.219	3.358
3.16	0.324	3.463
3.17	0.428	3.568
3.18	0.575	4.12
3.19	0.715	4.189
3.2	0.85	4.264
3.21	0.979	4.344
3.22	1.104	4.429
3.23	1.225	4.517
3.24	1.343	4.608
3.25	1.459	4.702
3.26	1.573	4.797
3.27	1.685	4.895
3.28	1.796	4.993
3.29	1.906	5.093
3.3	2.015	5.194
3.31	2.123	5.295
3.32	2.23	5.397
3.33	2.337	5.499
3.34	2.444	5.602
3.35	2.55	5.705
3.36	2.656	5.809
3.37	2.762	5.913
3.38	2.867	6.016
3.39	2.973	6.121
3.4	3.078	6.225
3.41	3.183	0.046
3.42	3.288	0.15
3.43	3.393	0.255
3.44	3.498	0.359
3.45	4.08	0.479
3.46	4.145	0.625
3.47	4.216	0.763
3.48	4.292	0.896
3.49	4.374	1.023
3.5	4.46	1.147
3.51	4.549	1.267
3.52	4.641	1.385
3.53	4.736	1.5
3.54	4.832	1.613
3.55	4.93	1.725
3.56	5.028	1.835
3.57	5.129	1.945
3.58	5.229	2.053
3.59	5.331	2.161
3.6	5.433	2.268
3.61	5.536	2.375
3.62	5.639	2.482
3.63	5.742	2.588
3.64	5.846	2.694
3.65	5.949	2.799
3.66	6.053	2.905
3.67	6.157	3.01
3.68	6.262	3.115
3.69	0.083	3.22
3.7	0.187	3.325
3.71	0.291	3.431
3.72	0.396	3.535
3.73	0.53	4.101
3.74	0.673	4.168
3.75	0.809	4.241
3.76	0.94	4.32
3.77	1.066	4.403
3.78	1.189	4.49
3.79	1.308	4.58
3.8	1.424	4.673
3.81	1.539	4.768
3.82	1.651	4.865
3.83	1.763	4.963
3.84	1.873	5.063
3.85	1.982	5.163
3.86	2.09	5.264
3.87	2.198	5.366
3.88	2.305	5.468
3.89	2.412	5.571
3.9	2.518	5.674
3.91	2.624	5.777
3.92	2.73	5.881
3.93	2.835	5.985
3.94	2.941	6.089
3.95	3.046	6.193
3.96	3.151	0.014
3.97	3.256	0.118
3.98	3.361	0.223
3.99	3.466	0.327
4	4.062	0.433
4.01	4.124	0.581
4.02	4.193	0.721
4.03	4.268	0.856
4.04	4.349	0.985
4.05	4.433	1.109
4.06	4.522	1.231
4.07	4.613	1.349
4.08	4.706	1.465
4.09	4.802	1.578
4.1	4.899	1.69
4.11	4.998	1.801
4.12	5.098	1.911
4.13	5.198	2.02
4.14	5.3	2.128
4.15	5.402	2.235
4.16	5.504	2.342
4.17	5.607	2.449
4.18	5.71	2.555
4.19	5.814	2.661
4.2	5.917	2.767
4.21	6.021	2.872
4.22	6.125	2.978
4.23	6.23	3.083
4.24	0.051	3.188
4.25	0.203	4.084
4.26	0.37	4.126
4.27	0.528	4.177
4.28	0.677	4.238
4.29	0.819	4.305
4.3	0.954	4.379
4.31	1.085	4.458
4.32	1.21	4.542
4.33	1.332	4.63
4.34	1.451	4.72
4.35	1.567	4.814
4.36	1.681	4.909
4.37	1.794	5.006
4.38	1.905	5.104
4.39	2.015	5.204
4.4	2.124	5.304
4.41	2.232	5.405
4.42	2.34	5.507
4.43	2.447	5.61
4.44	2.553	5.712
4.45	2.66	5.815
4.46	2.766	5.919
4.47	2.871	6.023
4.48	2.977	6.126
4.49	3.082	6.23
4.5	3.188	0.051
4.51	3.293	0.156
4.52	3.398	0.26
4.53	3.503	0.364
4.54	3.608	0.469
4.55	3.713	0.573
4.56	3.818	0.678
4.57	4.07	0.784
4.58	4.161	0.902
4.59	4.255	1.017
4.6	4.351	1.131
4.61	4.449	1.242
4.62	4.548	1.353
4.63	4.648	1.463
4.64	4.748	1.571
4.65	4.85	1.679
4.66	4.952	1.787
4.67	5.055	1.893
4.68	5.157	2
4.69	5.261	2.106
4.7	5.364	2.212
4.71	5.468	2.318
4.72	5.572	2.423
4.73	5.676	2.529
4.74	5.78	2.634
4.75	5.885	2.739
4.76	5.989	2.844
4.77	6.154	4.07
4.78	0.058	4.093
4.79	0.236	4.124
4.8	0.404	4.166
4.81	0.562	4.217
4.82	0.712	4.277
4.83	0.854	4.344
4.84	0.99	4.418
4.85	1.12	4.497
4.86	1.246	4.58
4.87	1.368	4.668
4.88	1.487	4.758
4.89	1.604	4.851
4.9	1.718	4.946
4.91	1.83	5.043
4.92	1.942	5.141
4.93	2.052	5.241
4.94	2.161	5.341
4.95	2.269	5.442
4.96	2.376	5.544
4.97	2.484	5.647
4.98	2.59	5.749
4.99	2.697	5.852
5	2.803	5.956
5.01	2.908	6.06
5.02	3.014	6.163
5.03	3.119	6.267
5.04	3.225	0.088
5.05	3.33	0.193
5.06	3.435	0.297
5.07	3.54	0.401
5.08	3.645	0.506
5.09	3.75	0.61
5.1	3.855	0.715
5.11	3.96	0.819
5.12	4.065	0.924
5.13	4.169	1.029
5.14	4.098	1.128
5.15	4.218	1.217
5.16	4.335	1.309
5.17	4.45	1.403
5.18	4.564	1.499
5.19	4.675	1.597
5.2	4.786	1.696
5.21	4.895	1.796
5.22	5.004	1.897
5.23	5.112	1.999
5.24	5.219	2.101
5.25	5.326	2.203
5.26	5.432	2.306
5.27	5.538	2.41
5.28	5.644	2.513
5.29	5.816	4.061
5.3	6.017	4.07
5.31	6.211	4.085
5.32	0.113	4.11
5.33	0.288	4.144
5.34	0.453	4.188
5.35	0.609	4.241
5.36	0.757	4.303
5.37	0.898	4.372
5.38	1.032	4.447
5.39	1.161	4.527
5.4	1.286	4.611
5.41	1.408	4.7
5.42	1.526	4.791
5.43	1.642	4.884
5.44	1.756	4.98
5.45	1.868	5.077
5.46	1.979	5.176
5.47	2.088	5.275
5.48	2.197	5.376
5.49	2.305	5.477
5.5	2.413	5.579
5.51	2.52	5.682
5.52	2.626	5.785
5.53	2.733	5.888
5.54	2.839	5.991
5.55	2.944	6.095
5.56	3.05	6.199
5.57	3.155	0.02
5.58	3.261	0.124
5.59	3.366	0.228
5.6	3.471	0.333
5.61	3.576	0.437
5.62	3.681	0.541
5.63	3.786	0.646
5.64	3.891	0.751
5.65	3.995	0.855
5.66	4.092	0.96
5.67	4.198	1.063
5.68	4.303	1.168
5.69	4.409	1.272
5.7	4.514	1.376
5.71	4.619	1.48
5.72	4.724	1.585
5.73	4.829	1.689
5.74	4.934	1.794
5.75	5.039	1.898
5.76	5.143	2.003
5.77	5.248	2.108
5.78	5.353	2.212
5.79	5.458	2.317
5.8	5.563	2.422
5.81	5.709	4.062
5.82	5.912	4.068
5.83	6.11	4.08
5.84	0.017	4.099
5.85	0.198	4.128
5.86	0.368	4.166
5.87	0.529	4.215
5.88	0.681	4.272
5.89	0.826	4.337
5.9	0.964	4.409
5.91	1.095	4.486
5.92	1.223	4.569
5.93	1.346	4.655
5.94	1.466	4.745
5.95	1.583	4.837
5.96	1.698	4.931
5.97	1.811	5.028
5.98	1.922	5.126
5.99	2.033	5.225
6	2.142	5.325
6.01	2.25	5.426
6.02	2.358	5.528
6.03	2.465	5.63
6.04	2.572	5.732
6.05	2.679	5.835
6.06	2.785	5.939
6.07	2.891	6.042
6.08	2.996	6.146
6.09	3.102	6.25
6.1	3.207	0.071
6.11	3.312	0.175
6.12	3.417	0.28
6.13	3.522	0.384
6.14	3.627	0.488
6.15	3.732	0.593
6.16	3.837	0.697
6.17	3.942	0.802
6.18	4.091	0.908
6.19	4.192	1.016
6.2	4.294	1.124
6.21	4.396	1.231
6.22	4.498	1.338
6.23	4.601	1.445
6.24	4.705	1.551
6.25	4.808	1.657
6.26	4.912	1.762
6.27	5.016	1.868
6.28	5.12	1.973
6.29	5.224	2.078
6.3	5.329	2.183
6.31	5.433	2.288
6.32	5.538	2.393
6.33	5.642	2.498
6.34	5.839	4.065
6.35	6.039	4.075
6.36	6.232	4.091
6.37	0.133	4.116
6.38	0.307	4.151
6.39	0.472	4.196
6.4	0.627	4.25
6.41	0.774	4.313
6.42	0.914	4.382
6.43	1.048	4.458
6.44	1.177	4.538
6.45	1.301	4.623
6.46	1.422	4.712
6.47	1.54	4.803
6.48	1.656	4.897
6.49	1.77	4.992
6.5	1.882	5.09
6.51	1.993	5.189
6.52	2.102	5.288
6.53	2.211	5.389
6.54	2.319	5.49
6.55	2.426	5.592
6.56	2.533	5.695
6.57	2.64	5.798
6.58	2.746	5.901
6.59	2.852	6.005
6.6	2.958	6.108
6.61	3.063	6.212
6.62	3.169	0.033
6.63	3.274	0.137
6.64	3.379	0.242
6.65	3.484	0.346
6.66	3.589	0.45
6.67	3.694	0.555
6.68	3.799	0.659
6.69	3.904	0.764
6.7	4.09	0.871
6.71	4.188	0.983
6.72	4.286	1.093
6.73	4.387	1.203
6.74	4.487	1.311
6.75	4.589	1.419
6.76	4.691	1.526
6.77	4.794	1.633
6.78	4.897	1.74
6.79	5	1.846
6.8	5.104	1.952
6.81	5.207	2.057
6.82	5.311	2.163
6.83	5.415	2.268
6.84	5.52	2.373
6.85	5.624	2.478
6.86	5.8	4.064
6.87	6.001	4.073
6.88	6.196	4.087
6.89	0.099	4.111
6.9	0.275	4.144
6.91	0.441	4.187
6.92	0.598	4.24
6.93	0.747	4.3
6.94	0.888	4.369
6.95	1.023	4.443
6.96	1.153	4.523
6.97	1.278	4.607
6.98	1.4	4.695
6.99	1.518	4.786
7	1.634	4.879
7.01	1.748	4.974
7.02	1.861	5.071
7.03	1.972	5.17
7.04	2.082	5.269
7.05	2.19	5.37
7.06	2.299	5.471
7.07	2.406	5.573
7.08	2.513	5.676
7.09	2.62	5.778
7.1	2.726	5.882
7.11	2.832	5.985
7.12	2.938	6.089
7.13	3.043	6.193
7.14	3.149	0.013
7.15	3.254	0.118
7.16	3.359	0.222
7.17	3.464	0.326
7.18	3.569	0.431
7.19	3.674	0.535
7.2	3.779	0.64
7.21	3.884	0.744
7.22	4.089	0.852
7.23	4.185	0.965
7.24	4.283	1.077
7.25	4.382	1.188
7.26	4.482	1.297
7.27	4.583	1.406
7.28	4.684	1.514
7.29	4.786	1.621
7.3	4.889	1.728
7.31	4.992	1.834
7.32	5.095	1.94
7.33	5.199	2.046
7.34	5.302	2.152
7.35	5.406	2.257
7.36	5.51	2.363
7.37	5.614	2.468
7.38	5.772	4.063
7.39	5.974	4.071
7.4	6.17	4.085
7.41	0.074	4.107
7.42	0.251	4.139
7.43	0.419	4.181
7.44	0.577	4.232
7.45	0.727	4.292
7.46	0.869	4.359
7.47	1.005	4.433
7.48	1.135	4.512
7.49	1.261	4.595
7.5	1.383	4.683
7.51	1.502	4.773
7.52	1.619	4.866
7.53	1.733	4.961
7.54	1.846	5.058
7.55	1.957	5.156
7.56	2.067	5.256
7.57	2.176	5.356
7.58	2.284	5.457
7.59	2.392	5.559
7.6	2.499	5.662
7.61	2.605	5.764
7.62	2.712	5.868
7.63	2.818	5.971
7.64	2.923	6.075
7.65	3.029	6.178
7.66	3.134	6.282
7.67	3.24	0.103
7.68	3.345	0.208
7.69	3.45	0.312
7.7	3.555	0.416
7.71	3.66	0.521
7.72	3.765	0.625
7.73	3.87	0.73
7.74	4.089	0.838
7.75	4.184	0.953
7.76	4.28	1.065
7.77	4.378	1.177
7.78	4.478	1.287
7.79	4.578	1.396
7.8	4.679	1.504
7.81	4.781	1.612
7.82	4.883	1.719
7.83	4.986	1.826
7.84	5.089	1.932
7.85	5.192	2.038
7.86	5.296	2.144
7.87	5.4	2.25
7.88	5.504	2.355
7.89	5.608	2.461
7.9	5.759	4.063
7.91	5.961	4.071
7.92	6.157	4.084
7.93	0.062	4.105
7.94	0.24	4.137
7.95	0.409	4.178
7.96	0.567	4.228
7.97	0.718	4.288
7.98	0.86	4.354
7.99	0.997	4.428
8	1.127	4.506
8.01	1.253	4.59
8.02	1.376	4.677
8.03	1.495	4.767
8.04	1.611	4.86
8.05	1.726	4.955
8.06	1.838	5.052
8.07	1.95	5.15
8.08	2.06	5.249
8.09	2.169	5.35
8.1	2.277	5.451
8.11	2.385	5.553
8.12	2.492	5.655
8.13	2.599	5.758
8.14	2.705	5.861
8.15	2.811	5.964
8.16	2.917	6.068
8.17	3.022	6.172
8.18	3.128	6.276
8.19	3.233	0.097
8.2	3.338	0.201
8.21	3.443	0.305
8.22	3.548	0.41
8.23	3.653	0.514
8.24	3.758	0.619
8.25	3.863	0.723
8.26	4.089	0.832
8.27	4.183	0.947
8.28	4.279	1.06
8.29	4.377	1.172
8.3	4.476	1.282
8.31	4.576	1.392
8.32	4.677	1.5
8.33	4.778	1.608
8.34	4.88	1.715
8.35	4.983	1.822
8.36	5.086	1.929
8.37	5.189	2.035
8.38	5.293	2.141
8.39	5.396	2.246
8.4	5.5	2.352
8.41	5.605	2.457
8.42	5.751	4.063
8.43	5.953	4.07
8.44	6.15	4.083
8.45	0.055	4.104
8.46	0.233	4.135
8.47	0.402	4.176
8.48	0.561	4.226
8.49	0.712	4.285
8.5	0.855	4.352
8.51	0.991	4.425
8.52	1.122	4.503
8.53	1.248	4.586
8.54	1.371	4.673
8.55	1.49	4.764
8.56	1.607	4.856
8.57	1.721	4.951
8.58	1.834	5.048
8.59	1.945	5.146
8.6	2.055	5.245
8.61	2.164	5.346
8.62	2.273	5.447
8.63	2.38	5.549
8.64	2.488	5.651
8.65	2.594	5.754
8.66	2.701	5.857
8.67	2.807	5.96
8.68	2.912	6.064
8.69	3.018	6.168
8.7	3.123	6.272
8.71	3.229	0.093
8.72	3.334	0.197
8.73	3.439	0.301
8.74	3.544	0.406
8.75	3.649	0.51
8.76	3.754	0.614
8.77	3.859	0.719
8.78	4.088	0.827
8.79	4.182	0.943
8.8	4.278	1.056
8.81	4.375	1.168
8.82	4.474	1.279
8.83	4.574	1.389
8.84	4.675	1.497
8.85	4.776	1.605
8.86	4.878	1.713
8.87	4.981	1.82
8.88	5.084	1.926
8.89	5.187	2.032
8.9	5.291	2.138
8.91	5.394	2.244
8.92	5.498	2.349
8.93	5.602	2.455
8.94	5.745	4.063
8.95	5.948	4.07
8.96	6.144	4.083
8.97	0.05	4.104
8.98	0.228	4.134
8.99	0.397	4.175
9	0.557	4.225
9.01	0.708	4.283
9.02	0.851	4.35
9.03	0.987	4.422
9.04	1.118	4.501
9.05	1.245	4.584
9.06	1.367	4.671
9.07	1.487	4.761
9.08	1.603	4.854
9.09	1.718	4.949
9.1	1.831	5.045
9.11	1.942	5.143
9.12	2.052	5.243
9.13	2.161	5.343
9.14	2.27	5.444
9.15	2.377	5.546
9.16	2.484	5.648
9.17	2.591	5.751
9.18	2.698	5.854
9.19	2.804	5.957
9.2	2.909	6.061
9.21	3.015	6.165
9.22	3.12	6.269
9.23	3.226	0.09
9.24	3.331	0.194
9.25	3.436	0.298
9.26	3.541	0.403
9.27	3.646	0.507
9.28	3.751	0.612
9.29	3.856	0.716
9.3	4.083	0.824
9.31	4.177	0.939
9.32	4.273	1.053
9.33	4.371	1.164
9.34	4.47	1.275
9.35	4.57	1.385
9.36	4.67	1.493
9.37	4.772	1.601
9.38	4.874	1.708
9.39	4.976	1.815
9.4	5.079	1.922
9.41	5.183	2.028
9.42	5.286	2.134
9.43	5.39	2.24
9.44	5.494	2.345
9.45	5.598	2.45
9.46	5.738	4.063
9.47	5.941	4.07
9.48	6.138	4.082
9.49	0.043	4.103
