# Supplementary material for: Adaptive hindlimb split-belt treadmill walking in rats by controlling basic muscle activation patterns via phase resetting
Source: Sci Rep. 2018 Nov 26;8:17341. doi: 10.1038/s41598-018-35714-8 (PMC6255885; doi:10.1038/s41598-018-35714-8)
Supplement: Supplementary file 6 — Supplementary Dataset S2 [file 41598_2018_35714_MOESM6_ESM.zip › S2_Dataset/Simulation_with_phasereset_condition2_0x/relative_phase.csv]

0.4313	3.153
0.9844	3.148
1.5375	3.146
2.0905	3.144
2.6436	3.144
3.1966	3.143
3.7497	3.143
4.2843	3.170
4.8241	2.946
5.3656	2.836
5.8923	2.848
6.4154	2.852
6.9368	2.837
7.4581	2.842
7.9785	2.839
8.4988	2.830
9.0190	2.837
9.5394	2.837
10.0597	2.838
10.5800	2.835
11.1003	2.838
11.6206	2.841
12.1409	2.835
12.6612	2.840
13.1816	2.839
13.7019	2.835
14.2222	2.832
14.7425	2.838
