# Supplementary material for: Adaptive hindlimb split-belt treadmill walking in rats by controlling basic muscle activation patterns via phase resetting
Source: Sci Rep. 2018 Nov 26;8:17341. doi: 10.1038/s41598-018-35714-8 (PMC6255885; doi:10.1038/s41598-018-35714-8)
Supplement: Supplementary file 6 — Supplementary Dataset S2 [file 41598_2018_35714_MOESM6_ESM.zip › S2_Dataset/Simulation_with_phasereset_condition2_0x/resetvalue_fast.csv]

0.4058	0.478
0.9585	0.483
1.5114	0.486
2.0643	0.488
2.6172	0.489
3.1702	0.490
3.7232	0.490
4.2432	0.838
4.7632	1.182
5.2832	1.510
5.8058	1.577
6.3307	1.554
6.8528	1.552
7.3746	1.544
7.8953	1.545
8.4158	1.543
8.9361	1.542
9.4564	1.543
9.9767	1.542
10.4970	1.543
11.0173	1.542
11.5376	1.543
12.0580	1.543
12.5783	1.543
13.0986	1.543
13.6189	1.543
14.1392	1.543
14.6596	1.542
15.1799	1.543
15.7002	1.542
