# Supplementary material for: Adaptive hindlimb split-belt treadmill walking in rats by controlling basic muscle activation patterns via phase resetting
Source: Sci Rep. 2018 Nov 26;8:17341. doi: 10.1038/s41598-018-35714-8 (PMC6255885; doi:10.1038/s41598-018-35714-8)
Supplement: Supplementary file 6 — Supplementary Dataset S2 [file 41598_2018_35714_MOESM6_ESM.zip › S2_Dataset/Simulation_with_phasereset_condition2_0x/resetvalue_slow.csv]

0.12714	0.508
0.68060	0.503
1.23394	0.499
1.78716	0.496
2.34032	0.495
2.89344	0.494
3.44654	0.493
3.99964	0.492
4.56892	0.148
5.13690	-0.182
5.65690	-0.008
6.17690	0.045
6.69690	0.083
7.21690	0.103
7.73690	0.118
8.25690	0.124
8.77694	0.128
9.29748	0.125
9.81766	0.127
10.33808	0.126
10.85832	0.127
11.37868	0.126
11.89898	0.126
12.41930	0.126
12.93962	0.126
13.45994	0.126
13.98026	0.126
14.50058	0.126
15.02090	0.126
15.54120	0.126
