# Supplementary material for: Adaptive hindlimb split-belt treadmill walking in rats by controlling basic muscle activation patterns via phase resetting
Source: Sci Rep. 2018 Nov 26;8:17341. doi: 10.1038/s41598-018-35714-8 (PMC6255885; doi:10.1038/s41598-018-35714-8)
Supplement: Supplementary file 6 — Supplementary Dataset S2 [file 41598_2018_35714_MOESM6_ESM.zip › S2_Dataset/Simulation_with_phasereset_condition2_0x/step_fast.csv]

0.1549	4.973
0.7079	4.957
1.2610	4.947
1.8140	4.940
2.3671	4.936
2.9201	4.934
3.4732	4.932
4.0262	4.930
4.5631	3.543
5.1011	2.986
5.6406	4.504
6.1673	4.444
6.6911	4.221
7.2131	4.124
7.7345	4.035
8.2551	4.027
8.7756	4.023
9.2958	4.015
9.8162	4.019
10.3365	4.016
10.8568	4.018
11.3771	4.017
11.8974	4.018
12.4177	4.018
12.9380	4.018
13.4584	4.018
13.9787	4.017
14.4990	4.018
15.0193	4.018
15.5397	4.018
