# Supplementary material for: Adaptive hindlimb split-belt treadmill walking in rats by controlling basic muscle activation patterns via phase resetting
Source: Sci Rep. 2018 Nov 26;8:17341. doi: 10.1038/s41598-018-35714-8 (PMC6255885; doi:10.1038/s41598-018-35714-8)
Supplement: Supplementary file 6 — Supplementary Dataset S2 [file 41598_2018_35714_MOESM6_ESM.zip › S2_Dataset/Simulation_with_phasereset_condition2_0x/step_slow.csv]

0.4313	4.893
0.9844	4.906
1.5375	4.913
2.0905	4.919
2.6436	4.922
3.1966	4.924
3.7497	4.926
4.2843	7.792
4.8241	8.318
5.3656	6.963
5.8923	6.410
6.4154	6.611
6.9368	6.686
7.4581	6.756
7.9785	6.767
8.4988	6.774
9.0190	6.781
9.5394	6.777
10.0597	6.780
10.5800	6.778
11.1003	6.778
11.6206	6.778
12.1409	6.778
12.6612	6.779
13.1816	6.778
13.7019	6.779
14.2222	6.779
14.7425	6.778
15.2629	6.778
15.7832	6.779
