# Supplementary material for: Adaptive hindlimb split-belt treadmill walking in rats by controlling basic muscle activation patterns via phase resetting
Source: Sci Rep. 2018 Nov 26;8:17341. doi: 10.1038/s41598-018-35714-8 (PMC6255885; doi:10.1038/s41598-018-35714-8)
Supplement: Supplementary file 6 — Supplementary Dataset S2 [file 41598_2018_35714_MOESM6_ESM.zip › S2_Dataset/Simulation_with_phasereset_condition2_0x/stride_fast.csv]

0.1549	5.304
0.7079	5.301
1.2610	5.299
1.8140	5.295
2.3671	5.295
2.9201	5.296
3.4732	5.294
4.0262	5.293
4.5631	6.032
5.1011	6.269
5.6406	6.356
6.1673	6.003
6.6911	5.997
7.2131	6.007
7.7345	6.001
8.2551	5.962
8.7756	6.008
9.2958	5.968
9.8162	5.953
10.3365	5.951
10.8568	5.974
11.3771	5.950
11.8974	5.927
12.4177	5.977
12.9380	5.932
13.4584	5.945
13.9787	5.977
14.4990	5.996
15.0193	5.950
15.5397	6.003
