# Supplementary material for: Adaptive hindlimb split-belt treadmill walking in rats by controlling basic muscle activation patterns via phase resetting
Source: Sci Rep. 2018 Nov 26;8:17341. doi: 10.1038/s41598-018-35714-8 (PMC6255885; doi:10.1038/s41598-018-35714-8)
Supplement: Supplementary file 6 — Supplementary Dataset S2 [file 41598_2018_35714_MOESM6_ESM.zip › S2_Dataset/Simulation_with_phasereset_condition2_0x/stride_slow.csv]

0.4313	5.284
0.9844	5.287
1.5375	5.288
2.0905	5.290
2.6436	5.292
3.1966	5.292
3.7497	5.294
4.2843	6.039
4.8241	5.672
5.3656	4.390
5.8923	5.154
6.4154	5.250
6.9368	5.137
7.4581	5.189
7.9785	5.103
8.4988	5.079
9.0190	5.079
9.5394	5.076
10.0597	5.079
10.5800	5.076
11.1003	5.078
11.6206	5.076
12.1409	5.078
12.6612	5.078
13.1816	5.078
13.7019	5.079
14.2222	5.078
14.7425	5.078
15.2629	5.077
15.7832	5.079
