# Supplementary material for: Adaptive hindlimb split-belt treadmill walking in rats by controlling basic muscle activation patterns via phase resetting
Source: Sci Rep. 2018 Nov 26;8:17341. doi: 10.1038/s41598-018-35714-8 (PMC6255885; doi:10.1038/s41598-018-35714-8)
Supplement: Supplementary file 6 — Supplementary Dataset S2 [file 41598_2018_35714_MOESM6_ESM.zip › S2_Dataset/Simulation_with_phasereset_condition2_0x/touchdown_liftoff.csv]

1	0.1549	0.4313	0.4755	0.7505
2	0.7079	0.9844	1.0282	1.3039
3	1.2610	1.5375	1.5811	1.8571
4	1.8140	2.0905	2.1340	2.4101
5	2.3671	2.6436	2.6870	2.9633
6	2.9201	3.1966	3.2400	3.5163
7	3.4732	3.7497	3.7931	4.0686
8	4.0262	4.2843	4.3315	4.6327
9	4.5631	4.8241	4.8601	5.1713
10	5.1011	5.3656	5.3832	5.6987
11	5.6406	5.8923	5.9011	6.2256
12	6.1673	6.4154	6.4254	6.7516
13	6.6911	6.9368	6.9467	7.2730
14	7.2131	7.4581	7.4683	7.7959
15	7.7345	7.9785	7.9897	8.3169
16	8.2551	8.4988	8.5090	8.8374
17	8.7756	9.0190	9.0303	9.3576
18	9.2958	9.5394	9.5508	9.8780
19	9.8162	10.0597	10.0712	10.3983
20	10.3365	10.5800	10.5910	10.9186
21	10.8568	11.1003	11.1119	11.4389
22	11.3771	11.6206	11.6326	11.9592
23	11.8974	12.1409	12.1519	12.4795
24	12.4177	12.6612	12.6731	12.9998
25	12.9380	13.1816	13.1932	13.5202
26	13.4584	13.7019	13.7129	14.0405
27	13.9787	14.2222	14.2328	14.5608
28	14.4990	14.7425	14.7541	15.0811
